# Supplementary material for: An enormous potential for niche construction through bacterial cross-feeding in a homogeneous environment
Source: PLoS Comput Biol. 2018 Jul 24;14(7):e1006340. doi: 10.1371/journal.pcbi.1006340 (PMC6080805; doi:10.1371/journal.pcbi.1006340)
Supplement: S1 File — The table contains the names, biomass yield, maximal production rate, and cost of each of the 58 secondary carbon sources that E. coli can produce when growing on a glucose minimal medium. (ODS) [file pcbi.1006340.s005.ods]

## Sheet: Sheet1
Secondary carbon source	Biomass yield (gDW mmol-1)	Maximal production rate (mmol gDW-1 h-1)	cost (h-1)
for	0,0014	178,4087	0,0083
alltn	0,0175	26,5667	0,0609
glyclt	0,0186	50,2909	0,0271
gly	0,0212	48,2537	0,0292
ac	0,0248	50,2909	0,0271
xan	0,033	21,8549	0,0765
cys DASH L	0,0336	17,8727	0,0937
gua	0,0341	19,5244	0,0859
etha	0,0346	24,449	0,0687
acald	0,0355	40,9844	0,0385
pyr	0,0361	40,2835	0,0385
ser DASH L	0,0367	36,5991	0,0437
glyc DASH R	0,037	27,0484	0,0469
trp DASH L	0,0375	7,9224	0,2125
hxan	0,039	19,9983	0,0838
ade	0,039	18,8113	0,089
lac DASH L	0,04	30,2415	0,0542
etoh	0,0423	35,2224	0,0458
lac DASH D	0,043	35,2224	0,0458
ala DASH L	0,0435	35,2142	0,0469
ala DASH D	0,0435	24,9695	0,0666
mal DASH L	0,0451	31,5638	0,0531
asp DASH L	0,0462	31,8328	0,0521
asn DASH L	0,0462	29,7448	0,0562
dha	0,0487	32,3899	0,05
glyald	0,049	30,2412	0,0551
succ	0,0494	29,3093	0,0573
12ppd DASH S	0,0538	24,0932	0,0688
glyc	0,0565	26,8382	0,0624
cgly	0,0579	12,0819	0,1379
thr DASH L	0,0597	22,0303	0,076
glyc3p	0,0605	19,9983	0,0843
akg	0,062	22,2893	0,0666
4abut	0,0645	20,8064	0,0739
cit	0,0699	20,1366	0,0781
glu DASH L	0,0699	20,6348	0,075
pro DASH L	0,0713	17,4468	0,0948
agm	0,0773	14,9956	0,1114
ptrc	0,0773	16,6465	0,1
orn	0,0788	16,4952	0,101
arg DASH L	0,0818	14,8727	0,1125
5dglcn	0,082	18,6539	0,0875
hxa	0,0872	13,1055	0,1229
uri	0,0876	11,6539	0,1441
thymd	0,0887	9,1684	0,1825
cytd	0,0888	10,9565	0,1533
idon DASH L	0,0893	17,6112	0,0948
glcn	0,0901	17,6057	0,0958
alaala	0,0905	12,484	0,1351
g3pe	0,0978	12,794	0,1312
g3pg	0,1186	11,2252	0,1499
LalaDgluMdap	0,1193	5,6784	0,2969
xtsn	0,1219	10,2735	0,1636
ins	0,1289	9,8439	0,1708
adn	0,13	9,4923	0,1771
gthrd	0,1323	7,788	0,2133
LalaDgluMdapDala	0,1676	4,8776	0,3457
anhgm	0,3008	4,7544	0,3548
