# Supplementary material for: An enormous potential for niche construction through bacterial cross-feeding in a homogeneous environment
Source: PLoS Comput Biol. 2018 Jul 24;14(7):e1006340. doi: 10.1371/journal.pcbi.1006340 (PMC6080805; doi:10.1371/journal.pcbi.1006340)
Supplement: S2 File — (XML) [file pcbi.1006340.s006.xml]

<?xml version='1.0' encoding='UTF-8'?>
<sbml xmlns:fbc="http://www.sbml.org/sbml/level3/version1/fbc/version2" level="3" sboTerm="SBO:0000624" version="1" xmlns="http://www.sbml.org/sbml/level3/version1/core" fbc:required="false">
  <model fbc:strict="true" id="universe_gcs_msr">
    <listOfUnitDefinitions>
      <unitDefinition id="mmol_per_gDW_per_hr">
        <listOfUnits>
          <unit exponent="1" kind="mole" multiplier="1" scale="-3"/>
          <unit exponent="-1" kind="gram" multiplier="1" scale="0"/>
          <unit exponent="-1" kind="second" multiplier="3600" scale="0"/>
        </listOfUnits>
      </unitDefinition>
    </listOfUnitDefinitions>
    <fbc:listOfObjectives fbc:activeObjective="obj">
      <fbc:objective fbc:id="obj" fbc:type="maximize">
        <fbc:listOfFluxObjectives>
          <fbc:fluxObjective fbc:reaction="R_ijo1366_BIOMASS_Ec_iJO1366_core_53p95M" fbc:coefficient="1"/>
        </fbc:listOfFluxObjectives>
      </fbc:objective>
    </fbc:listOfObjectives>
    <listOfParameters>
      <parameter constant="true" id="cobra_default_lb" sboTerm="SBO:0000626" units="mmol_per_gDW_per_hr" value="-1000"/>
      <parameter constant="true" id="cobra_default_ub" sboTerm="SBO:0000626" units="mmol_per_gDW_per_hr" value="1000"/>
      <parameter constant="true" id="cobra_0_bound" sboTerm="SBO:0000626" units="mmol_per_gDW_per_hr" value="0"/>
      <parameter constant="true" id="R_ijo1366_EX_msr_C00031[e]_lower_bound" sboTerm="SBO:0000625" units="mmol_per_gDW_per_hr" value="-10"/>
      <parameter constant="true" id="R_ijo1366_EX_cbl1_e_lower_bound" sboTerm="SBO:0000625" units="mmol_per_gDW_per_hr" value="-0.01"/>
    </listOfParameters>
    <listOfCompartments/>
    <listOfSpecies>
      <species boundaryCondition="false" constant="false" hasOnlySubstanceUnits="false" id="M_C00187"/>
      <species boundaryCondition="false" constant="false" hasOnlySubstanceUnits="false" id="M_C00007" fbc:chemicalFormula="O2"/>
      <species boundaryCondition="false" constant="false" hasOnlySubstanceUnits="false" id="M_C00006" fbc:chemicalFormula="C21H28N7O17P3"/>
      <species boundaryCondition="false" constant="false" hasOnlySubstanceUnits="false" id="M_C15610"/>
      <species boundaryCondition="false" constant="false" hasOnlySubstanceUnits="false" id="M_C00080" fbc:chemicalFormula="H"/>
      <species boundaryCondition="false" constant="false" hasOnlySubstanceUnits="false" id="M_C00005" fbc:chemicalFormula="C21H30N7O17P3"/>
      <species boundaryCondition="false" constant="false" hasOnlySubstanceUnits="false" id="M_C00001" fbc:chemicalFormula="H2O"/>
      <species boundaryCondition="false" constant="false" hasOnlySubstanceUnits="false" id="M_C08725"/>
      <species boundaryCondition="false" constant="false" hasOnlySubstanceUnits="false" id="M_C00010" fbc:chemicalFormula="C21H36N7O16P3S"/>
      <species boundaryCondition="false" constant="false" hasOnlySubstanceUnits="false" id="M_C16349"/>
      <species boundaryCondition="false" constant="false" hasOnlySubstanceUnits="false" id="M_C00223"/>
      <species boundaryCondition="false" constant="false" hasOnlySubstanceUnits="false" id="M_C00051" fbc:chemicalFormula="C10H17N3O6S"/>
      <species boundaryCondition="false" constant="false" hasOnlySubstanceUnits="false" id="M_C00315" fbc:chemicalFormula="C7H19N3"/>
      <species boundaryCondition="false" constant="false" hasOnlySubstanceUnits="false" id="M_C05730" fbc:chemicalFormula="C17H34N6O5S"/>
      <species boundaryCondition="false" constant="false" hasOnlySubstanceUnits="false" id="M_C00133" fbc:chemicalFormula="C3H7NO2"/>
      <species boundaryCondition="false" constant="false" hasOnlySubstanceUnits="false" id="M_C04882" fbc:chemicalFormula="C41H65N9O28P2"/>
      <species boundaryCondition="false" constant="false" hasOnlySubstanceUnits="false" id="M_C04804" fbc:chemicalFormula="C38H60N8O27P2"/>
      <species boundaryCondition="false" constant="false" hasOnlySubstanceUnits="false" id="M_C00083" fbc:chemicalFormula="C24H38N7O19P3S"/>
      <species boundaryCondition="false" constant="false" hasOnlySubstanceUnits="false" id="M_C12643"/>
      <species boundaryCondition="false" constant="false" hasOnlySubstanceUnits="false" id="M_C16289"/>
      <species boundaryCondition="false" constant="false" hasOnlySubstanceUnits="false" id="M_C00407" fbc:chemicalFormula="C6H13NO2"/>
      <species boundaryCondition="false" constant="false" hasOnlySubstanceUnits="false" id="M_C00020" fbc:chemicalFormula="C10H14N5O7P"/>
      <species boundaryCondition="false" constant="false" hasOnlySubstanceUnits="false" id="M_C00002" fbc:chemicalFormula="C10H16N5O13P3"/>
      <species boundaryCondition="false" constant="false" hasOnlySubstanceUnits="false" id="M_C03127" fbc:chemicalFormula="C6H11NOR"/>
      <species boundaryCondition="false" constant="false" hasOnlySubstanceUnits="false" id="M_C01644" fbc:chemicalFormula="R"/>
      <species boundaryCondition="false" constant="false" hasOnlySubstanceUnits="false" id="M_C00013" fbc:chemicalFormula="H4O7P2"/>
      <species boundaryCondition="false" constant="false" hasOnlySubstanceUnits="false" id="M_C06892"/>
      <species boundaryCondition="false" constant="false" hasOnlySubstanceUnits="false" id="M_C16737"/>
      <species boundaryCondition="false" constant="false" hasOnlySubstanceUnits="false" id="M_C06055" fbc:chemicalFormula="C4H10NO7P"/>
      <species boundaryCondition="false" constant="false" hasOnlySubstanceUnits="false" id="M_C00009" fbc:chemicalFormula="H3O4P"/>
      <species boundaryCondition="false" constant="false" hasOnlySubstanceUnits="false" id="M_C06056" fbc:chemicalFormula="C4H9NO4"/>
      <species boundaryCondition="false" constant="false" hasOnlySubstanceUnits="false" id="M_C00158" fbc:chemicalFormula="C6H8O7"/>
      <species boundaryCondition="false" constant="false" hasOnlySubstanceUnits="false" id="M_C00024" fbc:chemicalFormula="C23H38N7O17P3S"/>
      <species boundaryCondition="false" constant="false" hasOnlySubstanceUnits="false" id="M_C00036" fbc:chemicalFormula="C4H4O5"/>
      <species boundaryCondition="false" constant="false" hasOnlySubstanceUnits="false" id="M_C15874"/>
      <species boundaryCondition="false" constant="false" hasOnlySubstanceUnits="false" id="M_C00021" fbc:chemicalFormula="C14H20N6O5S"/>
      <species boundaryCondition="false" constant="false" hasOnlySubstanceUnits="false" id="M_C15877"/>
      <species boundaryCondition="false" constant="false" hasOnlySubstanceUnits="false" id="M_C00019" fbc:chemicalFormula="C15H23N6O5S"/>
      <species boundaryCondition="false" constant="false" hasOnlySubstanceUnits="false" id="M_C00011" fbc:chemicalFormula="CO2"/>
      <species boundaryCondition="false" constant="false" hasOnlySubstanceUnits="false" id="M_C00074" fbc:chemicalFormula="C3H5O6P"/>
      <species boundaryCondition="false" constant="false" hasOnlySubstanceUnits="false" id="M_C00097" fbc:chemicalFormula="C3H7NO2S"/>
      <species boundaryCondition="false" constant="false" hasOnlySubstanceUnits="false" id="M_C00109" fbc:chemicalFormula="C4H6O3"/>
      <species boundaryCondition="false" constant="false" hasOnlySubstanceUnits="false" id="M_C00014"/>
      <species boundaryCondition="false" constant="false" hasOnlySubstanceUnits="false" id="M_C02291" fbc:chemicalFormula="C7H14N2O4S"/>
      <species boundaryCondition="false" constant="false" hasOnlySubstanceUnits="false" id="M_C05984"/>
      <species boundaryCondition="false" constant="false" hasOnlySubstanceUnits="false" id="M_C00004" fbc:chemicalFormula="C21H29N7O14P2"/>
      <species boundaryCondition="false" constant="false" hasOnlySubstanceUnits="false" id="M_C00003" fbc:chemicalFormula="C21H28N7O14P2"/>
      <species boundaryCondition="false" constant="false" hasOnlySubstanceUnits="false" id="M_C03765" fbc:chemicalFormula="C8H8O2"/>
      <species boundaryCondition="false" constant="false" hasOnlySubstanceUnits="false" id="M_C04548"/>
      <species boundaryCondition="false" constant="false" hasOnlySubstanceUnits="false" id="M_C00218"/>
      <species boundaryCondition="false" constant="false" hasOnlySubstanceUnits="false" id="M_C04227"/>
      <species boundaryCondition="false" constant="false" hasOnlySubstanceUnits="false" id="M_C04121"/>
      <species boundaryCondition="false" constant="false" hasOnlySubstanceUnits="false" id="M_C00063" fbc:chemicalFormula="C9H16N3O14P3"/>
      <species boundaryCondition="false" constant="false" hasOnlySubstanceUnits="false" id="M_C01187" fbc:chemicalFormula="C8H14O8"/>
      <species boundaryCondition="false" constant="false" hasOnlySubstanceUnits="false" id="M_C03845"/>
      <species boundaryCondition="false" constant="false" hasOnlySubstanceUnits="false" id="M_C01189"/>
      <species boundaryCondition="false" constant="false" hasOnlySubstanceUnits="false" id="M_C04047"/>
      <species boundaryCondition="false" constant="false" hasOnlySubstanceUnits="false" id="M_C01188"/>
      <species boundaryCondition="false" constant="false" hasOnlySubstanceUnits="false" id="M_C04036"/>
      <species boundaryCondition="false" constant="false" hasOnlySubstanceUnits="false" id="M_C01192"/>
      <species boundaryCondition="false" constant="false" hasOnlySubstanceUnits="false" id="M_C00455" fbc:chemicalFormula="C11H15N2O8P"/>
      <species boundaryCondition="false" constant="false" hasOnlySubstanceUnits="false" id="M_C01185" fbc:chemicalFormula="C11H15NO9P"/>
      <species boundaryCondition="false" constant="false" hasOnlySubstanceUnits="false" id="M_C01342" fbc:chemicalFormula="H3N"/>
      <species boundaryCondition="false" constant="false" hasOnlySubstanceUnits="false" id="M_C00152" fbc:chemicalFormula="C4H8N2O3"/>
      <species boundaryCondition="false" constant="false" hasOnlySubstanceUnits="false" id="M_C02512"/>
      <species boundaryCondition="false" constant="false" hasOnlySubstanceUnits="false" id="M_C04540"/>
      <species boundaryCondition="false" constant="false" hasOnlySubstanceUnits="false" id="M_C00140" fbc:chemicalFormula="C8H15NO6"/>
      <species boundaryCondition="false" constant="false" hasOnlySubstanceUnits="false" id="M_C02918"/>
      <species boundaryCondition="false" constant="false" hasOnlySubstanceUnits="false" id="M_C00153" fbc:chemicalFormula="C6H6N2O"/>
      <species boundaryCondition="false" constant="false" hasOnlySubstanceUnits="false" id="M_C00253" fbc:chemicalFormula="C6H5NO2"/>
      <species boundaryCondition="false" constant="false" hasOnlySubstanceUnits="false" id="M_grxox" name="grxox" fbc:chemicalFormula="X"/>
      <species boundaryCondition="false" constant="false" hasOnlySubstanceUnits="false" id="M_grxrd" name="grxrd" fbc:chemicalFormula="XH2"/>
      <species boundaryCondition="false" constant="false" hasOnlySubstanceUnits="false" id="M_C00053" fbc:chemicalFormula="C10H15N5O13P2S"/>
      <species boundaryCondition="false" constant="false" hasOnlySubstanceUnits="false" id="M_C00054" fbc:chemicalFormula="C10H15N5O10P2"/>
      <species boundaryCondition="false" constant="false" hasOnlySubstanceUnits="false" id="M_C00094" fbc:chemicalFormula="H2O3S"/>
      <species boundaryCondition="false" constant="false" hasOnlySubstanceUnits="false" id="M_C00704" fbc:chemicalFormula="O2"/>
      <species boundaryCondition="false" constant="false" hasOnlySubstanceUnits="false" id="M_C00390" fbc:chemicalFormula="C49H76O4"/>
      <species boundaryCondition="false" constant="false" hasOnlySubstanceUnits="false" id="M_C00399" fbc:chemicalFormula="C49H74O4"/>
      <species boundaryCondition="false" constant="false" hasOnlySubstanceUnits="false" id="M_C00042" fbc:chemicalFormula="C4H6O4"/>
      <species boundaryCondition="false" constant="false" hasOnlySubstanceUnits="false" id="M_C00232" fbc:chemicalFormula="C4H6O3"/>
      <species boundaryCondition="false" constant="false" hasOnlySubstanceUnits="false" id="M_C01639" fbc:chemicalFormula="R"/>
      <species boundaryCondition="false" constant="false" hasOnlySubstanceUnits="false" id="M_C03125" fbc:chemicalFormula="C3H5NOSR"/>
      <species boundaryCondition="false" constant="false" hasOnlySubstanceUnits="false" id="M_C04225" fbc:chemicalFormula="C7H8O6"/>
      <species boundaryCondition="false" constant="false" hasOnlySubstanceUnits="false" id="M_C02225" fbc:chemicalFormula="C7H10O7"/>
      <species boundaryCondition="false" constant="false" hasOnlySubstanceUnits="false" id="M_C02462"/>
      <species boundaryCondition="false" constant="false" hasOnlySubstanceUnits="false" id="M_C00341" fbc:chemicalFormula="C10H20O7P2"/>
      <species boundaryCondition="false" constant="false" hasOnlySubstanceUnits="false" id="M_C03190"/>
      <species boundaryCondition="false" constant="false" hasOnlySubstanceUnits="false" id="M_C02344"/>
      <species boundaryCondition="false" constant="false" hasOnlySubstanceUnits="false" id="M_C17622"/>
      <species boundaryCondition="false" constant="false" hasOnlySubstanceUnits="false" id="M_C06069"/>
      <species boundaryCondition="false" constant="false" hasOnlySubstanceUnits="false" id="M_C06074"/>
      <species boundaryCondition="false" constant="false" hasOnlySubstanceUnits="false" id="M_toctd2eACP" name="toctd2eACP" fbc:chemicalFormula="C29H54N2O8PRS"/>
      <species boundaryCondition="false" constant="false" hasOnlySubstanceUnits="false" id="M_ocdcaACP" name="ocdcaACP" fbc:chemicalFormula="C29H56N2O8PRS"/>
      <species boundaryCondition="false" constant="false" hasOnlySubstanceUnits="false" id="M_C00362[p]" fbc:chemicalFormula="C10H14N5O7P"/>
      <species boundaryCondition="false" constant="false" hasOnlySubstanceUnits="false" id="M_C00009[p]" fbc:chemicalFormula="H3O4P"/>
      <species boundaryCondition="false" constant="false" hasOnlySubstanceUnits="false" id="M_C00001[p]" fbc:chemicalFormula="H2O"/>
      <species boundaryCondition="false" constant="false" hasOnlySubstanceUnits="false" id="M_C00330[p]" fbc:chemicalFormula="C10H13N5O4"/>
      <species boundaryCondition="false" constant="false" hasOnlySubstanceUnits="false" id="M_C09816"/>
      <species boundaryCondition="false" constant="false" hasOnlySubstanceUnits="false" id="M_C09817"/>
      <species boundaryCondition="false" constant="false" hasOnlySubstanceUnits="false" id="M_C00091" fbc:chemicalFormula="C25H40N7O19P3S"/>
      <species boundaryCondition="false" constant="false" hasOnlySubstanceUnits="false" id="M_C06715"/>
      <species boundaryCondition="false" constant="false" hasOnlySubstanceUnits="false" id="M_C00527"/>
      <species boundaryCondition="false" constant="false" hasOnlySubstanceUnits="false" id="M_C09820"/>
      <species boundaryCondition="false" constant="false" hasOnlySubstanceUnits="false" id="M_C00512"/>
      <species boundaryCondition="false" constant="false" hasOnlySubstanceUnits="false" id="M_C02247"/>
      <species boundaryCondition="false" constant="false" hasOnlySubstanceUnits="false" id="M_C09812"/>
      <species boundaryCondition="false" constant="false" hasOnlySubstanceUnits="false" id="M_C09813"/>
      <species boundaryCondition="false" constant="false" hasOnlySubstanceUnits="false" id="M_C00661" fbc:chemicalFormula="C3H7O6P"/>
      <species boundaryCondition="false" constant="false" hasOnlySubstanceUnits="false" id="M_C00281"/>
      <species boundaryCondition="false" constant="false" hasOnlySubstanceUnits="false" id="M_C00117" fbc:chemicalFormula="C5H11O8P"/>
      <species boundaryCondition="false" constant="false" hasOnlySubstanceUnits="false" id="M_C00231" fbc:chemicalFormula="C5H11O8P"/>
      <species boundaryCondition="false" constant="false" hasOnlySubstanceUnits="false" id="M_C06749"/>
      <species boundaryCondition="false" constant="false" hasOnlySubstanceUnits="false" id="M_C09821"/>
      <species boundaryCondition="false" constant="false" hasOnlySubstanceUnits="false" id="M_C13309"/>
      <species boundaryCondition="false" constant="false" hasOnlySubstanceUnits="false" id="M_C02059"/>
      <species boundaryCondition="false" constant="false" hasOnlySubstanceUnits="false" id="M_C03657" fbc:chemicalFormula="C11H8O4"/>
      <species boundaryCondition="false" constant="false" hasOnlySubstanceUnits="false" id="M_C05427"/>
      <species boundaryCondition="false" constant="false" hasOnlySubstanceUnits="false" id="M_C12836"/>
      <species boundaryCondition="false" constant="false" hasOnlySubstanceUnits="false" id="M_C06755"/>
      <species boundaryCondition="false" constant="false" hasOnlySubstanceUnits="false" id="M_C07103"/>
      <species boundaryCondition="false" constant="false" hasOnlySubstanceUnits="false" id="M_C00472"/>
      <species boundaryCondition="false" constant="false" hasOnlySubstanceUnits="false" id="M_C05618"/>
      <species boundaryCondition="false" constant="false" hasOnlySubstanceUnits="false" id="M_C12837"/>
      <species boundaryCondition="false" constant="false" hasOnlySubstanceUnits="false" id="M_C06990"/>
      <species boundaryCondition="false" constant="false" hasOnlySubstanceUnits="false" id="M_C02814"/>
      <species boundaryCondition="false" constant="false" hasOnlySubstanceUnits="false" id="M_C00530" fbc:chemicalFormula="C6H6O2"/>
      <species boundaryCondition="false" constant="false" hasOnlySubstanceUnits="false" id="M_C02372"/>
      <species boundaryCondition="false" constant="false" hasOnlySubstanceUnits="false" id="M_C05812" fbc:chemicalFormula="C47H72O2"/>
      <species boundaryCondition="false" constant="false" hasOnlySubstanceUnits="false" id="M_C05813"/>
      <species boundaryCondition="false" constant="false" hasOnlySubstanceUnits="false" id="M_C05804"/>
      <species boundaryCondition="false" constant="false" hasOnlySubstanceUnits="false" id="M_C05805"/>
      <species boundaryCondition="false" constant="false" hasOnlySubstanceUnits="false" id="M_C05811" fbc:chemicalFormula="C46H70O2"/>
      <species boundaryCondition="false" constant="false" hasOnlySubstanceUnits="false" id="M_C05810" fbc:chemicalFormula="C46H70O"/>
      <species boundaryCondition="false" constant="false" hasOnlySubstanceUnits="false" id="M_C05801"/>
      <species boundaryCondition="false" constant="false" hasOnlySubstanceUnits="false" id="M_C05802"/>
      <species boundaryCondition="false" constant="false" hasOnlySubstanceUnits="false" id="M_C05800"/>
      <species boundaryCondition="false" constant="false" hasOnlySubstanceUnits="false" id="M_C05803"/>
      <species boundaryCondition="false" constant="false" hasOnlySubstanceUnits="false" id="M_cdpdhdec9eg" name="cdpdhdec9eg" fbc:chemicalFormula="C44H77N3O15P2"/>
      <species boundaryCondition="false" constant="false" hasOnlySubstanceUnits="false" id="M_pgp161" name="pgp161" fbc:chemicalFormula="C38H72O13P2"/>
      <species boundaryCondition="false" constant="false" hasOnlySubstanceUnits="false" id="M_C00055" fbc:chemicalFormula="C9H14N3O8P"/>
      <species boundaryCondition="false" constant="false" hasOnlySubstanceUnits="false" id="M_C00093" fbc:chemicalFormula="C3H9O6P"/>
      <species boundaryCondition="false" constant="false" hasOnlySubstanceUnits="false" id="M_C00065" fbc:chemicalFormula="C3H7NO3"/>
      <species boundaryCondition="false" constant="false" hasOnlySubstanceUnits="false" id="M_ps161" name="ps161" fbc:chemicalFormula="C38H70N1O10P1"/>
      <species boundaryCondition="false" constant="false" hasOnlySubstanceUnits="false" id="M_C16149"/>
      <species boundaryCondition="false" constant="false" hasOnlySubstanceUnits="false" id="M_C03203"/>
      <species boundaryCondition="false" constant="false" hasOnlySubstanceUnits="false" id="M_C03817"/>
      <species boundaryCondition="false" constant="false" hasOnlySubstanceUnits="false" id="M_C03277"/>
      <species boundaryCondition="false" constant="false" hasOnlySubstanceUnits="false" id="M_C00041" fbc:chemicalFormula="C3H7NO2"/>
      <species boundaryCondition="false" constant="false" hasOnlySubstanceUnits="false" id="M_C03284"/>
      <species boundaryCondition="false" constant="false" hasOnlySubstanceUnits="false" id="M_C00022" fbc:chemicalFormula="C3H4O3"/>
      <species boundaryCondition="false" constant="false" hasOnlySubstanceUnits="false" id="M_C06002"/>
      <species boundaryCondition="false" constant="false" hasOnlySubstanceUnits="false" id="M_C03296" fbc:chemicalFormula="C10H18N4O5"/>
      <species boundaryCondition="false" constant="false" hasOnlySubstanceUnits="false" id="M_C03415" fbc:chemicalFormula="C9H16N2O5"/>
      <species boundaryCondition="false" constant="false" hasOnlySubstanceUnits="false" id="M_C00025" fbc:chemicalFormula="C5H9NO4"/>
      <species boundaryCondition="false" constant="false" hasOnlySubstanceUnits="false" id="M_C00026" fbc:chemicalFormula="C5H6O5"/>
      <species boundaryCondition="false" constant="false" hasOnlySubstanceUnits="false" id="M_3hcmrs7eACP" name="3hcmrs7eACP" fbc:chemicalFormula="C25H46N2O9PRS"/>
      <species boundaryCondition="false" constant="false" hasOnlySubstanceUnits="false" id="M_3ocmrs7eACP" name="3ocmrs7eACP" fbc:chemicalFormula="C25H44N2O9PRS"/>
      <species boundaryCondition="false" constant="false" hasOnlySubstanceUnits="false" id="M_ggbutal" name="ggbutal" fbc:chemicalFormula="C9H16O4N2"/>
      <species boundaryCondition="false" constant="false" hasOnlySubstanceUnits="false" id="M_C00027" fbc:chemicalFormula="H2O2"/>
      <species boundaryCondition="false" constant="false" hasOnlySubstanceUnits="false" id="M_ggptrc" name="ggptrc" fbc:chemicalFormula="C9H19O3N3"/>
      <species boundaryCondition="false" constant="false" hasOnlySubstanceUnits="false" id="M_g3ps[e]" name="g3ps[e]" fbc:chemicalFormula="C6H14NO8P"/>
      <species boundaryCondition="false" constant="false" hasOnlySubstanceUnits="false" id="M_14glucan[e]" name="14glucan[e]" fbc:chemicalFormula="C36H62O31"/>
      <species boundaryCondition="false" constant="false" hasOnlySubstanceUnits="false" id="M_14glucan[p]" name="14glucan[p]" fbc:chemicalFormula="C36H62O31"/>
      <species boundaryCondition="false" constant="false" hasOnlySubstanceUnits="false" id="M_C04865"/>
      <species boundaryCondition="false" constant="false" hasOnlySubstanceUnits="false" id="M_C00059" fbc:chemicalFormula="H2O4S"/>
      <species boundaryCondition="false" constant="false" hasOnlySubstanceUnits="false" id="M_C01310"/>
      <species boundaryCondition="false" constant="false" hasOnlySubstanceUnits="false" id="M_C04864"/>
      <species boundaryCondition="false" constant="false" hasOnlySubstanceUnits="false" id="M_C03894"/>
      <species boundaryCondition="false" constant="false" hasOnlySubstanceUnits="false" id="M_C03505"/>
      <species boundaryCondition="false" constant="false" hasOnlySubstanceUnits="false" id="M_C03493"/>
      <species boundaryCondition="false" constant="false" hasOnlySubstanceUnits="false" id="M_C03590"/>
      <species boundaryCondition="false" constant="false" hasOnlySubstanceUnits="false" id="M_C05849"/>
      <species boundaryCondition="false" constant="false" hasOnlySubstanceUnits="false" id="M_C02785"/>
      <species boundaryCondition="false" constant="false" hasOnlySubstanceUnits="false" id="M_C00265"/>
      <species boundaryCondition="false" constant="false" hasOnlySubstanceUnits="false" id="M_C01119"/>
      <species boundaryCondition="false" constant="false" hasOnlySubstanceUnits="false" id="M_C03492" fbc:chemicalFormula="C9H18NO8P"/>
      <species boundaryCondition="false" constant="false" hasOnlySubstanceUnits="false" id="M_C04352" fbc:chemicalFormula="C12H23N2O9PS"/>
      <species boundaryCondition="false" constant="false" hasOnlySubstanceUnits="false" id="M_C15878"/>
      <species boundaryCondition="false" constant="false" hasOnlySubstanceUnits="false" id="M_C15879"/>
      <species boundaryCondition="false" constant="false" hasOnlySubstanceUnits="false" id="M_C00282" fbc:chemicalFormula="H2"/>
      <species boundaryCondition="false" constant="false" hasOnlySubstanceUnits="false" id="M_C15870"/>
      <species boundaryCondition="false" constant="false" hasOnlySubstanceUnits="false" id="M_C00144" fbc:chemicalFormula="C10H14N5O8P"/>
      <species boundaryCondition="false" constant="false" hasOnlySubstanceUnits="false" id="M_C03812"/>
      <species boundaryCondition="false" constant="false" hasOnlySubstanceUnits="false" id="M_C00096" fbc:chemicalFormula="C16H25N5O16P2"/>
      <species boundaryCondition="false" constant="false" hasOnlySubstanceUnits="false" id="M_C15885"/>
      <species boundaryCondition="false" constant="false" hasOnlySubstanceUnits="false" id="M_C15884"/>
      <species boundaryCondition="false" constant="false" hasOnlySubstanceUnits="false" id="M_C15886"/>
      <species boundaryCondition="false" constant="false" hasOnlySubstanceUnits="false" id="M_C15881"/>
      <species boundaryCondition="false" constant="false" hasOnlySubstanceUnits="false" id="M_C15887"/>
      <species boundaryCondition="false" constant="false" hasOnlySubstanceUnits="false" id="M_C15888"/>
      <species boundaryCondition="false" constant="false" hasOnlySubstanceUnits="false" id="M_C00229" fbc:chemicalFormula="C11H22N2O7PRS"/>
      <species boundaryCondition="false" constant="false" hasOnlySubstanceUnits="false" id="M_C01209" fbc:chemicalFormula="C3H3O3R"/>
      <species boundaryCondition="false" constant="false" hasOnlySubstanceUnits="false" id="M_C05749" fbc:chemicalFormula="C17H32N2O8PRS"/>
      <species boundaryCondition="false" constant="false" hasOnlySubstanceUnits="false" id="M_C05750" fbc:chemicalFormula="C19H34N2O9PRS"/>
      <species boundaryCondition="false" constant="false" hasOnlySubstanceUnits="false" id="M_C02864"/>
      <species boundaryCondition="false" constant="false" hasOnlySubstanceUnits="false" id="M_C01610"/>
      <species boundaryCondition="false" constant="false" hasOnlySubstanceUnits="false" id="M_C01606"/>
      <species boundaryCondition="false" constant="false" hasOnlySubstanceUnits="false" id="M_C04783"/>
      <species boundaryCondition="false" constant="false" hasOnlySubstanceUnits="false" id="M_C01607"/>
      <species boundaryCondition="false" constant="false" hasOnlySubstanceUnits="false" id="M_C02060"/>
      <species boundaryCondition="false" constant="false" hasOnlySubstanceUnits="false" id="M_C01617"/>
      <species boundaryCondition="false" constant="false" hasOnlySubstanceUnits="false" id="M_C05906"/>
      <species boundaryCondition="false" constant="false" hasOnlySubstanceUnits="false" id="M_C03052"/>
      <species boundaryCondition="false" constant="false" hasOnlySubstanceUnits="false" id="M_C02906"/>
      <species boundaryCondition="false" constant="false" hasOnlySubstanceUnits="false" id="M_C00536" fbc:chemicalFormula="H5O10P3"/>
      <species boundaryCondition="false" constant="false" hasOnlySubstanceUnits="false" id="M_C00330" fbc:chemicalFormula="C10H13N5O4"/>
      <species boundaryCondition="false" constant="false" hasOnlySubstanceUnits="false" id="M_C00286" fbc:chemicalFormula="C10H16N5O13P3"/>
      <species boundaryCondition="false" constant="false" hasOnlySubstanceUnits="false" id="M_C00283" fbc:chemicalFormula="H2S"/>
      <species boundaryCondition="false" constant="false" hasOnlySubstanceUnits="false" id="M_C01857"/>
      <species boundaryCondition="false" constant="false" hasOnlySubstanceUnits="false" id="M_C00067" fbc:chemicalFormula="CH2O"/>
      <species boundaryCondition="false" constant="false" hasOnlySubstanceUnits="false" id="M_C00409"/>
      <species boundaryCondition="false" constant="false" hasOnlySubstanceUnits="false" id="M_C00361" fbc:chemicalFormula="C10H15N5O10P2"/>
      <species boundaryCondition="false" constant="false" hasOnlySubstanceUnits="false" id="M_fe3[p]" name="fe3[p]" fbc:chemicalFormula="Fe"/>
      <species boundaryCondition="false" constant="false" hasOnlySubstanceUnits="false" id="M_C00023[p]" fbc:chemicalFormula="Fe"/>
      <species boundaryCondition="false" constant="false" hasOnlySubstanceUnits="false" id="M_C00080[p]" fbc:chemicalFormula="H"/>
      <species boundaryCondition="false" constant="false" hasOnlySubstanceUnits="false" id="M_C00007[p]" fbc:chemicalFormula="O2"/>
      <species boundaryCondition="false" constant="false" hasOnlySubstanceUnits="false" id="M_C00498" fbc:chemicalFormula="C16H25N5O15P2"/>
      <species boundaryCondition="false" constant="false" hasOnlySubstanceUnits="false" id="M_C00103" fbc:chemicalFormula="C6H13O9P"/>
      <species boundaryCondition="false" constant="false" hasOnlySubstanceUnits="false" id="M_C09870"/>
      <species boundaryCondition="false" constant="false" hasOnlySubstanceUnits="false" id="M_C00400"/>
      <species boundaryCondition="false" constant="false" hasOnlySubstanceUnits="false" id="M_C16825"/>
      <species boundaryCondition="false" constant="false" hasOnlySubstanceUnits="false" id="M_C00553"/>
      <species boundaryCondition="false" constant="false" hasOnlySubstanceUnits="false" id="M_C11338"/>
      <species boundaryCondition="false" constant="false" hasOnlySubstanceUnits="false" id="M_C01765"/>
      <species boundaryCondition="false" constant="false" hasOnlySubstanceUnits="false" id="M_pg160" name="pg160" fbc:chemicalFormula="C38H75O10P1"/>
      <species boundaryCondition="false" constant="false" hasOnlySubstanceUnits="false" id="M_pgp160" name="pgp160" fbc:chemicalFormula="C38H76O13P2"/>
      <species boundaryCondition="false" constant="false" hasOnlySubstanceUnits="false" id="M_C01722"/>
      <species boundaryCondition="false" constant="false" hasOnlySubstanceUnits="false" id="M_C01719"/>
      <species boundaryCondition="false" constant="false" hasOnlySubstanceUnits="false" id="M_C08299"/>
      <species boundaryCondition="false" constant="false" hasOnlySubstanceUnits="false" id="M_C06212"/>
      <species boundaryCondition="false" constant="false" hasOnlySubstanceUnits="false" id="M_C02162"/>
      <species boundaryCondition="false" constant="false" hasOnlySubstanceUnits="false" id="M_C02951"/>
      <species boundaryCondition="false" constant="false" hasOnlySubstanceUnits="false" id="M_o16a4colipa[e]" name="o16a4colipa[e]" fbc:chemicalFormula="C312H534N6O200P4"/>
      <species boundaryCondition="false" constant="false" hasOnlySubstanceUnits="false" id="M_C00064" fbc:chemicalFormula="C5H10N2O3"/>
      <species boundaryCondition="false" constant="false" hasOnlySubstanceUnits="false" id="M_C00119" fbc:chemicalFormula="C5H13O14P3"/>
      <species boundaryCondition="false" constant="false" hasOnlySubstanceUnits="false" id="M_C03090" fbc:chemicalFormula="C5H12NO7P"/>
      <species boundaryCondition="false" constant="false" hasOnlySubstanceUnits="false" id="M_C03409"/>
      <species boundaryCondition="false" constant="false" hasOnlySubstanceUnits="false" id="M_C01044"/>
      <species boundaryCondition="false" constant="false" hasOnlySubstanceUnits="false" id="M_C03479" fbc:chemicalFormula="C20H23N7O7"/>
      <species boundaryCondition="false" constant="false" hasOnlySubstanceUnits="false" id="M_C00101" fbc:chemicalFormula="C19H23N7O6"/>
      <species boundaryCondition="false" constant="false" hasOnlySubstanceUnits="false" id="M_C01045"/>
      <species boundaryCondition="false" constant="false" hasOnlySubstanceUnits="false" id="M_C01040"/>
      <species boundaryCondition="false" constant="false" hasOnlySubstanceUnits="false" id="M_C03289"/>
      <species boundaryCondition="false" constant="false" hasOnlySubstanceUnits="false" id="M_C05422"/>
      <species boundaryCondition="false" constant="false" hasOnlySubstanceUnits="false" id="M_C01041"/>
      <species boundaryCondition="false" constant="false" hasOnlySubstanceUnits="false" id="M_C00072" fbc:chemicalFormula="C6H8O6"/>
      <species boundaryCondition="false" constant="false" hasOnlySubstanceUnits="false" id="M_C03078"/>
      <species boundaryCondition="false" constant="false" hasOnlySubstanceUnits="false" id="M_C01035"/>
      <species boundaryCondition="false" constant="false" hasOnlySubstanceUnits="false" id="M_C01036"/>
      <species boundaryCondition="false" constant="false" hasOnlySubstanceUnits="false" id="M_C01061"/>
      <species boundaryCondition="false" constant="false" hasOnlySubstanceUnits="false" id="M_C02670"/>
      <species boundaryCondition="false" constant="false" hasOnlySubstanceUnits="false" id="M_C00555" fbc:chemicalFormula="C4H9NO"/>
      <species boundaryCondition="false" constant="false" hasOnlySubstanceUnits="false" id="M_C00134" fbc:chemicalFormula="C4H12N2"/>
      <species boundaryCondition="false" constant="false" hasOnlySubstanceUnits="false" id="M_C00191[e]" fbc:chemicalFormula="C6H10O7"/>
      <species boundaryCondition="false" constant="false" hasOnlySubstanceUnits="false" id="M_2agpg140" name="2agpg140" fbc:chemicalFormula="C20H41O9P1"/>
      <species boundaryCondition="false" constant="false" hasOnlySubstanceUnits="false" id="M_C03274" fbc:chemicalFormula="C6H15O8P"/>
      <species boundaryCondition="false" constant="false" hasOnlySubstanceUnits="false" id="M_apg140" name="apg140" fbc:chemicalFormula="C48H93O11P"/>
      <species boundaryCondition="false" constant="false" hasOnlySubstanceUnits="false" id="M_pg140" name="pg140" fbc:chemicalFormula="C34H67O10P1"/>
      <species boundaryCondition="false" constant="false" hasOnlySubstanceUnits="false" id="M_C12434"/>
      <species boundaryCondition="false" constant="false" hasOnlySubstanceUnits="false" id="M_C12435"/>
      <species boundaryCondition="false" constant="false" hasOnlySubstanceUnits="false" id="M_C01907"/>
      <species boundaryCondition="false" constant="false" hasOnlySubstanceUnits="false" id="M_C12433"/>
      <species boundaryCondition="false" constant="false" hasOnlySubstanceUnits="false" id="M_C12366"/>
      <species boundaryCondition="false" constant="false" hasOnlySubstanceUnits="false" id="M_C12367"/>
      <species boundaryCondition="false" constant="false" hasOnlySubstanceUnits="false" id="M_sulfac[e]" name="sulfac[e]" fbc:chemicalFormula="C2H4O5S"/>
      <species boundaryCondition="false" constant="false" hasOnlySubstanceUnits="false" id="M_sulfac[p]" name="sulfac[p]" fbc:chemicalFormula="C2H4O5S"/>
      <species boundaryCondition="false" constant="false" hasOnlySubstanceUnits="false" id="M_C00584"/>
      <species boundaryCondition="false" constant="false" hasOnlySubstanceUnits="false" id="M_C05953"/>
      <species boundaryCondition="false" constant="false" hasOnlySubstanceUnits="false" id="M_C00639"/>
      <species boundaryCondition="false" constant="false" hasOnlySubstanceUnits="false" id="M_C04707"/>
      <species boundaryCondition="false" constant="false" hasOnlySubstanceUnits="false" id="M_C06369"/>
      <species boundaryCondition="false" constant="false" hasOnlySubstanceUnits="false" id="M_C00586"/>
      <species boundaryCondition="false" constant="false" hasOnlySubstanceUnits="false" id="M_C00587"/>
      <species boundaryCondition="false" constant="false" hasOnlySubstanceUnits="false" id="M_C00628"/>
      <species boundaryCondition="false" constant="false" hasOnlySubstanceUnits="false" id="M_C00081" fbc:chemicalFormula="C10H15N4O14P3"/>
      <species boundaryCondition="false" constant="false" hasOnlySubstanceUnits="false" id="M_C00092" fbc:chemicalFormula="C6H13O9P"/>
      <species boundaryCondition="false" constant="false" hasOnlySubstanceUnits="false" id="M_C00104" fbc:chemicalFormula="C10H14N4O11P2"/>
      <species boundaryCondition="false" constant="false" hasOnlySubstanceUnits="false" id="M_C00031" fbc:chemicalFormula="C6H12O6"/>
      <species boundaryCondition="false" constant="false" hasOnlySubstanceUnits="false" id="M_C03614"/>
      <species boundaryCondition="false" constant="false" hasOnlySubstanceUnits="false" id="M_C01179" fbc:chemicalFormula="C9H8O4"/>
      <species boundaryCondition="false" constant="false" hasOnlySubstanceUnits="false" id="M_C00082" fbc:chemicalFormula="C9H11NO3"/>
      <species boundaryCondition="false" constant="false" hasOnlySubstanceUnits="false" id="M_C00146"/>
      <species boundaryCondition="false" constant="false" hasOnlySubstanceUnits="false" id="M_C00041[p]" fbc:chemicalFormula="C3H7NO2"/>
      <species boundaryCondition="false" constant="false" hasOnlySubstanceUnits="false" id="M_acolipa[e]" name="acolipa[e]" fbc:chemicalFormula="C181H323N3O103P4"/>
      <species boundaryCondition="false" constant="false" hasOnlySubstanceUnits="false" id="M_acolipa[p]" name="acolipa[p]" fbc:chemicalFormula="C181H323N3O103P4"/>
      <species boundaryCondition="false" constant="false" hasOnlySubstanceUnits="false" id="M_hdeACP" name="hdeACP" fbc:chemicalFormula="C27H50N2O8PRS"/>
      <species boundaryCondition="false" constant="false" hasOnlySubstanceUnits="false" id="M_hdcea" name="hdcea" fbc:chemicalFormula="C16H30O2"/>
      <species boundaryCondition="false" constant="false" hasOnlySubstanceUnits="false" id="M_C06025[e]" fbc:chemicalFormula="C84H154N2O37P2"/>
      <species boundaryCondition="false" constant="false" hasOnlySubstanceUnits="false" id="M_C00497[p]" fbc:chemicalFormula="C4H6O5"/>
      <species boundaryCondition="false" constant="false" hasOnlySubstanceUnits="false" id="M_C00497[e]" fbc:chemicalFormula="C4H6O5"/>
      <species boundaryCondition="false" constant="false" hasOnlySubstanceUnits="false" id="M_C00256[e]" fbc:chemicalFormula="C3H6O3"/>
      <species boundaryCondition="false" constant="false" hasOnlySubstanceUnits="false" id="M_C07216"/>
      <species boundaryCondition="false" constant="false" hasOnlySubstanceUnits="false" id="M_C07208"/>
      <species boundaryCondition="false" constant="false" hasOnlySubstanceUnits="false" id="M_C07212"/>
      <species boundaryCondition="false" constant="false" hasOnlySubstanceUnits="false" id="M_C07213"/>
      <species boundaryCondition="false" constant="false" hasOnlySubstanceUnits="false" id="M_C11062"/>
      <species boundaryCondition="false" constant="false" hasOnlySubstanceUnits="false" id="M_C02331"/>
      <species boundaryCondition="false" constant="false" hasOnlySubstanceUnits="false" id="M_C06727"/>
      <species boundaryCondition="false" constant="false" hasOnlySubstanceUnits="false" id="M_C07111"/>
      <species boundaryCondition="false" constant="false" hasOnlySubstanceUnits="false" id="M_C07350"/>
      <species boundaryCondition="false" constant="false" hasOnlySubstanceUnits="false" id="M_C02939"/>
      <species boundaryCondition="false" constant="false" hasOnlySubstanceUnits="false" id="M_C00008" fbc:chemicalFormula="C10H15N5O10P2"/>
      <species boundaryCondition="false" constant="false" hasOnlySubstanceUnits="false" id="M_C01260" fbc:chemicalFormula="C20H28N10O19P4"/>
      <species boundaryCondition="false" constant="false" hasOnlySubstanceUnits="false" id="M_C06547"/>
      <species boundaryCondition="false" constant="false" hasOnlySubstanceUnits="false" id="M_C06548"/>
      <species boundaryCondition="false" constant="false" hasOnlySubstanceUnits="false" id="M_C00268"/>
      <species boundaryCondition="false" constant="false" hasOnlySubstanceUnits="false" id="M_C00272"/>
      <species boundaryCondition="false" constant="false" hasOnlySubstanceUnits="false" id="M_C00258[e]" fbc:chemicalFormula="C3H6O4"/>
      <species boundaryCondition="false" constant="false" hasOnlySubstanceUnits="false" id="M_C00258[p]" fbc:chemicalFormula="C3H6O4"/>
      <species boundaryCondition="false" constant="false" hasOnlySubstanceUnits="false" id="M_C00149" fbc:chemicalFormula="C4H6O5"/>
      <species boundaryCondition="false" constant="false" hasOnlySubstanceUnits="false" id="M_C03483"/>
      <species boundaryCondition="false" constant="false" hasOnlySubstanceUnits="false" id="M_C00262" fbc:chemicalFormula="C5H4N4O"/>
      <species boundaryCondition="false" constant="false" hasOnlySubstanceUnits="false" id="M_C05512" fbc:chemicalFormula="C10H12N4O4"/>
      <species boundaryCondition="false" constant="false" hasOnlySubstanceUnits="false" id="M_C00672" fbc:chemicalFormula="C5H11O7P"/>
      <species boundaryCondition="false" constant="false" hasOnlySubstanceUnits="false" id="M_C00100" fbc:chemicalFormula="C24H40N7O17P3S"/>
      <species boundaryCondition="false" constant="false" hasOnlySubstanceUnits="false" id="M_progly[e]" name="progly[e]" fbc:chemicalFormula="C7H12N2O3"/>
      <species boundaryCondition="false" constant="false" hasOnlySubstanceUnits="false" id="M_C04114" fbc:chemicalFormula="C7H13NO2"/>
      <species boundaryCondition="false" constant="false" hasOnlySubstanceUnits="false" id="M_C04114[p]" fbc:chemicalFormula="C7H13NO2"/>
      <species boundaryCondition="false" constant="false" hasOnlySubstanceUnits="false" id="M_C05284"/>
      <species boundaryCondition="false" constant="false" hasOnlySubstanceUnits="false" id="M_C05285"/>
      <species boundaryCondition="false" constant="false" hasOnlySubstanceUnits="false" id="M_C05275" fbc:chemicalFormula="C31H52N7O17P3S"/>
      <species boundaryCondition="false" constant="false" hasOnlySubstanceUnits="false" id="M_C05274" fbc:chemicalFormula="C31H54N7O17P3S"/>
      <species boundaryCondition="false" constant="false" hasOnlySubstanceUnits="false" id="M_C03543"/>
      <species boundaryCondition="false" constant="false" hasOnlySubstanceUnits="false" id="M_C00348" fbc:chemicalFormula="C55H91O4P"/>
      <species boundaryCondition="false" constant="false" hasOnlySubstanceUnits="false" id="M_C05279"/>
      <species boundaryCondition="false" constant="false" hasOnlySubstanceUnits="false" id="M_C05280"/>
      <species boundaryCondition="false" constant="false" hasOnlySubstanceUnits="false" id="M_pa181" name="pa181" fbc:chemicalFormula="C39H73O8P1"/>
      <species boundaryCondition="false" constant="false" hasOnlySubstanceUnits="false" id="M_pa181[p]" name="pa181[p]" fbc:chemicalFormula="C39H73O8P1"/>
      <species boundaryCondition="false" constant="false" hasOnlySubstanceUnits="false" id="M_C15925"/>
      <species boundaryCondition="false" constant="false" hasOnlySubstanceUnits="false" id="M_C04621"/>
      <species boundaryCondition="false" constant="false" hasOnlySubstanceUnits="false" id="M_C04622"/>
      <species boundaryCondition="false" constant="false" hasOnlySubstanceUnits="false" id="M_C00448" fbc:chemicalFormula="C15H28O7P2"/>
      <species boundaryCondition="false" constant="false" hasOnlySubstanceUnits="false" id="M_C09704"/>
      <species boundaryCondition="false" constant="false" hasOnlySubstanceUnits="false" id="M_C00222" fbc:chemicalFormula="C3H4O3"/>
      <species boundaryCondition="false" constant="false" hasOnlySubstanceUnits="false" id="M_C00084" fbc:chemicalFormula="C2H4O"/>
      <species boundaryCondition="false" constant="false" hasOnlySubstanceUnits="false" id="M_C11143[p]" fbc:chemicalFormula="C2H6OS"/>
      <species boundaryCondition="false" constant="false" hasOnlySubstanceUnits="false" id="M_C00828" fbc:chemicalFormula="C51H72O2"/>
      <species boundaryCondition="false" constant="false" hasOnlySubstanceUnits="false" id="M_C05819" fbc:chemicalFormula="C51H74O2"/>
      <species boundaryCondition="false" constant="false" hasOnlySubstanceUnits="false" id="M_C00580[p]" fbc:chemicalFormula="C2H6S"/>
      <species boundaryCondition="false" constant="false" hasOnlySubstanceUnits="false" id="M_C00131" fbc:chemicalFormula="C10H16N5O12P3"/>
      <species boundaryCondition="false" constant="false" hasOnlySubstanceUnits="false" id="M_C00458" fbc:chemicalFormula="C9H16N3O13P3"/>
      <species boundaryCondition="false" constant="false" hasOnlySubstanceUnits="false" id="M_pe160" name="pe160" fbc:chemicalFormula="C37H74N1O8P1"/>
      <species boundaryCondition="false" constant="false" hasOnlySubstanceUnits="false" id="M_C00459" fbc:chemicalFormula="C10H17N2O14P3"/>
      <species boundaryCondition="false" constant="false" hasOnlySubstanceUnits="false" id="M_C00255" fbc:chemicalFormula="C17H20N4O6"/>
      <species boundaryCondition="false" constant="false" hasOnlySubstanceUnits="false" id="M_C00148" fbc:chemicalFormula="C5H9NO2"/>
      <species boundaryCondition="false" constant="false" hasOnlySubstanceUnits="false" id="M_C06232" fbc:chemicalFormula="H2MoO4"/>
      <species boundaryCondition="false" constant="false" hasOnlySubstanceUnits="false" id="M_pe161" name="pe161" fbc:chemicalFormula="C37H70N1O8P1"/>
      <species boundaryCondition="false" constant="false" hasOnlySubstanceUnits="false" id="M_fe3" name="fe3" fbc:chemicalFormula="Fe"/>
      <species boundaryCondition="false" constant="false" hasOnlySubstanceUnits="false" id="M_cu2" name="cu2" fbc:chemicalFormula="Cu"/>
      <species boundaryCondition="false" constant="false" hasOnlySubstanceUnits="false" id="M_C00238" fbc:chemicalFormula="K"/>
      <species boundaryCondition="false" constant="false" hasOnlySubstanceUnits="false" id="M_pe160[p]" name="pe160[p]" fbc:chemicalFormula="C37H74N1O8P1"/>
      <species boundaryCondition="false" constant="false" hasOnlySubstanceUnits="false" id="M_C00115"/>
      <species boundaryCondition="false" constant="false" hasOnlySubstanceUnits="false" id="M_C00032" fbc:chemicalFormula="C34H32FeN4O4"/>
      <species boundaryCondition="false" constant="false" hasOnlySubstanceUnits="false" id="M_C00016" fbc:chemicalFormula="C27H33N9O15P2"/>
      <species boundaryCondition="false" constant="false" hasOnlySubstanceUnits="false" id="M_C00038" fbc:chemicalFormula="Zn"/>
      <species boundaryCondition="false" constant="false" hasOnlySubstanceUnits="false" id="M_C00078" fbc:chemicalFormula="C11H12N2O2"/>
      <species boundaryCondition="false" constant="false" hasOnlySubstanceUnits="false" id="M_C00748" fbc:chemicalFormula="C42H46FeN4O16"/>
      <species boundaryCondition="false" constant="false" hasOnlySubstanceUnits="false" id="M_C00034" fbc:chemicalFormula="Mn"/>
      <species boundaryCondition="false" constant="false" hasOnlySubstanceUnits="false" id="M_C00234" fbc:chemicalFormula="C20H23N7O7"/>
      <species boundaryCondition="false" constant="false" hasOnlySubstanceUnits="false" id="M_C00037" fbc:chemicalFormula="C2H5NO2"/>
      <species boundaryCondition="false" constant="false" hasOnlySubstanceUnits="false" id="M_C00305" fbc:chemicalFormula="Mg"/>
      <species boundaryCondition="false" constant="false" hasOnlySubstanceUnits="false" id="M_pe161[p]" name="pe161[p]" fbc:chemicalFormula="C37H70N1O8P1"/>
      <species boundaryCondition="false" constant="false" hasOnlySubstanceUnits="false" id="M_C00135" fbc:chemicalFormula="C6H9N3O2"/>
      <species boundaryCondition="false" constant="false" hasOnlySubstanceUnits="false" id="M_C00023" fbc:chemicalFormula="Fe"/>
      <species boundaryCondition="false" constant="false" hasOnlySubstanceUnits="false" id="M_C00075" fbc:chemicalFormula="C9H15N2O15P3"/>
      <species boundaryCondition="false" constant="false" hasOnlySubstanceUnits="false" id="M_C00188" fbc:chemicalFormula="C4H9NO3"/>
      <species boundaryCondition="false" constant="false" hasOnlySubstanceUnits="false" id="M_C00044" fbc:chemicalFormula="C10H16N5O14P3"/>
      <species boundaryCondition="false" constant="false" hasOnlySubstanceUnits="false" id="M_C00123" fbc:chemicalFormula="C6H13NO2"/>
      <species boundaryCondition="false" constant="false" hasOnlySubstanceUnits="false" id="M_C00143" fbc:chemicalFormula="C20H23N7O6"/>
      <species boundaryCondition="false" constant="false" hasOnlySubstanceUnits="false" id="M_C00076" fbc:chemicalFormula="Ca"/>
      <species boundaryCondition="false" constant="false" hasOnlySubstanceUnits="false" id="M_C00018" fbc:chemicalFormula="C8H10NO6P"/>
      <species boundaryCondition="false" constant="false" hasOnlySubstanceUnits="false" id="M_C00183" fbc:chemicalFormula="C5H11NO2"/>
      <species boundaryCondition="false" constant="false" hasOnlySubstanceUnits="false" id="M_C00049" fbc:chemicalFormula="C4H7NO4"/>
      <species boundaryCondition="false" constant="false" hasOnlySubstanceUnits="false" id="M_C00079" fbc:chemicalFormula="C9H11NO2"/>
      <species boundaryCondition="false" constant="false" hasOnlySubstanceUnits="false" id="M_C00073" fbc:chemicalFormula="C5H11NO2S"/>
      <species boundaryCondition="false" constant="false" hasOnlySubstanceUnits="false" id="M_C00068" fbc:chemicalFormula="C12H19N4O7P2S"/>
      <species boundaryCondition="false" constant="false" hasOnlySubstanceUnits="false" id="M_murein5px4p[p]" name="murein5px4p[p]" fbc:chemicalFormula="C77H121N15O40"/>
      <species boundaryCondition="false" constant="false" hasOnlySubstanceUnits="false" id="M_C00062" fbc:chemicalFormula="C6H14N4O2"/>
      <species boundaryCondition="false" constant="false" hasOnlySubstanceUnits="false" id="M_C00175" fbc:chemicalFormula="Co"/>
      <species boundaryCondition="false" constant="false" hasOnlySubstanceUnits="false" id="M_C00047" fbc:chemicalFormula="C6H14N2O2"/>
      <species boundaryCondition="false" constant="false" hasOnlySubstanceUnits="false" id="M_C09684"/>
      <species boundaryCondition="false" constant="false" hasOnlySubstanceUnits="false" id="M_C00208" fbc:chemicalFormula="C12H22O11"/>
      <species boundaryCondition="false" constant="false" hasOnlySubstanceUnits="false" id="M_C00208[p]" fbc:chemicalFormula="C12H22O11"/>
      <species boundaryCondition="false" constant="false" hasOnlySubstanceUnits="false" id="M_C09621"/>
      <species boundaryCondition="false" constant="false" hasOnlySubstanceUnits="false" id="M_C00360[p]" fbc:chemicalFormula="C10H14N5O6P"/>
      <species boundaryCondition="false" constant="false" hasOnlySubstanceUnits="false" id="M_C00360[e]" fbc:chemicalFormula="C10H14N5O6P"/>
      <species boundaryCondition="false" constant="false" hasOnlySubstanceUnits="false" id="M_C16461"/>
      <species boundaryCondition="false" constant="false" hasOnlySubstanceUnits="false" id="M_C16465"/>
      <species boundaryCondition="false" constant="false" hasOnlySubstanceUnits="false" id="M_C05629" fbc:chemicalFormula="C9H10O2"/>
      <species boundaryCondition="false" constant="false" hasOnlySubstanceUnits="false" id="M_C05629[p]" fbc:chemicalFormula="C9H10O2"/>
      <species boundaryCondition="false" constant="false" hasOnlySubstanceUnits="false" id="M_C00183[p]" fbc:chemicalFormula="C5H11NO2"/>
      <species boundaryCondition="false" constant="false" hasOnlySubstanceUnits="false" id="M_C01602[p]" fbc:chemicalFormula="C5H12N2O2"/>
      <species boundaryCondition="false" constant="false" hasOnlySubstanceUnits="false" id="M_C01602[e]" fbc:chemicalFormula="C5H12N2O2"/>
      <species boundaryCondition="false" constant="false" hasOnlySubstanceUnits="false" id="M_C06393" fbc:chemicalFormula="C3H8N2O2"/>
      <species boundaryCondition="false" constant="false" hasOnlySubstanceUnits="false" id="M_C00793[p]" fbc:chemicalFormula="C3H7NO2S"/>
      <species boundaryCondition="false" constant="false" hasOnlySubstanceUnits="false" id="M_C00793" fbc:chemicalFormula="C3H7NO2S"/>
      <species boundaryCondition="false" constant="false" hasOnlySubstanceUnits="false" id="M_C00038[p]" fbc:chemicalFormula="Zn"/>
      <species boundaryCondition="false" constant="false" hasOnlySubstanceUnits="false" id="M_C04619" fbc:chemicalFormula="C21H40N2O9PRS"/>
      <species boundaryCondition="false" constant="false" hasOnlySubstanceUnits="false" id="M_C05753" fbc:chemicalFormula="C21H38N2O9PRS"/>
      <species boundaryCondition="false" constant="false" hasOnlySubstanceUnits="false" id="M_C00122[p]" fbc:chemicalFormula="C4H4O4"/>
      <species boundaryCondition="false" constant="false" hasOnlySubstanceUnits="false" id="M_C00122[e]" fbc:chemicalFormula="C4H4O4"/>
      <species boundaryCondition="false" constant="false" hasOnlySubstanceUnits="false" id="M_feoxam-un[p]" name="feoxam-un[p]" fbc:chemicalFormula="C25H48N6O8"/>
      <species boundaryCondition="false" constant="false" hasOnlySubstanceUnits="false" id="M_feoxam-un[e]" name="feoxam-un[e]" fbc:chemicalFormula="C25H48N6O8"/>
      <species boundaryCondition="false" constant="false" hasOnlySubstanceUnits="false" id="M_C05822[e]" fbc:chemicalFormula="C9H14N3O8P"/>
      <species boundaryCondition="false" constant="false" hasOnlySubstanceUnits="false" id="M_12dgr141[p]" name="12dgr141[p]" fbc:chemicalFormula="C31H56O5"/>
      <species boundaryCondition="false" constant="false" hasOnlySubstanceUnits="false" id="M_pa141[p]" name="pa141[p]" fbc:chemicalFormula="C31H57O8P1"/>
      <species boundaryCondition="false" constant="false" hasOnlySubstanceUnits="false" id="M_C06423[e]" fbc:chemicalFormula="C8H16O2"/>
      <species boundaryCondition="false" constant="false" hasOnlySubstanceUnits="false" id="M_C00243" fbc:chemicalFormula="C12H22O11"/>
      <species boundaryCondition="false" constant="false" hasOnlySubstanceUnits="false" id="M_C00243[p]" fbc:chemicalFormula="C12H22O11"/>
      <species boundaryCondition="false" constant="false" hasOnlySubstanceUnits="false" id="M_C00526" fbc:chemicalFormula="C9H12N2O5"/>
      <species boundaryCondition="false" constant="false" hasOnlySubstanceUnits="false" id="M_C00881" fbc:chemicalFormula="C9H13N3O4"/>
      <species boundaryCondition="false" constant="false" hasOnlySubstanceUnits="false" id="M_C01024" fbc:chemicalFormula="C40H46N4O17"/>
      <species boundaryCondition="false" constant="false" hasOnlySubstanceUnits="false" id="M_C01051" fbc:chemicalFormula="C40H44N4O16"/>
      <species boundaryCondition="false" constant="false" hasOnlySubstanceUnits="false" id="M_C12386"/>
      <species boundaryCondition="false" constant="false" hasOnlySubstanceUnits="false" id="M_C12387"/>
      <species boundaryCondition="false" constant="false" hasOnlySubstanceUnits="false" id="M_C01530[p]" fbc:chemicalFormula="C18H36O2"/>
      <species boundaryCondition="false" constant="false" hasOnlySubstanceUnits="false" id="M_C01233[p]" fbc:chemicalFormula="C5H14NO6P"/>
      <species boundaryCondition="false" constant="false" hasOnlySubstanceUnits="false" id="M_1agpe180[p]" name="1agpe180[p]" fbc:chemicalFormula="C23H48NO7P1"/>
      <species boundaryCondition="false" constant="false" hasOnlySubstanceUnits="false" id="M_C00224" fbc:chemicalFormula="C10H14N5O10PS"/>
      <species boundaryCondition="false" constant="false" hasOnlySubstanceUnits="false" id="M_C02703"/>
      <species boundaryCondition="false" constant="false" hasOnlySubstanceUnits="false" id="M_C05755" fbc:chemicalFormula="C21H40N2O8PRS"/>
      <species boundaryCondition="false" constant="false" hasOnlySubstanceUnits="false" id="M_C01571" fbc:chemicalFormula="C10H20O2"/>
      <species boundaryCondition="false" constant="false" hasOnlySubstanceUnits="false" id="M_C02827"/>
      <species boundaryCondition="false" constant="false" hasOnlySubstanceUnits="false" id="M_C08357"/>
      <species boundaryCondition="false" constant="false" hasOnlySubstanceUnits="false" id="M_C00951"/>
      <species boundaryCondition="false" constant="false" hasOnlySubstanceUnits="false" id="M_C08358"/>
      <species boundaryCondition="false" constant="false" hasOnlySubstanceUnits="false" id="M_C05299"/>
      <species boundaryCondition="false" constant="false" hasOnlySubstanceUnits="false" id="M_C08359"/>
      <species boundaryCondition="false" constant="false" hasOnlySubstanceUnits="false" id="M_C05302"/>
      <species boundaryCondition="false" constant="false" hasOnlySubstanceUnits="false" id="M_C00979" fbc:chemicalFormula="C5H9NO4"/>
      <species boundaryCondition="false" constant="false" hasOnlySubstanceUnits="false" id="M_maltpt[p]" name="maltpt[p]" fbc:chemicalFormula="C30H52O26"/>
      <species boundaryCondition="false" constant="false" hasOnlySubstanceUnits="false" id="M_maltpt[e]" name="maltpt[e]" fbc:chemicalFormula="C30H52O26"/>
      <species boundaryCondition="false" constant="false" hasOnlySubstanceUnits="false" id="M_C00042[e]" fbc:chemicalFormula="C4H6O4"/>
      <species boundaryCondition="false" constant="false" hasOnlySubstanceUnits="false" id="M_ragund" name="ragund" fbc:chemicalFormula="C69H115N1O16P2"/>
      <species boundaryCondition="false" constant="false" hasOnlySubstanceUnits="false" id="M_aragund" name="aragund" fbc:chemicalFormula="C71H117N1O17P2"/>
      <species boundaryCondition="false" constant="false" hasOnlySubstanceUnits="false" id="M_sertrna(sec)"/>
      <species boundaryCondition="false" constant="false" hasOnlySubstanceUnits="false" id="M_C05172" fbc:chemicalFormula="H3O3PSe"/>
      <species boundaryCondition="false" constant="false" hasOnlySubstanceUnits="false" id="M_C05173"/>
      <species boundaryCondition="false" constant="false" hasOnlySubstanceUnits="false" id="M_2agpe181" name="2agpe181" fbc:chemicalFormula="C23H46NO7P1"/>
      <species boundaryCondition="false" constant="false" hasOnlySubstanceUnits="false" id="M_2agpe181[p]" name="2agpe181[p]" fbc:chemicalFormula="C23H46NO7P1"/>
      <species boundaryCondition="false" constant="false" hasOnlySubstanceUnits="false" id="M_2hdecg3p[p]" name="2hdecg3p[p]" fbc:chemicalFormula="C19H39O7P1"/>
      <species boundaryCondition="false" constant="false" hasOnlySubstanceUnits="false" id="M_2hdecg3p" name="2hdecg3p" fbc:chemicalFormula="C19H39O7P1"/>
      <species boundaryCondition="false" constant="false" hasOnlySubstanceUnits="false" id="M_C00022[e]" fbc:chemicalFormula="C3H4O3"/>
      <species boundaryCondition="false" constant="false" hasOnlySubstanceUnits="false" id="M_C00084[e]" fbc:chemicalFormula="C2H4O"/>
      <species boundaryCondition="false" constant="false" hasOnlySubstanceUnits="false" id="M_C03082" fbc:chemicalFormula="C4H8NO7P"/>
      <species boundaryCondition="false" constant="false" hasOnlySubstanceUnits="false" id="M_C00111" fbc:chemicalFormula="C3H7O6P"/>
      <species boundaryCondition="false" constant="false" hasOnlySubstanceUnits="false" id="M_C00794[e]" fbc:chemicalFormula="C6H14O6"/>
      <species boundaryCondition="false" constant="false" hasOnlySubstanceUnits="false" id="M_C00794[p]" fbc:chemicalFormula="C6H14O6"/>
      <species boundaryCondition="false" constant="false" hasOnlySubstanceUnits="false" id="M_C11830"/>
      <species boundaryCondition="false" constant="false" hasOnlySubstanceUnits="false" id="M_C11831"/>
      <species boundaryCondition="false" constant="false" hasOnlySubstanceUnits="false" id="M_C11829"/>
      <species boundaryCondition="false" constant="false" hasOnlySubstanceUnits="false" id="M_C04536"/>
      <species boundaryCondition="false" constant="false" hasOnlySubstanceUnits="false" id="M_C00088[p]" fbc:chemicalFormula="HNO2"/>
      <species boundaryCondition="false" constant="false" hasOnlySubstanceUnits="false" id="M_C00244[p]" fbc:chemicalFormula="HNO3"/>
      <species boundaryCondition="false" constant="false" hasOnlySubstanceUnits="false" id="M_C14826"/>
      <species boundaryCondition="false" constant="false" hasOnlySubstanceUnits="false" id="M_C14829"/>
      <species boundaryCondition="false" constant="false" hasOnlySubstanceUnits="false" id="M_ocdcea" name="ocdcea" fbc:chemicalFormula="C18H34O2"/>
      <species boundaryCondition="false" constant="false" hasOnlySubstanceUnits="false" id="M_2agpg181" name="2agpg181" fbc:chemicalFormula="C24H47O9P1"/>
      <species boundaryCondition="false" constant="false" hasOnlySubstanceUnits="false" id="M_C00236" fbc:chemicalFormula="C3H8O10P2"/>
      <species boundaryCondition="false" constant="false" hasOnlySubstanceUnits="false" id="M_C00118"/>
      <species boundaryCondition="false" constant="false" hasOnlySubstanceUnits="false" id="M_C01286" fbc:chemicalFormula="C6H11O9P"/>
      <species boundaryCondition="false" constant="false" hasOnlySubstanceUnits="false" id="M_C00085" fbc:chemicalFormula="C6H13O9P"/>
      <species boundaryCondition="false" constant="false" hasOnlySubstanceUnits="false" id="M_C00279" fbc:chemicalFormula="C4H9O7P"/>
      <species boundaryCondition="false" constant="false" hasOnlySubstanceUnits="false" id="M_C00673" fbc:chemicalFormula="C5H11O7P"/>
      <species boundaryCondition="false" constant="false" hasOnlySubstanceUnits="false" id="M_C03785" fbc:chemicalFormula="C6H14O12P2"/>
      <species boundaryCondition="false" constant="false" hasOnlySubstanceUnits="false" id="M_C00354" fbc:chemicalFormula="C6H14O12P2"/>
      <species boundaryCondition="false" constant="false" hasOnlySubstanceUnits="false" id="M_seramp" name="seramp" fbc:chemicalFormula="C13H19N6O9P"/>
      <species boundaryCondition="false" constant="false" hasOnlySubstanceUnits="false" id="M_6hmhpt" name="6hmhpt" fbc:chemicalFormula="C7H9N5O2"/>
      <species boundaryCondition="false" constant="false" hasOnlySubstanceUnits="false" id="M_6hmhptpp" name="6hmhptpp" fbc:chemicalFormula="C7H11N5O8P2"/>
      <species boundaryCondition="false" constant="false" hasOnlySubstanceUnits="false" id="M_C05746" fbc:chemicalFormula="C17H30N2O9PRS"/>
      <species boundaryCondition="false" constant="false" hasOnlySubstanceUnits="false" id="M_C05745" fbc:chemicalFormula="C15H28N2O8PRS"/>
      <species boundaryCondition="false" constant="false" hasOnlySubstanceUnits="false" id="M_C01207"/>
      <species boundaryCondition="false" constant="false" hasOnlySubstanceUnits="false" id="M_C04045"/>
      <species boundaryCondition="false" constant="false" hasOnlySubstanceUnits="false" id="M_C04579"/>
      <species boundaryCondition="false" constant="false" hasOnlySubstanceUnits="false" id="M_C01204" fbc:chemicalFormula="C6H18O24P6"/>
      <species boundaryCondition="false" constant="false" hasOnlySubstanceUnits="false" id="M_C04563"/>
      <species boundaryCondition="false" constant="false" hasOnlySubstanceUnits="false" id="M_C01101" fbc:chemicalFormula="C5H11O8P"/>
      <species boundaryCondition="false" constant="false" hasOnlySubstanceUnits="false" id="M_C00508" fbc:chemicalFormula="C5H10O5"/>
      <species boundaryCondition="false" constant="false" hasOnlySubstanceUnits="false" id="M_C03486"/>
      <species boundaryCondition="false" constant="false" hasOnlySubstanceUnits="false" id="M_C01210"/>
      <species boundaryCondition="false" constant="false" hasOnlySubstanceUnits="false" id="M_23dhbzs" name="23dhbzs" fbc:chemicalFormula="C10H11NO6"/>
      <species boundaryCondition="false" constant="false" hasOnlySubstanceUnits="false" id="M_enter" name="enter" fbc:chemicalFormula="C30H27N3O15"/>
      <species boundaryCondition="false" constant="false" hasOnlySubstanceUnits="false" id="M_C01936" fbc:chemicalFormula="C36H62O31"/>
      <species boundaryCondition="false" constant="false" hasOnlySubstanceUnits="false" id="M_14glucan" name="14glucan" fbc:chemicalFormula="C36H62O31"/>
      <species boundaryCondition="false" constant="false" hasOnlySubstanceUnits="false" id="M_C00542"/>
      <species boundaryCondition="false" constant="false" hasOnlySubstanceUnits="false" id="M_C00155" fbc:chemicalFormula="C4H9NO2S"/>
      <species boundaryCondition="false" constant="false" hasOnlySubstanceUnits="false" id="M_C01118" fbc:chemicalFormula="C8H13NO6"/>
      <species boundaryCondition="false" constant="false" hasOnlySubstanceUnits="false" id="M_C00033" fbc:chemicalFormula="C2H4O2"/>
      <species boundaryCondition="false" constant="false" hasOnlySubstanceUnits="false" id="M_C01077"/>
      <species boundaryCondition="false" constant="false" hasOnlySubstanceUnits="false" id="M_C00154" fbc:chemicalFormula="C37H66N7O17P3S"/>
      <species boundaryCondition="false" constant="false" hasOnlySubstanceUnits="false" id="M_C02934"/>
      <species boundaryCondition="false" constant="false" hasOnlySubstanceUnits="false" id="M_C05273" fbc:chemicalFormula="C35H60N7O17P3S"/>
      <species boundaryCondition="false" constant="false" hasOnlySubstanceUnits="false" id="M_tdecoa" name="tdecoa" fbc:chemicalFormula="C35H60N7O17P3S"/>
      <species boundaryCondition="false" constant="false" hasOnlySubstanceUnits="false" id="M_C00479" fbc:chemicalFormula="C3H6O"/>
      <species boundaryCondition="false" constant="false" hasOnlySubstanceUnits="false" id="M_C00479[p]" fbc:chemicalFormula="C3H6O"/>
      <species boundaryCondition="false" constant="false" hasOnlySubstanceUnits="false" id="M_C11972"/>
      <species boundaryCondition="false" constant="false" hasOnlySubstanceUnits="false" id="M_C11921"/>
      <species boundaryCondition="false" constant="false" hasOnlySubstanceUnits="false" id="M_C00363" fbc:chemicalFormula="C10H16N2O11P2"/>
      <species boundaryCondition="false" constant="false" hasOnlySubstanceUnits="false" id="M_C11974"/>
      <species boundaryCondition="false" constant="false" hasOnlySubstanceUnits="false" id="M_C11976"/>
      <species boundaryCondition="false" constant="false" hasOnlySubstanceUnits="false" id="M_C11973"/>
      <species boundaryCondition="false" constant="false" hasOnlySubstanceUnits="false" id="M_C11971"/>
      <species boundaryCondition="false" constant="false" hasOnlySubstanceUnits="false" id="M_C11975"/>
      <species boundaryCondition="false" constant="false" hasOnlySubstanceUnits="false" id="M_C00147" fbc:chemicalFormula="C5H5N5"/>
      <species boundaryCondition="false" constant="false" hasOnlySubstanceUnits="false" id="M_C00559" name="dad-2[c]" fbc:chemicalFormula="C10H13N5O3"/>
      <species boundaryCondition="false" constant="false" hasOnlySubstanceUnits="false" id="M_uLa4fn" name="uLa4fn" fbc:chemicalFormula="C61H100N1O8P1"/>
      <species boundaryCondition="false" constant="false" hasOnlySubstanceUnits="false" id="M_C00015" name="udp[c]" fbc:chemicalFormula="C9H14N2O12P2"/>
      <species boundaryCondition="false" constant="false" hasOnlySubstanceUnits="false" id="M_udpLa4fn" name="udpLa4fn" fbc:chemicalFormula="C15H23N3O16P2"/>
      <species boundaryCondition="false" constant="false" hasOnlySubstanceUnits="false" id="M_C11981"/>
      <species boundaryCondition="false" constant="false" hasOnlySubstanceUnits="false" id="M_C11979"/>
      <species boundaryCondition="false" constant="false" hasOnlySubstanceUnits="false" id="M_C11983"/>
      <species boundaryCondition="false" constant="false" hasOnlySubstanceUnits="false" id="M_C02571"/>
      <species boundaryCondition="false" constant="false" hasOnlySubstanceUnits="false" id="M_C00487" name="crn-D[c]" fbc:chemicalFormula="C7H15NO3"/>
      <species boundaryCondition="false" constant="false" hasOnlySubstanceUnits="false" id="M_C01181" name="gbbtn[c]" fbc:chemicalFormula="C7H15NO2"/>
      <species boundaryCondition="false" constant="false" hasOnlySubstanceUnits="false" id="M_C00486"/>
      <species boundaryCondition="false" constant="false" hasOnlySubstanceUnits="false" id="M_C00500"/>
      <species boundaryCondition="false" constant="false" hasOnlySubstanceUnits="false" id="M_C02636"/>
      <species boundaryCondition="false" constant="false" hasOnlySubstanceUnits="false" id="M_C02224"/>
      <species boundaryCondition="false" constant="false" hasOnlySubstanceUnits="false" id="M_C00305[e]" name="mg2[c]" fbc:chemicalFormula="Mg"/>
      <species boundaryCondition="false" constant="false" hasOnlySubstanceUnits="false" id="M_C00976"/>
      <species boundaryCondition="false" constant="false" hasOnlySubstanceUnits="false" id="M_C00636" name="man1p[c]" fbc:chemicalFormula="C6H13O9P"/>
      <species boundaryCondition="false" constant="false" hasOnlySubstanceUnits="false" id="M_C01389"/>
      <species boundaryCondition="false" constant="false" hasOnlySubstanceUnits="false" id="M_C02139"/>
      <species boundaryCondition="false" constant="false" hasOnlySubstanceUnits="false" id="M_C05306"/>
      <species boundaryCondition="false" constant="false" hasOnlySubstanceUnits="false" id="M_C00156" name="4hbz[c]" fbc:chemicalFormula="C7H6O3"/>
      <species boundaryCondition="false" constant="false" hasOnlySubstanceUnits="false" id="M_C01230"/>
      <species boundaryCondition="false" constant="false" hasOnlySubstanceUnits="false" id="M_C13425"/>
      <species boundaryCondition="false" constant="false" hasOnlySubstanceUnits="false" id="M_C02280"/>
      <species boundaryCondition="false" constant="false" hasOnlySubstanceUnits="false" id="M_C05815"/>
      <species boundaryCondition="false" constant="false" hasOnlySubstanceUnits="false" id="M_C17569"/>
      <species boundaryCondition="false" constant="false" hasOnlySubstanceUnits="false" id="M_C00129" name="ipdp[c]" fbc:chemicalFormula="C5H12O7P2"/>
      <species boundaryCondition="false" constant="false" hasOnlySubstanceUnits="false" id="M_C04216"/>
      <species boundaryCondition="false" constant="false" hasOnlySubstanceUnits="false" id="M_C04217"/>
      <species boundaryCondition="false" constant="false" hasOnlySubstanceUnits="false" id="M_C09810"/>
      <species boundaryCondition="false" constant="false" hasOnlySubstanceUnits="false" id="M_C06322"/>
      <species boundaryCondition="false" constant="false" hasOnlySubstanceUnits="false" id="M_C04146" name="octdp[c]" fbc:chemicalFormula="C40H68O7P2"/>
      <species boundaryCondition="false" constant="false" hasOnlySubstanceUnits="false" id="M_C01835[e]" name="malttr[c]" fbc:chemicalFormula="C18H32O16"/>
      <species boundaryCondition="false" constant="false" hasOnlySubstanceUnits="false" id="M_C00475[p]" name="cytd[c]" fbc:chemicalFormula="C9H13N3O5"/>
      <species boundaryCondition="false" constant="false" hasOnlySubstanceUnits="false" id="M_C05822[p]" name="3cmp[e]" fbc:chemicalFormula="C9H14N3O8P"/>
      <species boundaryCondition="false" constant="false" hasOnlySubstanceUnits="false" id="M_C04257" name="acmanap[c]" fbc:chemicalFormula="C8H16NO9P"/>
      <species boundaryCondition="false" constant="false" hasOnlySubstanceUnits="false" id="M_C00357" name="acgam6p[c]" fbc:chemicalFormula="C8H16NO9P"/>
      <species boundaryCondition="false" constant="false" hasOnlySubstanceUnits="false" id="M_C10208"/>
      <species boundaryCondition="false" constant="false" hasOnlySubstanceUnits="false" id="M_C12125"/>
      <species boundaryCondition="false" constant="false" hasOnlySubstanceUnits="false" id="M_C13645"/>
      <species boundaryCondition="false" constant="false" hasOnlySubstanceUnits="false" id="M_C13620"/>
      <species boundaryCondition="false" constant="false" hasOnlySubstanceUnits="false" id="M_C13621"/>
      <species boundaryCondition="false" constant="false" hasOnlySubstanceUnits="false" id="M_C00114" name="chol[c]" fbc:chemicalFormula="C5H13NO"/>
      <species boundaryCondition="false" constant="false" hasOnlySubstanceUnits="false" id="M_C00588"/>
      <species boundaryCondition="false" constant="false" hasOnlySubstanceUnits="false" id="M_C00189" name="etha[c]" fbc:chemicalFormula="C2H7NO"/>
      <species boundaryCondition="false" constant="false" hasOnlySubstanceUnits="false" id="M_C00346"/>
      <species boundaryCondition="false" constant="false" hasOnlySubstanceUnits="false" id="M_C03861"/>
      <species boundaryCondition="false" constant="false" hasOnlySubstanceUnits="false" id="M_C00090"/>
      <species boundaryCondition="false" constant="false" hasOnlySubstanceUnits="false" id="M_C00931" name="ppbng[c]" fbc:chemicalFormula="C10H14N2O4"/>
      <species boundaryCondition="false" constant="false" hasOnlySubstanceUnits="false" id="M_C13623"/>
      <species boundaryCondition="false" constant="false" hasOnlySubstanceUnits="false" id="M_C13624"/>
      <species boundaryCondition="false" constant="false" hasOnlySubstanceUnits="false" id="M_C13622"/>
      <species boundaryCondition="false" constant="false" hasOnlySubstanceUnits="false" id="M_C01102" name="phom[c]" fbc:chemicalFormula="C4H10NO6P"/>
      <species boundaryCondition="false" constant="false" hasOnlySubstanceUnits="false" id="M_C00263" name="hom-L[c]" fbc:chemicalFormula="C4H9NO3"/>
      <species boundaryCondition="false" constant="false" hasOnlySubstanceUnits="false" id="M_C00719[p]" name="glyb[c]" fbc:chemicalFormula="C5H11NO2"/>
      <species boundaryCondition="false" constant="false" hasOnlySubstanceUnits="false" id="M_C00719" name="glyb[c]" fbc:chemicalFormula="C5H11NO2"/>
      <species boundaryCondition="false" constant="false" hasOnlySubstanceUnits="false" id="M_C00787" name="trnatyr[c]" fbc:chemicalFormula="R"/>
      <species boundaryCondition="false" constant="false" hasOnlySubstanceUnits="false" id="M_C02839" name="tyrtrna[c]" fbc:chemicalFormula="C9H9NO2R"/>
      <species boundaryCondition="false" constant="false" hasOnlySubstanceUnits="false" id="M_C17210"/>
      <species boundaryCondition="false" constant="false" hasOnlySubstanceUnits="false" id="M_C17212"/>
      <species boundaryCondition="false" constant="false" hasOnlySubstanceUnits="false" id="M_progly[p]" name="progly[p]" fbc:chemicalFormula="C7H12N2O3"/>
      <species boundaryCondition="false" constant="false" hasOnlySubstanceUnits="false" id="M_C01444" name="oxam[c]" fbc:chemicalFormula="C2H3NO3"/>
      <species boundaryCondition="false" constant="false" hasOnlySubstanceUnits="false" id="M_C00169" name="cbp[c]" fbc:chemicalFormula="CH4NO5P"/>
      <species boundaryCondition="false" constant="false" hasOnlySubstanceUnits="false" id="M_C00802" name="oxur[c]" fbc:chemicalFormula="C3H4N2O4"/>
      <species boundaryCondition="false" constant="false" hasOnlySubstanceUnits="false" id="M_C00533" name="no[c]" fbc:chemicalFormula="NO"/>
      <species boundaryCondition="false" constant="false" hasOnlySubstanceUnits="false" id="M_C00244" name="no3[c]" fbc:chemicalFormula="HNO3"/>
      <species boundaryCondition="false" constant="false" hasOnlySubstanceUnits="false" id="M_C03772"/>
      <species boundaryCondition="false" constant="false" hasOnlySubstanceUnits="false" id="M_C04373"/>
      <species boundaryCondition="false" constant="false" hasOnlySubstanceUnits="false" id="M_C06229[p]" name="fe3dcit[e]" fbc:chemicalFormula="C12H13FeO14"/>
      <species boundaryCondition="false" constant="false" hasOnlySubstanceUnits="false" id="M_C06229[e]" name="fe3dcit[e]" fbc:chemicalFormula="C12H13FeO14"/>
      <species boundaryCondition="false" constant="false" hasOnlySubstanceUnits="false" id="M_C04522"/>
      <species boundaryCondition="false" constant="false" hasOnlySubstanceUnits="false" id="M_C03585"/>
      <species boundaryCondition="false" constant="false" hasOnlySubstanceUnits="false" id="M_C02375"/>
      <species boundaryCondition="false" constant="false" hasOnlySubstanceUnits="false" id="M_metsox-R-L[p]" name="metsox-R-L[p]" fbc:chemicalFormula="C5H11NO3S"/>
      <species boundaryCondition="false" constant="false" hasOnlySubstanceUnits="false" id="M_metsox-R-L" name="metsox-R-L" fbc:chemicalFormula="C5H11NO3S"/>
      <species boundaryCondition="false" constant="false" hasOnlySubstanceUnits="false" id="M_C01470"/>
      <species boundaryCondition="false" constant="false" hasOnlySubstanceUnits="false" id="M_C01477"/>
      <species boundaryCondition="false" constant="false" hasOnlySubstanceUnits="false" id="M_C02001"/>
      <species boundaryCondition="false" constant="false" hasOnlySubstanceUnits="false" id="M_C01471"/>
      <species boundaryCondition="false" constant="false" hasOnlySubstanceUnits="false" id="M_C01569"/>
      <species boundaryCondition="false" constant="false" hasOnlySubstanceUnits="false" id="M_C01488"/>
      <species boundaryCondition="false" constant="false" hasOnlySubstanceUnits="false" id="M_C05952"/>
      <species boundaryCondition="false" constant="false" hasOnlySubstanceUnits="false" id="M_C03577"/>
      <species boundaryCondition="false" constant="false" hasOnlySubstanceUnits="false" id="M_C00683" name="mmcoa-S[c]" fbc:chemicalFormula="C25H40N7O19P3S"/>
      <species boundaryCondition="false" constant="false" hasOnlySubstanceUnits="false" id="M_C09827"/>
      <species boundaryCondition="false" constant="false" hasOnlySubstanceUnits="false" id="M_C10028"/>
      <species boundaryCondition="false" constant="false" hasOnlySubstanceUnits="false" id="M_C10044"/>
      <species boundaryCondition="false" constant="false" hasOnlySubstanceUnits="false" id="M_C09826"/>
      <species boundaryCondition="false" constant="false" hasOnlySubstanceUnits="false" id="M_C09871"/>
      <species boundaryCondition="false" constant="false" hasOnlySubstanceUnits="false" id="M_C09847"/>
      <species boundaryCondition="false" constant="false" hasOnlySubstanceUnits="false" id="M_C09849"/>
      <species boundaryCondition="false" constant="false" hasOnlySubstanceUnits="false" id="M_C09848"/>
      <species boundaryCondition="false" constant="false" hasOnlySubstanceUnits="false" id="M_C15808"/>
      <species boundaryCondition="false" constant="false" hasOnlySubstanceUnits="false" id="M_C05108"/>
      <species boundaryCondition="false" constant="false" hasOnlySubstanceUnits="false" id="M_C14765"/>
      <species boundaryCondition="false" constant="false" hasOnlySubstanceUnits="false" id="M_C14762"/>
      <species boundaryCondition="false" constant="false" hasOnlySubstanceUnits="false" id="M_C01222" name="gdpddman[c]" fbc:chemicalFormula="C16H23N5O15P2"/>
      <species boundaryCondition="false" constant="false" hasOnlySubstanceUnits="false" id="M_C14830"/>
      <species boundaryCondition="false" constant="false" hasOnlySubstanceUnits="false" id="M_C01595"/>
      <species boundaryCondition="false" constant="false" hasOnlySubstanceUnits="false" id="M_C00086[e]" name="urea[c]" fbc:chemicalFormula="CH4N2O"/>
      <species boundaryCondition="false" constant="false" hasOnlySubstanceUnits="false" id="M_C00086[p]" name="urea[c]" fbc:chemicalFormula="CH4N2O"/>
      <species boundaryCondition="false" constant="false" hasOnlySubstanceUnits="false" id="M_C14778"/>
      <species boundaryCondition="false" constant="false" hasOnlySubstanceUnits="false" id="M_C00219"/>
      <species boundaryCondition="false" constant="false" hasOnlySubstanceUnits="false" id="M_C01164"/>
      <species boundaryCondition="false" constant="false" hasOnlySubstanceUnits="false" id="M_C05107"/>
      <species boundaryCondition="false" constant="false" hasOnlySubstanceUnits="false" id="M_C14768"/>
      <species boundaryCondition="false" constant="false" hasOnlySubstanceUnits="false" id="M_C14823"/>
      <species boundaryCondition="false" constant="false" hasOnlySubstanceUnits="false" id="M_C14770"/>
      <species boundaryCondition="false" constant="false" hasOnlySubstanceUnits="false" id="M_C14769"/>
      <species boundaryCondition="false" constant="false" hasOnlySubstanceUnits="false" id="M_C17214"/>
      <species boundaryCondition="false" constant="false" hasOnlySubstanceUnits="false" id="M_C17215"/>
      <species boundaryCondition="false" constant="false" hasOnlySubstanceUnits="false" id="M_C04351"/>
      <species boundaryCondition="false" constant="false" hasOnlySubstanceUnits="false" id="M_C01575"/>
      <species boundaryCondition="false" constant="false" hasOnlySubstanceUnits="false" id="M_C00116" name="glyc[c]" fbc:chemicalFormula="C3H8O3"/>
      <species boundaryCondition="false" constant="false" hasOnlySubstanceUnits="false" id="M_C01582" name="gal-bD[e]" fbc:chemicalFormula="C6H12O6"/>
      <species boundaryCondition="false" constant="false" hasOnlySubstanceUnits="false" id="M_C05401"/>
      <species boundaryCondition="false" constant="false" hasOnlySubstanceUnits="false" id="M_C01561"/>
      <species boundaryCondition="false" constant="false" hasOnlySubstanceUnits="false" id="M_C01673"/>
      <species boundaryCondition="false" constant="false" hasOnlySubstanceUnits="false" id="M_C01564"/>
      <species boundaryCondition="false" constant="false" hasOnlySubstanceUnits="false" id="M_C00556"/>
      <species boundaryCondition="false" constant="false" hasOnlySubstanceUnits="false" id="M_C03256"/>
      <species boundaryCondition="false" constant="false" hasOnlySubstanceUnits="false" id="M_C00295[e]" name="orot[c]" fbc:chemicalFormula="C5H4N2O4"/>
      <species boundaryCondition="false" constant="false" hasOnlySubstanceUnits="false" id="M_C00295[p]" name="orot[c]" fbc:chemicalFormula="C5H4N2O4"/>
      <species boundaryCondition="false" constant="false" hasOnlySubstanceUnits="false" id="M_C17216"/>
      <species boundaryCondition="false" constant="false" hasOnlySubstanceUnits="false" id="M_C00320" name="tsul[c]" fbc:chemicalFormula="H2O3S2"/>
      <species boundaryCondition="false" constant="false" hasOnlySubstanceUnits="false" id="M_C01326" name="cyan[c]" fbc:chemicalFormula="CHN"/>
      <species boundaryCondition="false" constant="false" hasOnlySubstanceUnits="false" id="M_C01755" name="tcynt[c]" fbc:chemicalFormula="CHNS"/>
      <species boundaryCondition="false" constant="false" hasOnlySubstanceUnits="false" id="M_C00576" name="betald[c]" fbc:chemicalFormula="C5H11NO"/>
      <species boundaryCondition="false" constant="false" hasOnlySubstanceUnits="false" id="M_hacolipa[e]" name="hacolipa[e]" fbc:chemicalFormula="C192H344N2O101P4"/>
      <species boundaryCondition="false" constant="false" hasOnlySubstanceUnits="false" id="M_C01352" name="fadh2[c]" fbc:chemicalFormula="C27H35N9O15P2"/>
      <species boundaryCondition="false" constant="false" hasOnlySubstanceUnits="false" id="M_C16698" name="acmum6p[c]" fbc:chemicalFormula="C11H20NO11P"/>
      <species boundaryCondition="false" constant="false" hasOnlySubstanceUnits="false" id="M_C00256" name="lac-D[c]" fbc:chemicalFormula="C3H6O3"/>
      <species boundaryCondition="false" constant="false" hasOnlySubstanceUnits="false" id="M_C17218"/>
      <species boundaryCondition="false" constant="false" hasOnlySubstanceUnits="false" id="M_dkmpp"/>
      <species boundaryCondition="false" constant="false" hasOnlySubstanceUnits="false" id="M_C04582"/>
      <species boundaryCondition="false" constant="false" hasOnlySubstanceUnits="false" id="M_frulysp" name="frulysp" fbc:chemicalFormula="C12H25N2O10P"/>
      <species boundaryCondition="false" constant="false" hasOnlySubstanceUnits="false" id="M_frulys" name="frulys" fbc:chemicalFormula="C12H24N2O7"/>
      <species boundaryCondition="false" constant="false" hasOnlySubstanceUnits="false" id="M_C02713[e]" name="acmum[e]" fbc:chemicalFormula="C11H19NO8"/>
      <species boundaryCondition="false" constant="false" hasOnlySubstanceUnits="false" id="M_C02713[p]" name="acmum[e]" fbc:chemicalFormula="C11H19NO8"/>
      <species boundaryCondition="false" constant="false" hasOnlySubstanceUnits="false" id="M_C00243[e]" name="lcts[c]" fbc:chemicalFormula="C12H22O11"/>
      <species boundaryCondition="false" constant="false" hasOnlySubstanceUnits="false" id="M_C00283[p]" name="h2s[c]" fbc:chemicalFormula="H2S"/>
      <species boundaryCondition="false" constant="false" hasOnlySubstanceUnits="false" id="M_C12415"/>
      <species boundaryCondition="false" constant="false" hasOnlySubstanceUnits="false" id="M_C12418"/>
      <species boundaryCondition="false" constant="false" hasOnlySubstanceUnits="false" id="M_C12416"/>
      <species boundaryCondition="false" constant="false" hasOnlySubstanceUnits="false" id="M_C12417"/>
      <species boundaryCondition="false" constant="false" hasOnlySubstanceUnits="false" id="M_C12419"/>
      <species boundaryCondition="false" constant="false" hasOnlySubstanceUnits="false" id="M_C01094"/>
      <species boundaryCondition="false" constant="false" hasOnlySubstanceUnits="false" id="M_C00577" name="glyald[c]" fbc:chemicalFormula="C3H6O3"/>
      <species boundaryCondition="false" constant="false" hasOnlySubstanceUnits="false" id="M_C00571"/>
      <species boundaryCondition="false" constant="false" hasOnlySubstanceUnits="false" id="M_C02824"/>
      <species boundaryCondition="false" constant="false" hasOnlySubstanceUnits="false" id="M_C00618" name="3dhguln[c]" fbc:chemicalFormula="C6H10O7"/>
      <species boundaryCondition="false" constant="false" hasOnlySubstanceUnits="false" id="M_3dhgulnp" name="3dhgulnp" fbc:chemicalFormula="C6H11O10P"/>
      <species boundaryCondition="false" constant="false" hasOnlySubstanceUnits="false" id="M_C00565" name="tma[c]" fbc:chemicalFormula="C3H9N"/>
      <species boundaryCondition="false" constant="false" hasOnlySubstanceUnits="false" id="M_C01104" name="tmao[c]" fbc:chemicalFormula="C3H9NO"/>
      <species boundaryCondition="false" constant="false" hasOnlySubstanceUnits="false" id="M_C00568" name="4abz[c]" fbc:chemicalFormula="C7H7NO2"/>
      <species boundaryCondition="false" constant="false" hasOnlySubstanceUnits="false" id="M_C01342[p]" name="nh4[c]" fbc:chemicalFormula="H3N"/>
      <species boundaryCondition="false" constant="false" hasOnlySubstanceUnits="false" id="M_C00601[p]" name="pacald[c]" fbc:chemicalFormula="C8H8O"/>
      <species boundaryCondition="false" constant="false" hasOnlySubstanceUnits="false" id="M_C00027[p]" name="h2o2[c]" fbc:chemicalFormula="H2O2"/>
      <species boundaryCondition="false" constant="false" hasOnlySubstanceUnits="false" id="M_C05332[p]" name="peamn[e]" fbc:chemicalFormula="C8H11N"/>
      <species boundaryCondition="false" constant="false" hasOnlySubstanceUnits="false" id="M_C00311" name="icit[c]" fbc:chemicalFormula="C6H8O7"/>
      <species boundaryCondition="false" constant="false" hasOnlySubstanceUnits="false" id="M_C03912" name="1pyr5c[c]" fbc:chemicalFormula="C5H7NO2"/>
      <species boundaryCondition="false" constant="false" hasOnlySubstanceUnits="false" id="M_C00186" name="lac-L[c]" fbc:chemicalFormula="C3H6O3"/>
      <species boundaryCondition="false" constant="false" hasOnlySubstanceUnits="false" id="M_C03428"/>
      <species boundaryCondition="false" constant="false" hasOnlySubstanceUnits="false" id="M_C04454" name="5aprbu[c]" fbc:chemicalFormula="C9H17N4O9P"/>
      <species boundaryCondition="false" constant="false" hasOnlySubstanceUnits="false" id="M_C04732" name="4r5au[c]" fbc:chemicalFormula="C9H16N4O6"/>
      <species boundaryCondition="false" constant="false" hasOnlySubstanceUnits="false" id="M_C00249" name="hdca[c]" fbc:chemicalFormula="C16H32O2"/>
      <species boundaryCondition="false" constant="false" hasOnlySubstanceUnits="false" id="M_C05764" name="palmACP[c]" fbc:chemicalFormula="C27H52N2O8PRS"/>
      <species boundaryCondition="false" constant="false" hasOnlySubstanceUnits="false" id="M_C05585"/>
      <species boundaryCondition="false" constant="false" hasOnlySubstanceUnits="false" id="M_C00031[p]" name="glc-D[c]" fbc:chemicalFormula="C6H12O6"/>
      <species boundaryCondition="false" constant="false" hasOnlySubstanceUnits="false" id="M_2agpe161" name="2agpe161" fbc:chemicalFormula="C21H42NO7P1"/>
      <species boundaryCondition="false" constant="false" hasOnlySubstanceUnits="false" id="M_C05516"/>
      <species boundaryCondition="false" constant="false" hasOnlySubstanceUnits="false" id="M_C05239"/>
      <species boundaryCondition="false" constant="false" hasOnlySubstanceUnits="false" id="M_C05604"/>
      <species boundaryCondition="false" constant="false" hasOnlySubstanceUnits="false" id="M_C05578"/>
      <species boundaryCondition="false" constant="false" hasOnlySubstanceUnits="false" id="M_C00175[p]" name="cobalt2[c]" fbc:chemicalFormula="Co"/>
      <species boundaryCondition="false" constant="false" hasOnlySubstanceUnits="false" id="M_C02837"/>
      <species boundaryCondition="false" constant="false" hasOnlySubstanceUnits="false" id="M_C05328"/>
      <species boundaryCondition="false" constant="false" hasOnlySubstanceUnits="false" id="M_C05594"/>
      <species boundaryCondition="false" constant="false" hasOnlySubstanceUnits="false" id="M_C05576"/>
      <species boundaryCondition="false" constant="false" hasOnlySubstanceUnits="false" id="M_C15522"/>
      <species boundaryCondition="false" constant="false" hasOnlySubstanceUnits="false" id="M_C05580"/>
      <species boundaryCondition="false" constant="false" hasOnlySubstanceUnits="false" id="M_C05577"/>
      <species boundaryCondition="false" constant="false" hasOnlySubstanceUnits="false" id="M_C00446[p]" name="gal1p[c]" fbc:chemicalFormula="C6H13O9P"/>
      <species boundaryCondition="false" constant="false" hasOnlySubstanceUnits="false" id="M_C00124[p]" name="gal[c]" fbc:chemicalFormula="C6H12O6"/>
      <species boundaryCondition="false" constant="false" hasOnlySubstanceUnits="false" id="M_C05581"/>
      <species boundaryCondition="false" constant="false" hasOnlySubstanceUnits="false" id="M_C05582"/>
      <species boundaryCondition="false" constant="false" hasOnlySubstanceUnits="false" id="M_C03752"/>
      <species boundaryCondition="false" constant="false" hasOnlySubstanceUnits="false" id="M_C00204" name="2ddglcn[c]" fbc:chemicalFormula="C6H10O6"/>
      <species boundaryCondition="false" constant="false" hasOnlySubstanceUnits="false" id="M_C04349"/>
      <species boundaryCondition="false" constant="false" hasOnlySubstanceUnits="false" id="M_C00882" name="dpcoa[c]" fbc:chemicalFormula="C21H35N7O13P2S"/>
      <species boundaryCondition="false" constant="false" hasOnlySubstanceUnits="false" id="M_C01134" name="pan4p[c]" fbc:chemicalFormula="C11H23N2O7PS"/>
      <species boundaryCondition="false" constant="false" hasOnlySubstanceUnits="false" id="M_C03172[e]" name="mmet[c]" fbc:chemicalFormula="C6H13NO2S"/>
      <species boundaryCondition="false" constant="false" hasOnlySubstanceUnits="false" id="M_C03172[p]" name="mmet[c]" fbc:chemicalFormula="C6H13NO2S"/>
      <species boundaryCondition="false" constant="false" hasOnlySubstanceUnits="false" id="M_C00105" name="ump[c]" fbc:chemicalFormula="C9H13N2O9P"/>
      <species boundaryCondition="false" constant="false" hasOnlySubstanceUnits="false" id="M_C00299" name="uri[c]" fbc:chemicalFormula="C9H12N2O6"/>
      <species boundaryCondition="false" constant="false" hasOnlySubstanceUnits="false" id="M_C00206" name="dadp[c]" fbc:chemicalFormula="C10H15N5O9P2"/>
      <species boundaryCondition="false" constant="false" hasOnlySubstanceUnits="false" id="M_C00378" name="thm[c]" fbc:chemicalFormula="C12H17N4OS"/>
      <species boundaryCondition="false" constant="false" hasOnlySubstanceUnits="false" id="M_C00093[e]" name="glyc3p[c]" fbc:chemicalFormula="C3H9O6P"/>
      <species boundaryCondition="false" constant="false" hasOnlySubstanceUnits="false" id="M_C03028"/>
      <species boundaryCondition="false" constant="false" hasOnlySubstanceUnits="false" id="M_C06678"/>
      <species boundaryCondition="false" constant="false" hasOnlySubstanceUnits="false" id="M_C06677"/>
      <species boundaryCondition="false" constant="false" hasOnlySubstanceUnits="false" id="M_C00230"/>
      <species boundaryCondition="false" constant="false" hasOnlySubstanceUnits="false" id="M_C06102"/>
      <species boundaryCondition="false" constant="false" hasOnlySubstanceUnits="false" id="M_C06103"/>
      <species boundaryCondition="false" constant="false" hasOnlySubstanceUnits="false" id="M_C06758"/>
      <species boundaryCondition="false" constant="false" hasOnlySubstanceUnits="false" id="M_C06757"/>
      <species boundaryCondition="false" constant="false" hasOnlySubstanceUnits="false" id="M_C00113"/>
      <species boundaryCondition="false" constant="false" hasOnlySubstanceUnits="false" id="M_C06753"/>
      <species boundaryCondition="false" constant="false" hasOnlySubstanceUnits="false" id="M_C01359"/>
      <species boundaryCondition="false" constant="false" hasOnlySubstanceUnits="false" id="M_C06754"/>
      <species boundaryCondition="false" constant="false" hasOnlySubstanceUnits="false" id="M_C06752"/>
      <species boundaryCondition="false" constant="false" hasOnlySubstanceUnits="false" id="M_C01327"/>
      <species boundaryCondition="false" constant="false" hasOnlySubstanceUnits="false" id="M_C00160" name="glyclt[c]" fbc:chemicalFormula="C2H4O3"/>
      <species boundaryCondition="false" constant="false" hasOnlySubstanceUnits="false" id="M_C01454"/>
      <species boundaryCondition="false" constant="false" hasOnlySubstanceUnits="false" id="M_C06756"/>
      <species boundaryCondition="false" constant="false" hasOnlySubstanceUnits="false" id="M_C00974"/>
      <species boundaryCondition="false" constant="false" hasOnlySubstanceUnits="false" id="M_C00906"/>
      <species boundaryCondition="false" constant="false" hasOnlySubstanceUnits="false" id="M_C00178" name="thym[c]" fbc:chemicalFormula="C5H6N2O2"/>
      <species boundaryCondition="false" constant="false" hasOnlySubstanceUnits="false" id="M_C02923"/>
      <species boundaryCondition="false" constant="false" hasOnlySubstanceUnits="false" id="M_C04592"/>
      <species boundaryCondition="false" constant="false" hasOnlySubstanceUnits="false" id="M_C06210"/>
      <species boundaryCondition="false" constant="false" hasOnlySubstanceUnits="false" id="M_C00132" name="meoh[c]" fbc:chemicalFormula="CH4O1"/>
      <species boundaryCondition="false" constant="false" hasOnlySubstanceUnits="false" id="M_C01438"/>
      <species boundaryCondition="false" constant="false" hasOnlySubstanceUnits="false" id="M_C02916"/>
      <species boundaryCondition="false" constant="false" hasOnlySubstanceUnits="false" id="M_C04043" name="34dhpac[e]" fbc:chemicalFormula="C8H8O3"/>
      <species boundaryCondition="false" constant="false" hasOnlySubstanceUnits="false" id="M_C03758" name="dopa[e]" fbc:chemicalFormula="C8H11NO2"/>
      <species boundaryCondition="false" constant="false" hasOnlySubstanceUnits="false" id="M_C05843"/>
      <species boundaryCondition="false" constant="false" hasOnlySubstanceUnits="false" id="M_C00095" name="fru[c]" fbc:chemicalFormula="C6H12O6"/>
      <species boundaryCondition="false" constant="false" hasOnlySubstanceUnits="false" id="M_C15911"/>
      <species boundaryCondition="false" constant="false" hasOnlySubstanceUnits="false" id="M_C15908"/>
      <species boundaryCondition="false" constant="false" hasOnlySubstanceUnits="false" id="M_C00034[p]" name="mn2[c]" fbc:chemicalFormula="Mn"/>
      <species boundaryCondition="false" constant="false" hasOnlySubstanceUnits="false" id="M_C03716"/>
      <species boundaryCondition="false" constant="false" hasOnlySubstanceUnits="false" id="M_C14788"/>
      <species boundaryCondition="false" constant="false" hasOnlySubstanceUnits="false" id="M_C14789"/>
      <species boundaryCondition="false" constant="false" hasOnlySubstanceUnits="false" id="M_C01172"/>
      <species boundaryCondition="false" constant="false" hasOnlySubstanceUnits="false" id="M_C06187" name="arbt6p[c]" fbc:chemicalFormula="C12H17O10P"/>
      <species boundaryCondition="false" constant="false" hasOnlySubstanceUnits="false" id="M_C06424[e]" name="ttdca[c]" fbc:chemicalFormula="C14H28O2"/>
      <species boundaryCondition="false" constant="false" hasOnlySubstanceUnits="false" id="M_C11544[p]" name="manglyc[e]" fbc:chemicalFormula="C9H16O9"/>
      <species boundaryCondition="false" constant="false" hasOnlySubstanceUnits="false" id="M_C11544[e]" name="manglyc[e]" fbc:chemicalFormula="C9H16O9"/>
      <species boundaryCondition="false" constant="false" hasOnlySubstanceUnits="false" id="M_anhgm3p[p]" name="anhgm3p[p]" fbc:chemicalFormula="C34H54N6O19"/>
      <species boundaryCondition="false" constant="false" hasOnlySubstanceUnits="false" id="M_anhgm[p]" name="anhgm[p]" fbc:chemicalFormula="C19H30N2O12"/>
      <species boundaryCondition="false" constant="false" hasOnlySubstanceUnits="false" id="M_LalaDgluMdap[p]" name="LalaDgluMdap[p]" fbc:chemicalFormula="C15H26N4O8"/>
      <species boundaryCondition="false" constant="false" hasOnlySubstanceUnits="false" id="M_C06204"/>
      <species boundaryCondition="false" constant="false" hasOnlySubstanceUnits="false" id="M_C06203"/>
      <species boundaryCondition="false" constant="false" hasOnlySubstanceUnits="false" id="M_C00180"/>
      <species boundaryCondition="false" constant="false" hasOnlySubstanceUnits="false" id="M_C00261"/>
      <species boundaryCondition="false" constant="false" hasOnlySubstanceUnits="false" id="M_C14802"/>
      <species boundaryCondition="false" constant="false" hasOnlySubstanceUnits="false" id="M_C14803"/>
      <species boundaryCondition="false" constant="false" hasOnlySubstanceUnits="false" id="M_C00329[p]" name="gam[e]" fbc:chemicalFormula="C6H13NO5"/>
      <species boundaryCondition="false" constant="false" hasOnlySubstanceUnits="false" id="M_C00352" name="gam6p[c]" fbc:chemicalFormula="C6H14NO8P"/>
      <species boundaryCondition="false" constant="false" hasOnlySubstanceUnits="false" id="M_C16392"/>
      <species boundaryCondition="false" constant="false" hasOnlySubstanceUnits="false" id="M_C16412"/>
      <species boundaryCondition="false" constant="false" hasOnlySubstanceUnits="false" id="M_C16393"/>
      <species boundaryCondition="false" constant="false" hasOnlySubstanceUnits="false" id="M_C11348"/>
      <species boundaryCondition="false" constant="false" hasOnlySubstanceUnits="false" id="M_C07083"/>
      <species boundaryCondition="false" constant="false" hasOnlySubstanceUnits="false" id="M_C07189"/>
      <species boundaryCondition="false" constant="false" hasOnlySubstanceUnits="false" id="M_C07113"/>
      <species boundaryCondition="false" constant="false" hasOnlySubstanceUnits="false" id="M_C00870"/>
      <species boundaryCondition="false" constant="false" hasOnlySubstanceUnits="false" id="M_C06604"/>
      <species boundaryCondition="false" constant="false" hasOnlySubstanceUnits="false" id="M_C06607"/>
      <species boundaryCondition="false" constant="false" hasOnlySubstanceUnits="false" id="M_C06676"/>
      <species boundaryCondition="false" constant="false" hasOnlySubstanceUnits="false" id="M_C02222"/>
      <species boundaryCondition="false" constant="false" hasOnlySubstanceUnits="false" id="M_C11481"/>
      <species boundaryCondition="false" constant="false" hasOnlySubstanceUnits="false" id="M_C07721"/>
      <species boundaryCondition="false" constant="false" hasOnlySubstanceUnits="false" id="M_C07715"/>
      <species boundaryCondition="false" constant="false" hasOnlySubstanceUnits="false" id="M_C06711"/>
      <species boundaryCondition="false" constant="false" hasOnlySubstanceUnits="false" id="M_C04145"/>
      <species boundaryCondition="false" constant="false" hasOnlySubstanceUnits="false" id="M_C17432"/>
      <species boundaryCondition="false" constant="false" hasOnlySubstanceUnits="false" id="M_C07092"/>
      <species boundaryCondition="false" constant="false" hasOnlySubstanceUnits="false" id="M_C07093"/>
      <species boundaryCondition="false" constant="false" hasOnlySubstanceUnits="false" id="M_C07215"/>
      <species boundaryCondition="false" constant="false" hasOnlySubstanceUnits="false" id="M_C06731"/>
      <species boundaryCondition="false" constant="false" hasOnlySubstanceUnits="false" id="M_C14800"/>
      <species boundaryCondition="false" constant="false" hasOnlySubstanceUnits="false" id="M_C14806"/>
      <species boundaryCondition="false" constant="false" hasOnlySubstanceUnits="false" id="M_crnDcoa" name="crnDcoa" fbc:chemicalFormula="C28H49N8O18P3S"/>
      <species boundaryCondition="false" constant="false" hasOnlySubstanceUnits="false" id="M_C14805"/>
      <species boundaryCondition="false" constant="false" hasOnlySubstanceUnits="false" id="M_C01378"/>
      <species boundaryCondition="false" constant="false" hasOnlySubstanceUnits="false" id="M_C09751"/>
      <species boundaryCondition="false" constant="false" hasOnlySubstanceUnits="false" id="M_C16228"/>
      <species boundaryCondition="false" constant="false" hasOnlySubstanceUnits="false" id="M_C16226"/>
      <species boundaryCondition="false" constant="false" hasOnlySubstanceUnits="false" id="M_C15514"/>
      <species boundaryCondition="false" constant="false" hasOnlySubstanceUnits="false" id="M_C06082"/>
      <species boundaryCondition="false" constant="false" hasOnlySubstanceUnits="false" id="M_C10502"/>
      <species boundaryCondition="false" constant="false" hasOnlySubstanceUnits="false" id="M_C03212"/>
      <species boundaryCondition="false" constant="false" hasOnlySubstanceUnits="false" id="M_C00715"/>
      <species boundaryCondition="false" constant="false" hasOnlySubstanceUnits="false" id="M_C07446"/>
      <species boundaryCondition="false" constant="false" hasOnlySubstanceUnits="false" id="M_C05361"/>
      <species boundaryCondition="false" constant="false" hasOnlySubstanceUnits="false" id="M_C07054"/>
      <species boundaryCondition="false" constant="false" hasOnlySubstanceUnits="false" id="M_C03872"/>
      <species boundaryCondition="false" constant="false" hasOnlySubstanceUnits="false" id="M_C01382"/>
      <species boundaryCondition="false" constant="false" hasOnlySubstanceUnits="false" id="M_C00708"/>
      <species boundaryCondition="false" constant="false" hasOnlySubstanceUnits="false" id="M_C03195"/>
      <species boundaryCondition="false" constant="false" hasOnlySubstanceUnits="false" id="M_C00712" name="ocdcea[c]" fbc:chemicalFormula="C18H34O2"/>
      <species boundaryCondition="false" constant="false" hasOnlySubstanceUnits="false" id="M_C10538"/>
      <species boundaryCondition="false" constant="false" hasOnlySubstanceUnits="false" id="M_C16231"/>
      <species boundaryCondition="false" constant="false" hasOnlySubstanceUnits="false" id="M_C09126"/>
      <species boundaryCondition="false" constant="false" hasOnlySubstanceUnits="false" id="M_C16192"/>
      <species boundaryCondition="false" constant="false" hasOnlySubstanceUnits="false" id="M_C04268" name="dtdp4addg[c]" fbc:chemicalFormula="C16H27N3O14P2"/>
      <species boundaryCondition="false" constant="false" hasOnlySubstanceUnits="false" id="M_C00687" name="dtdp4d6dg[c]" fbc:chemicalFormula="C16H24N2O15P2"/>
      <species boundaryCondition="false" constant="false" hasOnlySubstanceUnits="false" id="M_C16623"/>
      <species boundaryCondition="false" constant="false" hasOnlySubstanceUnits="false" id="M_C01019[p]" name="fuc-L[c]" fbc:chemicalFormula="C6H12O5"/>
      <species boundaryCondition="false" constant="false" hasOnlySubstanceUnits="false" id="M_C01019[e]" name="fuc-L[c]" fbc:chemicalFormula="C6H12O5"/>
      <species boundaryCondition="false" constant="false" hasOnlySubstanceUnits="false" id="M_C00049[p]" name="asp-L[c]" fbc:chemicalFormula="C4H7NO4"/>
      <species boundaryCondition="false" constant="false" hasOnlySubstanceUnits="false" id="M_C00327" name="citr-L[c]" fbc:chemicalFormula="C6H13N3O3"/>
      <species boundaryCondition="false" constant="false" hasOnlySubstanceUnits="false" id="M_C00061" name="fmn[c]" fbc:chemicalFormula="C17H21N4O9P"/>
      <species boundaryCondition="false" constant="false" hasOnlySubstanceUnits="false" id="M_C00086" name="urea[c]" fbc:chemicalFormula="CH4N2O"/>
      <species boundaryCondition="false" constant="false" hasOnlySubstanceUnits="false" id="M_C00077"/>
      <species boundaryCondition="false" constant="false" hasOnlySubstanceUnits="false" id="M_C05933"/>
      <species boundaryCondition="false" constant="false" hasOnlySubstanceUnits="false" id="M_C00233" name="4mop[c]" fbc:chemicalFormula="C6H10O3"/>
      <species boundaryCondition="false" constant="false" hasOnlySubstanceUnits="false" id="M_C00891"/>
      <species boundaryCondition="false" constant="false" hasOnlySubstanceUnits="false" id="M_C00892"/>
      <species boundaryCondition="false" constant="false" hasOnlySubstanceUnits="false" id="M_um4p" name="um4p" fbc:chemicalFormula="C38H60N8O27P2"/>
      <species boundaryCondition="false" constant="false" hasOnlySubstanceUnits="false" id="M_C04877" name="ugmd[c]" fbc:chemicalFormula="C35H55N7O26P2"/>
      <species boundaryCondition="false" constant="false" hasOnlySubstanceUnits="false" id="M_C00245" name="taur[c]" fbc:chemicalFormula="C2H7NO3S"/>
      <species boundaryCondition="false" constant="false" hasOnlySubstanceUnits="false" id="M_C05337"/>
      <species boundaryCondition="false" constant="false" hasOnlySubstanceUnits="false" id="M_C05465"/>
      <species boundaryCondition="false" constant="false" hasOnlySubstanceUnits="false" id="M_C01585[p]" name="hxa[c]" fbc:chemicalFormula="C6H12O2"/>
      <species boundaryCondition="false" constant="false" hasOnlySubstanceUnits="false" id="M_C05270" name="hxcoa[c]" fbc:chemicalFormula="C27H46N7O18P3S"/>
      <species boundaryCondition="false" constant="false" hasOnlySubstanceUnits="false" id="M_C05466"/>
      <species boundaryCondition="false" constant="false" hasOnlySubstanceUnits="false" id="M_murein3px4p[p]" name="murein3px4p[p]" fbc:chemicalFormula="C71H111N13O38"/>
      <species boundaryCondition="false" constant="false" hasOnlySubstanceUnits="false" id="M_C00993[p]" name="alaala[c]" fbc:chemicalFormula="C6H12N2O3"/>
      <species boundaryCondition="false" constant="false" hasOnlySubstanceUnits="false" id="M_C00257[p]" name="glcn[c]" fbc:chemicalFormula="C6H12O7"/>
      <species boundaryCondition="false" constant="false" hasOnlySubstanceUnits="false" id="M_C00257[e]" name="glcn[c]" fbc:chemicalFormula="C6H12O7"/>
      <species boundaryCondition="false" constant="false" hasOnlySubstanceUnits="false" id="M_cu[p]" name="cu[p]" fbc:chemicalFormula="Cu"/>
      <species boundaryCondition="false" constant="false" hasOnlySubstanceUnits="false" id="M_cu" name="cu" fbc:chemicalFormula="Cu"/>
      <species boundaryCondition="false" constant="false" hasOnlySubstanceUnits="false" id="M_C00441" name="aspsa[c]" fbc:chemicalFormula="C4H7NO3"/>
      <species boundaryCondition="false" constant="false" hasOnlySubstanceUnits="false" id="M_cpgn" name="cpgn" fbc:chemicalFormula="C35H53N6O13Fe"/>
      <species boundaryCondition="false" constant="false" hasOnlySubstanceUnits="false" id="M_cpgn-un" name="cpgn-un" fbc:chemicalFormula="C35H56N6O13"/>
      <species boundaryCondition="false" constant="false" hasOnlySubstanceUnits="false" id="M_fmnh2" name="fmnh2" fbc:chemicalFormula="C17H23N4O9P"/>
      <species boundaryCondition="false" constant="false" hasOnlySubstanceUnits="false" id="M_C02989" name="metsox-S-L[c]" fbc:chemicalFormula="C5H11NO3S"/>
      <species boundaryCondition="false" constant="false" hasOnlySubstanceUnits="false" id="M_C00343" name="trdox[c]" fbc:chemicalFormula="X"/>
      <species boundaryCondition="false" constant="false" hasOnlySubstanceUnits="false" id="M_C00342" name="trdrd[c]" fbc:chemicalFormula="XH2"/>
      <species boundaryCondition="false" constant="false" hasOnlySubstanceUnits="false" id="M_C00051[p]" name="gthrd[c]" fbc:chemicalFormula="C10H17N3O6S"/>
      <species boundaryCondition="false" constant="false" hasOnlySubstanceUnits="false" id="M_C00267"/>
      <species boundaryCondition="false" constant="false" hasOnlySubstanceUnits="false" id="M_C01083" name="tre[c]" fbc:chemicalFormula="C12H22O11"/>
      <species boundaryCondition="false" constant="false" hasOnlySubstanceUnits="false" id="M_C15548"/>
      <species boundaryCondition="false" constant="false" hasOnlySubstanceUnits="false" id="M_C00663"/>
      <species boundaryCondition="false" constant="false" hasOnlySubstanceUnits="false" id="M_C03160" name="sbzcoa[c]" fbc:chemicalFormula="C32H44N7O20P3S"/>
      <species boundaryCondition="false" constant="false" hasOnlySubstanceUnits="false" id="M_C15547" name="14dhncoa[c]" fbc:chemicalFormula="C32H38N7O19P3S"/>
      <species boundaryCondition="false" constant="false" hasOnlySubstanceUnits="false" id="M_C05512[e]" name="din[c]" fbc:chemicalFormula="C10H12N4O4"/>
      <species boundaryCondition="false" constant="false" hasOnlySubstanceUnits="false" id="M_C04574" name="udcpdp[c]" fbc:chemicalFormula="C55H92O7P2"/>
      <species boundaryCondition="false" constant="false" hasOnlySubstanceUnits="false" id="M_C04509"/>
      <species boundaryCondition="false" constant="false" hasOnlySubstanceUnits="false" id="M_C06508" name="adocbi[c]" fbc:chemicalFormula="C58H83CoN16O11"/>
      <species boundaryCondition="false" constant="false" hasOnlySubstanceUnits="false" id="M_C05774" name="cbi[c]" fbc:chemicalFormula="C48H72CoN11O8"/>
      <species boundaryCondition="false" constant="false" hasOnlySubstanceUnits="false" id="M_C00203[e]" name="udpacgal[e]" fbc:chemicalFormula="C17H27N3O17P2"/>
      <species boundaryCondition="false" constant="false" hasOnlySubstanceUnits="false" id="M_C04332" name="dmlz[c]" fbc:chemicalFormula="C13H18N4O6"/>
      <species boundaryCondition="false" constant="false" hasOnlySubstanceUnits="false" id="M_db4p" name="db4p" fbc:chemicalFormula="C4H9O6P"/>
      <species boundaryCondition="false" constant="false" hasOnlySubstanceUnits="false" id="M_C00044[e]" name="gtp[c]" fbc:chemicalFormula="C10H16N5O14P3"/>
      <species boundaryCondition="false" constant="false" hasOnlySubstanceUnits="false" id="M_anhgm4p[p]" name="anhgm4p[p]" fbc:chemicalFormula="C37H59N7O20"/>
      <species boundaryCondition="false" constant="false" hasOnlySubstanceUnits="false" id="M_murein4px4p4p[p]" name="murein4px4p4p[p]" fbc:chemicalFormula="C111H175N21O59"/>
      <species boundaryCondition="false" constant="false" hasOnlySubstanceUnits="false" id="M_murein4px4p[p]" name="murein4px4p[p]" fbc:chemicalFormula="C74H116N14O39"/>
      <species boundaryCondition="false" constant="false" hasOnlySubstanceUnits="false" id="M_C00058[e]" name="for[c]" fbc:chemicalFormula="CH2O2"/>
      <species boundaryCondition="false" constant="false" hasOnlySubstanceUnits="false" id="M_C05999"/>
      <species boundaryCondition="false" constant="false" hasOnlySubstanceUnits="false" id="M_C00257" name="glcn[c]" fbc:chemicalFormula="C6H12O7"/>
      <species boundaryCondition="false" constant="false" hasOnlySubstanceUnits="false" id="M_C06473" name="2dhguln[c]" fbc:chemicalFormula="C6H10O7"/>
      <species boundaryCondition="false" constant="false" hasOnlySubstanceUnits="false" id="M_C01062" name="5dglcn[c]" fbc:chemicalFormula="C6H10O7"/>
      <species boundaryCondition="false" constant="false" hasOnlySubstanceUnits="false" id="M_C00937" name="lald-D[c]" fbc:chemicalFormula="C3H6O2"/>
      <species boundaryCondition="false" constant="false" hasOnlySubstanceUnits="false" id="M_C00826"/>
      <species boundaryCondition="false" constant="false" hasOnlySubstanceUnits="false" id="M_C00254" name="pphn[c]" fbc:chemicalFormula="C10H10O6"/>
      <species boundaryCondition="false" constant="false" hasOnlySubstanceUnits="false" id="M_C00089[p]" name="sucr[e]" fbc:chemicalFormula="C12H22O11"/>
      <species boundaryCondition="false" constant="false" hasOnlySubstanceUnits="false" id="M_C00089[e]" name="sucr[e]" fbc:chemicalFormula="C12H22O11"/>
      <species boundaryCondition="false" constant="false" hasOnlySubstanceUnits="false" id="M_C00623"/>
      <species boundaryCondition="false" constant="false" hasOnlySubstanceUnits="false" id="M_C17213"/>
      <species boundaryCondition="false" constant="false" hasOnlySubstanceUnits="false" id="M_C17241"/>
      <species boundaryCondition="false" constant="false" hasOnlySubstanceUnits="false" id="M_C03117"/>
      <species boundaryCondition="false" constant="false" hasOnlySubstanceUnits="false" id="M_C02977"/>
      <species boundaryCondition="false" constant="false" hasOnlySubstanceUnits="false" id="M_C01245"/>
      <species boundaryCondition="false" constant="false" hasOnlySubstanceUnits="false" id="M_C01220"/>
      <species boundaryCondition="false" constant="false" hasOnlySubstanceUnits="false" id="M_C01219"/>
      <species boundaryCondition="false" constant="false" hasOnlySubstanceUnits="false" id="M_C04297"/>
      <species boundaryCondition="false" constant="false" hasOnlySubstanceUnits="false" id="M_C00862"/>
      <species boundaryCondition="false" constant="false" hasOnlySubstanceUnits="false" id="M_C01274"/>
      <species boundaryCondition="false" constant="false" hasOnlySubstanceUnits="false" id="M_C01001"/>
      <species boundaryCondition="false" constant="false" hasOnlySubstanceUnits="false" id="M_C01217"/>
      <species boundaryCondition="false" constant="false" hasOnlySubstanceUnits="false" id="M_C03546"/>
      <species boundaryCondition="false" constant="false" hasOnlySubstanceUnits="false" id="M_C17336"/>
      <species boundaryCondition="false" constant="false" hasOnlySubstanceUnits="false" id="M_C17337"/>
      <species boundaryCondition="false" constant="false" hasOnlySubstanceUnits="false" id="M_C06341"/>
      <species boundaryCondition="false" constant="false" hasOnlySubstanceUnits="false" id="M_C00318" name="crn[c]" fbc:chemicalFormula="C7H15NO3"/>
      <species boundaryCondition="false" constant="false" hasOnlySubstanceUnits="false" id="M_C00318[p]" name="crn[c]" fbc:chemicalFormula="C7H15NO3"/>
      <species boundaryCondition="false" constant="false" hasOnlySubstanceUnits="false" id="M_1agpg160[p]" name="1agpg160[p]" fbc:chemicalFormula="C22H45O9P1"/>
      <species boundaryCondition="false" constant="false" hasOnlySubstanceUnits="false" id="M_C00249[p]" name="hdca[c]" fbc:chemicalFormula="C16H32O2"/>
      <species boundaryCondition="false" constant="false" hasOnlySubstanceUnits="false" id="M_pg160[p]" name="pg160[p]" fbc:chemicalFormula="C38H75O10P1"/>
      <species boundaryCondition="false" constant="false" hasOnlySubstanceUnits="false" id="M_12dgr140[p]" name="12dgr140[p]" fbc:chemicalFormula="C31H60O5"/>
      <species boundaryCondition="false" constant="false" hasOnlySubstanceUnits="false" id="M_pa140[p]" name="pa140[p]" fbc:chemicalFormula="C31H61O8P1"/>
      <species boundaryCondition="false" constant="false" hasOnlySubstanceUnits="false" id="M_cdec3eACP" name="cdec3eACP" fbc:chemicalFormula="C21H38N2O8PRS"/>
      <species boundaryCondition="false" constant="false" hasOnlySubstanceUnits="false" id="M_3ocddec5eACP" name="3ocddec5eACP" fbc:chemicalFormula="C23H40N2O9PRS"/>
      <species boundaryCondition="false" constant="false" hasOnlySubstanceUnits="false" id="M_C00463" name="indole[c]" fbc:chemicalFormula="C8H7N"/>
      <species boundaryCondition="false" constant="false" hasOnlySubstanceUnits="false" id="M_C02780" name="25dkglcn[c]" fbc:chemicalFormula="C6H8O7"/>
      <species boundaryCondition="false" constant="false" hasOnlySubstanceUnits="false" id="M_C11455"/>
      <species boundaryCondition="false" constant="false" hasOnlySubstanceUnits="false" id="M_C17333"/>
      <species boundaryCondition="false" constant="false" hasOnlySubstanceUnits="false" id="M_C03012"/>
      <species boundaryCondition="false" constant="false" hasOnlySubstanceUnits="false" id="M_C11437" name="dxyl5p[c]" fbc:chemicalFormula="C5H11O7P"/>
      <species boundaryCondition="false" constant="false" hasOnlySubstanceUnits="false" id="M_C00704[e]" name="o2s[c]" fbc:chemicalFormula="O2"/>
      <species boundaryCondition="false" constant="false" hasOnlySubstanceUnits="false" id="M_C00704[p]" name="o2s[c]" fbc:chemicalFormula="O2"/>
      <species boundaryCondition="false" constant="false" hasOnlySubstanceUnits="false" id="M_C01487" name="all-D[c]" fbc:chemicalFormula="C6H12O6"/>
      <species boundaryCondition="false" constant="false" hasOnlySubstanceUnits="false" id="M_C02962" name="all6p[c]" fbc:chemicalFormula="C6H13O9P"/>
      <species boundaryCondition="false" constant="false" hasOnlySubstanceUnits="false" id="M_C15518"/>
      <species boundaryCondition="false" constant="false" hasOnlySubstanceUnits="false" id="M_C17331"/>
      <species boundaryCondition="false" constant="false" hasOnlySubstanceUnits="false" id="M_C00349"/>
      <species boundaryCondition="false" constant="false" hasOnlySubstanceUnits="false" id="M_C10107"/>
      <species boundaryCondition="false" constant="false" hasOnlySubstanceUnits="false" id="M_C12633"/>
      <species boundaryCondition="false" constant="false" hasOnlySubstanceUnits="false" id="M_C02463" name="dscl[c]" fbc:chemicalFormula="C42H48N4O16"/>
      <species boundaryCondition="false" constant="false" hasOnlySubstanceUnits="false" id="M_C11620"/>
      <species boundaryCondition="false" constant="false" hasOnlySubstanceUnits="false" id="M_C15520"/>
      <species boundaryCondition="false" constant="false" hasOnlySubstanceUnits="false" id="M_C17332"/>
      <species boundaryCondition="false" constant="false" hasOnlySubstanceUnits="false" id="M_C00864[p]" name="pnto-R[c]" fbc:chemicalFormula="C9H17NO5"/>
      <species boundaryCondition="false" constant="false" hasOnlySubstanceUnits="false" id="M_C00864[e]" name="pnto-R[c]" fbc:chemicalFormula="C9H17NO5"/>
      <species boundaryCondition="false" constant="false" hasOnlySubstanceUnits="false" id="M_12dgr161[p]" name="12dgr161[p]" fbc:chemicalFormula="C35H64O5"/>
      <species boundaryCondition="false" constant="false" hasOnlySubstanceUnits="false" id="M_pa161[p]" name="pa161[p]" fbc:chemicalFormula="C35H67O8P1"/>
      <species boundaryCondition="false" constant="false" hasOnlySubstanceUnits="false" id="M_C00181" name="xyl-D[c]" fbc:chemicalFormula="C5H10O5"/>
      <species boundaryCondition="false" constant="false" hasOnlySubstanceUnits="false" id="M_C00310" name="xylu-D[c]" fbc:chemicalFormula="C5H10O5"/>
      <species boundaryCondition="false" constant="false" hasOnlySubstanceUnits="false" id="M_C01424"/>
      <species boundaryCondition="false" constant="false" hasOnlySubstanceUnits="false" id="M_C05616"/>
      <species boundaryCondition="false" constant="false" hasOnlySubstanceUnits="false" id="M_C04698"/>
      <species boundaryCondition="false" constant="false" hasOnlySubstanceUnits="false" id="M_C03619"/>
      <species boundaryCondition="false" constant="false" hasOnlySubstanceUnits="false" id="M_C01019" name="fuc-L[c]" fbc:chemicalFormula="C6H12O5"/>
      <species boundaryCondition="false" constant="false" hasOnlySubstanceUnits="false" id="M_C03671"/>
      <species boundaryCondition="false" constant="false" hasOnlySubstanceUnits="false" id="M_C04451"/>
      <species boundaryCondition="false" constant="false" hasOnlySubstanceUnits="false" id="M_C03860"/>
      <species boundaryCondition="false" constant="false" hasOnlySubstanceUnits="false" id="M_C02010"/>
      <species boundaryCondition="false" constant="false" hasOnlySubstanceUnits="false" id="M_C02027"/>
      <species boundaryCondition="false" constant="false" hasOnlySubstanceUnits="false" id="M_C04251"/>
      <species boundaryCondition="false" constant="false" hasOnlySubstanceUnits="false" id="M_C01433"/>
      <species boundaryCondition="false" constant="false" hasOnlySubstanceUnits="false" id="M_C01512"/>
      <species boundaryCondition="false" constant="false" hasOnlySubstanceUnits="false" id="M_C05375"/>
      <species boundaryCondition="false" constant="false" hasOnlySubstanceUnits="false" id="M_C02035"/>
      <species boundaryCondition="false" constant="false" hasOnlySubstanceUnits="false" id="M_C06096"/>
      <species boundaryCondition="false" constant="false" hasOnlySubstanceUnits="false" id="M_C03279"/>
      <species boundaryCondition="false" constant="false" hasOnlySubstanceUnits="false" id="M_C00194" name="adocbl[c]" fbc:chemicalFormula="C72H100CoN18O17P"/>
      <species boundaryCondition="false" constant="false" hasOnlySubstanceUnits="false" id="M_C00853" name="cbl1[c]" fbc:chemicalFormula="C62H89CoN13O14P"/>
      <species boundaryCondition="false" constant="false" hasOnlySubstanceUnits="false" id="M_C03274[p]" name="g3pg[c]" fbc:chemicalFormula="C6H15O8P"/>
      <species boundaryCondition="false" constant="false" hasOnlySubstanceUnits="false" id="M_C16206"/>
      <species boundaryCondition="false" constant="false" hasOnlySubstanceUnits="false" id="M_C16205"/>
      <species boundaryCondition="false" constant="false" hasOnlySubstanceUnits="false" id="M_C05385[p]" name="glcur1p[e]" fbc:chemicalFormula="C6H11O10P"/>
      <species boundaryCondition="false" constant="false" hasOnlySubstanceUnits="false" id="M_C05385[e]" name="glcur1p[e]" fbc:chemicalFormula="C6H11O10P"/>
      <species boundaryCondition="false" constant="false" hasOnlySubstanceUnits="false" id="M_C14843"/>
      <species boundaryCondition="false" constant="false" hasOnlySubstanceUnits="false" id="M_C14844"/>
      <species boundaryCondition="false" constant="false" hasOnlySubstanceUnits="false" id="M_C14849"/>
      <species boundaryCondition="false" constant="false" hasOnlySubstanceUnits="false" id="M_C07535"/>
      <species boundaryCondition="false" constant="false" hasOnlySubstanceUnits="false" id="M_C14840"/>
      <species boundaryCondition="false" constant="false" hasOnlySubstanceUnits="false" id="M_C14848"/>
      <species boundaryCondition="false" constant="false" hasOnlySubstanceUnits="false" id="M_C14839"/>
      <species boundaryCondition="false" constant="false" hasOnlySubstanceUnits="false" id="M_C14842"/>
      <species boundaryCondition="false" constant="false" hasOnlySubstanceUnits="false" id="M_C14841"/>
      <species boundaryCondition="false" constant="false" hasOnlySubstanceUnits="false" id="M_C01697[p]" name="galt[e]" fbc:chemicalFormula="C6H14O6"/>
      <species boundaryCondition="false" constant="false" hasOnlySubstanceUnits="false" id="M_C01697[e]" name="galt[e]" fbc:chemicalFormula="C6H14O6"/>
      <species boundaryCondition="false" constant="false" hasOnlySubstanceUnits="false" id="M_C17401"/>
      <species boundaryCondition="false" constant="false" hasOnlySubstanceUnits="false" id="M_C11539"/>
      <species boundaryCondition="false" constant="false" hasOnlySubstanceUnits="false" id="M_C14846"/>
      <species boundaryCondition="false" constant="false" hasOnlySubstanceUnits="false" id="M_3oodcoa" name="3oodcoa" fbc:chemicalFormula="C39H68N7O18P3S"/>
      <species boundaryCondition="false" constant="false" hasOnlySubstanceUnits="false" id="M_C00114[e]" name="chol[c]" fbc:chemicalFormula="C5H13NO"/>
      <species boundaryCondition="false" constant="false" hasOnlySubstanceUnits="false" id="M_C00476"/>
      <species boundaryCondition="false" constant="false" hasOnlySubstanceUnits="false" id="M_C05379"/>
      <species boundaryCondition="false" constant="false" hasOnlySubstanceUnits="false" id="M_C01096" name="sbt6p[c]" fbc:chemicalFormula="C6H15O9P"/>
      <species boundaryCondition="false" constant="false" hasOnlySubstanceUnits="false" id="M_C00307"/>
      <species boundaryCondition="false" constant="false" hasOnlySubstanceUnits="false" id="M_C00474"/>
      <species boundaryCondition="false" constant="false" hasOnlySubstanceUnits="false" id="M_C00309"/>
      <species boundaryCondition="false" constant="false" hasOnlySubstanceUnits="false" id="M_C00379"/>
      <species boundaryCondition="false" constant="false" hasOnlySubstanceUnits="false" id="M_clpn140[p]" name="clpn140[p]" fbc:chemicalFormula="C65H126O17P2"/>
      <species boundaryCondition="false" constant="false" hasOnlySubstanceUnits="false" id="M_pg140[p]" name="pg140[p]" fbc:chemicalFormula="C34H67O10P1"/>
      <species boundaryCondition="false" constant="false" hasOnlySubstanceUnits="false" id="M_C00116[p]" name="glyc[c]" fbc:chemicalFormula="C3H8O3"/>
      <species boundaryCondition="false" constant="false" hasOnlySubstanceUnits="false" id="M_C03172" name="mmet[c]" fbc:chemicalFormula="C6H13NO2S"/>
      <species boundaryCondition="false" constant="false" hasOnlySubstanceUnits="false" id="M_C00043" name="uacgam[c]" fbc:chemicalFormula="C17H27N3O17P2"/>
      <species boundaryCondition="false" constant="false" hasOnlySubstanceUnits="false" id="M_C04738" name="u3aga[c]" fbc:chemicalFormula="C31H53N3O19P2"/>
      <species boundaryCondition="false" constant="false" hasOnlySubstanceUnits="false" id="M_C04688" name="3hmrsACP[c]" fbc:chemicalFormula="C25H48N2O9PRS"/>
      <species boundaryCondition="false" constant="false" hasOnlySubstanceUnits="false" id="M_C17203"/>
      <species boundaryCondition="false" constant="false" hasOnlySubstanceUnits="false" id="M_C02937"/>
      <species boundaryCondition="false" constant="false" hasOnlySubstanceUnits="false" id="M_C00239" name="dcmp[c]" fbc:chemicalFormula="C9H14N3O7P"/>
      <species boundaryCondition="false" constant="false" hasOnlySubstanceUnits="false" id="M_C01367[e]" name="3amp[e]" fbc:chemicalFormula="C10H14N5O7P"/>
      <species boundaryCondition="false" constant="false" hasOnlySubstanceUnits="false" id="M_C03287" name="glu5p[c]" fbc:chemicalFormula="C5H10NO7P"/>
      <species boundaryCondition="false" constant="false" hasOnlySubstanceUnits="false" id="M_C06586"/>
      <species boundaryCondition="false" constant="false" hasOnlySubstanceUnits="false" id="M_C06587"/>
      <species boundaryCondition="false" constant="false" hasOnlySubstanceUnits="false" id="M_C00596" name="op4en[c]" fbc:chemicalFormula="C5H6O3"/>
      <species boundaryCondition="false" constant="false" hasOnlySubstanceUnits="false" id="M_C03453"/>
      <species boundaryCondition="false" constant="false" hasOnlySubstanceUnits="false" id="M_g3ps[p]" name="g3ps[p]" fbc:chemicalFormula="C6H14NO8P"/>
      <species boundaryCondition="false" constant="false" hasOnlySubstanceUnits="false" id="M_C00698" name="cl[c]" fbc:chemicalFormula="Cl"/>
      <species boundaryCondition="false" constant="false" hasOnlySubstanceUnits="false" id="M_C04075"/>
      <species boundaryCondition="false" constant="false" hasOnlySubstanceUnits="false" id="M_C01273"/>
      <species boundaryCondition="false" constant="false" hasOnlySubstanceUnits="false" id="M_C01642" name="trnagly[c]" fbc:chemicalFormula="R"/>
      <species boundaryCondition="false" constant="false" hasOnlySubstanceUnits="false" id="M_C02412" name="glytrna[c]" fbc:chemicalFormula="C2H3NOR"/>
      <species boundaryCondition="false" constant="false" hasOnlySubstanceUnits="false" id="M_C03091"/>
      <species boundaryCondition="false" constant="false" hasOnlySubstanceUnits="false" id="M_C00599"/>
      <species boundaryCondition="false" constant="false" hasOnlySubstanceUnits="false" id="M_tdeACP" name="tdeACP" fbc:chemicalFormula="C25H46N2O8PRS"/>
      <species boundaryCondition="false" constant="false" hasOnlySubstanceUnits="false" id="M_3ocpalm9eACP" name="3ocpalm9eACP" fbc:chemicalFormula="C27H48N2O9PRS"/>
      <species boundaryCondition="false" constant="false" hasOnlySubstanceUnits="false" id="M_C06578"/>
      <species boundaryCondition="false" constant="false" hasOnlySubstanceUnits="false" id="M_C06579"/>
      <species boundaryCondition="false" constant="false" hasOnlySubstanceUnits="false" id="M_C03516"/>
      <species boundaryCondition="false" constant="false" hasOnlySubstanceUnits="false" id="M_C00127" name="gthox[c]" fbc:chemicalFormula="C20H32N6O12S2"/>
      <species boundaryCondition="false" constant="false" hasOnlySubstanceUnits="false" id="M_C00058" name="for[c]" fbc:chemicalFormula="CH2O2"/>
      <species boundaryCondition="false" constant="false" hasOnlySubstanceUnits="false" id="M_C00058[p]" name="for[c]" fbc:chemicalFormula="CH2O2"/>
      <species boundaryCondition="false" constant="false" hasOnlySubstanceUnits="false" id="M_C12396"/>
      <species boundaryCondition="false" constant="false" hasOnlySubstanceUnits="false" id="M_C12397"/>
      <species boundaryCondition="false" constant="false" hasOnlySubstanceUnits="false" id="M_C00818[e]" name="glcr[c]" fbc:chemicalFormula="C6H10O8"/>
      <species boundaryCondition="false" constant="false" hasOnlySubstanceUnits="false" id="M_C12404"/>
      <species boundaryCondition="false" constant="false" hasOnlySubstanceUnits="false" id="M_C12447"/>
      <species boundaryCondition="false" constant="false" hasOnlySubstanceUnits="false" id="M_C12405"/>
      <species boundaryCondition="false" constant="false" hasOnlySubstanceUnits="false" id="M_C00552"/>
      <species boundaryCondition="false" constant="false" hasOnlySubstanceUnits="false" id="M_C03548"/>
      <species boundaryCondition="false" constant="false" hasOnlySubstanceUnits="false" id="M_C00898" name="tartr-L[c]" fbc:chemicalFormula="C4H6O6"/>
      <species boundaryCondition="false" constant="false" hasOnlySubstanceUnits="false" id="M_C03459"/>
      <species boundaryCondition="false" constant="false" hasOnlySubstanceUnits="false" id="M_C00975"/>
      <species boundaryCondition="false" constant="false" hasOnlySubstanceUnits="false" id="M_C07086" name="pac[c]" fbc:chemicalFormula="C8H8O2"/>
      <species boundaryCondition="false" constant="false" hasOnlySubstanceUnits="false" id="M_C02505"/>
      <species boundaryCondition="false" constant="false" hasOnlySubstanceUnits="false" id="M_C11412"/>
      <species boundaryCondition="false" constant="false" hasOnlySubstanceUnits="false" id="M_C11415"/>
      <species boundaryCondition="false" constant="false" hasOnlySubstanceUnits="false" id="M_C11401"/>
      <species boundaryCondition="false" constant="false" hasOnlySubstanceUnits="false" id="M_C11398"/>
      <species boundaryCondition="false" constant="false" hasOnlySubstanceUnits="false" id="M_C11413"/>
      <species boundaryCondition="false" constant="false" hasOnlySubstanceUnits="false" id="M_C11399"/>
      <species boundaryCondition="false" constant="false" hasOnlySubstanceUnits="false" id="M_C11416"/>
      <species boundaryCondition="false" constant="false" hasOnlySubstanceUnits="false" id="M_C11400"/>
      <species boundaryCondition="false" constant="false" hasOnlySubstanceUnits="false" id="M_4hba"/>
      <species boundaryCondition="false" constant="false" hasOnlySubstanceUnits="false" id="M_4hba[e]" name="4hba" fbc:chemicalFormula="C7H8O2"/>
      <species boundaryCondition="false" constant="false" hasOnlySubstanceUnits="false" id="M_C00843"/>
      <species boundaryCondition="false" constant="false" hasOnlySubstanceUnits="false" id="M_C00112" name="cdp[c]" fbc:chemicalFormula="C9H15N3O11P2"/>
      <species boundaryCondition="false" constant="false" hasOnlySubstanceUnits="false" id="M_C05382" name="s7p[c]" fbc:chemicalFormula="C7H15O10P"/>
      <species boundaryCondition="false" constant="false" hasOnlySubstanceUnits="false" id="M_C05100"/>
      <species boundaryCondition="false" constant="false" hasOnlySubstanceUnits="false" id="M_C05145"/>
      <species boundaryCondition="false" constant="false" hasOnlySubstanceUnits="false" id="M_pg161" name="pg161" fbc:chemicalFormula="C38H71O10P1"/>
      <species boundaryCondition="false" constant="false" hasOnlySubstanceUnits="false" id="M_pg161[p]" name="pg161[p]" fbc:chemicalFormula="C38H71O10P1"/>
      <species boundaryCondition="false" constant="false" hasOnlySubstanceUnits="false" id="M_C16884"/>
      <species boundaryCondition="false" constant="false" hasOnlySubstanceUnits="false" id="M_C02022"/>
      <species boundaryCondition="false" constant="false" hasOnlySubstanceUnits="false" id="M_C00227" name="actp[c]" fbc:chemicalFormula="C2H5O5P"/>
      <species boundaryCondition="false" constant="false" hasOnlySubstanceUnits="false" id="M_C00665"/>
      <species boundaryCondition="false" constant="false" hasOnlySubstanceUnits="false" id="M_12dgr160" name="12dgr160" fbc:chemicalFormula="C35H68O5"/>
      <species boundaryCondition="false" constant="false" hasOnlySubstanceUnits="false" id="M_pa160" name="pa160" fbc:chemicalFormula="C35H69O8P1"/>
      <species boundaryCondition="false" constant="false" hasOnlySubstanceUnits="false" id="M_C00332" name="aacoa[c]" fbc:chemicalFormula="C25H40N7O18P3S"/>
      <species boundaryCondition="false" constant="false" hasOnlySubstanceUnits="false" id="M_C00164" name="acac[c]" fbc:chemicalFormula="C4H6O3"/>
      <species boundaryCondition="false" constant="false" hasOnlySubstanceUnits="false" id="M_C00275" name="man6p[c]" fbc:chemicalFormula="C6H13O9P"/>
      <species boundaryCondition="false" constant="false" hasOnlySubstanceUnits="false" id="M_C00159" name="man[c]" fbc:chemicalFormula="C6H12O6"/>
      <species boundaryCondition="false" constant="false" hasOnlySubstanceUnits="false" id="M_C01986"/>
      <species boundaryCondition="false" constant="false" hasOnlySubstanceUnits="false" id="M_C01090"/>
      <species boundaryCondition="false" constant="false" hasOnlySubstanceUnits="false" id="M_pg181" name="pg181" fbc:chemicalFormula="C42H79O10P1"/>
      <species boundaryCondition="false" constant="false" hasOnlySubstanceUnits="false" id="M_pgp181" name="pgp181" fbc:chemicalFormula="C42H80O13P2"/>
      <species boundaryCondition="false" constant="false" hasOnlySubstanceUnits="false" id="M_C00288" name="hco3[c]" fbc:chemicalFormula="CH2O3"/>
      <species boundaryCondition="false" constant="false" hasOnlySubstanceUnits="false" id="M_C02330"/>
      <species boundaryCondition="false" constant="false" hasOnlySubstanceUnits="false" id="M_C00167" name="udpglcur[c]" fbc:chemicalFormula="C15H22N2O18P2"/>
      <species boundaryCondition="false" constant="false" hasOnlySubstanceUnits="false" id="M_C00323"/>
      <species boundaryCondition="false" constant="false" hasOnlySubstanceUnits="false" id="M_C12138"/>
      <species boundaryCondition="false" constant="false" hasOnlySubstanceUnits="false" id="M_C16367"/>
      <species boundaryCondition="false" constant="false" hasOnlySubstanceUnits="false" id="M_C00179" name="agm[c]" fbc:chemicalFormula="C5H14N4"/>
      <species boundaryCondition="false" constant="false" hasOnlySubstanceUnits="false" id="M_C13747"/>
      <species boundaryCondition="false" constant="false" hasOnlySubstanceUnits="false" id="M_C16353"/>
      <species boundaryCondition="false" constant="false" hasOnlySubstanceUnits="false" id="M_C07481"/>
      <species boundaryCondition="false" constant="false" hasOnlySubstanceUnits="false" id="M_C07480"/>
      <species boundaryCondition="false" constant="false" hasOnlySubstanceUnits="false" id="M_C08604"/>
      <species boundaryCondition="false" constant="false" hasOnlySubstanceUnits="false" id="M_C16369"/>
      <species boundaryCondition="false" constant="false" hasOnlySubstanceUnits="false" id="M_C16370"/>
      <species boundaryCondition="false" constant="false" hasOnlySubstanceUnits="false" id="M_C01097" name="tag6p-D[c]" fbc:chemicalFormula="C6H13O9P"/>
      <species boundaryCondition="false" constant="false" hasOnlySubstanceUnits="false" id="M_C02888"/>
      <species boundaryCondition="false" constant="false" hasOnlySubstanceUnits="false" id="M_pg141[p]" name="pg141[p]" fbc:chemicalFormula="C34H63O10P1"/>
      <species boundaryCondition="false" constant="false" hasOnlySubstanceUnits="false" id="M_clpn141[p]" name="clpn141[p]" fbc:chemicalFormula="C65H118O17P2"/>
      <species boundaryCondition="false" constant="false" hasOnlySubstanceUnits="false" id="M_C01626"/>
      <species boundaryCondition="false" constant="false" hasOnlySubstanceUnits="false" id="M_C01091"/>
      <species boundaryCondition="false" constant="false" hasOnlySubstanceUnits="false" id="M_o16a4colipa[p]" name="o16a4colipa[p]" fbc:chemicalFormula="C312H534N6O200P4"/>
      <species boundaryCondition="false" constant="false" hasOnlySubstanceUnits="false" id="M_C04256[e]" name="acgam1p[c]" fbc:chemicalFormula="C8H16NO9P"/>
      <species boundaryCondition="false" constant="false" hasOnlySubstanceUnits="false" id="M_C04256[p]" name="acgam1p[c]" fbc:chemicalFormula="C8H16NO9P"/>
      <species boundaryCondition="false" constant="false" hasOnlySubstanceUnits="false" id="M_C00141" name="3mob[c]" fbc:chemicalFormula="C5H8O3"/>
      <species boundaryCondition="false" constant="false" hasOnlySubstanceUnits="false" id="M_C01944" name="occoa[c]" fbc:chemicalFormula="C29H50N7O17P3S"/>
      <species boundaryCondition="false" constant="false" hasOnlySubstanceUnits="false" id="M_C05265" name="3odcoa[c]" fbc:chemicalFormula="C31H52N7O18P3S"/>
      <species boundaryCondition="false" constant="false" hasOnlySubstanceUnits="false" id="M_C05763" name="tpalm2eACP[c]" fbc:chemicalFormula="C27H50N2O8PRS"/>
      <species boundaryCondition="false" constant="false" hasOnlySubstanceUnits="false" id="M_C05557"/>
      <species boundaryCondition="false" constant="false" hasOnlySubstanceUnits="false" id="M_C05551"/>
      <species boundaryCondition="false" constant="false" hasOnlySubstanceUnits="false" id="M_C00582" name="phaccoa[c]" fbc:chemicalFormula="C29H42N7O17P3S"/>
      <species boundaryCondition="false" constant="false" hasOnlySubstanceUnits="false" id="M_C00956"/>
      <species boundaryCondition="false" constant="false" hasOnlySubstanceUnits="false" id="M_C05203"/>
      <species boundaryCondition="false" constant="false" hasOnlySubstanceUnits="false" id="M_C05317"/>
      <species boundaryCondition="false" constant="false" hasOnlySubstanceUnits="false" id="M_C06350"/>
      <species boundaryCondition="false" constant="false" hasOnlySubstanceUnits="false" id="M_C05318"/>
      <species boundaryCondition="false" constant="false" hasOnlySubstanceUnits="false" id="M_C05204"/>
      <species boundaryCondition="false" constant="false" hasOnlySubstanceUnits="false" id="M_C05533"/>
      <species boundaryCondition="false" constant="false" hasOnlySubstanceUnits="false" id="M_C05662"/>
      <species boundaryCondition="false" constant="false" hasOnlySubstanceUnits="false" id="M_C05313"/>
      <species boundaryCondition="false" constant="false" hasOnlySubstanceUnits="false" id="M_C05200"/>
      <species boundaryCondition="false" constant="false" hasOnlySubstanceUnits="false" id="M_C00533[e]" name="no[c]" fbc:chemicalFormula="NO"/>
      <species boundaryCondition="false" constant="false" hasOnlySubstanceUnits="false" id="M_C05201"/>
      <species boundaryCondition="false" constant="false" hasOnlySubstanceUnits="false" id="M_C05314"/>
      <species boundaryCondition="false" constant="false" hasOnlySubstanceUnits="false" id="M_C00294" name="ins[c]" fbc:chemicalFormula="C10H12N4O5"/>
      <species boundaryCondition="false" constant="false" hasOnlySubstanceUnits="false" id="M_C00212" name="adn[c]" fbc:chemicalFormula="C10H13N5O4"/>
      <species boundaryCondition="false" constant="false" hasOnlySubstanceUnits="false" id="M_C00620"/>
      <species boundaryCondition="false" constant="false" hasOnlySubstanceUnits="false" id="M_C00213" name="sarcs[c]" fbc:chemicalFormula="C3H7NO2"/>
      <species boundaryCondition="false" constant="false" hasOnlySubstanceUnits="false" id="M_C01043"/>
      <species boundaryCondition="false" constant="false" hasOnlySubstanceUnits="false" id="M_C01026"/>
      <species boundaryCondition="false" constant="false" hasOnlySubstanceUnits="false" id="M_C04554"/>
      <species boundaryCondition="false" constant="false" hasOnlySubstanceUnits="false" id="M_C05445"/>
      <species boundaryCondition="false" constant="false" hasOnlySubstanceUnits="false" id="M_C00300"/>
      <species boundaryCondition="false" constant="false" hasOnlySubstanceUnits="false" id="M_C00214" name="thymd[c]" fbc:chemicalFormula="C10H14N2O5"/>
      <species boundaryCondition="false" constant="false" hasOnlySubstanceUnits="false" id="M_C00364" name="dtmp[c]" fbc:chemicalFormula="C10H15N2O8P"/>
      <species boundaryCondition="false" constant="false" hasOnlySubstanceUnits="false" id="M_C16359"/>
      <species boundaryCondition="false" constant="false" hasOnlySubstanceUnits="false" id="M_C16358"/>
      <species boundaryCondition="false" constant="false" hasOnlySubstanceUnits="false" id="M_C04556" name="4ampm[c]" fbc:chemicalFormula="C6H10N3O4P"/>
      <species boundaryCondition="false" constant="false" hasOnlySubstanceUnits="false" id="M_C04752" name="2mahmp[c]" fbc:chemicalFormula="C6H11N3O7P2"/>
      <species boundaryCondition="false" constant="false" hasOnlySubstanceUnits="false" id="M_C00038[e]" name="zn2[c]" fbc:chemicalFormula="Zn"/>
      <species boundaryCondition="false" constant="false" hasOnlySubstanceUnits="false" id="M_C00606" name="3sala[c]" fbc:chemicalFormula="C3H7NO4S"/>
      <species boundaryCondition="false" constant="false" hasOnlySubstanceUnits="false" id="M_C09306" name="so2[c]" fbc:chemicalFormula="O2S"/>
      <species boundaryCondition="false" constant="false" hasOnlySubstanceUnits="false" id="M_C02679[p]" name="ddca[c]" fbc:chemicalFormula="C12H24O2"/>
      <species boundaryCondition="false" constant="false" hasOnlySubstanceUnits="false" id="M_1ddecg3p[p]" name="1ddecg3p[p]" fbc:chemicalFormula="C15H31O7P1"/>
      <species boundaryCondition="false" constant="false" hasOnlySubstanceUnits="false" id="M_pa120[p]" name="pa120[p]" fbc:chemicalFormula="C27H53O8P1"/>
      <species boundaryCondition="false" constant="false" hasOnlySubstanceUnits="false" id="M_C04281"/>
      <species boundaryCondition="false" constant="false" hasOnlySubstanceUnits="false" id="M_C05947"/>
      <species boundaryCondition="false" constant="false" hasOnlySubstanceUnits="false" id="M_C04282"/>
      <species boundaryCondition="false" constant="false" hasOnlySubstanceUnits="false" id="M_C05941"/>
      <species boundaryCondition="false" constant="false" hasOnlySubstanceUnits="false" id="M_C00037[p]" name="gly[c]" fbc:chemicalFormula="C2H5NO2"/>
      <species boundaryCondition="false" constant="false" hasOnlySubstanceUnits="false" id="M_C01330" name="na1[c]" fbc:chemicalFormula="Na"/>
      <species boundaryCondition="false" constant="false" hasOnlySubstanceUnits="false" id="M_C01330[p]" name="na1[c]" fbc:chemicalFormula="Na"/>
      <species boundaryCondition="false" constant="false" hasOnlySubstanceUnits="false" id="M_C06330"/>
      <species boundaryCondition="false" constant="false" hasOnlySubstanceUnits="false" id="M_C00237"/>
      <species boundaryCondition="false" constant="false" hasOnlySubstanceUnits="false" id="M_C05653"/>
      <species boundaryCondition="false" constant="false" hasOnlySubstanceUnits="false" id="M_C04272" name="23dhmb[c]" fbc:chemicalFormula="C5H10O4"/>
      <species boundaryCondition="false" constant="false" hasOnlySubstanceUnits="false" id="M_C04181"/>
      <species boundaryCondition="false" constant="false" hasOnlySubstanceUnits="false" id="M_C00007[e]" name="o2[c]" fbc:chemicalFormula="O2"/>
      <species boundaryCondition="false" constant="false" hasOnlySubstanceUnits="false" id="M_1agpg161[p]" name="1agpg161[p]" fbc:chemicalFormula="C22H43O9P1"/>
      <species boundaryCondition="false" constant="false" hasOnlySubstanceUnits="false" id="M_hdcea[p]" name="hdcea[p]" fbc:chemicalFormula="C16H30O2"/>
      <species boundaryCondition="false" constant="false" hasOnlySubstanceUnits="false" id="M_C00073[p]" name="met-L[c]" fbc:chemicalFormula="C5H11NO2S"/>
      <species boundaryCondition="false" constant="false" hasOnlySubstanceUnits="false" id="M_C05651"/>
      <species boundaryCondition="false" constant="false" hasOnlySubstanceUnits="false" id="M_C05648"/>
      <species boundaryCondition="false" constant="false" hasOnlySubstanceUnits="false" id="M_C00259" name="arab-L[c]" fbc:chemicalFormula="C5H10O5"/>
      <species boundaryCondition="false" constant="false" hasOnlySubstanceUnits="false" id="M_C00532"/>
      <species boundaryCondition="false" constant="false" hasOnlySubstanceUnits="false" id="M_C06193[e]" name="3gmp[e]" fbc:chemicalFormula="C10H14N5O8P"/>
      <species boundaryCondition="false" constant="false" hasOnlySubstanceUnits="false" id="M_1odecg3p[p]" name="1odecg3p[p]" fbc:chemicalFormula="C21H43O7P1"/>
      <species boundaryCondition="false" constant="false" hasOnlySubstanceUnits="false" id="M_pa180[p]" name="pa180[p]" fbc:chemicalFormula="C39H77O8P1"/>
      <species boundaryCondition="false" constant="false" hasOnlySubstanceUnits="false" id="M_C00124[e]" name="gal[c]" fbc:chemicalFormula="C6H12O6"/>
      <species boundaryCondition="false" constant="false" hasOnlySubstanceUnits="false" id="M_C00294[p]" name="ins[c]" fbc:chemicalFormula="C10H12N4O5"/>
      <species boundaryCondition="false" constant="false" hasOnlySubstanceUnits="false" id="M_C00770[e]" name="idon-L[c]" fbc:chemicalFormula="C6H12O7"/>
      <species boundaryCondition="false" constant="false" hasOnlySubstanceUnits="false" id="M_C07094"/>
      <species boundaryCondition="false" constant="false" hasOnlySubstanceUnits="false" id="M_C07095"/>
      <species boundaryCondition="false" constant="false" hasOnlySubstanceUnits="false" id="M_C06329"/>
      <species boundaryCondition="false" constant="false" hasOnlySubstanceUnits="false" id="M_C07097"/>
      <species boundaryCondition="false" constant="false" hasOnlySubstanceUnits="false" id="M_C02933"/>
      <species boundaryCondition="false" constant="false" hasOnlySubstanceUnits="false" id="M_C03918"/>
      <species boundaryCondition="false" constant="false" hasOnlySubstanceUnits="false" id="M_C07089"/>
      <species boundaryCondition="false" constant="false" hasOnlySubstanceUnits="false" id="M_C03824"/>
      <species boundaryCondition="false" constant="false" hasOnlySubstanceUnits="false" id="M_C01987"/>
      <species boundaryCondition="false" constant="false" hasOnlySubstanceUnits="false" id="M_C07085"/>
      <species boundaryCondition="false" constant="false" hasOnlySubstanceUnits="false" id="M_C07087"/>
      <species boundaryCondition="false" constant="false" hasOnlySubstanceUnits="false" id="M_C07099"/>
      <species boundaryCondition="false" constant="false" hasOnlySubstanceUnits="false" id="M_C03434"/>
      <species boundaryCondition="false" constant="false" hasOnlySubstanceUnits="false" id="M_C06876"/>
      <species boundaryCondition="false" constant="false" hasOnlySubstanceUnits="false" id="M_C06813"/>
      <species boundaryCondition="false" constant="false" hasOnlySubstanceUnits="false" id="M_C00067[e]" name="fald[c]" fbc:chemicalFormula="CH2O"/>
      <species boundaryCondition="false" constant="false" hasOnlySubstanceUnits="false" id="M_C02821"/>
      <species boundaryCondition="false" constant="false" hasOnlySubstanceUnits="false" id="M_C00735"/>
      <species boundaryCondition="false" constant="false" hasOnlySubstanceUnits="false" id="M_C00762"/>
      <species boundaryCondition="false" constant="false" hasOnlySubstanceUnits="false" id="M_C00783"/>
      <species boundaryCondition="false" constant="false" hasOnlySubstanceUnits="false" id="M_C00729"/>
      <species boundaryCondition="false" constant="false" hasOnlySubstanceUnits="false" id="M_C01839"/>
      <species boundaryCondition="false" constant="false" hasOnlySubstanceUnits="false" id="M_C00727"/>
      <species boundaryCondition="false" constant="false" hasOnlySubstanceUnits="false" id="M_C03338"/>
      <species boundaryCondition="false" constant="false" hasOnlySubstanceUnits="false" id="M_t3c9palmeACP" name="t3c9palmeACP" fbc:chemicalFormula="C27H48N2O8PRS"/>
      <species boundaryCondition="false" constant="false" hasOnlySubstanceUnits="false" id="M_C02822"/>
      <species boundaryCondition="false" constant="false" hasOnlySubstanceUnits="false" id="M_C00189[p]" name="etha[c]" fbc:chemicalFormula="C2H7NO"/>
      <species boundaryCondition="false" constant="false" hasOnlySubstanceUnits="false" id="M_C00189[e]" name="etha[c]" fbc:chemicalFormula="C2H7NO"/>
      <species boundaryCondition="false" constant="false" hasOnlySubstanceUnits="false" id="M_C00088" name="no2[c]" fbc:chemicalFormula="HNO2"/>
      <species boundaryCondition="false" constant="false" hasOnlySubstanceUnits="false" id="M_C00089" name="sucr[e]" fbc:chemicalFormula="C12H22O11"/>
      <species boundaryCondition="false" constant="false" hasOnlySubstanceUnits="false" id="M_C02336"/>
      <species boundaryCondition="false" constant="false" hasOnlySubstanceUnits="false" id="M_C00184" name="dha[c]" fbc:chemicalFormula="C3H6O3"/>
      <species boundaryCondition="false" constant="false" hasOnlySubstanceUnits="false" id="M_C00312" name="xylu-L[c]" fbc:chemicalFormula="C5H10O5"/>
      <species boundaryCondition="false" constant="false" hasOnlySubstanceUnits="false" id="M_C04280"/>
      <species boundaryCondition="false" constant="false" hasOnlySubstanceUnits="false" id="M_C04673"/>
      <species boundaryCondition="false" constant="false" hasOnlySubstanceUnits="false" id="M_C01368[e]" name="3ump[e]" fbc:chemicalFormula="C9H13N2O9P"/>
      <species boundaryCondition="false" constant="false" hasOnlySubstanceUnits="false" id="M_C00819"/>
      <species boundaryCondition="false" constant="false" hasOnlySubstanceUnits="false" id="M_C00941"/>
      <species boundaryCondition="false" constant="false" hasOnlySubstanceUnits="false" id="M_C00940"/>
      <species boundaryCondition="false" constant="false" hasOnlySubstanceUnits="false" id="M_C00695"/>
      <species boundaryCondition="false" constant="false" hasOnlySubstanceUnits="false" id="M_C01921"/>
      <species boundaryCondition="false" constant="false" hasOnlySubstanceUnits="false" id="M_C16682"/>
      <species boundaryCondition="false" constant="false" hasOnlySubstanceUnits="false" id="M_C16681"/>
      <species boundaryCondition="false" constant="false" hasOnlySubstanceUnits="false" id="M_C03455"/>
      <species boundaryCondition="false" constant="false" hasOnlySubstanceUnits="false" id="M_C00899"/>
      <species boundaryCondition="false" constant="false" hasOnlySubstanceUnits="false" id="M_C02110"/>
      <species boundaryCondition="false" constant="false" hasOnlySubstanceUnits="false" id="M_C15493"/>
      <species boundaryCondition="false" constant="false" hasOnlySubstanceUnits="false" id="M_malthp" name="malthp" fbc:chemicalFormula="C42H72O36"/>
      <species boundaryCondition="false" constant="false" hasOnlySubstanceUnits="false" id="M_C03741" name="glu1sa[c]" fbc:chemicalFormula="C5H9NO3"/>
      <species boundaryCondition="false" constant="false" hasOnlySubstanceUnits="false" id="M_C00430" name="5aop[c]" fbc:chemicalFormula="C5H9NO3"/>
      <species boundaryCondition="false" constant="false" hasOnlySubstanceUnits="false" id="M_pa140" name="pa140" fbc:chemicalFormula="C31H61O8P1"/>
      <species boundaryCondition="false" constant="false" hasOnlySubstanceUnits="false" id="M_C00082[e]" name="tyr-L[c]" fbc:chemicalFormula="C9H11NO3"/>
      <species boundaryCondition="false" constant="false" hasOnlySubstanceUnits="false" id="M_LalaDgluMdapDala[p]" name="LalaDgluMdapDala[p]" fbc:chemicalFormula="C18H31N5O9"/>
      <species boundaryCondition="false" constant="false" hasOnlySubstanceUnits="false" id="M_C05409"/>
      <species boundaryCondition="false" constant="false" hasOnlySubstanceUnits="false" id="M_ethso3" name="ethso3" fbc:chemicalFormula="C2H6O3S"/>
      <species boundaryCondition="false" constant="false" hasOnlySubstanceUnits="false" id="M_C00647" name="pyam5p[c]" fbc:chemicalFormula="C8H13N2O5P"/>
      <species boundaryCondition="false" constant="false" hasOnlySubstanceUnits="false" id="M_C17226"/>
      <species boundaryCondition="false" constant="false" hasOnlySubstanceUnits="false" id="M_C17224"/>
      <species boundaryCondition="false" constant="false" hasOnlySubstanceUnits="false" id="M_C00064[p]" name="gln-L[c]" fbc:chemicalFormula="C5H10N2O3"/>
      <species boundaryCondition="false" constant="false" hasOnlySubstanceUnits="false" id="M_C00025[p]" name="glu-L[c]" fbc:chemicalFormula="C5H9NO4"/>
      <species boundaryCondition="false" constant="false" hasOnlySubstanceUnits="false" id="M_C04302" name="pran[c]" fbc:chemicalFormula="C12H16NO9P"/>
      <species boundaryCondition="false" constant="false" hasOnlySubstanceUnits="false" id="M_C01302" name="2cpr5p[c]" fbc:chemicalFormula="C12H16NO9P"/>
      <species boundaryCondition="false" constant="false" hasOnlySubstanceUnits="false" id="M_C15533"/>
      <species boundaryCondition="false" constant="false" hasOnlySubstanceUnits="false" id="M_C15488"/>
      <species boundaryCondition="false" constant="false" hasOnlySubstanceUnits="false" id="M_2agpg160" name="2agpg160" fbc:chemicalFormula="C22H45O9P1"/>
      <species boundaryCondition="false" constant="false" hasOnlySubstanceUnits="false" id="M_2agpg160[p]" name="2agpg160[p]" fbc:chemicalFormula="C22H45O9P1"/>
      <species boundaryCondition="false" constant="false" hasOnlySubstanceUnits="false" id="M_C15532"/>
      <species boundaryCondition="false" constant="false" hasOnlySubstanceUnits="false" id="M_C00437" name="acorn[c]" fbc:chemicalFormula="C7H14N2O3"/>
      <species boundaryCondition="false" constant="false" hasOnlySubstanceUnits="false" id="M_C15531"/>
      <species boundaryCondition="false" constant="false" hasOnlySubstanceUnits="false" id="M_C08650"/>
      <species boundaryCondition="false" constant="false" hasOnlySubstanceUnits="false" id="M_C15530"/>
      <species boundaryCondition="false" constant="false" hasOnlySubstanceUnits="false" id="M_C05315"/>
      <species boundaryCondition="false" constant="false" hasOnlySubstanceUnits="false" id="M_C10478"/>
      <species boundaryCondition="false" constant="false" hasOnlySubstanceUnits="false" id="M_C10469"/>
      <species boundaryCondition="false" constant="false" hasOnlySubstanceUnits="false" id="M_C01832" name="ddcacoa[c]" fbc:chemicalFormula="C33H58N7O17P3S"/>
      <species boundaryCondition="false" constant="false" hasOnlySubstanceUnits="false" id="M_C03221" name="dd2coa[c]" fbc:chemicalFormula="C33H56N7O17P3S"/>
      <species boundaryCondition="false" constant="false" hasOnlySubstanceUnits="false" id="M_C00859"/>
      <species boundaryCondition="false" constant="false" hasOnlySubstanceUnits="false" id="M_C03579"/>
      <species boundaryCondition="false" constant="false" hasOnlySubstanceUnits="false" id="M_C00857" name="dnad[c]" fbc:chemicalFormula="C21H27N6O15P2"/>
      <species boundaryCondition="false" constant="false" hasOnlySubstanceUnits="false" id="M_C00858"/>
      <species boundaryCondition="false" constant="false" hasOnlySubstanceUnits="false" id="M_C01562"/>
      <species boundaryCondition="false" constant="false" hasOnlySubstanceUnits="false" id="M_C01180"/>
      <species boundaryCondition="false" constant="false" hasOnlySubstanceUnits="false" id="M_C00855" name="met-D[c]" fbc:chemicalFormula="C5H11NO2S"/>
      <species boundaryCondition="false" constant="false" hasOnlySubstanceUnits="false" id="M_C00078[e]" name="trp-L[c]" fbc:chemicalFormula="C11H12N2O2"/>
      <species boundaryCondition="false" constant="false" hasOnlySubstanceUnits="false" id="M_C00881[p]" name="dcyt[c]" fbc:chemicalFormula="C9H13N3O4"/>
      <species boundaryCondition="false" constant="false" hasOnlySubstanceUnits="false" id="M_C00239[p]" name="dcmp[c]" fbc:chemicalFormula="C9H14N3O7P"/>
      <species boundaryCondition="false" constant="false" hasOnlySubstanceUnits="false" id="M_C02593" name="tdcoa[c]" fbc:chemicalFormula="C35H62N7O17P3S"/>
      <species boundaryCondition="false" constant="false" hasOnlySubstanceUnits="false" id="M_C05259" name="3ohdcoa[c]" fbc:chemicalFormula="C37H64N7O18P3S"/>
      <species boundaryCondition="false" constant="false" hasOnlySubstanceUnits="false" id="M_C00042[p]" name="succ[c]" fbc:chemicalFormula="C4H6O4"/>
      <species boundaryCondition="false" constant="false" hasOnlySubstanceUnits="false" id="M_12dgr160[p]" name="12dgr160[p]" fbc:chemicalFormula="C35H68O5"/>
      <species boundaryCondition="false" constant="false" hasOnlySubstanceUnits="false" id="M_pa160[p]" name="pa160[p]" fbc:chemicalFormula="C35H69O8P1"/>
      <species boundaryCondition="false" constant="false" hasOnlySubstanceUnits="false" id="M_clpn181[p]" name="clpn181[p]" fbc:chemicalFormula="C81H150O17P2"/>
      <species boundaryCondition="false" constant="false" hasOnlySubstanceUnits="false" id="M_pg181[p]" name="pg181[p]" fbc:chemicalFormula="C42H79O10P1"/>
      <species boundaryCondition="false" constant="false" hasOnlySubstanceUnits="false" id="M_C00415" name="dhf[c]" fbc:chemicalFormula="C19H21N7O6"/>
      <species boundaryCondition="false" constant="false" hasOnlySubstanceUnits="false" id="M_C00921" name="dhpt[c]" fbc:chemicalFormula="C14H14N6O3"/>
      <species boundaryCondition="false" constant="false" hasOnlySubstanceUnits="false" id="M_C17230"/>
      <species boundaryCondition="false" constant="false" hasOnlySubstanceUnits="false" id="M_C17228"/>
      <species boundaryCondition="false" constant="false" hasOnlySubstanceUnits="false" id="M_2ommbl" name="2ommbl" fbc:chemicalFormula="C48H74O3"/>
      <species boundaryCondition="false" constant="false" hasOnlySubstanceUnits="false" id="M_2omhmbl" name="2omhmbl" fbc:chemicalFormula="C48H74O4"/>
      <species boundaryCondition="false" constant="false" hasOnlySubstanceUnits="false" id="M_C05267" name="3oocoa[c]" fbc:chemicalFormula="C29H48N7O18P3S"/>
      <species boundaryCondition="false" constant="false" hasOnlySubstanceUnits="false" id="M_C17231"/>
      <species boundaryCondition="false" constant="false" hasOnlySubstanceUnits="false" id="M_2agpe180[p]" name="2agpe180[p]" fbc:chemicalFormula="C23H48NO7P1"/>
      <species boundaryCondition="false" constant="false" hasOnlySubstanceUnits="false" id="M_pe180[p]" name="pe180[p]" fbc:chemicalFormula="C41H82N1O8P1"/>
      <species boundaryCondition="false" constant="false" hasOnlySubstanceUnits="false" id="M_C01165" name="glu5sa[c]" fbc:chemicalFormula="C5H9NO3"/>
      <species boundaryCondition="false" constant="false" hasOnlySubstanceUnits="false" id="M_C00250" name="pydx[c]" fbc:chemicalFormula="C8H9NO3"/>
      <species boundaryCondition="false" constant="false" hasOnlySubstanceUnits="false" id="M_C00534" name="pydam[c]" fbc:chemicalFormula="C8H12N2O2"/>
      <species boundaryCondition="false" constant="false" hasOnlySubstanceUnits="false" id="M_C00314" name="pydxn[c]" fbc:chemicalFormula="C8H11NO3"/>
      <species boundaryCondition="false" constant="false" hasOnlySubstanceUnits="false" id="M_C00670" name="g3pc[c]" fbc:chemicalFormula="C8H20NO6P"/>
      <species boundaryCondition="false" constant="false" hasOnlySubstanceUnits="false" id="M_C00670[p]" name="g3pc[c]" fbc:chemicalFormula="C8H20NO6P"/>
      <species boundaryCondition="false" constant="false" hasOnlySubstanceUnits="false" id="M_C00252"/>
      <species boundaryCondition="false" constant="false" hasOnlySubstanceUnits="false" id="M_C00593"/>
      <species boundaryCondition="false" constant="false" hasOnlySubstanceUnits="false" id="M_C11807"/>
      <species boundaryCondition="false" constant="false" hasOnlySubstanceUnits="false" id="M_C01761"/>
      <species boundaryCondition="false" constant="false" hasOnlySubstanceUnits="false" id="M_C11681"/>
      <species boundaryCondition="false" constant="false" hasOnlySubstanceUnits="false" id="M_C11683"/>
      <species boundaryCondition="false" constant="false" hasOnlySubstanceUnits="false" id="M_C11431"/>
      <species boundaryCondition="false" constant="false" hasOnlySubstanceUnits="false" id="M_C11432"/>
      <species boundaryCondition="false" constant="false" hasOnlySubstanceUnits="false" id="M_C03677"/>
      <species boundaryCondition="false" constant="false" hasOnlySubstanceUnits="false" id="M_C11422"/>
      <species boundaryCondition="false" constant="false" hasOnlySubstanceUnits="false" id="M_C11429"/>
      <species boundaryCondition="false" constant="false" hasOnlySubstanceUnits="false" id="M_C11428"/>
      <species boundaryCondition="false" constant="false" hasOnlySubstanceUnits="false" id="M_C00691"/>
      <species boundaryCondition="false" constant="false" hasOnlySubstanceUnits="false" id="M_C06891"/>
      <species boundaryCondition="false" constant="false" hasOnlySubstanceUnits="false" id="M_C11808"/>
      <species boundaryCondition="false" constant="false" hasOnlySubstanceUnits="false" id="M_C11809"/>
      <species boundaryCondition="false" constant="false" hasOnlySubstanceUnits="false" id="M_C00197" name="3pg[c]" fbc:chemicalFormula="C3H7O7P"/>
      <species boundaryCondition="false" constant="false" hasOnlySubstanceUnits="false" id="M_C00353"/>
      <species boundaryCondition="false" constant="false" hasOnlySubstanceUnits="false" id="M_C01414"/>
      <species boundaryCondition="false" constant="false" hasOnlySubstanceUnits="false" id="M_C03427"/>
      <species boundaryCondition="false" constant="false" hasOnlySubstanceUnits="false" id="M_C06089"/>
      <species boundaryCondition="false" constant="false" hasOnlySubstanceUnits="false" id="M_C00320[p]" name="tsul[c]" fbc:chemicalFormula="H2O3S2"/>
      <species boundaryCondition="false" constant="false" hasOnlySubstanceUnits="false" id="M_C00093[p]" name="glyc3p[c]" fbc:chemicalFormula="C3H9O6P"/>
      <species boundaryCondition="false" constant="false" hasOnlySubstanceUnits="false" id="M_C03572"/>
      <species boundaryCondition="false" constant="false" hasOnlySubstanceUnits="false" id="M_C12838"/>
      <species boundaryCondition="false" constant="false" hasOnlySubstanceUnits="false" id="M_C02979[p]" name="glyc2p[c]" fbc:chemicalFormula="C3H9O6P"/>
      <species boundaryCondition="false" constant="false" hasOnlySubstanceUnits="false" id="M_C12833"/>
      <species boundaryCondition="false" constant="false" hasOnlySubstanceUnits="false" id="M_C12831"/>
      <species boundaryCondition="false" constant="false" hasOnlySubstanceUnits="false" id="M_C12832"/>
      <species boundaryCondition="false" constant="false" hasOnlySubstanceUnits="false" id="M_C06594"/>
      <species boundaryCondition="false" constant="false" hasOnlySubstanceUnits="false" id="M_C11822" name="2amsa[c]" fbc:chemicalFormula="C3H5NO3"/>
      <species boundaryCondition="false" constant="false" hasOnlySubstanceUnits="false" id="M_C06735" name="aacald[c]" fbc:chemicalFormula="C2H5NO"/>
      <species boundaryCondition="false" constant="false" hasOnlySubstanceUnits="false" id="M_C12834"/>
      <species boundaryCondition="false" constant="false" hasOnlySubstanceUnits="false" id="M_C12835"/>
      <species boundaryCondition="false" constant="false" hasOnlySubstanceUnits="false" id="M_C06501[e]" name="tyrp[e]" fbc:chemicalFormula="C9H12NO6P"/>
      <species boundaryCondition="false" constant="false" hasOnlySubstanceUnits="false" id="M_2ombzl" name="2ombzl" fbc:chemicalFormula="C47H72O3"/>
      <species boundaryCondition="false" constant="false" hasOnlySubstanceUnits="false" id="M_C01083[e]" name="tre[c]" fbc:chemicalFormula="C12H22O11"/>
      <species boundaryCondition="false" constant="false" hasOnlySubstanceUnits="false" id="M_ps160" name="ps160" fbc:chemicalFormula="C38H74N1O10P1"/>
      <species boundaryCondition="false" constant="false" hasOnlySubstanceUnits="false" id="M_1agpe161[p]" name="1agpe161[p]" fbc:chemicalFormula="C21H42NO7P1"/>
      <species boundaryCondition="false" constant="false" hasOnlySubstanceUnits="false" id="M_C00140[e]" name="acgam[c]" fbc:chemicalFormula="C8H15NO6"/>
      <species boundaryCondition="false" constant="false" hasOnlySubstanceUnits="false" id="M_C00140[p]" name="acgam[c]" fbc:chemicalFormula="C8H15NO6"/>
      <species boundaryCondition="false" constant="false" hasOnlySubstanceUnits="false" id="M_cdpdodecg" name="cdpdodecg" fbc:chemicalFormula="C48H89N3O15P2"/>
      <species boundaryCondition="false" constant="false" hasOnlySubstanceUnits="false" id="M_ps180" name="ps180" fbc:chemicalFormula="C42H82N1O10P1"/>
      <species boundaryCondition="false" constant="false" hasOnlySubstanceUnits="false" id="M_C02345"/>
      <species boundaryCondition="false" constant="false" hasOnlySubstanceUnits="false" id="M_C02099"/>
      <species boundaryCondition="false" constant="false" hasOnlySubstanceUnits="false" id="M_C03034"/>
      <species boundaryCondition="false" constant="false" hasOnlySubstanceUnits="false" id="M_C02097"/>
      <species boundaryCondition="false" constant="false" hasOnlySubstanceUnits="false" id="M_C01108"/>
      <species boundaryCondition="false" constant="false" hasOnlySubstanceUnits="false" id="M_C02183"/>
      <species boundaryCondition="false" constant="false" hasOnlySubstanceUnits="false" id="M_C05435"/>
      <species boundaryCondition="false" constant="false" hasOnlySubstanceUnits="false" id="M_C02094"/>
      <species boundaryCondition="false" constant="false" hasOnlySubstanceUnits="false" id="M_C05432"/>
      <species boundaryCondition="false" constant="false" hasOnlySubstanceUnits="false" id="M_C00052" name="udpgal[c]" fbc:chemicalFormula="C15H24N2O17P2"/>
      <species boundaryCondition="false" constant="false" hasOnlySubstanceUnits="false" id="M_C03733" name="udpgalfur[c]" fbc:chemicalFormula="C15H24N2O17P2"/>
      <species boundaryCondition="false" constant="false" hasOnlySubstanceUnits="false" id="M_C02090"/>
      <species boundaryCondition="false" constant="false" hasOnlySubstanceUnits="false" id="M_C03170"/>
      <species boundaryCondition="false" constant="false" hasOnlySubstanceUnits="false" id="M_C03309"/>
      <species boundaryCondition="false" constant="false" hasOnlySubstanceUnits="false" id="M_C03470"/>
      <species boundaryCondition="false" constant="false" hasOnlySubstanceUnits="false" id="M_C12431"/>
      <species boundaryCondition="false" constant="false" hasOnlySubstanceUnits="false" id="M_C12432"/>
      <species boundaryCondition="false" constant="false" hasOnlySubstanceUnits="false" id="M_LalaDgluMdapDala" name="LalaDgluMdapDala" fbc:chemicalFormula="C18H31N5O9"/>
      <species boundaryCondition="false" constant="false" hasOnlySubstanceUnits="false" id="M_LalaDgluMdap" name="LalaDgluMdap" fbc:chemicalFormula="C15H26N4O8"/>
      <species boundaryCondition="false" constant="false" hasOnlySubstanceUnits="false" id="M_ethso3[p]" name="ethso3[p]" fbc:chemicalFormula="C2H6O3S"/>
      <species boundaryCondition="false" constant="false" hasOnlySubstanceUnits="false" id="M_ethso3[e]" name="ethso3[e]" fbc:chemicalFormula="C2H6O3S"/>
      <species boundaryCondition="false" constant="false" hasOnlySubstanceUnits="false" id="M_C00029" name="udpg[c]" fbc:chemicalFormula="C15H24N2O17P2"/>
      <species boundaryCondition="false" constant="false" hasOnlySubstanceUnits="false" id="M_C02232" name="oxadpcoa[c]" fbc:chemicalFormula="C27H42N7O20P3S"/>
      <species boundaryCondition="false" constant="false" hasOnlySubstanceUnits="false" id="M_C00846"/>
      <species boundaryCondition="false" constant="false" hasOnlySubstanceUnits="false" id="M_C03586"/>
      <species boundaryCondition="false" constant="false" hasOnlySubstanceUnits="false" id="M_C00971"/>
      <species boundaryCondition="false" constant="false" hasOnlySubstanceUnits="false" id="M_C00847"/>
      <species boundaryCondition="false" constant="false" hasOnlySubstanceUnits="false" id="M_C06050"/>
      <species boundaryCondition="false" constant="false" hasOnlySubstanceUnits="false" id="M_C03092"/>
      <species boundaryCondition="false" constant="false" hasOnlySubstanceUnits="false" id="M_C00848"/>
      <species boundaryCondition="false" constant="false" hasOnlySubstanceUnits="false" id="M_C04718"/>
      <species boundaryCondition="false" constant="false" hasOnlySubstanceUnits="false" id="M_C00296" name="quin[c]" fbc:chemicalFormula="C7H12O6"/>
      <species boundaryCondition="false" constant="false" hasOnlySubstanceUnits="false" id="M_C00852"/>
      <species boundaryCondition="false" constant="false" hasOnlySubstanceUnits="false" id="M_C01197"/>
      <species boundaryCondition="false" constant="false" hasOnlySubstanceUnits="false" id="M_C03062"/>
      <species boundaryCondition="false" constant="false" hasOnlySubstanceUnits="false" id="M_C00767"/>
      <species boundaryCondition="false" constant="false" hasOnlySubstanceUnits="false" id="M_C02823"/>
      <species boundaryCondition="false" constant="false" hasOnlySubstanceUnits="false" id="M_C00177"/>
      <species boundaryCondition="false" constant="false" hasOnlySubstanceUnits="false" id="M_anhm3p" name="anhm3p" fbc:chemicalFormula="C26H41N5O14"/>
      <species boundaryCondition="false" constant="false" hasOnlySubstanceUnits="false" id="M_anhm4p" name="anhm4p" fbc:chemicalFormula="C29H46N6O15"/>
      <species boundaryCondition="false" constant="false" hasOnlySubstanceUnits="false" id="M_C01081" name="thmmp[c]" fbc:chemicalFormula="C12H17N4O4PS"/>
      <species boundaryCondition="false" constant="false" hasOnlySubstanceUnits="false" id="M_C02892"/>
      <species boundaryCondition="false" constant="false" hasOnlySubstanceUnits="false" id="M_C05482"/>
      <species boundaryCondition="false" constant="false" hasOnlySubstanceUnits="false" id="M_C05472"/>
      <species boundaryCondition="false" constant="false" hasOnlySubstanceUnits="false" id="M_C00212[e]" name="adn[c]" fbc:chemicalFormula="C10H13N5O4"/>
      <species boundaryCondition="false" constant="false" hasOnlySubstanceUnits="false" id="M_C00627" name="pdx5p[c]" fbc:chemicalFormula="C8H12NO6P"/>
      <species boundaryCondition="false" constant="false" hasOnlySubstanceUnits="false" id="M_C00235" name="dmpp[c]" fbc:chemicalFormula="C5H12O7P2"/>
      <species boundaryCondition="false" constant="false" hasOnlySubstanceUnits="false" id="M_C03227"/>
      <species boundaryCondition="false" constant="false" hasOnlySubstanceUnits="false" id="M_C00632"/>
      <species boundaryCondition="false" constant="false" hasOnlySubstanceUnits="false" id="M_C04584"/>
      <species boundaryCondition="false" constant="false" hasOnlySubstanceUnits="false" id="M_C03986"/>
      <species boundaryCondition="false" constant="false" hasOnlySubstanceUnits="false" id="M_C04409"/>
      <species boundaryCondition="false" constant="false" hasOnlySubstanceUnits="false" id="M_C11713"/>
      <species boundaryCondition="false" constant="false" hasOnlySubstanceUnits="false" id="M_C14787"/>
      <species boundaryCondition="false" constant="false" hasOnlySubstanceUnits="false" id="M_C14786"/>
      <species boundaryCondition="false" constant="false" hasOnlySubstanceUnits="false" id="M_C06205"/>
      <species boundaryCondition="false" constant="false" hasOnlySubstanceUnits="false" id="M_C11714"/>
      <species boundaryCondition="false" constant="false" hasOnlySubstanceUnits="false" id="M_C01236" name="6pgl[c]" fbc:chemicalFormula="C6H11O9P"/>
      <species boundaryCondition="false" constant="false" hasOnlySubstanceUnits="false" id="M_C14783"/>
      <species boundaryCondition="false" constant="false" hasOnlySubstanceUnits="false" id="M_C04089"/>
      <species boundaryCondition="false" constant="false" hasOnlySubstanceUnits="false" id="M_C02617"/>
      <species boundaryCondition="false" constant="false" hasOnlySubstanceUnits="false" id="M_C14785"/>
      <species boundaryCondition="false" constant="false" hasOnlySubstanceUnits="false" id="M_C11930"/>
      <species boundaryCondition="false" constant="false" hasOnlySubstanceUnits="false" id="M_C12318"/>
      <species boundaryCondition="false" constant="false" hasOnlySubstanceUnits="false" id="M_C12320"/>
      <species boundaryCondition="false" constant="false" hasOnlySubstanceUnits="false" id="M_C12322"/>
      <species boundaryCondition="false" constant="false" hasOnlySubstanceUnits="false" id="M_C03198"/>
      <species boundaryCondition="false" constant="false" hasOnlySubstanceUnits="false" id="M_C01847" name="fmnh2[c]" fbc:chemicalFormula="C17H23N4O9P"/>
      <species boundaryCondition="false" constant="false" hasOnlySubstanceUnits="false" id="M_C12026"/>
      <species boundaryCondition="false" constant="false" hasOnlySubstanceUnits="false" id="M_C12325"/>
      <species boundaryCondition="false" constant="false" hasOnlySubstanceUnits="false" id="M_C00544"/>
      <species boundaryCondition="false" constant="false" hasOnlySubstanceUnits="false" id="M_C00545"/>
      <species boundaryCondition="false" constant="false" hasOnlySubstanceUnits="false" id="M_C00684"/>
      <species boundaryCondition="false" constant="false" hasOnlySubstanceUnits="false" id="M_C01114"/>
      <species boundaryCondition="false" constant="false" hasOnlySubstanceUnits="false" id="M_C01888" name="aact[c]" fbc:chemicalFormula="C3H7NO"/>
      <species boundaryCondition="false" constant="false" hasOnlySubstanceUnits="false" id="M_C00546" name="mthgxl[c]" fbc:chemicalFormula="C3H4O2"/>
      <species boundaryCondition="false" constant="false" hasOnlySubstanceUnits="false" id="M_C00383"/>
      <species boundaryCondition="false" constant="false" hasOnlySubstanceUnits="false" id="M_C03167"/>
      <species boundaryCondition="false" constant="false" hasOnlySubstanceUnits="false" id="M_C00469" name="etoh[c]" fbc:chemicalFormula="C2H6O"/>
      <species boundaryCondition="false" constant="false" hasOnlySubstanceUnits="false" id="M_C05989"/>
      <species boundaryCondition="false" constant="false" hasOnlySubstanceUnits="false" id="M_C11931"/>
      <species boundaryCondition="false" constant="false" hasOnlySubstanceUnits="false" id="M_C11927"/>
      <species boundaryCondition="false" constant="false" hasOnlySubstanceUnits="false" id="M_C11922"/>
      <species boundaryCondition="false" constant="false" hasOnlySubstanceUnits="false" id="M_C17139"/>
      <species boundaryCondition="false" constant="false" hasOnlySubstanceUnits="false" id="M_C17138"/>
      <species boundaryCondition="false" constant="false" hasOnlySubstanceUnits="false" id="M_C01417" name="cynt[c]" fbc:chemicalFormula="CHNO"/>
      <species boundaryCondition="false" constant="false" hasOnlySubstanceUnits="false" id="M_C16069"/>
      <species boundaryCondition="false" constant="false" hasOnlySubstanceUnits="false" id="M_C05528"/>
      <species boundaryCondition="false" constant="false" hasOnlySubstanceUnits="false" id="M_C01228" name="ppgpp[c]" fbc:chemicalFormula="C10H17N5O17P4"/>
      <species boundaryCondition="false" constant="false" hasOnlySubstanceUnits="false" id="M_C00035" name="gdp[c]" fbc:chemicalFormula="C10H15N5O11P2"/>
      <species boundaryCondition="false" constant="false" hasOnlySubstanceUnits="false" id="M_hphhlipa" name="hphhlipa" fbc:chemicalFormula="C131H239N2O60P3"/>
      <species boundaryCondition="false" constant="false" hasOnlySubstanceUnits="false" id="M_C06398" name="adphep-LD[c]" fbc:chemicalFormula="C17H27N5O16P2"/>
      <species boundaryCondition="false" constant="false" hasOnlySubstanceUnits="false" id="M_phhlipa" name="phhlipa" fbc:chemicalFormula="C124H227N2O54P3"/>
      <species boundaryCondition="false" constant="false" hasOnlySubstanceUnits="false" id="M_C00396"/>
      <species boundaryCondition="false" constant="false" hasOnlySubstanceUnits="false" id="M_C03169"/>
      <species boundaryCondition="false" constant="false" hasOnlySubstanceUnits="false" id="M_C03283"/>
      <species boundaryCondition="false" constant="false" hasOnlySubstanceUnits="false" id="M_C00385" name="xan[c]" fbc:chemicalFormula="C5H4N4O2"/>
      <species boundaryCondition="false" constant="false" hasOnlySubstanceUnits="false" id="M_C01762" name="xtsn[c]" fbc:chemicalFormula="C10H12N4O6"/>
      <species boundaryCondition="false" constant="false" hasOnlySubstanceUnits="false" id="M_C00380" name="csn[c]" fbc:chemicalFormula="C4H5N3O"/>
      <species boundaryCondition="false" constant="false" hasOnlySubstanceUnits="false" id="M_C00475" name="cytd[c]" fbc:chemicalFormula="C9H13N3O5"/>
      <species boundaryCondition="false" constant="false" hasOnlySubstanceUnits="false" id="M_C05841"/>
      <species boundaryCondition="false" constant="false" hasOnlySubstanceUnits="false" id="M_C03150"/>
      <species boundaryCondition="false" constant="false" hasOnlySubstanceUnits="false" id="M_dsbard[p]" name="dsbard[p]" fbc:chemicalFormula="XH2"/>
      <species boundaryCondition="false" constant="false" hasOnlySubstanceUnits="false" id="M_dsbaox[p]" name="dsbaox[p]" fbc:chemicalFormula="X"/>
      <species boundaryCondition="false" constant="false" hasOnlySubstanceUnits="false" id="M_C01342[e]" name="nh4[c]" fbc:chemicalFormula="H3N"/>
      <species boundaryCondition="false" constant="false" hasOnlySubstanceUnits="false" id="M_C01007" name="rbflvrd[c]" fbc:chemicalFormula="C17H22N4O6"/>
      <species boundaryCondition="false" constant="false" hasOnlySubstanceUnits="false" id="M_C06230" name="feenter[c]" fbc:chemicalFormula="C30H24FeN3O15"/>
      <species boundaryCondition="false" constant="false" hasOnlySubstanceUnits="false" id="M_C00158[e]" name="cit[c]" fbc:chemicalFormula="C6H8O7"/>
      <species boundaryCondition="false" constant="false" hasOnlySubstanceUnits="false" id="M_C00207"/>
      <species boundaryCondition="false" constant="false" hasOnlySubstanceUnits="false" id="M_C06144"/>
      <species boundaryCondition="false" constant="false" hasOnlySubstanceUnits="false" id="M_C00122" name="fum[c]" fbc:chemicalFormula="C4H4O4"/>
      <species boundaryCondition="false" constant="false" hasOnlySubstanceUnits="false" id="M_C00246" name="but[c]" fbc:chemicalFormula="C4H8O2"/>
      <species boundaryCondition="false" constant="false" hasOnlySubstanceUnits="false" id="M_C00136" name="btcoa[c]" fbc:chemicalFormula="C25H42N7O17P3S"/>
      <species boundaryCondition="false" constant="false" hasOnlySubstanceUnits="false" id="M_C00356"/>
      <species boundaryCondition="false" constant="false" hasOnlySubstanceUnits="false" id="M_C01089"/>
      <species boundaryCondition="false" constant="false" hasOnlySubstanceUnits="false" id="M_1hdecg3p[p]" name="1hdecg3p[p]" fbc:chemicalFormula="C19H39O7P1"/>
      <species boundaryCondition="false" constant="false" hasOnlySubstanceUnits="false" id="M_C16339"/>
      <species boundaryCondition="false" constant="false" hasOnlySubstanceUnits="false" id="M_C16317"/>
      <species boundaryCondition="false" constant="false" hasOnlySubstanceUnits="false" id="M_C01066"/>
      <species boundaryCondition="false" constant="false" hasOnlySubstanceUnits="false" id="M_C02129"/>
      <species boundaryCondition="false" constant="false" hasOnlySubstanceUnits="false" id="M_C02153"/>
      <species boundaryCondition="false" constant="false" hasOnlySubstanceUnits="false" id="M_C01069"/>
      <species boundaryCondition="false" constant="false" hasOnlySubstanceUnits="false" id="M_C03789"/>
      <species boundaryCondition="false" constant="false" hasOnlySubstanceUnits="false" id="M_C01075"/>
      <species boundaryCondition="false" constant="false" hasOnlySubstanceUnits="false" id="M_C05488"/>
      <species boundaryCondition="false" constant="false" hasOnlySubstanceUnits="false" id="M_C05487"/>
      <species boundaryCondition="false" constant="false" hasOnlySubstanceUnits="false" id="M_C05476"/>
      <species boundaryCondition="false" constant="false" hasOnlySubstanceUnits="false" id="M_C05478"/>
      <species boundaryCondition="false" constant="false" hasOnlySubstanceUnits="false" id="M_C05477"/>
      <species boundaryCondition="false" constant="false" hasOnlySubstanceUnits="false" id="M_C00047[p]" name="lys-L[c]" fbc:chemicalFormula="C6H14N2O2"/>
      <species boundaryCondition="false" constant="false" hasOnlySubstanceUnits="false" id="M_C05483"/>
      <species boundaryCondition="false" constant="false" hasOnlySubstanceUnits="false" id="M_C05479"/>
      <species boundaryCondition="false" constant="false" hasOnlySubstanceUnits="false" id="M_C05480"/>
      <species boundaryCondition="false" constant="false" hasOnlySubstanceUnits="false" id="M_C05484"/>
      <species boundaryCondition="false" constant="false" hasOnlySubstanceUnits="false" id="M_C00196" name="23dhb[c]" fbc:chemicalFormula="C7H6O4"/>
      <species boundaryCondition="false" constant="false" hasOnlySubstanceUnits="false" id="M_C03666"/>
      <species boundaryCondition="false" constant="false" hasOnlySubstanceUnits="false" id="M_C04480"/>
      <species boundaryCondition="false" constant="false" hasOnlySubstanceUnits="false" id="M_C01530" name="ocdca[c]" fbc:chemicalFormula="C18H36O2"/>
      <species boundaryCondition="false" constant="false" hasOnlySubstanceUnits="false" id="M_2odecg3p" name="2odecg3p" fbc:chemicalFormula="C21H43O7P1"/>
      <species boundaryCondition="false" constant="false" hasOnlySubstanceUnits="false" id="M_C00149[p]" name="mal-L[c]" fbc:chemicalFormula="C4H6O5"/>
      <species boundaryCondition="false" constant="false" hasOnlySubstanceUnits="false" id="M_C00258" name="glyc-R[c]" fbc:chemicalFormula="C3H6O4"/>
      <species boundaryCondition="false" constant="false" hasOnlySubstanceUnits="false" id="M_C00168" name="hpyr[c]" fbc:chemicalFormula="C3H4O4"/>
      <species boundaryCondition="false" constant="false" hasOnlySubstanceUnits="false" id="M_C00067[p]" name="fald[c]" fbc:chemicalFormula="CH2O"/>
      <species boundaryCondition="false" constant="false" hasOnlySubstanceUnits="false" id="M_C00380[e]" name="csn[c]" fbc:chemicalFormula="C4H5N3O"/>
      <species boundaryCondition="false" constant="false" hasOnlySubstanceUnits="false" id="M_C00993" name="alaala[c]" fbc:chemicalFormula="C6H12N2O3"/>
      <species boundaryCondition="false" constant="false" hasOnlySubstanceUnits="false" id="M_C00565[e]" name="tma[c]" fbc:chemicalFormula="C3H9N"/>
      <species boundaryCondition="false" constant="false" hasOnlySubstanceUnits="false" id="M_C00565[p]" name="tma[c]" fbc:chemicalFormula="C3H9N"/>
      <species boundaryCondition="false" constant="false" hasOnlySubstanceUnits="false" id="M_C01005[e]" name="pser-L[c]" fbc:chemicalFormula="C3H8NO6P"/>
      <species boundaryCondition="false" constant="false" hasOnlySubstanceUnits="false" id="M_C01005[p]" name="pser-L[c]" fbc:chemicalFormula="C3H8NO6P"/>
      <species boundaryCondition="false" constant="false" hasOnlySubstanceUnits="false" id="M_garagund" name="garagund" fbc:chemicalFormula="C77H127N1O22P2"/>
      <species boundaryCondition="false" constant="false" hasOnlySubstanceUnits="false" id="M_gfgaragund" name="gfgaragund" fbc:chemicalFormula="C83H137N1O27P2"/>
      <species boundaryCondition="false" constant="false" hasOnlySubstanceUnits="false" id="M_C00885" name="ichor[c]" fbc:chemicalFormula="C10H10O6"/>
      <species boundaryCondition="false" constant="false" hasOnlySubstanceUnits="false" id="M_C05817" name="2shchc[c]" fbc:chemicalFormula="C11H12O6"/>
      <species boundaryCondition="false" constant="false" hasOnlySubstanceUnits="false" id="M_C05816"/>
      <species boundaryCondition="false" constant="false" hasOnlySubstanceUnits="false" id="M_C06659"/>
      <species boundaryCondition="false" constant="false" hasOnlySubstanceUnits="false" id="M_C06660"/>
      <species boundaryCondition="false" constant="false" hasOnlySubstanceUnits="false" id="M_C06658"/>
      <species boundaryCondition="false" constant="false" hasOnlySubstanceUnits="false" id="M_C14724"/>
      <species boundaryCondition="false" constant="false" hasOnlySubstanceUnits="false" id="M_C14725"/>
      <species boundaryCondition="false" constant="false" hasOnlySubstanceUnits="false" id="M_C14610"/>
      <species boundaryCondition="false" constant="false" hasOnlySubstanceUnits="false" id="M_C05756" name="3oddecACP[c]" fbc:chemicalFormula="C23H42N2O9PRS"/>
      <species boundaryCondition="false" constant="false" hasOnlySubstanceUnits="false" id="M_C12247"/>
      <species boundaryCondition="false" constant="false" hasOnlySubstanceUnits="false" id="M_C14722"/>
      <species boundaryCondition="false" constant="false" hasOnlySubstanceUnits="false" id="M_C14723"/>
      <species boundaryCondition="false" constant="false" hasOnlySubstanceUnits="false" id="M_C06624"/>
      <species boundaryCondition="false" constant="false" hasOnlySubstanceUnits="false" id="M_C03206"/>
      <species boundaryCondition="false" constant="false" hasOnlySubstanceUnits="false" id="M_C06627"/>
      <species boundaryCondition="false" constant="false" hasOnlySubstanceUnits="false" id="M_C06628"/>
      <species boundaryCondition="false" constant="false" hasOnlySubstanceUnits="false" id="M_C06655"/>
      <species boundaryCondition="false" constant="false" hasOnlySubstanceUnits="false" id="M_C12044"/>
      <species boundaryCondition="false" constant="false" hasOnlySubstanceUnits="false" id="M_C14540"/>
      <species boundaryCondition="false" constant="false" hasOnlySubstanceUnits="false" id="M_C06656"/>
      <species boundaryCondition="false" constant="false" hasOnlySubstanceUnits="false" id="M_C06657"/>
      <species boundaryCondition="false" constant="false" hasOnlySubstanceUnits="false" id="M_C04760"/>
      <species boundaryCondition="false" constant="false" hasOnlySubstanceUnits="false" id="M_C05460"/>
      <species boundaryCondition="false" constant="false" hasOnlySubstanceUnits="false" id="M_C06052"/>
      <species boundaryCondition="false" constant="false" hasOnlySubstanceUnits="false" id="M_C04773"/>
      <species boundaryCondition="false" constant="false" hasOnlySubstanceUnits="false" id="M_C04844"/>
      <species boundaryCondition="false" constant="false" hasOnlySubstanceUnits="false" id="M_C04793"/>
      <species boundaryCondition="false" constant="false" hasOnlySubstanceUnits="false" id="M_C04796"/>
      <species boundaryCondition="false" constant="false" hasOnlySubstanceUnits="false" id="M_C06047"/>
      <species boundaryCondition="false" constant="false" hasOnlySubstanceUnits="false" id="M_C02965"/>
      <species boundaryCondition="false" constant="false" hasOnlySubstanceUnits="false" id="M_C00738"/>
      <species boundaryCondition="false" constant="false" hasOnlySubstanceUnits="false" id="M_C00740" name="ser-D[c]" fbc:chemicalFormula="C3H7NO3"/>
      <species boundaryCondition="false" constant="false" hasOnlySubstanceUnits="false" id="M_C02532"/>
      <species boundaryCondition="false" constant="false" hasOnlySubstanceUnits="false" id="M_C00739"/>
      <species boundaryCondition="false" constant="false" hasOnlySubstanceUnits="false" id="M_C05161"/>
      <species boundaryCondition="false" constant="false" hasOnlySubstanceUnits="false" id="M_C00810"/>
      <species boundaryCondition="false" constant="false" hasOnlySubstanceUnits="false" id="M_C00741"/>
      <species boundaryCondition="false" constant="false" hasOnlySubstanceUnits="false" id="M_C06108"/>
      <species boundaryCondition="false" constant="false" hasOnlySubstanceUnits="false" id="M_C16487"/>
      <species boundaryCondition="false" constant="false" hasOnlySubstanceUnits="false" id="M_C00744"/>
      <species boundaryCondition="false" constant="false" hasOnlySubstanceUnits="false" id="M_C02400"/>
      <species boundaryCondition="false" constant="false" hasOnlySubstanceUnits="false" id="M_C01457"/>
      <species boundaryCondition="false" constant="false" hasOnlySubstanceUnits="false" id="M_C00149[e]" name="mal-L[c]" fbc:chemicalFormula="C4H6O5"/>
      <species boundaryCondition="false" constant="false" hasOnlySubstanceUnits="false" id="M_C00124" name="gal[c]" fbc:chemicalFormula="C6H12O6"/>
      <species boundaryCondition="false" constant="false" hasOnlySubstanceUnits="false" id="M_dsbdrd" name="dsbdrd" fbc:chemicalFormula="XH2"/>
      <species boundaryCondition="false" constant="false" hasOnlySubstanceUnits="false" id="M_dsbgox[p]" name="dsbgox[p]" fbc:chemicalFormula="X"/>
      <species boundaryCondition="false" constant="false" hasOnlySubstanceUnits="false" id="M_dsbgrd[p]" name="dsbgrd[p]" fbc:chemicalFormula="XH2"/>
      <species boundaryCondition="false" constant="false" hasOnlySubstanceUnits="false" id="M_dsbdox" name="dsbdox" fbc:chemicalFormula="X"/>
      <species boundaryCondition="false" constant="false" hasOnlySubstanceUnits="false" id="M_allul6p" name="allul6p" fbc:chemicalFormula="C6H13O9P"/>
      <species boundaryCondition="false" constant="false" hasOnlySubstanceUnits="false" id="M_murein3px3p[p]" name="murein3px3p[p]" fbc:chemicalFormula="C68H106N12O37"/>
      <species boundaryCondition="false" constant="false" hasOnlySubstanceUnits="false" id="M_murein5px3p[p]" name="murein5px3p[p]" fbc:chemicalFormula="C74H116N14O39"/>
      <species boundaryCondition="false" constant="false" hasOnlySubstanceUnits="false" id="M_C00853[e]" name="cbl1[c]" fbc:chemicalFormula="C62H89CoN13O14P"/>
      <species boundaryCondition="false" constant="false" hasOnlySubstanceUnits="false" id="M_C00853[p]" name="cbl1[c]" fbc:chemicalFormula="C62H89CoN13O14P"/>
      <species boundaryCondition="false" constant="false" hasOnlySubstanceUnits="false" id="M_C05644"/>
      <species boundaryCondition="false" constant="false" hasOnlySubstanceUnits="false" id="M_C00331"/>
      <species boundaryCondition="false" constant="false" hasOnlySubstanceUnits="false" id="M_3hcddec5eACP" name="3hcddec5eACP" fbc:chemicalFormula="C23H42N2O9PRS"/>
      <species boundaryCondition="false" constant="false" hasOnlySubstanceUnits="false" id="M_t3c5ddeceACP" name="t3c5ddeceACP" fbc:chemicalFormula="C23H40N2O8PRS"/>
      <species boundaryCondition="false" constant="false" hasOnlySubstanceUnits="false" id="M_C02043"/>
      <species boundaryCondition="false" constant="false" hasOnlySubstanceUnits="false" id="M_C00770" name="idon-L[c]" fbc:chemicalFormula="C6H12O7"/>
      <species boundaryCondition="false" constant="false" hasOnlySubstanceUnits="false" id="M_2dhguln" name="2dhguln" fbc:chemicalFormula="C6H10O7"/>
      <species boundaryCondition="false" constant="false" hasOnlySubstanceUnits="false" id="M_C03871"/>
      <species boundaryCondition="false" constant="false" hasOnlySubstanceUnits="false" id="M_C03972" name="thdp[c]" fbc:chemicalFormula="C7H9NO4"/>
      <species boundaryCondition="false" constant="false" hasOnlySubstanceUnits="false" id="M_C04271"/>
      <species boundaryCondition="false" constant="false" hasOnlySubstanceUnits="false" id="M_C01263"/>
      <species boundaryCondition="false" constant="false" hasOnlySubstanceUnits="false" id="M_C00137" name="inost[c]" fbc:chemicalFormula="C6H12O6"/>
      <species boundaryCondition="false" constant="false" hasOnlySubstanceUnits="false" id="M_C03868"/>
      <species boundaryCondition="false" constant="false" hasOnlySubstanceUnits="false" id="M_C04197"/>
      <species boundaryCondition="false" constant="false" hasOnlySubstanceUnits="false" id="M_C03917"/>
      <species boundaryCondition="false" constant="false" hasOnlySubstanceUnits="false" id="M_C03852"/>
      <species boundaryCondition="false" constant="false" hasOnlySubstanceUnits="false" id="M_C03793"/>
      <species boundaryCondition="false" constant="false" hasOnlySubstanceUnits="false" id="M_C01259"/>
      <species boundaryCondition="false" constant="false" hasOnlySubstanceUnits="false" id="M_maltpt" name="maltpt" fbc:chemicalFormula="C30H52O26"/>
      <species boundaryCondition="false" constant="false" hasOnlySubstanceUnits="false" id="M_C02052" name="maltttr[c]" fbc:chemicalFormula="C24H42O21"/>
      <species boundaryCondition="false" constant="false" hasOnlySubstanceUnits="false" id="M_C04264"/>
      <species boundaryCondition="false" constant="false" hasOnlySubstanceUnits="false" id="M_C03900"/>
      <species boundaryCondition="false" constant="false" hasOnlySubstanceUnits="false" id="M_C01304" name="25drapp[c]" fbc:chemicalFormula="C9H16N5O8P"/>
      <species boundaryCondition="false" constant="false" hasOnlySubstanceUnits="false" id="M_C01268" name="5apru[c]" fbc:chemicalFormula="C9H15N4O9P"/>
      <species boundaryCondition="false" constant="false" hasOnlySubstanceUnits="false" id="M_C00097[p]" name="cys-L[c]" fbc:chemicalFormula="C3H7NO2S"/>
      <species boundaryCondition="false" constant="false" hasOnlySubstanceUnits="false" id="M_C00097[e]" name="cys-L[c]" fbc:chemicalFormula="C3H7NO2S"/>
      <species boundaryCondition="false" constant="false" hasOnlySubstanceUnits="false" id="M_C00259[e]" name="arab-L[c]" fbc:chemicalFormula="C5H10O5"/>
      <species boundaryCondition="false" constant="false" hasOnlySubstanceUnits="false" id="M_gbbtn[e]" name="gbbtn[e]" fbc:chemicalFormula="C7H15NO2"/>
      <species boundaryCondition="false" constant="false" hasOnlySubstanceUnits="false" id="M_gbbtn[p]" name="gbbtn[p]" fbc:chemicalFormula="C7H15NO2"/>
      <species boundaryCondition="false" constant="false" hasOnlySubstanceUnits="false" id="M_C00855[p]" name="met-D[c]" fbc:chemicalFormula="C5H11NO2S"/>
      <species boundaryCondition="false" constant="false" hasOnlySubstanceUnits="false" id="M_C01104[p]" name="tmao[c]" fbc:chemicalFormula="C3H9NO"/>
      <species boundaryCondition="false" constant="false" hasOnlySubstanceUnits="false" id="M_C01271" name="3haACP[c]" fbc:chemicalFormula="C15H28N2O9PRS"/>
      <species boundaryCondition="false" constant="false" hasOnlySubstanceUnits="false" id="M_C04246" name="but2eACP[c]" fbc:chemicalFormula="C15H26N2O8PRS"/>
      <species boundaryCondition="false" constant="false" hasOnlySubstanceUnits="false" id="M_fe3hox-un[p]" name="fe3hox-un[p]" fbc:chemicalFormula="C9H21O6N3"/>
      <species boundaryCondition="false" constant="false" hasOnlySubstanceUnits="false" id="M_fe3hox-un" name="fe3hox-un" fbc:chemicalFormula="C9H21O6N3"/>
      <species boundaryCondition="false" constant="false" hasOnlySubstanceUnits="false" id="M_C00879[e]" name="galct-D[c]" fbc:chemicalFormula="C6H10O8"/>
      <species boundaryCondition="false" constant="false" hasOnlySubstanceUnits="false" id="M_C00879[p]" name="galct-D[c]" fbc:chemicalFormula="C6H10O8"/>
      <species boundaryCondition="false" constant="false" hasOnlySubstanceUnits="false" id="M_C08538"/>
      <species boundaryCondition="false" constant="false" hasOnlySubstanceUnits="false" id="M_C05587"/>
      <species boundaryCondition="false" constant="false" hasOnlySubstanceUnits="false" id="M_C17754"/>
      <species boundaryCondition="false" constant="false" hasOnlySubstanceUnits="false" id="M_cu2[e]" name="cu2[e]" fbc:chemicalFormula="Cu"/>
      <species boundaryCondition="false" constant="false" hasOnlySubstanceUnits="false" id="M_C03589" name="4h2opntn[c]" fbc:chemicalFormula="C5H8O4"/>
      <species boundaryCondition="false" constant="false" hasOnlySubstanceUnits="false" id="M_C00507" name="rmn[c]" fbc:chemicalFormula="C6H12O5"/>
      <species boundaryCondition="false" constant="false" hasOnlySubstanceUnits="false" id="M_C00861" name="rml[c]" fbc:chemicalFormula="C6H12O5"/>
      <species boundaryCondition="false" constant="false" hasOnlySubstanceUnits="false" id="M_C16187"/>
      <species boundaryCondition="false" constant="false" hasOnlySubstanceUnits="false" id="M_C00786"/>
      <species boundaryCondition="false" constant="false" hasOnlySubstanceUnits="false" id="M_C16189"/>
      <species boundaryCondition="false" constant="false" hasOnlySubstanceUnits="false" id="M_C16188"/>
      <species boundaryCondition="false" constant="false" hasOnlySubstanceUnits="false" id="M_1agpe160[p]" name="1agpe160[p]" fbc:chemicalFormula="C21H44NO7P1"/>
      <species boundaryCondition="false" constant="false" hasOnlySubstanceUnits="false" id="M_clpn180[p]" name="clpn180[p]" fbc:chemicalFormula="C81H158O17P2"/>
      <species boundaryCondition="false" constant="false" hasOnlySubstanceUnits="false" id="M_pg180[p]" name="pg180[p]" fbc:chemicalFormula="C42H83O10P1"/>
      <species boundaryCondition="false" constant="false" hasOnlySubstanceUnits="false" id="M_C00793[e]" name="cys-D[c]" fbc:chemicalFormula="C3H7NO2S"/>
      <species boundaryCondition="false" constant="false" hasOnlySubstanceUnits="false" id="M_C03765[p]" name="4hoxpacd[e]" fbc:chemicalFormula="C8H8O2"/>
      <species boundaryCondition="false" constant="false" hasOnlySubstanceUnits="false" id="M_C00483[p]" name="tym[e]" fbc:chemicalFormula="C8H11NO"/>
      <species boundaryCondition="false" constant="false" hasOnlySubstanceUnits="false" id="M_C10503"/>
      <species boundaryCondition="false" constant="false" hasOnlySubstanceUnits="false" id="M_C16225"/>
      <species boundaryCondition="false" constant="false" hasOnlySubstanceUnits="false" id="M_C03561"/>
      <species boundaryCondition="false" constant="false" hasOnlySubstanceUnits="false" id="M_C00877" name="b2coa[c]" fbc:chemicalFormula="C25H40N7O17P3S"/>
      <species boundaryCondition="false" constant="false" hasOnlySubstanceUnits="false" id="M_C00876"/>
      <species boundaryCondition="false" constant="false" hasOnlySubstanceUnits="false" id="M_C01080"/>
      <species boundaryCondition="false" constant="false" hasOnlySubstanceUnits="false" id="M_C03360"/>
      <species boundaryCondition="false" constant="false" hasOnlySubstanceUnits="false" id="M_C02235"/>
      <species boundaryCondition="false" constant="false" hasOnlySubstanceUnits="false" id="M_C00869"/>
      <species boundaryCondition="false" constant="false" hasOnlySubstanceUnits="false" id="M_C03045"/>
      <species boundaryCondition="false" constant="false" hasOnlySubstanceUnits="false" id="M_C03042"/>
      <species boundaryCondition="false" constant="false" hasOnlySubstanceUnits="false" id="M_C15523"/>
      <species boundaryCondition="false" constant="false" hasOnlySubstanceUnits="false" id="M_C01020"/>
      <species boundaryCondition="false" constant="false" hasOnlySubstanceUnits="false" id="M_C04483"/>
      <species boundaryCondition="false" constant="false" hasOnlySubstanceUnits="false" id="M_C15524"/>
      <species boundaryCondition="false" constant="false" hasOnlySubstanceUnits="false" id="M_C15525"/>
      <species boundaryCondition="false" constant="false" hasOnlySubstanceUnits="false" id="M_C08576"/>
      <species boundaryCondition="false" constant="false" hasOnlySubstanceUnits="false" id="M_C06561"/>
      <species boundaryCondition="false" constant="false" hasOnlySubstanceUnits="false" id="M_C02411"/>
      <species boundaryCondition="false" constant="false" hasOnlySubstanceUnits="false" id="M_C00334" name="4abut[c]" fbc:chemicalFormula="C4H9NO2"/>
      <species boundaryCondition="false" constant="false" hasOnlySubstanceUnits="false" id="M_bglycogen" name="bglycogen" fbc:chemicalFormula="C6H10O5"/>
      <species boundaryCondition="false" constant="false" hasOnlySubstanceUnits="false" id="M_C00182" name="glycogen[c]" fbc:chemicalFormula="C6H10O5"/>
      <species boundaryCondition="false" constant="false" hasOnlySubstanceUnits="false" id="M_C01050" name="uamr[c]" fbc:chemicalFormula="C20H31N3O19P2"/>
      <species boundaryCondition="false" constant="false" hasOnlySubstanceUnits="false" id="M_C00059[e]" name="so4[c]" fbc:chemicalFormula="H2O4S"/>
      <species boundaryCondition="false" constant="false" hasOnlySubstanceUnits="false" id="M_C00144[p]" name="gmp[c]" fbc:chemicalFormula="C10H14N5O8P"/>
      <species boundaryCondition="false" constant="false" hasOnlySubstanceUnits="false" id="M_C00144[e]" name="gmp[c]" fbc:chemicalFormula="C10H14N5O8P"/>
      <species boundaryCondition="false" constant="false" hasOnlySubstanceUnits="false" id="M_C15776"/>
      <species boundaryCondition="false" constant="false" hasOnlySubstanceUnits="false" id="M_C11522"/>
      <species boundaryCondition="false" constant="false" hasOnlySubstanceUnits="false" id="M_cdpdddecg" name="cdpdddecg" fbc:chemicalFormula="C36H65N3O15P2"/>
      <species boundaryCondition="false" constant="false" hasOnlySubstanceUnits="false" id="M_pgp120" name="pgp120" fbc:chemicalFormula="C30H60O13P2"/>
      <species boundaryCondition="false" constant="false" hasOnlySubstanceUnits="false" id="M_C04236" name="3c4mop[c]" fbc:chemicalFormula="C7H10O5"/>
      <species boundaryCondition="false" constant="false" hasOnlySubstanceUnits="false" id="M_C00099" name="ala-B[c]" fbc:chemicalFormula="C3H7NO2"/>
      <species boundaryCondition="false" constant="false" hasOnlySubstanceUnits="false" id="M_C00099[p]" name="ala-B[c]" fbc:chemicalFormula="C3H7NO2"/>
      <species boundaryCondition="false" constant="false" hasOnlySubstanceUnits="false" id="M_C01902"/>
      <species boundaryCondition="false" constant="false" hasOnlySubstanceUnits="false" id="M_C08830"/>
      <species boundaryCondition="false" constant="false" hasOnlySubstanceUnits="false" id="M_C00170" name="5mta[c]" fbc:chemicalFormula="C11H15N5O3S"/>
      <species boundaryCondition="false" constant="false" hasOnlySubstanceUnits="false" id="M_C01137" name="ametam[c]" fbc:chemicalFormula="C14H22N6O3S"/>
      <species boundaryCondition="false" constant="false" hasOnlySubstanceUnits="false" id="M_C01582[p]" name="gal-bD[e]" fbc:chemicalFormula="C6H12O6"/>
      <species boundaryCondition="false" constant="false" hasOnlySubstanceUnits="false" id="M_C01582[e]" name="gal-bD[e]" fbc:chemicalFormula="C6H12O6"/>
      <species boundaryCondition="false" constant="false" hasOnlySubstanceUnits="false" id="M_12dgr140" name="12dgr140" fbc:chemicalFormula="C31H60O5"/>
      <species boundaryCondition="false" constant="false" hasOnlySubstanceUnits="false" id="M_C04030" name="23dhba[c]" fbc:chemicalFormula="C17H18N5O10P"/>
      <species boundaryCondition="false" constant="false" hasOnlySubstanceUnits="false" id="M_C00703[p]" name="hg2[c]" fbc:chemicalFormula="Hg"/>
      <species boundaryCondition="false" constant="false" hasOnlySubstanceUnits="false" id="M_C00703[e]" name="hg2[c]" fbc:chemicalFormula="Hg"/>
      <species boundaryCondition="false" constant="false" hasOnlySubstanceUnits="false" id="M_C11691"/>
      <species boundaryCondition="false" constant="false" hasOnlySubstanceUnits="false" id="M_C09244"/>
      <species boundaryCondition="false" constant="false" hasOnlySubstanceUnits="false" id="M_C09107"/>
      <species boundaryCondition="false" constant="false" hasOnlySubstanceUnits="false" id="M_C11643"/>
      <species boundaryCondition="false" constant="false" hasOnlySubstanceUnits="false" id="M_C11675"/>
      <species boundaryCondition="false" constant="false" hasOnlySubstanceUnits="false" id="M_C04578"/>
      <species boundaryCondition="false" constant="false" hasOnlySubstanceUnits="false" id="M_C02673"/>
      <species boundaryCondition="false" constant="false" hasOnlySubstanceUnits="false" id="M_C11641"/>
      <species boundaryCondition="false" constant="false" hasOnlySubstanceUnits="false" id="M_C07201"/>
      <species boundaryCondition="false" constant="false" hasOnlySubstanceUnits="false" id="M_C07031"/>
      <species boundaryCondition="false" constant="false" hasOnlySubstanceUnits="false" id="M_C07032"/>
      <species boundaryCondition="false" constant="false" hasOnlySubstanceUnits="false" id="M_C00108" name="anth[c]" fbc:chemicalFormula="C7H7NO2"/>
      <species boundaryCondition="false" constant="false" hasOnlySubstanceUnits="false" id="M_C07027"/>
      <species boundaryCondition="false" constant="false" hasOnlySubstanceUnits="false" id="M_C07026"/>
      <species boundaryCondition="false" constant="false" hasOnlySubstanceUnits="false" id="M_C07028"/>
      <species boundaryCondition="false" constant="false" hasOnlySubstanceUnits="false" id="M_C07029"/>
      <species boundaryCondition="false" constant="false" hasOnlySubstanceUnits="false" id="M_2agpg120" name="2agpg120" fbc:chemicalFormula="C18H37O9P1"/>
      <species boundaryCondition="false" constant="false" hasOnlySubstanceUnits="false" id="M_C02679" name="ddca[c]" fbc:chemicalFormula="C12H24O2"/>
      <species boundaryCondition="false" constant="false" hasOnlySubstanceUnits="false" id="M_C03512" name="trptrna[c]" fbc:chemicalFormula="C11H10N2OR"/>
      <species boundaryCondition="false" constant="false" hasOnlySubstanceUnits="false" id="M_C01652" name="trnatrp[c]" fbc:chemicalFormula="R"/>
      <species boundaryCondition="false" constant="false" hasOnlySubstanceUnits="false" id="M_C03761"/>
      <species boundaryCondition="false" constant="false" hasOnlySubstanceUnits="false" id="M_C03231"/>
      <species boundaryCondition="false" constant="false" hasOnlySubstanceUnits="false" id="M_C00418"/>
      <species boundaryCondition="false" constant="false" hasOnlySubstanceUnits="false" id="M_C00355"/>
      <species boundaryCondition="false" constant="false" hasOnlySubstanceUnits="false" id="M_C05629[e]" name="pppn[c]" fbc:chemicalFormula="C9H10O2"/>
      <species boundaryCondition="false" constant="false" hasOnlySubstanceUnits="false" id="M_C00440" name="5mthf[c]" fbc:chemicalFormula="C20H25N7O6"/>
      <species boundaryCondition="false" constant="false" hasOnlySubstanceUnits="false" id="M_C00294[e]" name="ins[c]" fbc:chemicalFormula="C10H12N4O5"/>
      <species boundaryCondition="false" constant="false" hasOnlySubstanceUnits="false" id="M_C00135[p]" name="his-L[c]" fbc:chemicalFormula="C6H9N3O2"/>
      <species boundaryCondition="false" constant="false" hasOnlySubstanceUnits="false" id="M_C00366" name="urate[c]" fbc:chemicalFormula="C5H4N4O3"/>
      <species boundaryCondition="false" constant="false" hasOnlySubstanceUnits="false" id="M_C01551" name="alltn[c]" fbc:chemicalFormula="C4H6N4O3"/>
      <species boundaryCondition="false" constant="false" hasOnlySubstanceUnits="false" id="M_C00052[e]" name="udpgal[c]" fbc:chemicalFormula="C15H24N2O17P2"/>
      <species boundaryCondition="false" constant="false" hasOnlySubstanceUnits="false" id="M_C01235"/>
      <species boundaryCondition="false" constant="false" hasOnlySubstanceUnits="false" id="M_C06352"/>
      <species boundaryCondition="false" constant="false" hasOnlySubstanceUnits="false" id="M_C01225[e]" name="g3pi[c]" fbc:chemicalFormula="C9H19O11P"/>
      <species boundaryCondition="false" constant="false" hasOnlySubstanceUnits="false" id="M_pg120[p]" name="pg120[p]" fbc:chemicalFormula="C30H59O10P1"/>
      <species boundaryCondition="false" constant="false" hasOnlySubstanceUnits="false" id="M_clpn120[p]" name="clpn120[p]" fbc:chemicalFormula="C57H110O17P2"/>
      <species boundaryCondition="false" constant="false" hasOnlySubstanceUnits="false" id="M_C03865"/>
      <species boundaryCondition="false" constant="false" hasOnlySubstanceUnits="false" id="M_C02975"/>
      <species boundaryCondition="false" constant="false" hasOnlySubstanceUnits="false" id="M_C02949"/>
      <species boundaryCondition="false" constant="false" hasOnlySubstanceUnits="false" id="M_C06387"/>
      <species boundaryCondition="false" constant="false" hasOnlySubstanceUnits="false" id="M_C02944"/>
      <species boundaryCondition="false" constant="false" hasOnlySubstanceUnits="false" id="M_C02954"/>
      <species boundaryCondition="false" constant="false" hasOnlySubstanceUnits="false" id="M_C05684" name="slnt[c]" fbc:chemicalFormula="H2O3Se"/>
      <species boundaryCondition="false" constant="false" hasOnlySubstanceUnits="false" id="M_C01528" name="seln[c]" fbc:chemicalFormula="H2Se"/>
      <species boundaryCondition="false" constant="false" hasOnlySubstanceUnits="false" id="M_C01526"/>
      <species boundaryCondition="false" constant="false" hasOnlySubstanceUnits="false" id="M_C04447"/>
      <species boundaryCondition="false" constant="false" hasOnlySubstanceUnits="false" id="M_C01516"/>
      <species boundaryCondition="false" constant="false" hasOnlySubstanceUnits="false" id="M_C01735"/>
      <species boundaryCondition="false" constant="false" hasOnlySubstanceUnits="false" id="M_C01514"/>
      <species boundaryCondition="false" constant="false" hasOnlySubstanceUnits="false" id="M_C05631"/>
      <species boundaryCondition="false" constant="false" hasOnlySubstanceUnits="false" id="M_C02140"/>
      <species boundaryCondition="false" constant="false" hasOnlySubstanceUnits="false" id="M_C05490"/>
      <species boundaryCondition="false" constant="false" hasOnlySubstanceUnits="false" id="M_pe120" name="pe120" fbc:chemicalFormula="C29H58N1O8P1"/>
      <species boundaryCondition="false" constant="false" hasOnlySubstanceUnits="false" id="M_pe120[p]" name="pe120[p]" fbc:chemicalFormula="C29H58N1O8P1"/>
      <species boundaryCondition="false" constant="false" hasOnlySubstanceUnits="false" id="M_C02915"/>
      <species boundaryCondition="false" constant="false" hasOnlySubstanceUnits="false" id="M_C02134"/>
      <species boundaryCondition="false" constant="false" hasOnlySubstanceUnits="false" id="M_2hdec9eg3p" name="2hdec9eg3p" fbc:chemicalFormula="C19H37O7P1"/>
      <species boundaryCondition="false" constant="false" hasOnlySubstanceUnits="false" id="M_acmum6p" name="acmum6p" fbc:chemicalFormula="C11H20NO11P"/>
      <species boundaryCondition="false" constant="false" hasOnlySubstanceUnits="false" id="M_C00301" name="adprib[c]" fbc:chemicalFormula="C15H23N5O14P2"/>
      <species boundaryCondition="false" constant="false" hasOnlySubstanceUnits="false" id="M_C04353"/>
      <species boundaryCondition="false" constant="false" hasOnlySubstanceUnits="false" id="M_C00650"/>
      <species boundaryCondition="false" constant="false" hasOnlySubstanceUnits="false" id="M_C01275"/>
      <species boundaryCondition="false" constant="false" hasOnlySubstanceUnits="false" id="M_C03057"/>
      <species boundaryCondition="false" constant="false" hasOnlySubstanceUnits="false" id="M_C04330"/>
      <species boundaryCondition="false" constant="false" hasOnlySubstanceUnits="false" id="M_C03750"/>
      <species boundaryCondition="false" constant="false" hasOnlySubstanceUnits="false" id="M_C04604"/>
      <species boundaryCondition="false" constant="false" hasOnlySubstanceUnits="false" id="M_C01270"/>
      <species boundaryCondition="false" constant="false" hasOnlySubstanceUnits="false" id="M_C00011[p]" name="co2[c]" fbc:chemicalFormula="CO2"/>
      <species boundaryCondition="false" constant="false" hasOnlySubstanceUnits="false" id="M_C02912[p]" name="12ppd-R[c]" fbc:chemicalFormula="C3H8O2"/>
      <species boundaryCondition="false" constant="false" hasOnlySubstanceUnits="false" id="M_C02912" name="12ppd-R[c]" fbc:chemicalFormula="C3H8O2"/>
      <species boundaryCondition="false" constant="false" hasOnlySubstanceUnits="false" id="M_C01345" name="ditp[c]" fbc:chemicalFormula="C10H15N4O13P3"/>
      <species boundaryCondition="false" constant="false" hasOnlySubstanceUnits="false" id="M_C01034"/>
      <species boundaryCondition="false" constant="false" hasOnlySubstanceUnits="false" id="M_C00619"/>
      <species boundaryCondition="false" constant="false" hasOnlySubstanceUnits="false" id="M_C05513"/>
      <species boundaryCondition="false" constant="false" hasOnlySubstanceUnits="false" id="M_C00800"/>
      <species boundaryCondition="false" constant="false" hasOnlySubstanceUnits="false" id="M_C03947"/>
      <species boundaryCondition="false" constant="false" hasOnlySubstanceUnits="false" id="M_C03189"/>
      <species boundaryCondition="false" constant="false" hasOnlySubstanceUnits="false" id="M_C14812"/>
      <species boundaryCondition="false" constant="false" hasOnlySubstanceUnits="false" id="M_C05965"/>
      <species boundaryCondition="false" constant="false" hasOnlySubstanceUnits="false" id="M_C14808"/>
      <species boundaryCondition="false" constant="false" hasOnlySubstanceUnits="false" id="M_C17439"/>
      <species boundaryCondition="false" constant="false" hasOnlySubstanceUnits="false" id="M_C17440"/>
      <species boundaryCondition="false" constant="false" hasOnlySubstanceUnits="false" id="M_C14810"/>
      <species boundaryCondition="false" constant="false" hasOnlySubstanceUnits="false" id="M_C14811"/>
      <species boundaryCondition="false" constant="false" hasOnlySubstanceUnits="false" id="M_C17434"/>
      <species boundaryCondition="false" constant="false" hasOnlySubstanceUnits="false" id="M_C17436"/>
      <species boundaryCondition="false" constant="false" hasOnlySubstanceUnits="false" id="M_C17437"/>
      <species boundaryCondition="false" constant="false" hasOnlySubstanceUnits="false" id="M_C17438"/>
      <species boundaryCondition="false" constant="false" hasOnlySubstanceUnits="false" id="M_C11863"/>
      <species boundaryCondition="false" constant="false" hasOnlySubstanceUnits="false" id="M_C11866"/>
      <species boundaryCondition="false" constant="false" hasOnlySubstanceUnits="false" id="M_C00389"/>
      <species boundaryCondition="false" constant="false" hasOnlySubstanceUnits="false" id="M_C05903"/>
      <species boundaryCondition="false" constant="false" hasOnlySubstanceUnits="false" id="M_C11870"/>
      <species boundaryCondition="false" constant="false" hasOnlySubstanceUnits="false" id="M_C11855"/>
      <species boundaryCondition="false" constant="false" hasOnlySubstanceUnits="false" id="M_C11871"/>
      <species boundaryCondition="false" constant="false" hasOnlySubstanceUnits="false" id="M_C11867"/>
      <species boundaryCondition="false" constant="false" hasOnlySubstanceUnits="false" id="M_C11864"/>
      <species boundaryCondition="false" constant="false" hasOnlySubstanceUnits="false" id="M_C00655[p]" name="xmp[c]" fbc:chemicalFormula="C10H13N4O9P"/>
      <species boundaryCondition="false" constant="false" hasOnlySubstanceUnits="false" id="M_C00655[e]" name="xmp[c]" fbc:chemicalFormula="C10H13N4O9P"/>
      <species boundaryCondition="false" constant="false" hasOnlySubstanceUnits="false" id="M_C11865"/>
      <species boundaryCondition="false" constant="false" hasOnlySubstanceUnits="false" id="M_C11854"/>
      <species boundaryCondition="false" constant="false" hasOnlySubstanceUnits="false" id="M_C11869"/>
      <species boundaryCondition="false" constant="false" hasOnlySubstanceUnits="false" id="M_C11868"/>
      <species boundaryCondition="false" constant="false" hasOnlySubstanceUnits="false" id="M_C03134"/>
      <species boundaryCondition="false" constant="false" hasOnlySubstanceUnits="false" id="M_C00543"/>
      <species boundaryCondition="false" constant="false" hasOnlySubstanceUnits="false" id="M_C00535"/>
      <species boundaryCondition="false" constant="false" hasOnlySubstanceUnits="false" id="M_C04295"/>
      <species boundaryCondition="false" constant="false" hasOnlySubstanceUnits="false" id="M_C00903"/>
      <species boundaryCondition="false" constant="false" hasOnlySubstanceUnits="false" id="M_C00540"/>
      <species boundaryCondition="false" constant="false" hasOnlySubstanceUnits="false" id="M_C01745"/>
      <species boundaryCondition="false" constant="false" hasOnlySubstanceUnits="false" id="M_C02466"/>
      <species boundaryCondition="false" constant="false" hasOnlySubstanceUnits="false" id="M_12dgr181[p]" name="12dgr181[p]" fbc:chemicalFormula="C39H72O5"/>
      <species boundaryCondition="false" constant="false" hasOnlySubstanceUnits="false" id="M_12dgr181" name="12dgr181" fbc:chemicalFormula="C39H72O5"/>
      <species boundaryCondition="false" constant="false" hasOnlySubstanceUnits="false" id="M_C16212"/>
      <species boundaryCondition="false" constant="false" hasOnlySubstanceUnits="false" id="M_C16214"/>
      <species boundaryCondition="false" constant="false" hasOnlySubstanceUnits="false" id="M_C16210"/>
      <species boundaryCondition="false" constant="false" hasOnlySubstanceUnits="false" id="M_C16201"/>
      <species boundaryCondition="false" constant="false" hasOnlySubstanceUnits="false" id="M_pa120" name="pa120" fbc:chemicalFormula="C27H53O8P1"/>
      <species boundaryCondition="false" constant="false" hasOnlySubstanceUnits="false" id="M_2agpe140" name="2agpe140" fbc:chemicalFormula="C19H40NO7P1"/>
      <species boundaryCondition="false" constant="false" hasOnlySubstanceUnits="false" id="M_C06424" name="ttdca[c]" fbc:chemicalFormula="C14H28O2"/>
      <species boundaryCondition="false" constant="false" hasOnlySubstanceUnits="false" id="M_C01233" name="g3pe[c]" fbc:chemicalFormula="C5H14NO6P"/>
      <species boundaryCondition="false" constant="false" hasOnlySubstanceUnits="false" id="M_C16264"/>
      <species boundaryCondition="false" constant="false" hasOnlySubstanceUnits="false" id="M_C00248"/>
      <species boundaryCondition="false" constant="false" hasOnlySubstanceUnits="false" id="M_C00579"/>
      <species boundaryCondition="false" constant="false" hasOnlySubstanceUnits="false" id="M_C06435"/>
      <species boundaryCondition="false" constant="false" hasOnlySubstanceUnits="false" id="M_C00130" name="imp[c]" fbc:chemicalFormula="C10H13N4O8P"/>
      <species boundaryCondition="false" constant="false" hasOnlySubstanceUnits="false" id="M_C00247"/>
      <species boundaryCondition="false" constant="false" hasOnlySubstanceUnits="false" id="M_C00273"/>
      <species boundaryCondition="false" constant="false" hasOnlySubstanceUnits="false" id="M_galctn-L[e]" name="galctn-L[e]" fbc:chemicalFormula="C6H12O7"/>
      <species boundaryCondition="false" constant="false" hasOnlySubstanceUnits="false" id="M_C16357"/>
      <species boundaryCondition="false" constant="false" hasOnlySubstanceUnits="false" id="M_C00062[p]" name="arg-L[c]" fbc:chemicalFormula="C6H14N4O2"/>
      <species boundaryCondition="false" constant="false" hasOnlySubstanceUnits="false" id="M_C00179[p]" name="agm[c]" fbc:chemicalFormula="C5H14N4"/>
      <species boundaryCondition="false" constant="false" hasOnlySubstanceUnits="false" id="M_C06105"/>
      <species boundaryCondition="false" constant="false" hasOnlySubstanceUnits="false" id="M_C01147"/>
      <species boundaryCondition="false" constant="false" hasOnlySubstanceUnits="false" id="M_C03739"/>
      <species boundaryCondition="false" constant="false" hasOnlySubstanceUnits="false" id="M_C03375"/>
      <species boundaryCondition="false" constant="false" hasOnlySubstanceUnits="false" id="M_C00986"/>
      <species boundaryCondition="false" constant="false" hasOnlySubstanceUnits="false" id="M_C01144" name="3hbcoa[c]" fbc:chemicalFormula="C25H42N7O18P3S"/>
      <species boundaryCondition="false" constant="false" hasOnlySubstanceUnits="false" id="M_C01146" name="2h3oppan[c]" fbc:chemicalFormula="C3H4O4"/>
      <species boundaryCondition="false" constant="false" hasOnlySubstanceUnits="false" id="M_C03921"/>
      <species boundaryCondition="false" constant="false" hasOnlySubstanceUnits="false" id="M_C01186"/>
      <species boundaryCondition="false" constant="false" hasOnlySubstanceUnits="false" id="M_C01142"/>
      <species boundaryCondition="false" constant="false" hasOnlySubstanceUnits="false" id="M_C01068"/>
      <species boundaryCondition="false" constant="false" hasOnlySubstanceUnits="false" id="M_C00199" name="ru5p-D[c]" fbc:chemicalFormula="C5H11O8P"/>
      <species boundaryCondition="false" constant="false" hasOnlySubstanceUnits="false" id="M_C00221"/>
      <species boundaryCondition="false" constant="false" hasOnlySubstanceUnits="false" id="M_C00198"/>
      <species boundaryCondition="false" constant="false" hasOnlySubstanceUnits="false" id="M_3ocvac11eACP" name="3ocvac11eACP" fbc:chemicalFormula="C29H52N2O9PRS"/>
      <species boundaryCondition="false" constant="false" hasOnlySubstanceUnits="false" id="M_C00242" name="gua[c]" fbc:chemicalFormula="C5H5N5O"/>
      <species boundaryCondition="false" constant="false" hasOnlySubstanceUnits="false" id="M_C00387" name="gsn[c]" fbc:chemicalFormula="C10H13N5O5"/>
      <species boundaryCondition="false" constant="false" hasOnlySubstanceUnits="false" id="M_C00442" name="r1p[c]" fbc:chemicalFormula="C5H11O8P"/>
      <species boundaryCondition="false" constant="false" hasOnlySubstanceUnits="false" id="M_frulys[p]" name="frulys[p]" fbc:chemicalFormula="C12H24N2O7"/>
      <species boundaryCondition="false" constant="false" hasOnlySubstanceUnits="false" id="M_C01571[e]" name="dca[c]" fbc:chemicalFormula="C10H20O2"/>
      <species boundaryCondition="false" constant="false" hasOnlySubstanceUnits="false" id="M_C09815"/>
      <species boundaryCondition="false" constant="false" hasOnlySubstanceUnits="false" id="M_C17339"/>
      <species boundaryCondition="false" constant="false" hasOnlySubstanceUnits="false" id="M_C05453"/>
      <species boundaryCondition="false" constant="false" hasOnlySubstanceUnits="false" id="M_C05455"/>
      <species boundaryCondition="false" constant="false" hasOnlySubstanceUnits="false" id="M_C05454"/>
      <species boundaryCondition="false" constant="false" hasOnlySubstanceUnits="false" id="M_C06424[p]" name="ttdca[c]" fbc:chemicalFormula="C14H28O2"/>
      <species boundaryCondition="false" constant="false" hasOnlySubstanceUnits="false" id="M_1agpe140[p]" name="1agpe140[p]" fbc:chemicalFormula="C19H40NO7P1"/>
      <species boundaryCondition="false" constant="false" hasOnlySubstanceUnits="false" id="M_pe140[p]" name="pe140[p]" fbc:chemicalFormula="C33H66N1O8P1"/>
      <species boundaryCondition="false" constant="false" hasOnlySubstanceUnits="false" id="M_C05469"/>
      <species boundaryCondition="false" constant="false" hasOnlySubstanceUnits="false" id="M_C05470"/>
      <species boundaryCondition="false" constant="false" hasOnlySubstanceUnits="false" id="M_C00488"/>
      <species boundaryCondition="false" constant="false" hasOnlySubstanceUnits="false" id="M_2hdec9eg3p[p]" name="2hdec9eg3p[p]" fbc:chemicalFormula="C19H37O7P1"/>
      <species boundaryCondition="false" constant="false" hasOnlySubstanceUnits="false" id="M_C05748" name="thex2eACP[c]" fbc:chemicalFormula="C17H30N2O8PRS"/>
      <species boundaryCondition="false" constant="false" hasOnlySubstanceUnits="false" id="M_C10974"/>
      <species boundaryCondition="false" constant="false" hasOnlySubstanceUnits="false" id="M_C06178"/>
      <species boundaryCondition="false" constant="false" hasOnlySubstanceUnits="false" id="M_C02723"/>
      <species boundaryCondition="false" constant="false" hasOnlySubstanceUnits="false" id="M_C02124"/>
      <species boundaryCondition="false" constant="false" hasOnlySubstanceUnits="false" id="M_C00989" name="ghb[c]" fbc:chemicalFormula="C4H8O3"/>
      <species boundaryCondition="false" constant="false" hasOnlySubstanceUnits="false" id="M_C01328"/>
      <species boundaryCondition="false" constant="false" hasOnlySubstanceUnits="false" id="M_C06600"/>
      <species boundaryCondition="false" constant="false" hasOnlySubstanceUnits="false" id="M_C07101"/>
      <species boundaryCondition="false" constant="false" hasOnlySubstanceUnits="false" id="M_C07102"/>
      <species boundaryCondition="false" constant="false" hasOnlySubstanceUnits="false" id="M_C06328"/>
      <species boundaryCondition="false" constant="false" hasOnlySubstanceUnits="false" id="M_C06156" name="gam1p[c]" fbc:chemicalFormula="C6H14NO8P"/>
      <species boundaryCondition="false" constant="false" hasOnlySubstanceUnits="false" id="M_C04501"/>
      <species boundaryCondition="false" constant="false" hasOnlySubstanceUnits="false" id="M_C07098"/>
      <species boundaryCondition="false" constant="false" hasOnlySubstanceUnits="false" id="M_C07096"/>
      <species boundaryCondition="false" constant="false" hasOnlySubstanceUnits="false" id="M_C06019"/>
      <species boundaryCondition="false" constant="false" hasOnlySubstanceUnits="false" id="M_C06442"/>
      <species boundaryCondition="false" constant="false" hasOnlySubstanceUnits="false" id="M_C06231"/>
      <species boundaryCondition="false" constant="false" hasOnlySubstanceUnits="false" id="M_C14150"/>
      <species boundaryCondition="false" constant="false" hasOnlySubstanceUnits="false" id="M_C14149"/>
      <species boundaryCondition="false" constant="false" hasOnlySubstanceUnits="false" id="M_C06554"/>
      <species boundaryCondition="false" constant="false" hasOnlySubstanceUnits="false" id="M_C12457"/>
      <species boundaryCondition="false" constant="false" hasOnlySubstanceUnits="false" id="M_C12456"/>
      <species boundaryCondition="false" constant="false" hasOnlySubstanceUnits="false" id="M_C14147"/>
      <species boundaryCondition="false" constant="false" hasOnlySubstanceUnits="false" id="M_C14148"/>
      <species boundaryCondition="false" constant="false" hasOnlySubstanceUnits="false" id="M_C00022[p]" name="pyr[c]" fbc:chemicalFormula="C3H4O3"/>
      <species boundaryCondition="false" constant="false" hasOnlySubstanceUnits="false" id="M_C00158[p]" name="cit[c]" fbc:chemicalFormula="C6H8O7"/>
      <species boundaryCondition="false" constant="false" hasOnlySubstanceUnits="false" id="M_C01545"/>
      <species boundaryCondition="false" constant="false" hasOnlySubstanceUnits="false" id="M_C00756"/>
      <species boundaryCondition="false" constant="false" hasOnlySubstanceUnits="false" id="M_C00751"/>
      <species boundaryCondition="false" constant="false" hasOnlySubstanceUnits="false" id="M_C06317"/>
      <species boundaryCondition="false" constant="false" hasOnlySubstanceUnits="false" id="M_C00755"/>
      <species boundaryCondition="false" constant="false" hasOnlySubstanceUnits="false" id="M_C06083"/>
      <species boundaryCondition="false" constant="false" hasOnlySubstanceUnits="false" id="M_C01054"/>
      <species boundaryCondition="false" constant="false" hasOnlySubstanceUnits="false" id="M_C00114[p]" name="chol[c]" fbc:chemicalFormula="C5H13NO"/>
      <species boundaryCondition="false" constant="false" hasOnlySubstanceUnits="false" id="M_C01412" name="btal[c]" fbc:chemicalFormula="C4H8O"/>
      <species boundaryCondition="false" constant="false" hasOnlySubstanceUnits="false" id="M_C02987" name="glutrna[c]" fbc:chemicalFormula="C5H7NO3R"/>
      <species boundaryCondition="false" constant="false" hasOnlySubstanceUnits="false" id="M_C01641" name="trnaglu[c]" fbc:chemicalFormula="R"/>
      <species boundaryCondition="false" constant="false" hasOnlySubstanceUnits="false" id="M_C01079" name="pppg9[c]" fbc:chemicalFormula="C34H40N4O4"/>
      <species boundaryCondition="false" constant="false" hasOnlySubstanceUnits="false" id="M_C03263" name="cpppg3[c]" fbc:chemicalFormula="C36H44N4O8"/>
      <species boundaryCondition="false" constant="false" hasOnlySubstanceUnits="false" id="M_C01278"/>
      <species boundaryCondition="false" constant="false" hasOnlySubstanceUnits="false" id="M_ckdo" name="ckdo" fbc:chemicalFormula="C17H26N3O15P"/>
      <species boundaryCondition="false" constant="false" hasOnlySubstanceUnits="false" id="M_kphphhlipa" name="kphphhlipa" fbc:chemicalFormula="C139H252N2O70P4"/>
      <species boundaryCondition="false" constant="false" hasOnlySubstanceUnits="false" id="M_phphhlipa" name="phphhlipa" fbc:chemicalFormula="C131H240N2O63P4"/>
      <species boundaryCondition="false" constant="false" hasOnlySubstanceUnits="false" id="M_C01294"/>
      <species boundaryCondition="false" constant="false" hasOnlySubstanceUnits="false" id="M_C01283"/>
      <species boundaryCondition="false" constant="false" hasOnlySubstanceUnits="false" id="M_C16672"/>
      <species boundaryCondition="false" constant="false" hasOnlySubstanceUnits="false" id="M_C00078[p]" name="trp-L[c]" fbc:chemicalFormula="C11H12N2O2"/>
      <species boundaryCondition="false" constant="false" hasOnlySubstanceUnits="false" id="M_butso3[e]" name="butso3[e]" fbc:chemicalFormula="C4H10O3S"/>
      <species boundaryCondition="false" constant="false" hasOnlySubstanceUnits="false" id="M_pa180" name="pa180" fbc:chemicalFormula="C39H77O8P1"/>
      <species boundaryCondition="false" constant="false" hasOnlySubstanceUnits="false" id="M_12dgr180" name="12dgr180" fbc:chemicalFormula="C39H76O5"/>
      <species boundaryCondition="false" constant="false" hasOnlySubstanceUnits="false" id="M_C04652" name="u23ga[c]" fbc:chemicalFormula="C43H77N3O20P2"/>
      <species boundaryCondition="false" constant="false" hasOnlySubstanceUnits="false" id="M_C04932" name="lipidAds[c]" fbc:chemicalFormula="C68H129N2O20P"/>
      <species boundaryCondition="false" constant="false" hasOnlySubstanceUnits="false" id="M_C04824" name="lipidX[c]" fbc:chemicalFormula="C34H66NO12P"/>
      <species boundaryCondition="false" constant="false" hasOnlySubstanceUnits="false" id="M_psclys[e]" name="psclys[e]" fbc:chemicalFormula="C12H24N2O7"/>
      <species boundaryCondition="false" constant="false" hasOnlySubstanceUnits="false" id="M_psclys[p]" name="psclys[p]" fbc:chemicalFormula="C12H24N2O7"/>
      <species boundaryCondition="false" constant="false" hasOnlySubstanceUnits="false" id="M_C11838" name="dhptd[c]" fbc:chemicalFormula="C5H8O4"/>
      <species boundaryCondition="false" constant="false" hasOnlySubstanceUnits="false" id="M_hmfurn"/>
      <species boundaryCondition="false" constant="false" hasOnlySubstanceUnits="false" id="M_C01063"/>
      <species boundaryCondition="false" constant="false" hasOnlySubstanceUnits="false" id="M_C01092" name="8aonn[c]" fbc:chemicalFormula="C9H17NO3"/>
      <species boundaryCondition="false" constant="false" hasOnlySubstanceUnits="false" id="M_C09306[e]" name="so2[c]" fbc:chemicalFormula="O2S"/>
      <species boundaryCondition="false" constant="false" hasOnlySubstanceUnits="false" id="M_C03990"/>
      <species boundaryCondition="false" constant="false" hasOnlySubstanceUnits="false" id="M_C15515"/>
      <species boundaryCondition="false" constant="false" hasOnlySubstanceUnits="false" id="M_lipa_cold" name="lipa_cold" fbc:chemicalFormula="C114H208N2O39P2"/>
      <species boundaryCondition="false" constant="false" hasOnlySubstanceUnits="false" id="M_kdo2lipid4p" name="kdo2lipid4p" fbc:chemicalFormula="C100H182N2O38P2"/>
      <species boundaryCondition="false" constant="false" hasOnlySubstanceUnits="false" id="M_C05761" name="myrsACP[c]" fbc:chemicalFormula="C25H48N2O8PRS"/>
      <species boundaryCondition="false" constant="false" hasOnlySubstanceUnits="false" id="M_C15512"/>
      <species boundaryCondition="false" constant="false" hasOnlySubstanceUnits="false" id="M_C15513"/>
      <species boundaryCondition="false" constant="false" hasOnlySubstanceUnits="false" id="M_C08614"/>
      <species boundaryCondition="false" constant="false" hasOnlySubstanceUnits="false" id="M_C08579"/>
      <species boundaryCondition="false" constant="false" hasOnlySubstanceUnits="false" id="M_C13550"/>
      <species boundaryCondition="false" constant="false" hasOnlySubstanceUnits="false" id="M_C15517"/>
      <species boundaryCondition="false" constant="false" hasOnlySubstanceUnits="false" id="M_C15516"/>
      <species boundaryCondition="false" constant="false" hasOnlySubstanceUnits="false" id="M_C05452"/>
      <species boundaryCondition="false" constant="false" hasOnlySubstanceUnits="false" id="M_C16217" name="3hodcoa[c]" fbc:chemicalFormula="C39H70N7O18P3S"/>
      <species boundaryCondition="false" constant="false" hasOnlySubstanceUnits="false" id="M_C16216" name="3oodcoa[c]" fbc:chemicalFormula="C39H68N7O18P3S"/>
      <species boundaryCondition="false" constant="false" hasOnlySubstanceUnits="false" id="M_C15519"/>
      <species boundaryCondition="false" constant="false" hasOnlySubstanceUnits="false" id="M_C16837"/>
      <species boundaryCondition="false" constant="false" hasOnlySubstanceUnits="false" id="M_C16543"/>
      <species boundaryCondition="false" constant="false" hasOnlySubstanceUnits="false" id="M_C11173"/>
      <species boundaryCondition="false" constant="false" hasOnlySubstanceUnits="false" id="M_C02123"/>
      <species boundaryCondition="false" constant="false" hasOnlySubstanceUnits="false" id="M_C00048" name="glx[c]" fbc:chemicalFormula="C2H2O3"/>
      <species boundaryCondition="false" constant="false" hasOnlySubstanceUnits="false" id="M_C00888"/>
      <species boundaryCondition="false" constant="false" hasOnlySubstanceUnits="false" id="M_C05668"/>
      <species boundaryCondition="false" constant="false" hasOnlySubstanceUnits="false" id="M_C00894"/>
      <species boundaryCondition="false" constant="false" hasOnlySubstanceUnits="false" id="M_C02335"/>
      <species boundaryCondition="false" constant="false" hasOnlySubstanceUnits="false" id="M_C02679[e]" name="ddca[c]" fbc:chemicalFormula="C12H24O2"/>
      <species boundaryCondition="false" constant="false" hasOnlySubstanceUnits="false" id="M_1agpg120[p]" name="1agpg120[p]" fbc:chemicalFormula="C18H37O9P1"/>
      <species boundaryCondition="false" constant="false" hasOnlySubstanceUnits="false" id="M_2agpg141" name="2agpg141" fbc:chemicalFormula="C20H39O9P1"/>
      <species boundaryCondition="false" constant="false" hasOnlySubstanceUnits="false" id="M_2agpg141[p]" name="2agpg141[p]" fbc:chemicalFormula="C20H39O9P1"/>
      <species boundaryCondition="false" constant="false" hasOnlySubstanceUnits="false" id="M_C00209" name="oxa[c]" fbc:chemicalFormula="C2H2O4"/>
      <species boundaryCondition="false" constant="false" hasOnlySubstanceUnits="false" id="M_C00313" name="oxalcoa[c]" fbc:chemicalFormula="C23H36N7O19P3S"/>
      <species boundaryCondition="false" constant="false" hasOnlySubstanceUnits="false" id="M_C00603" name="urdglyc[c]" fbc:chemicalFormula="C3H5N2O4"/>
      <species boundaryCondition="false" constant="false" hasOnlySubstanceUnits="false" id="M_C11943"/>
      <species boundaryCondition="false" constant="false" hasOnlySubstanceUnits="false" id="M_C11942"/>
      <species boundaryCondition="false" constant="false" hasOnlySubstanceUnits="false" id="M_C11944"/>
      <species boundaryCondition="false" constant="false" hasOnlySubstanceUnits="false" id="M_C11946"/>
      <species boundaryCondition="false" constant="false" hasOnlySubstanceUnits="false" id="M_C09880"/>
      <species boundaryCondition="false" constant="false" hasOnlySubstanceUnits="false" id="M_C02759"/>
      <species boundaryCondition="false" constant="false" hasOnlySubstanceUnits="false" id="M_C04435"/>
      <species boundaryCondition="false" constant="false" hasOnlySubstanceUnits="false" id="M_C11941"/>
      <species boundaryCondition="false" constant="false" hasOnlySubstanceUnits="false" id="M_C09884"/>
      <species boundaryCondition="false" constant="false" hasOnlySubstanceUnits="false" id="M_C11405"/>
      <species boundaryCondition="false" constant="false" hasOnlySubstanceUnits="false" id="M_C11937"/>
      <species boundaryCondition="false" constant="false" hasOnlySubstanceUnits="false" id="M_C00188[p]" name="thr-L[c]" fbc:chemicalFormula="C4H9NO3"/>
      <species boundaryCondition="false" constant="false" hasOnlySubstanceUnits="false" id="M_C00451"/>
      <species boundaryCondition="false" constant="false" hasOnlySubstanceUnits="false" id="M_C04617"/>
      <species boundaryCondition="false" constant="false" hasOnlySubstanceUnits="false" id="M_C00450"/>
      <species boundaryCondition="false" constant="false" hasOnlySubstanceUnits="false" id="M_C04076"/>
      <species boundaryCondition="false" constant="false" hasOnlySubstanceUnits="false" id="M_C00449"/>
      <species boundaryCondition="false" constant="false" hasOnlySubstanceUnits="false" id="M_C06111"/>
      <species boundaryCondition="false" constant="false" hasOnlySubstanceUnits="false" id="M_C06394"/>
      <species boundaryCondition="false" constant="false" hasOnlySubstanceUnits="false" id="M_C06094"/>
      <species boundaryCondition="false" constant="false" hasOnlySubstanceUnits="false" id="M_C06095"/>
      <species boundaryCondition="false" constant="false" hasOnlySubstanceUnits="false" id="M_C11638"/>
      <species boundaryCondition="false" constant="false" hasOnlySubstanceUnits="false" id="M_C00217" name="glu-D[c]" fbc:chemicalFormula="C5H9NO4"/>
      <species boundaryCondition="false" constant="false" hasOnlySubstanceUnits="false" id="M_C11636"/>
      <species boundaryCondition="false" constant="false" hasOnlySubstanceUnits="false" id="M_C01957"/>
      <species boundaryCondition="false" constant="false" hasOnlySubstanceUnits="false" id="M_C02793"/>
      <species boundaryCondition="false" constant="false" hasOnlySubstanceUnits="false" id="M_C11637"/>
      <species boundaryCondition="false" constant="false" hasOnlySubstanceUnits="false" id="M_C01852"/>
      <species boundaryCondition="false" constant="false" hasOnlySubstanceUnits="false" id="M_C00655" name="xmp[c]" fbc:chemicalFormula="C10H13N4O9P"/>
      <species boundaryCondition="false" constant="false" hasOnlySubstanceUnits="false" id="M_C00259[p]" name="arab-L[c]" fbc:chemicalFormula="C5H10O5"/>
      <species boundaryCondition="false" constant="false" hasOnlySubstanceUnits="false" id="M_C01419[e]" name="cgly[c]" fbc:chemicalFormula="C5H10N2O3S"/>
      <species boundaryCondition="false" constant="false" hasOnlySubstanceUnits="false" id="M_C01596"/>
      <species boundaryCondition="false" constant="false" hasOnlySubstanceUnits="false" id="M_C01384"/>
      <species boundaryCondition="false" constant="false" hasOnlySubstanceUnits="false" id="M_C07836" name="gmhep7p[c]" fbc:chemicalFormula="C7H15O10P"/>
      <species boundaryCondition="false" constant="false" hasOnlySubstanceUnits="false" id="M_anhgm3p" name="anhgm3p" fbc:chemicalFormula="C34H54N6O19"/>
      <species boundaryCondition="false" constant="false" hasOnlySubstanceUnits="false" id="M_LalaDgluMdapDala[e]" name="LalaDgluMdapDala[e]" fbc:chemicalFormula="C18H31N5O9"/>
      <species boundaryCondition="false" constant="false" hasOnlySubstanceUnits="false" id="M_gg4abut" name="gg4abut" fbc:chemicalFormula="C9H16O5N2"/>
      <species boundaryCondition="false" constant="false" hasOnlySubstanceUnits="false" id="M_C00031[e]" name="glc-D[c]" fbc:chemicalFormula="C6H12O6"/>
      <species boundaryCondition="false" constant="false" hasOnlySubstanceUnits="false" id="M_C05123" name="isetac[c]" fbc:chemicalFormula="C2H6O4S"/>
      <species boundaryCondition="false" constant="false" hasOnlySubstanceUnits="false" id="M_C05123[p]" name="isetac[c]" fbc:chemicalFormula="C2H6O4S"/>
      <species boundaryCondition="false" constant="false" hasOnlySubstanceUnits="false" id="M_ocdcea[p]" name="ocdcea[p]" fbc:chemicalFormula="C18H34O2"/>
      <species boundaryCondition="false" constant="false" hasOnlySubstanceUnits="false" id="M_1odec11eg3p[p]" name="1odec11eg3p[p]" fbc:chemicalFormula="C21H41O7P1"/>
      <species boundaryCondition="false" constant="false" hasOnlySubstanceUnits="false" id="M_C00121[p]" name="rib-D[c]" fbc:chemicalFormula="C5H10O5"/>
      <species boundaryCondition="false" constant="false" hasOnlySubstanceUnits="false" id="M_C00117[p]" name="r5p[c]" fbc:chemicalFormula="C5H11O8P"/>
      <species boundaryCondition="false" constant="false" hasOnlySubstanceUnits="false" id="M_C01099" name="fc1p[c]" fbc:chemicalFormula="C6H13O8P"/>
      <species boundaryCondition="false" constant="false" hasOnlySubstanceUnits="false" id="M_C00424" name="lald-L[c]" fbc:chemicalFormula="C3H6O2"/>
      <species boundaryCondition="false" constant="false" hasOnlySubstanceUnits="false" id="M_C02917[e]" name="12ppd-S[c]" fbc:chemicalFormula="C3H8O2"/>
      <species boundaryCondition="false" constant="false" hasOnlySubstanceUnits="false" id="M_C02917[p]" name="12ppd-S[c]" fbc:chemicalFormula="C3H8O2"/>
      <species boundaryCondition="false" constant="false" hasOnlySubstanceUnits="false" id="M_C00740[e]" name="ser-D[c]" fbc:chemicalFormula="C3H7NO3"/>
      <species boundaryCondition="false" constant="false" hasOnlySubstanceUnits="false" id="M_C00740[p]" name="ser-D[c]" fbc:chemicalFormula="C3H7NO3"/>
      <species boundaryCondition="false" constant="false" hasOnlySubstanceUnits="false" id="M_C06332" name="acanth[c]" fbc:chemicalFormula="C9H9NO3"/>
      <species boundaryCondition="false" constant="false" hasOnlySubstanceUnits="false" id="M_C02165"/>
      <species boundaryCondition="false" constant="false" hasOnlySubstanceUnits="false" id="M_C05949"/>
      <species boundaryCondition="false" constant="false" hasOnlySubstanceUnits="false" id="M_C02151"/>
      <species boundaryCondition="false" constant="false" hasOnlySubstanceUnits="false" id="M_C04853"/>
      <species boundaryCondition="false" constant="false" hasOnlySubstanceUnits="false" id="M_C02170"/>
      <species boundaryCondition="false" constant="false" hasOnlySubstanceUnits="false" id="M_C02167"/>
      <species boundaryCondition="false" constant="false" hasOnlySubstanceUnits="false" id="M_C02514"/>
      <species boundaryCondition="false" constant="false" hasOnlySubstanceUnits="false" id="M_12dgr120" name="12dgr120" fbc:chemicalFormula="C27H52O5"/>
      <species boundaryCondition="false" constant="false" hasOnlySubstanceUnits="false" id="M_pgp161[p]" name="pgp161[p]" fbc:chemicalFormula="C38H72O13P2"/>
      <species boundaryCondition="false" constant="false" hasOnlySubstanceUnits="false" id="M_C05645"/>
      <species boundaryCondition="false" constant="false" hasOnlySubstanceUnits="false" id="M_C02470"/>
      <species boundaryCondition="false" constant="false" hasOnlySubstanceUnits="false" id="M_C02465"/>
      <species boundaryCondition="false" constant="false" hasOnlySubstanceUnits="false" id="M_C02218"/>
      <species boundaryCondition="false" constant="false" hasOnlySubstanceUnits="false" id="M_C01060"/>
      <species boundaryCondition="false" constant="false" hasOnlySubstanceUnits="false" id="M_C02515"/>
      <species boundaryCondition="false" constant="false" hasOnlySubstanceUnits="false" id="M_C06010" name="alac-S[c]" fbc:chemicalFormula="C5H8O4"/>
      <species boundaryCondition="false" constant="false" hasOnlySubstanceUnits="false" id="M_C05125"/>
      <species boundaryCondition="false" constant="false" hasOnlySubstanceUnits="false" id="M_C05778" name="scl[c]" fbc:chemicalFormula="C42H46N4O16"/>
      <species boundaryCondition="false" constant="false" hasOnlySubstanceUnits="false" id="M_C02469"/>
      <species boundaryCondition="false" constant="false" hasOnlySubstanceUnits="false" id="M_1agpe120[p]" name="1agpe120[p]" fbc:chemicalFormula="C17H36NO7P1"/>
      <species boundaryCondition="false" constant="false" hasOnlySubstanceUnits="false" id="M_C05938"/>
      <species boundaryCondition="false" constant="false" hasOnlySubstanceUnits="false" id="M_C05757" name="3hddecACP[c]" fbc:chemicalFormula="C23H44N2O9PRS"/>
      <species boundaryCondition="false" constant="false" hasOnlySubstanceUnits="false" id="M_C01468" name="4crsol[c]" fbc:chemicalFormula="C7H8O"/>
      <species boundaryCondition="false" constant="false" hasOnlySubstanceUnits="false" id="M_C06730"/>
      <species boundaryCondition="false" constant="false" hasOnlySubstanceUnits="false" id="M_C05829"/>
      <species boundaryCondition="false" constant="false" hasOnlySubstanceUnits="false" id="M_C01031" name="Sfglutth[c]" fbc:chemicalFormula="C11H17N3O7S"/>
      <species boundaryCondition="false" constant="false" hasOnlySubstanceUnits="false" id="M_C16407"/>
      <species boundaryCondition="false" constant="false" hasOnlySubstanceUnits="false" id="M_C16409"/>
      <species boundaryCondition="false" constant="false" hasOnlySubstanceUnits="false" id="M_C16410"/>
      <species boundaryCondition="false" constant="false" hasOnlySubstanceUnits="false" id="M_C16408"/>
      <species boundaryCondition="false" constant="false" hasOnlySubstanceUnits="false" id="M_C09736"/>
      <species boundaryCondition="false" constant="false" hasOnlySubstanceUnits="false" id="M_C09614"/>
      <species boundaryCondition="false" constant="false" hasOnlySubstanceUnits="false" id="M_C09762"/>
      <species boundaryCondition="false" constant="false" hasOnlySubstanceUnits="false" id="M_C16416"/>
      <species boundaryCondition="false" constant="false" hasOnlySubstanceUnits="false" id="M_C08577"/>
      <species boundaryCondition="false" constant="false" hasOnlySubstanceUnits="false" id="M_C00533[p]" name="no[c]" fbc:chemicalFormula="NO"/>
      <species boundaryCondition="false" constant="false" hasOnlySubstanceUnits="false" id="M_C01467"/>
      <species boundaryCondition="false" constant="false" hasOnlySubstanceUnits="false" id="M_2ddecg3p[p]" name="2ddecg3p[p]" fbc:chemicalFormula="C15H31O7P1"/>
      <species boundaryCondition="false" constant="false" hasOnlySubstanceUnits="false" id="M_C05673"/>
      <species boundaryCondition="false" constant="false" hasOnlySubstanceUnits="false" id="M_C03557"/>
      <species boundaryCondition="false" constant="false" hasOnlySubstanceUnits="false" id="M_C01358"/>
      <species boundaryCondition="false" constant="false" hasOnlySubstanceUnits="false" id="M_C00087"/>
      <species boundaryCondition="false" constant="false" hasOnlySubstanceUnits="false" id="M_C04256" name="acgam1p[c]" fbc:chemicalFormula="C8H16NO9P"/>
      <species boundaryCondition="false" constant="false" hasOnlySubstanceUnits="false" id="M_C01417[p]" name="cynt[c]" fbc:chemicalFormula="CHNO"/>
      <species boundaryCondition="false" constant="false" hasOnlySubstanceUnits="false" id="M_C16312"/>
      <species boundaryCondition="false" constant="false" hasOnlySubstanceUnits="false" id="M_C16313"/>
      <species boundaryCondition="false" constant="false" hasOnlySubstanceUnits="false" id="M_C11924"/>
      <species boundaryCondition="false" constant="false" hasOnlySubstanceUnits="false" id="M_C02576"/>
      <species boundaryCondition="false" constant="false" hasOnlySubstanceUnits="false" id="M_C15986"/>
      <species boundaryCondition="false" constant="false" hasOnlySubstanceUnits="false" id="M_C16151"/>
      <species boundaryCondition="false" constant="false" hasOnlySubstanceUnits="false" id="M_C02289"/>
      <species boundaryCondition="false" constant="false" hasOnlySubstanceUnits="false" id="M_C01951"/>
      <species boundaryCondition="false" constant="false" hasOnlySubstanceUnits="false" id="M_C01132[p]" name="acgal[e]" fbc:chemicalFormula="C8H17NO6"/>
      <species boundaryCondition="false" constant="false" hasOnlySubstanceUnits="false" id="M_C01132[e]" name="acgal[e]" fbc:chemicalFormula="C8H17NO6"/>
      <species boundaryCondition="false" constant="false" hasOnlySubstanceUnits="false" id="M_C01949"/>
      <species boundaryCondition="false" constant="false" hasOnlySubstanceUnits="false" id="M_C02445"/>
      <species boundaryCondition="false" constant="false" hasOnlySubstanceUnits="false" id="M_C01969"/>
      <species boundaryCondition="false" constant="false" hasOnlySubstanceUnits="false" id="M_C03476"/>
      <species boundaryCondition="false" constant="false" hasOnlySubstanceUnits="false" id="M_C11934"/>
      <species boundaryCondition="false" constant="false" hasOnlySubstanceUnits="false" id="M_C11929"/>
      <species boundaryCondition="false" constant="false" hasOnlySubstanceUnits="false" id="M_C00566"/>
      <species boundaryCondition="false" constant="false" hasOnlySubstanceUnits="false" id="M_C00944" name="3dhq[c]" fbc:chemicalFormula="C7H10O6"/>
      <species boundaryCondition="false" constant="false" hasOnlySubstanceUnits="false" id="M_C04691" name="2dda7p[c]" fbc:chemicalFormula="C7H13O10P"/>
      <species boundaryCondition="false" constant="false" hasOnlySubstanceUnits="false" id="M_C00194[e]" name="adocbl[c]" fbc:chemicalFormula="C72H100CoN18O17P"/>
      <species boundaryCondition="false" constant="false" hasOnlySubstanceUnits="false" id="M_C05400"/>
      <species boundaryCondition="false" constant="false" hasOnlySubstanceUnits="false" id="M_C12092"/>
      <species boundaryCondition="false" constant="false" hasOnlySubstanceUnits="false" id="M_C03005"/>
      <species boundaryCondition="false" constant="false" hasOnlySubstanceUnits="false" id="M_C15700" name="ggbutal[c]" fbc:chemicalFormula="C9H16O4N2"/>
      <species boundaryCondition="false" constant="false" hasOnlySubstanceUnits="false" id="M_C15767" name="gg4abut[c]" fbc:chemicalFormula="C9H16O5N2"/>
      <species boundaryCondition="false" constant="false" hasOnlySubstanceUnits="false" id="M_C15699" name="ggptrc[c]" fbc:chemicalFormula="C9H19O3N3"/>
      <species boundaryCondition="false" constant="false" hasOnlySubstanceUnits="false" id="M_C02273"/>
      <species boundaryCondition="false" constant="false" hasOnlySubstanceUnits="false" id="M_C00333" name="galur[c]" fbc:chemicalFormula="C6H10O7"/>
      <species boundaryCondition="false" constant="false" hasOnlySubstanceUnits="false" id="M_C05840" name="iasp[c]" fbc:chemicalFormula="C4H5NO4"/>
      <species boundaryCondition="false" constant="false" hasOnlySubstanceUnits="false" id="M_C05814"/>
      <species boundaryCondition="false" constant="false" hasOnlySubstanceUnits="false" id="M_C00291[p]" name="ni2[c]" fbc:chemicalFormula="Ni"/>
      <species boundaryCondition="false" constant="false" hasOnlySubstanceUnits="false" id="M_C00291[e]" name="ni2[c]" fbc:chemicalFormula="Ni"/>
      <species boundaryCondition="false" constant="false" hasOnlySubstanceUnits="false" id="M_C16152"/>
      <species boundaryCondition="false" constant="false" hasOnlySubstanceUnits="false" id="M_C03458"/>
      <species boundaryCondition="false" constant="false" hasOnlySubstanceUnits="false" id="M_12dgr120[p]" name="12dgr120[p]" fbc:chemicalFormula="C27H52O5"/>
      <species boundaryCondition="false" constant="false" hasOnlySubstanceUnits="false" id="M_C05396"/>
      <species boundaryCondition="false" constant="false" hasOnlySubstanceUnits="false" id="M_C01113"/>
      <species boundaryCondition="false" constant="false" hasOnlySubstanceUnits="false" id="M_C01110"/>
      <species boundaryCondition="false" constant="false" hasOnlySubstanceUnits="false" id="M_C03771"/>
      <species boundaryCondition="false" constant="false" hasOnlySubstanceUnits="false" id="M_C01111"/>
      <species boundaryCondition="false" constant="false" hasOnlySubstanceUnits="false" id="M_C01249"/>
      <species boundaryCondition="false" constant="false" hasOnlySubstanceUnits="false" id="M_C05641"/>
      <species boundaryCondition="false" constant="false" hasOnlySubstanceUnits="false" id="M_C05527"/>
      <species boundaryCondition="false" constant="false" hasOnlySubstanceUnits="false" id="M_C15900"/>
      <species boundaryCondition="false" constant="false" hasOnlySubstanceUnits="false" id="M_C15902"/>
      <species boundaryCondition="false" constant="false" hasOnlySubstanceUnits="false" id="M_C00365" name="dump[c]" fbc:chemicalFormula="C9H13N2O8P"/>
      <species boundaryCondition="false" constant="false" hasOnlySubstanceUnits="false" id="M_C00469[e]" name="etoh[c]" fbc:chemicalFormula="C2H6O"/>
      <species boundaryCondition="false" constant="false" hasOnlySubstanceUnits="false" id="M_C00469[p]" name="etoh[c]" fbc:chemicalFormula="C2H6O"/>
      <species boundaryCondition="false" constant="false" hasOnlySubstanceUnits="false" id="M_C11811" name="h2mb4p[c]" fbc:chemicalFormula="C5H12O8P2"/>
      <species boundaryCondition="false" constant="false" hasOnlySubstanceUnits="false" id="M_C05635"/>
      <species boundaryCondition="false" constant="false" hasOnlySubstanceUnits="false" id="M_C05660"/>
      <species boundaryCondition="false" constant="false" hasOnlySubstanceUnits="false" id="M_C16193"/>
      <species boundaryCondition="false" constant="false" hasOnlySubstanceUnits="false" id="M_C16196"/>
      <species boundaryCondition="false" constant="false" hasOnlySubstanceUnits="false" id="M_C05642"/>
      <species boundaryCondition="false" constant="false" hasOnlySubstanceUnits="false" id="M_C01598"/>
      <species boundaryCondition="false" constant="false" hasOnlySubstanceUnits="false" id="M_C05907"/>
      <species boundaryCondition="false" constant="false" hasOnlySubstanceUnits="false" id="M_C00251" name="chor[c]" fbc:chemicalFormula="C10H10O6"/>
      <species boundaryCondition="false" constant="false" hasOnlySubstanceUnits="false" id="M_apg181" name="apg181" fbc:chemicalFormula="C60H111O11P"/>
      <species boundaryCondition="false" constant="false" hasOnlySubstanceUnits="false" id="M_C04377"/>
      <species boundaryCondition="false" constant="false" hasOnlySubstanceUnits="false" id="M_psclys" name="psclys" fbc:chemicalFormula="C12H24N2O7"/>
      <species boundaryCondition="false" constant="false" hasOnlySubstanceUnits="false" id="M_C00376"/>
      <species boundaryCondition="false" constant="false" hasOnlySubstanceUnits="false" id="M_C00777"/>
      <species boundaryCondition="false" constant="false" hasOnlySubstanceUnits="false" id="M_C00473"/>
      <species boundaryCondition="false" constant="false" hasOnlySubstanceUnits="false" id="M_C05448"/>
      <species boundaryCondition="false" constant="false" hasOnlySubstanceUnits="false" id="M_C05447"/>
      <species boundaryCondition="false" constant="false" hasOnlySubstanceUnits="false" id="M_C05437"/>
      <species boundaryCondition="false" constant="false" hasOnlySubstanceUnits="false" id="M_C05439"/>
      <species boundaryCondition="false" constant="false" hasOnlySubstanceUnits="false" id="M_C05444"/>
      <species boundaryCondition="false" constant="false" hasOnlySubstanceUnits="false" id="M_C05446"/>
      <species boundaryCondition="false" constant="false" hasOnlySubstanceUnits="false" id="M_C05434"/>
      <species boundaryCondition="false" constant="false" hasOnlySubstanceUnits="false" id="M_C05431"/>
      <species boundaryCondition="false" constant="false" hasOnlySubstanceUnits="false" id="M_C00044[p]" name="gtp[c]" fbc:chemicalFormula="C10H16N5O14P3"/>
      <species boundaryCondition="false" constant="false" hasOnlySubstanceUnits="false" id="M_C00035[p]" name="gdp[c]" fbc:chemicalFormula="C10H15N5O11P2"/>
      <species boundaryCondition="false" constant="false" hasOnlySubstanceUnits="false" id="M_C06194[p]" name="23cgmp[e]" fbc:chemicalFormula="C10H12N5O7P"/>
      <species boundaryCondition="false" constant="false" hasOnlySubstanceUnits="false" id="M_C06194[e]" name="23cgmp[e]" fbc:chemicalFormula="C10H12N5O7P"/>
      <species boundaryCondition="false" constant="false" hasOnlySubstanceUnits="false" id="M_C06734"/>
      <species boundaryCondition="false" constant="false" hasOnlySubstanceUnits="false" id="M_C06733"/>
      <species boundaryCondition="false" constant="false" hasOnlySubstanceUnits="false" id="M_C11480"/>
      <species boundaryCondition="false" constant="false" hasOnlySubstanceUnits="false" id="M_C06732"/>
      <species boundaryCondition="false" constant="false" hasOnlySubstanceUnits="false" id="M_C04687"/>
      <species boundaryCondition="false" constant="false" hasOnlySubstanceUnits="false" id="M_C04670"/>
      <species boundaryCondition="false" constant="false" hasOnlySubstanceUnits="false" id="M_C01151" name="r15bp[c]" fbc:chemicalFormula="C5H12O11P2"/>
      <species boundaryCondition="false" constant="false" hasOnlySubstanceUnits="false" id="M_C06728"/>
      <species boundaryCondition="false" constant="false" hasOnlySubstanceUnits="false" id="M_C06725"/>
      <species boundaryCondition="false" constant="false" hasOnlySubstanceUnits="false" id="M_C06726"/>
      <species boundaryCondition="false" constant="false" hasOnlySubstanceUnits="false" id="M_C06722"/>
      <species boundaryCondition="false" constant="false" hasOnlySubstanceUnits="false" id="M_C06721"/>
      <species boundaryCondition="false" constant="false" hasOnlySubstanceUnits="false" id="M_C13455"/>
      <species boundaryCondition="false" constant="false" hasOnlySubstanceUnits="false" id="M_C13456"/>
      <species boundaryCondition="false" constant="false" hasOnlySubstanceUnits="false" id="M_C13433"/>
      <species boundaryCondition="false" constant="false" hasOnlySubstanceUnits="false" id="M_C13431"/>
      <species boundaryCondition="false" constant="false" hasOnlySubstanceUnits="false" id="M_C14044"/>
      <species boundaryCondition="false" constant="false" hasOnlySubstanceUnits="false" id="M_C13453"/>
      <species boundaryCondition="false" constant="false" hasOnlySubstanceUnits="false" id="M_C14045"/>
      <species boundaryCondition="false" constant="false" hasOnlySubstanceUnits="false" id="M_progly" name="progly" fbc:chemicalFormula="C7H12N2O3"/>
      <species boundaryCondition="false" constant="false" hasOnlySubstanceUnits="false" id="M_C13454"/>
      <species boundaryCondition="false" constant="false" hasOnlySubstanceUnits="false" id="M_C01936[e]" name="malthx[c]" fbc:chemicalFormula="C36H62O31"/>
      <species boundaryCondition="false" constant="false" hasOnlySubstanceUnits="false" id="M_C03838" name="gar[c]" fbc:chemicalFormula="C7H15N2O8P"/>
      <species boundaryCondition="false" constant="false" hasOnlySubstanceUnits="false" id="M_C04376" name="fgam[c]" fbc:chemicalFormula="C8H15N2O9P"/>
      <species boundaryCondition="false" constant="false" hasOnlySubstanceUnits="false" id="M_arbtn" name="arbtn" fbc:chemicalFormula="C22H36N4O13"/>
      <species boundaryCondition="false" constant="false" hasOnlySubstanceUnits="false" id="M_C05554" name="arbtn[c]" fbc:chemicalFormula="C22H36N4O13"/>
      <species boundaryCondition="false" constant="false" hasOnlySubstanceUnits="false" id="M_C05774[p]" name="cbi[c]" fbc:chemicalFormula="C48H72CoN11O8"/>
      <species boundaryCondition="false" constant="false" hasOnlySubstanceUnits="false" id="M_C00270" name="acnam[c]" fbc:chemicalFormula="C11H19NO9"/>
      <species boundaryCondition="false" constant="false" hasOnlySubstanceUnits="false" id="M_C00645" name="acmana[c]" fbc:chemicalFormula="C8H15NO6"/>
      <species boundaryCondition="false" constant="false" hasOnlySubstanceUnits="false" id="M_C00705" name="dcdp[c]" fbc:chemicalFormula="C9H15N3O10P2"/>
      <species boundaryCondition="false" constant="false" hasOnlySubstanceUnits="false" id="M_C06026[e]" name="lipa[c]" fbc:chemicalFormula="C110H202N2O39P2"/>
      <species boundaryCondition="false" constant="false" hasOnlySubstanceUnits="false" id="M_C00001[e]" name="h2o[c]" fbc:chemicalFormula="H2O"/>
      <species boundaryCondition="false" constant="false" hasOnlySubstanceUnits="false" id="M_C00080[e]" name="h[c]" fbc:chemicalFormula="H"/>
      <species boundaryCondition="false" constant="false" hasOnlySubstanceUnits="false" id="M_halipa[e]" name="halipa[e]" fbc:chemicalFormula="C126H232N2O40P2"/>
      <species boundaryCondition="false" constant="false" hasOnlySubstanceUnits="false" id="M_C00249[e]" name="hdca[c]" fbc:chemicalFormula="C16H32O2"/>
      <species boundaryCondition="false" constant="false" hasOnlySubstanceUnits="false" id="M_murein5p3p[p]" name="murein5p3p[p]" fbc:chemicalFormula="C74H118N14O40"/>
      <species boundaryCondition="false" constant="false" hasOnlySubstanceUnits="false" id="M_murein4p3p[p]" name="murein4p3p[p]" fbc:chemicalFormula="C71H113N13O39"/>
      <species boundaryCondition="false" constant="false" hasOnlySubstanceUnits="false" id="M_C00133[p]" name="ala-D[c]" fbc:chemicalFormula="C3H7NO2"/>
      <species boundaryCondition="false" constant="false" hasOnlySubstanceUnits="false" id="M_dhcinnm" name="dhcinnm" fbc:chemicalFormula="C9H8O4"/>
      <species boundaryCondition="false" constant="false" hasOnlySubstanceUnits="false" id="M_cenchddd" name="cenchddd" fbc:chemicalFormula="C9H10O4"/>
      <species boundaryCondition="false" constant="false" hasOnlySubstanceUnits="false" id="M_C04051"/>
      <species boundaryCondition="false" constant="false" hasOnlySubstanceUnits="false" id="M_C04677" name="aicar[c]" fbc:chemicalFormula="C9H15N4O8P"/>
      <species boundaryCondition="false" constant="false" hasOnlySubstanceUnits="false" id="M_C04052"/>
      <species boundaryCondition="false" constant="false" hasOnlySubstanceUnits="false" id="M_C04186"/>
      <species boundaryCondition="false" constant="false" hasOnlySubstanceUnits="false" id="M_C04063"/>
      <species boundaryCondition="false" constant="false" hasOnlySubstanceUnits="false" id="M_C04006"/>
      <species boundaryCondition="false" constant="false" hasOnlySubstanceUnits="false" id="M_C04561"/>
      <species boundaryCondition="false" constant="false" hasOnlySubstanceUnits="false" id="M_C04000"/>
      <species boundaryCondition="false" constant="false" hasOnlySubstanceUnits="false" id="M_C04002"/>
      <species boundaryCondition="false" constant="false" hasOnlySubstanceUnits="false" id="M_C05147"/>
      <species boundaryCondition="false" constant="false" hasOnlySubstanceUnits="false" id="M_C03564"/>
      <species boundaryCondition="false" constant="false" hasOnlySubstanceUnits="false" id="M_C03826"/>
      <species boundaryCondition="false" constant="false" hasOnlySubstanceUnits="false" id="M_C05406"/>
      <species boundaryCondition="false" constant="false" hasOnlySubstanceUnits="false" id="M_C01112" name="ara5p[c]" fbc:chemicalFormula="C5H11O8P"/>
      <species boundaryCondition="false" constant="false" hasOnlySubstanceUnits="false" id="M_C04478" name="kdo8p[c]" fbc:chemicalFormula="C8H15O11P"/>
      <species boundaryCondition="false" constant="false" hasOnlySubstanceUnits="false" id="M_C06528"/>
      <species boundaryCondition="false" constant="false" hasOnlySubstanceUnits="false" id="M_C16726"/>
      <species boundaryCondition="false" constant="false" hasOnlySubstanceUnits="false" id="M_C16735"/>
      <species boundaryCondition="false" constant="false" hasOnlySubstanceUnits="false" id="M_C06527"/>
      <species boundaryCondition="false" constant="false" hasOnlySubstanceUnits="false" id="M_C16728"/>
      <species boundaryCondition="false" constant="false" hasOnlySubstanceUnits="false" id="M_C17621"/>
      <species boundaryCondition="false" constant="false" hasOnlySubstanceUnits="false" id="M_C16727"/>
      <species boundaryCondition="false" constant="false" hasOnlySubstanceUnits="false" id="M_C03175" name="skm5p[c]" fbc:chemicalFormula="C7H11O8P"/>
      <species boundaryCondition="false" constant="false" hasOnlySubstanceUnits="false" id="M_C00493" name="skm[c]" fbc:chemicalFormula="C7H10O5"/>
      <species boundaryCondition="false" constant="false" hasOnlySubstanceUnits="false" id="M_C06311" name="galt1p[c]" fbc:chemicalFormula="C6H15O9P"/>
      <species boundaryCondition="false" constant="false" hasOnlySubstanceUnits="false" id="M_C00514" name="mana[c]" fbc:chemicalFormula="C6H12O7"/>
      <species boundaryCondition="false" constant="false" hasOnlySubstanceUnits="false" id="M_C04178"/>
      <species boundaryCondition="false" constant="false" hasOnlySubstanceUnits="false" id="M_C16248"/>
      <species boundaryCondition="false" constant="false" hasOnlySubstanceUnits="false" id="M_C12631"/>
      <species boundaryCondition="false" constant="false" hasOnlySubstanceUnits="false" id="M_C00509"/>
      <species boundaryCondition="false" constant="false" hasOnlySubstanceUnits="false" id="M_C07645"/>
      <species boundaryCondition="false" constant="false" hasOnlySubstanceUnits="false" id="M_C07647"/>
      <species boundaryCondition="false" constant="false" hasOnlySubstanceUnits="false" id="M_C07643"/>
      <species boundaryCondition="false" constant="false" hasOnlySubstanceUnits="false" id="M_C16243"/>
      <species boundaryCondition="false" constant="false" hasOnlySubstanceUnits="false" id="M_C11542"/>
      <species boundaryCondition="false" constant="false" hasOnlySubstanceUnits="false" id="M_C16242"/>
      <species boundaryCondition="false" constant="false" hasOnlySubstanceUnits="false" id="M_C07888"/>
      <species boundaryCondition="false" constant="false" hasOnlySubstanceUnits="false" id="M_C16238" name="lipoamp[c]" fbc:chemicalFormula="C18H26N5O8PS2"/>
      <species boundaryCondition="false" constant="false" hasOnlySubstanceUnits="false" id="M_C00725" name="lipoate[c]" fbc:chemicalFormula="C8H14O2S2"/>
      <species boundaryCondition="false" constant="false" hasOnlySubstanceUnits="false" id="M_C04633" name="3hpalmACP[c]" fbc:chemicalFormula="C27H52N2O9PRS"/>
      <species boundaryCondition="false" constant="false" hasOnlySubstanceUnits="false" id="M_C10520"/>
      <species boundaryCondition="false" constant="false" hasOnlySubstanceUnits="false" id="M_C00814"/>
      <species boundaryCondition="false" constant="false" hasOnlySubstanceUnits="false" id="M_C16244"/>
      <species boundaryCondition="false" constant="false" hasOnlySubstanceUnits="false" id="M_C11545"/>
      <species boundaryCondition="false" constant="false" hasOnlySubstanceUnits="false" id="M_C11543"/>
      <species boundaryCondition="false" constant="false" hasOnlySubstanceUnits="false" id="M_C00679" name="5dh4dglc[c]" fbc:chemicalFormula="C6H8O7"/>
      <species boundaryCondition="false" constant="false" hasOnlySubstanceUnits="false" id="M_C00879" name="galct-D[c]" fbc:chemicalFormula="C6H10O8"/>
      <species boundaryCondition="false" constant="false" hasOnlySubstanceUnits="false" id="M_C00922"/>
      <species boundaryCondition="false" constant="false" hasOnlySubstanceUnits="false" id="M_C03652"/>
      <species boundaryCondition="false" constant="false" hasOnlySubstanceUnits="false" id="M_C04712"/>
      <species boundaryCondition="false" constant="false" hasOnlySubstanceUnits="false" id="M_C00916"/>
      <species boundaryCondition="false" constant="false" hasOnlySubstanceUnits="false" id="M_C03112"/>
      <species boundaryCondition="false" constant="false" hasOnlySubstanceUnits="false" id="M_C04807"/>
      <species boundaryCondition="false" constant="false" hasOnlySubstanceUnits="false" id="M_C01300"/>
      <species boundaryCondition="false" constant="false" hasOnlySubstanceUnits="false" id="M_C00918" name="cm[e]" fbc:chemicalFormula="C11H12Cl2N2O5"/>
      <species boundaryCondition="false" constant="false" hasOnlySubstanceUnits="false" id="M_C03601"/>
      <species boundaryCondition="false" constant="false" hasOnlySubstanceUnits="false" id="M_2agpe160" name="2agpe160" fbc:chemicalFormula="C21H44NO7P1"/>
      <species boundaryCondition="false" constant="false" hasOnlySubstanceUnits="false" id="M_1agpg140[p]" name="1agpg140[p]" fbc:chemicalFormula="C20H41O9P1"/>
      <species boundaryCondition="false" constant="false" hasOnlySubstanceUnits="false" id="M_C04092"/>
      <species boundaryCondition="false" constant="false" hasOnlySubstanceUnits="false" id="M_C03239"/>
      <species boundaryCondition="false" constant="false" hasOnlySubstanceUnits="false" id="M_C01028"/>
      <species boundaryCondition="false" constant="false" hasOnlySubstanceUnits="false" id="M_C00990"/>
      <species boundaryCondition="false" constant="false" hasOnlySubstanceUnits="false" id="M_C11907"/>
      <species boundaryCondition="false" constant="false" hasOnlySubstanceUnits="false" id="M_C11928"/>
      <species boundaryCondition="false" constant="false" hasOnlySubstanceUnits="false" id="M_C09893"/>
      <species boundaryCondition="false" constant="false" hasOnlySubstanceUnits="false" id="M_C11952"/>
      <species boundaryCondition="false" constant="false" hasOnlySubstanceUnits="false" id="M_C00575" name="camp[c]" fbc:chemicalFormula="C10H12N5O6P"/>
      <species boundaryCondition="false" constant="false" hasOnlySubstanceUnits="false" id="M_C11393"/>
      <species boundaryCondition="false" constant="false" hasOnlySubstanceUnits="false" id="M_C09844"/>
      <species boundaryCondition="false" constant="false" hasOnlySubstanceUnits="false" id="M_C11908"/>
      <species boundaryCondition="false" constant="false" hasOnlySubstanceUnits="false" id="M_C11925"/>
      <species boundaryCondition="false" constant="false" hasOnlySubstanceUnits="false" id="M_C11909"/>
      <species boundaryCondition="false" constant="false" hasOnlySubstanceUnits="false" id="M_C11910"/>
      <species boundaryCondition="false" constant="false" hasOnlySubstanceUnits="false" id="M_C11911"/>
      <species boundaryCondition="false" constant="false" hasOnlySubstanceUnits="false" id="M_C03574"/>
      <species boundaryCondition="false" constant="false" hasOnlySubstanceUnits="false" id="M_C05658"/>
      <species boundaryCondition="false" constant="false" hasOnlySubstanceUnits="false" id="M_C00460" name="dutp[c]" fbc:chemicalFormula="C9H15N2O14P3"/>
      <species boundaryCondition="false" constant="false" hasOnlySubstanceUnits="false" id="M_C01346" name="dudp[c]" fbc:chemicalFormula="C9H14N2O11P2"/>
      <species boundaryCondition="false" constant="false" hasOnlySubstanceUnits="false" id="M_C00120" name="btn[c]" fbc:chemicalFormula="C10H16N2O3S"/>
      <species boundaryCondition="false" constant="false" hasOnlySubstanceUnits="false" id="M_btnso" name="btnso" fbc:chemicalFormula="C10H16N2O4S"/>
      <species boundaryCondition="false" constant="false" hasOnlySubstanceUnits="false" id="M_C01487[p]" name="all-D[c]" fbc:chemicalFormula="C6H12O6"/>
      <species boundaryCondition="false" constant="false" hasOnlySubstanceUnits="false" id="M_C00041[e]" name="ala-L[c]" fbc:chemicalFormula="C3H7NO2"/>
      <species boundaryCondition="false" constant="false" hasOnlySubstanceUnits="false" id="M_C00385[p]" name="xan[c]" fbc:chemicalFormula="C5H4N4O2"/>
      <species boundaryCondition="false" constant="false" hasOnlySubstanceUnits="false" id="M_C07118"/>
      <species boundaryCondition="false" constant="false" hasOnlySubstanceUnits="false" id="M_C02378"/>
      <species boundaryCondition="false" constant="false" hasOnlySubstanceUnits="false" id="M_C00446" name="gal1p[c]" fbc:chemicalFormula="C6H13O9P"/>
      <species boundaryCondition="false" constant="false" hasOnlySubstanceUnits="false" id="M_C06793"/>
      <species boundaryCondition="false" constant="false" hasOnlySubstanceUnits="false" id="M_C06791"/>
      <species boundaryCondition="false" constant="false" hasOnlySubstanceUnits="false" id="M_C02745" name="flxr[c]" fbc:chemicalFormula="XH2"/>
      <species boundaryCondition="false" constant="false" hasOnlySubstanceUnits="false" id="M_C02869" name="flxso[c]" fbc:chemicalFormula="XH"/>
      <species boundaryCondition="false" constant="false" hasOnlySubstanceUnits="false" id="M_murein5p5p[p]" name="murein5p5p[p]" fbc:chemicalFormula="C80H128N16O42"/>
      <species boundaryCondition="false" constant="false" hasOnlySubstanceUnits="false" id="M_C06792"/>
      <species boundaryCondition="false" constant="false" hasOnlySubstanceUnits="false" id="M_C04640" name="fpram[c]" fbc:chemicalFormula="C8H16N3O8P"/>
      <species boundaryCondition="false" constant="false" hasOnlySubstanceUnits="false" id="M_C03373" name="air[c]" fbc:chemicalFormula="C8H14N3O7P"/>
      <species boundaryCondition="false" constant="false" hasOnlySubstanceUnits="false" id="M_C11540"/>
      <species boundaryCondition="false" constant="false" hasOnlySubstanceUnits="false" id="M_C11541"/>
      <species boundaryCondition="false" constant="false" hasOnlySubstanceUnits="false" id="M_C00392" name="mnl[e]" fbc:chemicalFormula="C6H14O6"/>
      <species boundaryCondition="false" constant="false" hasOnlySubstanceUnits="false" id="M_cpe160" name="cpe160" fbc:chemicalFormula="C39H74N1O8P1"/>
      <species boundaryCondition="false" constant="false" hasOnlySubstanceUnits="false" id="M_sulfac" name="sulfac" fbc:chemicalFormula="C2H4O5S"/>
      <species boundaryCondition="false" constant="false" hasOnlySubstanceUnits="false" id="M_C03837"/>
      <species boundaryCondition="false" constant="false" hasOnlySubstanceUnits="false" id="M_C03081"/>
      <species boundaryCondition="false" constant="false" hasOnlySubstanceUnits="false" id="M_C03077"/>
      <species boundaryCondition="false" constant="false" hasOnlySubstanceUnits="false" id="M_C03679"/>
      <species boundaryCondition="false" constant="false" hasOnlySubstanceUnits="false" id="M_C05548"/>
      <species boundaryCondition="false" constant="false" hasOnlySubstanceUnits="false" id="M_C03087"/>
      <species boundaryCondition="false" constant="false" hasOnlySubstanceUnits="false" id="M_C00283[e]" name="h2s[c]" fbc:chemicalFormula="H2S"/>
      <species boundaryCondition="false" constant="false" hasOnlySubstanceUnits="false" id="M_C06564"/>
      <species boundaryCondition="false" constant="false" hasOnlySubstanceUnits="false" id="M_C01444[e]" name="oxam[c]" fbc:chemicalFormula="C2H3NO3"/>
      <species boundaryCondition="false" constant="false" hasOnlySubstanceUnits="false" id="M_C02631" name="2ippm[c]" fbc:chemicalFormula="C7H10O4"/>
      <species boundaryCondition="false" constant="false" hasOnlySubstanceUnits="false" id="M_C02504" name="3c3hmp[c]" fbc:chemicalFormula="C7H12O5"/>
      <species boundaryCondition="false" constant="false" hasOnlySubstanceUnits="false" id="M_C02220"/>
      <species boundaryCondition="false" constant="false" hasOnlySubstanceUnits="false" id="M_C02494"/>
      <species boundaryCondition="false" constant="false" hasOnlySubstanceUnits="false" id="M_C00121" name="rib-D[c]" fbc:chemicalFormula="C5H10O5"/>
      <species boundaryCondition="false" constant="false" hasOnlySubstanceUnits="false" id="M_C02216"/>
      <species boundaryCondition="false" constant="false" hasOnlySubstanceUnits="false" id="M_C02214"/>
      <species boundaryCondition="false" constant="false" hasOnlySubstanceUnits="false" id="M_C02774"/>
      <species boundaryCondition="false" constant="false" hasOnlySubstanceUnits="false" id="M_C02217"/>
      <species boundaryCondition="false" constant="false" hasOnlySubstanceUnits="false" id="M_C02200"/>
      <species boundaryCondition="false" constant="false" hasOnlySubstanceUnits="false" id="M_C02467"/>
      <species boundaryCondition="false" constant="false" hasOnlySubstanceUnits="false" id="M_C02771"/>
      <species boundaryCondition="false" constant="false" hasOnlySubstanceUnits="false" id="M_C02206"/>
      <species boundaryCondition="false" constant="false" hasOnlySubstanceUnits="false" id="M_C06307"/>
      <species boundaryCondition="false" constant="false" hasOnlySubstanceUnits="false" id="M_C00689" name="tre6p[c]" fbc:chemicalFormula="C12H23O14P"/>
      <species boundaryCondition="false" constant="false" hasOnlySubstanceUnits="false" id="M_C11515"/>
      <species boundaryCondition="false" constant="false" hasOnlySubstanceUnits="false" id="M_C02341" name="acon-T[c]" fbc:chemicalFormula="C6H6O6"/>
      <species boundaryCondition="false" constant="false" hasOnlySubstanceUnits="false" id="M_C06308"/>
      <species boundaryCondition="false" constant="false" hasOnlySubstanceUnits="false" id="M_C03576"/>
      <species boundaryCondition="false" constant="false" hasOnlySubstanceUnits="false" id="M_C11498"/>
      <species boundaryCondition="false" constant="false" hasOnlySubstanceUnits="false" id="M_C11507"/>
      <species boundaryCondition="false" constant="false" hasOnlySubstanceUnits="false" id="M_C11514" name="aconm[c]" fbc:chemicalFormula="C7H8O6"/>
      <species boundaryCondition="false" constant="false" hasOnlySubstanceUnits="false" id="M_C11513"/>
      <species boundaryCondition="false" constant="false" hasOnlySubstanceUnits="false" id="M_C11506"/>
      <species boundaryCondition="false" constant="false" hasOnlySubstanceUnits="false" id="M_C11496"/>
      <species boundaryCondition="false" constant="false" hasOnlySubstanceUnits="false" id="M_C17753"/>
      <species boundaryCondition="false" constant="false" hasOnlySubstanceUnits="false" id="M_C08565"/>
      <species boundaryCondition="false" constant="false" hasOnlySubstanceUnits="false" id="M_C00134[p]" name="ptrc[c]" fbc:chemicalFormula="C4H12N2"/>
      <species boundaryCondition="false" constant="false" hasOnlySubstanceUnits="false" id="M_C00037[e]" name="gly[c]" fbc:chemicalFormula="C2H5NO2"/>
      <species boundaryCondition="false" constant="false" hasOnlySubstanceUnits="false" id="M_2agpg180" name="2agpg180" fbc:chemicalFormula="C24H49O9P1"/>
      <species boundaryCondition="false" constant="false" hasOnlySubstanceUnits="false" id="M_apg180" name="apg180" fbc:chemicalFormula="C60H126O11P"/>
      <species boundaryCondition="false" constant="false" hasOnlySubstanceUnits="false" id="M_pg180" name="pg180" fbc:chemicalFormula="C42H83O10P1"/>
      <species boundaryCondition="false" constant="false" hasOnlySubstanceUnits="false" id="M_C01842"/>
      <species boundaryCondition="false" constant="false" hasOnlySubstanceUnits="false" id="M_C00803"/>
      <species boundaryCondition="false" constant="false" hasOnlySubstanceUnits="false" id="M_C05512[p]" name="din[c]" fbc:chemicalFormula="C10H12N4O4"/>
      <species boundaryCondition="false" constant="false" hasOnlySubstanceUnits="false" id="M_C00797"/>
      <species boundaryCondition="false" constant="false" hasOnlySubstanceUnits="false" id="M_C01047"/>
      <species boundaryCondition="false" constant="false" hasOnlySubstanceUnits="false" id="M_C06563"/>
      <species boundaryCondition="false" constant="false" hasOnlySubstanceUnits="false" id="M_aconm" name="aconm" fbc:chemicalFormula="C7H8O6"/>
      <species boundaryCondition="false" constant="false" hasOnlySubstanceUnits="false" id="M_3hcpalm9eACP" name="3hcpalm9eACP" fbc:chemicalFormula="C27H50N2O9PRS"/>
      <species boundaryCondition="false" constant="false" hasOnlySubstanceUnits="false" id="M_C00682"/>
      <species boundaryCondition="false" constant="false" hasOnlySubstanceUnits="false" id="M_C00051[e]" name="gthrd[c]" fbc:chemicalFormula="C10H17N3O6S"/>
      <species boundaryCondition="false" constant="false" hasOnlySubstanceUnits="false" id="M_C04593" name="micit[c]" fbc:chemicalFormula="C7H10O7"/>
      <species boundaryCondition="false" constant="false" hasOnlySubstanceUnits="false" id="M_C06321"/>
      <species boundaryCondition="false" constant="false" hasOnlySubstanceUnits="false" id="M_C01251"/>
      <species boundaryCondition="false" constant="false" hasOnlySubstanceUnits="false" id="M_C05572"/>
      <species boundaryCondition="false" constant="false" hasOnlySubstanceUnits="false" id="M_C00955"/>
      <species boundaryCondition="false" constant="false" hasOnlySubstanceUnits="false" id="M_C00637"/>
      <species boundaryCondition="false" constant="false" hasOnlySubstanceUnits="false" id="M_C00954"/>
      <species boundaryCondition="false" constant="false" hasOnlySubstanceUnits="false" id="M_C05960"/>
      <species boundaryCondition="false" constant="false" hasOnlySubstanceUnits="false" id="M_C00696"/>
      <species boundaryCondition="false" constant="false" hasOnlySubstanceUnits="false" id="M_C16426"/>
      <species boundaryCondition="false" constant="false" hasOnlySubstanceUnits="false" id="M_C04713"/>
      <species boundaryCondition="false" constant="false" hasOnlySubstanceUnits="false" id="M_C16428"/>
      <species boundaryCondition="false" constant="false" hasOnlySubstanceUnits="false" id="M_C16429"/>
      <species boundaryCondition="false" constant="false" hasOnlySubstanceUnits="false" id="M_C16424"/>
      <species boundaryCondition="false" constant="false" hasOnlySubstanceUnits="false" id="M_C00645[p]" name="acmana[c]" fbc:chemicalFormula="C8H15NO6"/>
      <species boundaryCondition="false" constant="false" hasOnlySubstanceUnits="false" id="M_C00645[e]" name="acmana[c]" fbc:chemicalFormula="C8H15NO6"/>
      <species boundaryCondition="false" constant="false" hasOnlySubstanceUnits="false" id="M_C16430"/>
      <species boundaryCondition="false" constant="false" hasOnlySubstanceUnits="false" id="M_C16445"/>
      <species boundaryCondition="false" constant="false" hasOnlySubstanceUnits="false" id="M_C05918"/>
      <species boundaryCondition="false" constant="false" hasOnlySubstanceUnits="false" id="M_C16427"/>
      <species boundaryCondition="false" constant="false" hasOnlySubstanceUnits="false" id="M_C00163" name="ppa[c]" fbc:chemicalFormula="C3H6O2"/>
      <species boundaryCondition="false" constant="false" hasOnlySubstanceUnits="false" id="M_C02876" name="ppap[c]" fbc:chemicalFormula="C3H7O5P"/>
      <species boundaryCondition="false" constant="false" hasOnlySubstanceUnits="false" id="M_C00204[p]" name="2ddglcn[c]" fbc:chemicalFormula="C6H10O6"/>
      <species boundaryCondition="false" constant="false" hasOnlySubstanceUnits="false" id="M_C00204[e]" name="2ddglcn[c]" fbc:chemicalFormula="C6H10O6"/>
      <species boundaryCondition="false" constant="false" hasOnlySubstanceUnits="false" id="M_C17751"/>
      <species boundaryCondition="false" constant="false" hasOnlySubstanceUnits="false" id="M_C08540"/>
      <species boundaryCondition="false" constant="false" hasOnlySubstanceUnits="false" id="M_C04590"/>
      <species boundaryCondition="false" constant="false" hasOnlySubstanceUnits="false" id="M_C00092[e]" name="g6p[c]" fbc:chemicalFormula="C6H13O9P"/>
      <species boundaryCondition="false" constant="false" hasOnlySubstanceUnits="false" id="M_C00092[p]" name="g6p[c]" fbc:chemicalFormula="C6H13O9P"/>
      <species boundaryCondition="false" constant="false" hasOnlySubstanceUnits="false" id="M_C00526[p]" name="duri[c]" fbc:chemicalFormula="C9H12N2O5"/>
      <species boundaryCondition="false" constant="false" hasOnlySubstanceUnits="false" id="M_C00365[p]" name="dump[c]" fbc:chemicalFormula="C9H13N2O8P"/>
      <species boundaryCondition="false" constant="false" hasOnlySubstanceUnits="false" id="M_C11878"/>
      <species boundaryCondition="false" constant="false" hasOnlySubstanceUnits="false" id="M_C11901"/>
      <species boundaryCondition="false" constant="false" hasOnlySubstanceUnits="false" id="M_C11877"/>
      <species boundaryCondition="false" constant="false" hasOnlySubstanceUnits="false" id="M_C11880"/>
      <species boundaryCondition="false" constant="false" hasOnlySubstanceUnits="false" id="M_C11879"/>
      <species boundaryCondition="false" constant="false" hasOnlySubstanceUnits="false" id="M_C11894"/>
      <species boundaryCondition="false" constant="false" hasOnlySubstanceUnits="false" id="M_C11881"/>
      <species boundaryCondition="false" constant="false" hasOnlySubstanceUnits="false" id="M_C11896"/>
      <species boundaryCondition="false" constant="false" hasOnlySubstanceUnits="false" id="M_C11895"/>
      <species boundaryCondition="false" constant="false" hasOnlySubstanceUnits="false" id="M_C11898"/>
      <species boundaryCondition="false" constant="false" hasOnlySubstanceUnits="false" id="M_C11897"/>
      <species boundaryCondition="false" constant="false" hasOnlySubstanceUnits="false" id="M_C00798" name="forcoa[c]" fbc:chemicalFormula="C22H36N7O17P3S"/>
      <species boundaryCondition="false" constant="false" hasOnlySubstanceUnits="false" id="M_C00811"/>
      <species boundaryCondition="false" constant="false" hasOnlySubstanceUnits="false" id="M_C02569"/>
      <species boundaryCondition="false" constant="false" hasOnlySubstanceUnits="false" id="M_C13635"/>
      <species boundaryCondition="false" constant="false" hasOnlySubstanceUnits="false" id="M_C02370"/>
      <species boundaryCondition="false" constant="false" hasOnlySubstanceUnits="false" id="M_feoxam" name="feoxam" fbc:chemicalFormula="C25H45FeN6O8"/>
      <species boundaryCondition="false" constant="false" hasOnlySubstanceUnits="false" id="M_feoxam[p]" name="feoxam[p]" fbc:chemicalFormula="C25H45FeN6O8"/>
      <species boundaryCondition="false" constant="false" hasOnlySubstanceUnits="false" id="M_C05715"/>
      <species boundaryCondition="false" constant="false" hasOnlySubstanceUnits="false" id="M_C15790"/>
      <species boundaryCondition="false" constant="false" hasOnlySubstanceUnits="false" id="M_C15789"/>
      <species boundaryCondition="false" constant="false" hasOnlySubstanceUnits="false" id="M_C12208"/>
      <species boundaryCondition="false" constant="false" hasOnlySubstanceUnits="false" id="M_C10434"/>
      <species boundaryCondition="false" constant="false" hasOnlySubstanceUnits="false" id="M_C05608"/>
      <species boundaryCondition="false" constant="false" hasOnlySubstanceUnits="false" id="M_C02646"/>
      <species boundaryCondition="false" constant="false" hasOnlySubstanceUnits="false" id="M_cu[e]" name="cu[e]" fbc:chemicalFormula="Cu"/>
      <species boundaryCondition="false" constant="false" hasOnlySubstanceUnits="false" id="M_ttdcea[p]" name="ttdcea[p]" fbc:chemicalFormula="C14H26O2"/>
      <species boundaryCondition="false" constant="false" hasOnlySubstanceUnits="false" id="M_C06240" name="uacmamu[c]" fbc:chemicalFormula="C17H25N3O18P2"/>
      <species boundaryCondition="false" constant="false" hasOnlySubstanceUnits="false" id="M_unagamu" name="unagamu" fbc:chemicalFormula="C71H116N2O18P2"/>
      <species boundaryCondition="false" constant="false" hasOnlySubstanceUnits="false" id="M_unaga" name="unaga" fbc:chemicalFormula="C63H105NO12P2"/>
      <species boundaryCondition="false" constant="false" hasOnlySubstanceUnits="false" id="M_C03508" name="2aobut[c]" fbc:chemicalFormula="C4H7NO3"/>
      <species boundaryCondition="false" constant="false" hasOnlySubstanceUnits="false" id="M_C02050"/>
      <species boundaryCondition="false" constant="false" hasOnlySubstanceUnits="false" id="M_C06228[e]" name="fecrm[c]" fbc:chemicalFormula="C27H42FeN9O12"/>
      <species boundaryCondition="false" constant="false" hasOnlySubstanceUnits="false" id="M_C06228" name="fecrm[c]" fbc:chemicalFormula="C27H42FeN9O12"/>
      <species boundaryCondition="false" constant="false" hasOnlySubstanceUnits="false" id="M_C06228[p]" name="fecrm[c]" fbc:chemicalFormula="C27H42FeN9O12"/>
      <species boundaryCondition="false" constant="false" hasOnlySubstanceUnits="false" id="M_1tdecg3p[p]" name="1tdecg3p[p]" fbc:chemicalFormula="C17H35O7P1"/>
      <species boundaryCondition="false" constant="false" hasOnlySubstanceUnits="false" id="M_C06338"/>
      <species boundaryCondition="false" constant="false" hasOnlySubstanceUnits="false" id="M_C06342"/>
      <species boundaryCondition="false" constant="false" hasOnlySubstanceUnits="false" id="M_C06331"/>
      <species boundaryCondition="false" constant="false" hasOnlySubstanceUnits="false" id="M_C06343"/>
      <species boundaryCondition="false" constant="false" hasOnlySubstanceUnits="false" id="M_C06339"/>
      <species boundaryCondition="false" constant="false" hasOnlySubstanceUnits="false" id="M_C06333"/>
      <species boundaryCondition="false" constant="false" hasOnlySubstanceUnits="false" id="M_C06336"/>
      <species boundaryCondition="false" constant="false" hasOnlySubstanceUnits="false" id="M_C06319"/>
      <species boundaryCondition="false" constant="false" hasOnlySubstanceUnits="false" id="M_C06320"/>
      <species boundaryCondition="false" constant="false" hasOnlySubstanceUnits="false" id="M_C16564"/>
      <species boundaryCondition="false" constant="false" hasOnlySubstanceUnits="false" id="M_C16563"/>
      <species boundaryCondition="false" constant="false" hasOnlySubstanceUnits="false" id="M_C00181[e]" name="xyl-D[c]" fbc:chemicalFormula="C5H10O5"/>
      <species boundaryCondition="false" constant="false" hasOnlySubstanceUnits="false" id="M_fe3[e]" name="fe3[e]" fbc:chemicalFormula="Fe"/>
      <species boundaryCondition="false" constant="false" hasOnlySubstanceUnits="false" id="M_C06181"/>
      <species boundaryCondition="false" constant="false" hasOnlySubstanceUnits="false" id="M_C06182"/>
      <species boundaryCondition="false" constant="false" hasOnlySubstanceUnits="false" id="M_C06183"/>
      <species boundaryCondition="false" constant="false" hasOnlySubstanceUnits="false" id="M_C01672" name="15dap[c]" fbc:chemicalFormula="C5H14N2"/>
      <species boundaryCondition="false" constant="false" hasOnlySubstanceUnits="false" id="M_C16565" name="na15dap[c]" fbc:chemicalFormula="C8H21N3"/>
      <species boundaryCondition="false" constant="false" hasOnlySubstanceUnits="false" id="M_C11821"/>
      <species boundaryCondition="false" constant="false" hasOnlySubstanceUnits="false" id="M_C00398"/>
      <species boundaryCondition="false" constant="false" hasOnlySubstanceUnits="false" id="M_C05852"/>
      <species boundaryCondition="false" constant="false" hasOnlySubstanceUnits="false" id="M_C06608"/>
      <species boundaryCondition="false" constant="false" hasOnlySubstanceUnits="false" id="M_C06605"/>
      <species boundaryCondition="false" constant="false" hasOnlySubstanceUnits="false" id="M_C06598"/>
      <species boundaryCondition="false" constant="false" hasOnlySubstanceUnits="false" id="M_C06602"/>
      <species boundaryCondition="false" constant="false" hasOnlySubstanceUnits="false" id="M_C06597"/>
      <species boundaryCondition="false" constant="false" hasOnlySubstanceUnits="false" id="M_C06639"/>
      <species boundaryCondition="false" constant="false" hasOnlySubstanceUnits="false" id="M_C06640"/>
      <species boundaryCondition="false" constant="false" hasOnlySubstanceUnits="false" id="M_C14828"/>
      <species boundaryCondition="false" constant="false" hasOnlySubstanceUnits="false" id="M_C14825"/>
      <species boundaryCondition="false" constant="false" hasOnlySubstanceUnits="false" id="M_C02083"/>
      <species boundaryCondition="false" constant="false" hasOnlySubstanceUnits="false" id="M_C01998"/>
      <species boundaryCondition="false" constant="false" hasOnlySubstanceUnits="false" id="M_C01659"/>
      <species boundaryCondition="false" constant="false" hasOnlySubstanceUnits="false" id="M_C06893"/>
      <species boundaryCondition="false" constant="false" hasOnlySubstanceUnits="false" id="M_C14104"/>
      <species boundaryCondition="false" constant="false" hasOnlySubstanceUnits="false" id="M_C02909"/>
      <species boundaryCondition="false" constant="false" hasOnlySubstanceUnits="false" id="M_C14105"/>
      <species boundaryCondition="false" constant="false" hasOnlySubstanceUnits="false" id="M_C14110"/>
      <species boundaryCondition="false" constant="false" hasOnlySubstanceUnits="false" id="M_C14109"/>
      <species boundaryCondition="false" constant="false" hasOnlySubstanceUnits="false" id="M_C14098"/>
      <species boundaryCondition="false" constant="false" hasOnlySubstanceUnits="false" id="M_C14102"/>
      <species boundaryCondition="false" constant="false" hasOnlySubstanceUnits="false" id="M_C14108"/>
      <species boundaryCondition="false" constant="false" hasOnlySubstanceUnits="false" id="M_C14107"/>
      <species boundaryCondition="false" constant="false" hasOnlySubstanceUnits="false" id="M_C06614"/>
      <species boundaryCondition="false" constant="false" hasOnlySubstanceUnits="false" id="M_C06599"/>
      <species boundaryCondition="false" constant="false" hasOnlySubstanceUnits="false" id="M_C02557"/>
      <species boundaryCondition="false" constant="false" hasOnlySubstanceUnits="false" id="M_C06615"/>
      <species boundaryCondition="false" constant="false" hasOnlySubstanceUnits="false" id="M_C06680"/>
      <species boundaryCondition="false" constant="false" hasOnlySubstanceUnits="false" id="M_C07479"/>
      <species boundaryCondition="false" constant="false" hasOnlySubstanceUnits="false" id="M_C11354"/>
      <species boundaryCondition="false" constant="false" hasOnlySubstanceUnits="false" id="M_C06581"/>
      <species boundaryCondition="false" constant="false" hasOnlySubstanceUnits="false" id="M_C06582"/>
      <species boundaryCondition="false" constant="false" hasOnlySubstanceUnits="false" id="M_C06641"/>
      <species boundaryCondition="false" constant="false" hasOnlySubstanceUnits="false" id="M_C01850"/>
      <species boundaryCondition="false" constant="false" hasOnlySubstanceUnits="false" id="M_pgp180" name="pgp180" fbc:chemicalFormula="C42H84O13P2"/>
      <species boundaryCondition="false" constant="false" hasOnlySubstanceUnits="false" id="M_C01326[e]" name="cyan[c]" fbc:chemicalFormula="CHN"/>
      <species boundaryCondition="false" constant="false" hasOnlySubstanceUnits="false" id="M_C01326[p]" name="cyan[c]" fbc:chemicalFormula="CHN"/>
      <species boundaryCondition="false" constant="false" hasOnlySubstanceUnits="false" id="M_C00244[e]" name="no3[c]" fbc:chemicalFormula="HNO3"/>
      <species boundaryCondition="false" constant="false" hasOnlySubstanceUnits="false" id="M_C07288"/>
      <species boundaryCondition="false" constant="false" hasOnlySubstanceUnits="false" id="M_C07287"/>
      <species boundaryCondition="false" constant="false" hasOnlySubstanceUnits="false" id="M_C00262[p]" name="hxan[c]" fbc:chemicalFormula="C5H4N4O"/>
      <species boundaryCondition="false" constant="false" hasOnlySubstanceUnits="false" id="M_C00262[e]" name="hxan[c]" fbc:chemicalFormula="C5H4N4O"/>
      <species boundaryCondition="false" constant="false" hasOnlySubstanceUnits="false" id="M_C00084[p]" name="acald[c]" fbc:chemicalFormula="C2H4O"/>
      <species boundaryCondition="false" constant="false" hasOnlySubstanceUnits="false" id="M_C05825"/>
      <species boundaryCondition="false" constant="false" hasOnlySubstanceUnits="false" id="M_C05141"/>
      <species boundaryCondition="false" constant="false" hasOnlySubstanceUnits="false" id="M_C05300"/>
      <species boundaryCondition="false" constant="false" hasOnlySubstanceUnits="false" id="M_C05139"/>
      <species boundaryCondition="false" constant="false" hasOnlySubstanceUnits="false" id="M_C05140"/>
      <species boundaryCondition="false" constant="false" hasOnlySubstanceUnits="false" id="M_C05158"/>
      <species boundaryCondition="false" constant="false" hasOnlySubstanceUnits="false" id="M_C05839"/>
      <species boundaryCondition="false" constant="false" hasOnlySubstanceUnits="false" id="M_murein4p4p[p]" name="murein4p4p[p]" fbc:chemicalFormula="C74H118N14O40"/>
      <species boundaryCondition="false" constant="false" hasOnlySubstanceUnits="false" id="M_C01272"/>
      <species boundaryCondition="false" constant="false" hasOnlySubstanceUnits="false" id="M_C04525"/>
      <species boundaryCondition="false" constant="false" hasOnlySubstanceUnits="false" id="M_C04385"/>
      <species boundaryCondition="false" constant="false" hasOnlySubstanceUnits="false" id="M_C03946"/>
      <species boundaryCondition="false" constant="false" hasOnlySubstanceUnits="false" id="M_C01243"/>
      <species boundaryCondition="false" constant="false" hasOnlySubstanceUnits="false" id="M_C01244"/>
      <species boundaryCondition="false" constant="false" hasOnlySubstanceUnits="false" id="M_C04367"/>
      <species boundaryCondition="false" constant="false" hasOnlySubstanceUnits="false" id="M_C04208"/>
      <species boundaryCondition="false" constant="false" hasOnlySubstanceUnits="false" id="M_C04207"/>
      <species boundaryCondition="false" constant="false" hasOnlySubstanceUnits="false" id="M_C01717"/>
      <species boundaryCondition="false" constant="false" hasOnlySubstanceUnits="false" id="M_pe141" name="pe141" fbc:chemicalFormula="C33H62N1O8P1"/>
      <species boundaryCondition="false" constant="false" hasOnlySubstanceUnits="false" id="M_pe141[p]" name="pe141[p]" fbc:chemicalFormula="C33H62N1O8P1"/>
      <species boundaryCondition="false" constant="false" hasOnlySubstanceUnits="false" id="M_C00094[e]" name="so3[c]" fbc:chemicalFormula="H2O3S"/>
      <species boundaryCondition="false" constant="false" hasOnlySubstanceUnits="false" id="M_C10733"/>
      <species boundaryCondition="false" constant="false" hasOnlySubstanceUnits="false" id="M_C15668"/>
      <species boundaryCondition="false" constant="false" hasOnlySubstanceUnits="false" id="M_C01417[e]" name="cynt[c]" fbc:chemicalFormula="CHNO"/>
      <species boundaryCondition="false" constant="false" hasOnlySubstanceUnits="false" id="M_3hpppn[e]" name="3hpppn[e]" fbc:chemicalFormula="C9H10O3"/>
      <species boundaryCondition="false" constant="false" hasOnlySubstanceUnits="false" id="M_3hpppn[p]" name="3hpppn[p]" fbc:chemicalFormula="C9H10O3"/>
      <species boundaryCondition="false" constant="false" hasOnlySubstanceUnits="false" id="M_C00263[p]" name="hom-L[c]" fbc:chemicalFormula="C4H9NO3"/>
      <species boundaryCondition="false" constant="false" hasOnlySubstanceUnits="false" id="M_C01936[p]" name="malthx[c]" fbc:chemicalFormula="C36H62O31"/>
      <species boundaryCondition="false" constant="false" hasOnlySubstanceUnits="false" id="M_1agpe181[p]" name="1agpe181[p]" fbc:chemicalFormula="C23H46NO7P1"/>
      <species boundaryCondition="false" constant="false" hasOnlySubstanceUnits="false" id="M_C16579"/>
      <species boundaryCondition="false" constant="false" hasOnlySubstanceUnits="false" id="M_C16589"/>
      <species boundaryCondition="false" constant="false" hasOnlySubstanceUnits="false" id="M_C16600"/>
      <species boundaryCondition="false" constant="false" hasOnlySubstanceUnits="false" id="M_C16597"/>
      <species boundaryCondition="false" constant="false" hasOnlySubstanceUnits="false" id="M_C16588"/>
      <species boundaryCondition="false" constant="false" hasOnlySubstanceUnits="false" id="M_C05345"/>
      <species boundaryCondition="false" constant="false" hasOnlySubstanceUnits="false" id="M_C00668"/>
      <species boundaryCondition="false" constant="false" hasOnlySubstanceUnits="false" id="M_C00669" name="glucys[c]" fbc:chemicalFormula="C8H14N2O5S"/>
      <species boundaryCondition="false" constant="false" hasOnlySubstanceUnits="false" id="M_C01879"/>
      <species boundaryCondition="false" constant="false" hasOnlySubstanceUnits="false" id="M_C03646"/>
      <species boundaryCondition="false" constant="false" hasOnlySubstanceUnits="false" id="M_C05402[e]" name="melib[c]" fbc:chemicalFormula="C12H22O11"/>
      <species boundaryCondition="false" constant="false" hasOnlySubstanceUnits="false" id="M_frulys[e]" name="frulys[e]" fbc:chemicalFormula="C12H24N2O7"/>
      <species boundaryCondition="false" constant="false" hasOnlySubstanceUnits="false" id="M_lipa_cold[e]" name="lipa_cold[e]" fbc:chemicalFormula="C114H208N2O39P2"/>
      <species boundaryCondition="false" constant="false" hasOnlySubstanceUnits="false" id="M_C00329" name="gam[e]" fbc:chemicalFormula="C6H13NO5"/>
      <species boundaryCondition="false" constant="false" hasOnlySubstanceUnits="false" id="M_C05922"/>
      <species boundaryCondition="false" constant="false" hasOnlySubstanceUnits="false" id="M_C04573"/>
      <species boundaryCondition="false" constant="false" hasOnlySubstanceUnits="false" id="M_C11923"/>
      <species boundaryCondition="false" constant="false" hasOnlySubstanceUnits="false" id="M_C11356"/>
      <species boundaryCondition="false" constant="false" hasOnlySubstanceUnits="false" id="M_C12001"/>
      <species boundaryCondition="false" constant="false" hasOnlySubstanceUnits="false" id="M_C12002"/>
      <species boundaryCondition="false" constant="false" hasOnlySubstanceUnits="false" id="M_C11409"/>
      <species boundaryCondition="false" constant="false" hasOnlySubstanceUnits="false" id="M_C06099"/>
      <species boundaryCondition="false" constant="false" hasOnlySubstanceUnits="false" id="M_C00468"/>
      <species boundaryCondition="false" constant="false" hasOnlySubstanceUnits="false" id="M_C02538"/>
      <species boundaryCondition="false" constant="false" hasOnlySubstanceUnits="false" id="M_C05298"/>
      <species boundaryCondition="false" constant="false" hasOnlySubstanceUnits="false" id="M_C01537"/>
      <species boundaryCondition="false" constant="false" hasOnlySubstanceUnits="false" id="M_C00009[e]" name="pi[c]" fbc:chemicalFormula="H3O4P"/>
      <species boundaryCondition="false" constant="false" hasOnlySubstanceUnits="false" id="M_C00493[e]" name="skm[c]" fbc:chemicalFormula="C7H10O5"/>
      <species boundaryCondition="false" constant="false" hasOnlySubstanceUnits="false" id="M_C00333[p]" name="galur[c]" fbc:chemicalFormula="C6H10O7"/>
      <species boundaryCondition="false" constant="false" hasOnlySubstanceUnits="false" id="M_C00333[e]" name="galur[c]" fbc:chemicalFormula="C6H10O7"/>
      <species boundaryCondition="false" constant="false" hasOnlySubstanceUnits="false" id="M_C00820"/>
      <species boundaryCondition="false" constant="false" hasOnlySubstanceUnits="false" id="M_C03855"/>
      <species boundaryCondition="false" constant="false" hasOnlySubstanceUnits="false" id="M_C03594"/>
      <species boundaryCondition="false" constant="false" hasOnlySubstanceUnits="false" id="M_C00329[e]" name="gam[e]" fbc:chemicalFormula="C6H13NO5"/>
      <species boundaryCondition="false" constant="false" hasOnlySubstanceUnits="false" id="M_C00266" name="gcald[c]" fbc:chemicalFormula="C2H4O2"/>
      <species boundaryCondition="false" constant="false" hasOnlySubstanceUnits="false" id="M_udpLa4n" name="udpLa4n" fbc:chemicalFormula="C14H23N3O15P2"/>
      <species boundaryCondition="false" constant="false" hasOnlySubstanceUnits="false" id="M_C05485"/>
      <species boundaryCondition="false" constant="false" hasOnlySubstanceUnits="false" id="M_C03205"/>
      <species boundaryCondition="false" constant="false" hasOnlySubstanceUnits="false" id="M_C05343"/>
      <species boundaryCondition="false" constant="false" hasOnlySubstanceUnits="false" id="M_C00305[p]" name="mg2[c]" fbc:chemicalFormula="Mg"/>
      <species boundaryCondition="false" constant="false" hasOnlySubstanceUnits="false" id="M_C03215"/>
      <species boundaryCondition="false" constant="false" hasOnlySubstanceUnits="false" id="M_C04234"/>
      <species boundaryCondition="false" constant="false" hasOnlySubstanceUnits="false" id="M_C00191[p]" name="glcur[c]" fbc:chemicalFormula="C6H10O7"/>
      <species boundaryCondition="false" constant="false" hasOnlySubstanceUnits="false" id="M_C04108"/>
      <species boundaryCondition="false" constant="false" hasOnlySubstanceUnits="false" id="M_hmgth" name="hmgth" fbc:chemicalFormula="C11H19N3O7S"/>
      <species boundaryCondition="false" constant="false" hasOnlySubstanceUnits="false" id="M_C00094[p]" name="so3[c]" fbc:chemicalFormula="H2O3S"/>
      <species boundaryCondition="false" constant="false" hasOnlySubstanceUnits="false" id="M_C00186[p]" name="lac-L[c]" fbc:chemicalFormula="C3H6O3"/>
      <species boundaryCondition="false" constant="false" hasOnlySubstanceUnits="false" id="M_C00624" name="acglu[c]" fbc:chemicalFormula="C7H11NO5"/>
      <species boundaryCondition="false" constant="false" hasOnlySubstanceUnits="false" id="M_C06230[e]" name="feenter[c]" fbc:chemicalFormula="C30H24FeN3O15"/>
      <species boundaryCondition="false" constant="false" hasOnlySubstanceUnits="false" id="M_C06701" name="ppt[e]" fbc:chemicalFormula="H3O3P"/>
      <species boundaryCondition="false" constant="false" hasOnlySubstanceUnits="false" id="M_C07294"/>
      <species boundaryCondition="false" constant="false" hasOnlySubstanceUnits="false" id="M_C07295"/>
      <species boundaryCondition="false" constant="false" hasOnlySubstanceUnits="false" id="M_C07307"/>
      <species boundaryCondition="false" constant="false" hasOnlySubstanceUnits="false" id="M_C00152[e]" name="asn-L[c]" fbc:chemicalFormula="C4H8N2O3"/>
      <species boundaryCondition="false" constant="false" hasOnlySubstanceUnits="false" id="M_C00788"/>
      <species boundaryCondition="false" constant="false" hasOnlySubstanceUnits="false" id="M_C00780"/>
      <species boundaryCondition="false" constant="false" hasOnlySubstanceUnits="false" id="M_C00978"/>
      <species boundaryCondition="false" constant="false" hasOnlySubstanceUnits="false" id="M_C05659"/>
      <species boundaryCondition="false" constant="false" hasOnlySubstanceUnits="false" id="M_C03680"/>
      <species boundaryCondition="false" constant="false" hasOnlySubstanceUnits="false" id="M_C00785"/>
      <species boundaryCondition="false" constant="false" hasOnlySubstanceUnits="false" id="M_murein5p4p[p]" name="murein5p4p[p]" fbc:chemicalFormula="C77H123N15O41"/>
      <species boundaryCondition="false" constant="false" hasOnlySubstanceUnits="false" id="M_C00135[e]" name="his-L[c]" fbc:chemicalFormula="C6H9N3O2"/>
      <species boundaryCondition="false" constant="false" hasOnlySubstanceUnits="false" id="M_C03015"/>
      <species boundaryCondition="false" constant="false" hasOnlySubstanceUnits="false" id="M_C03981"/>
      <species boundaryCondition="false" constant="false" hasOnlySubstanceUnits="false" id="M_C03248"/>
      <species boundaryCondition="false" constant="false" hasOnlySubstanceUnits="false" id="M_C16402"/>
      <species boundaryCondition="false" constant="false" hasOnlySubstanceUnits="false" id="M_C16414"/>
      <species boundaryCondition="false" constant="false" hasOnlySubstanceUnits="false" id="M_C08543"/>
      <species boundaryCondition="false" constant="false" hasOnlySubstanceUnits="false" id="M_C16397"/>
      <species boundaryCondition="false" constant="false" hasOnlySubstanceUnits="false" id="M_C16395"/>
      <species boundaryCondition="false" constant="false" hasOnlySubstanceUnits="false" id="M_C16396"/>
      <species boundaryCondition="false" constant="false" hasOnlySubstanceUnits="false" id="M_C16394"/>
      <species boundaryCondition="false" constant="false" hasOnlySubstanceUnits="false" id="M_C16403"/>
      <species boundaryCondition="false" constant="false" hasOnlySubstanceUnits="false" id="M_C16391"/>
      <species boundaryCondition="false" constant="false" hasOnlySubstanceUnits="false" id="M_C16283"/>
      <species boundaryCondition="false" constant="false" hasOnlySubstanceUnits="false" id="M_C16285"/>
      <species boundaryCondition="false" constant="false" hasOnlySubstanceUnits="false" id="M_C16269"/>
      <species boundaryCondition="false" constant="false" hasOnlySubstanceUnits="false" id="M_C17759"/>
      <species boundaryCondition="false" constant="false" hasOnlySubstanceUnits="false" id="M_C08552"/>
      <species boundaryCondition="false" constant="false" hasOnlySubstanceUnits="false" id="M_C16273"/>
      <species boundaryCondition="false" constant="false" hasOnlySubstanceUnits="false" id="M_C16272"/>
      <species boundaryCondition="false" constant="false" hasOnlySubstanceUnits="false" id="M_C08539"/>
      <species boundaryCondition="false" constant="false" hasOnlySubstanceUnits="false" id="M_C12144"/>
      <species boundaryCondition="false" constant="false" hasOnlySubstanceUnits="false" id="M_C00836"/>
      <species boundaryCondition="false" constant="false" hasOnlySubstanceUnits="false" id="M_C00475[e]" name="cytd[c]" fbc:chemicalFormula="C9H13N3O5"/>
      <species boundaryCondition="false" constant="false" hasOnlySubstanceUnits="false" id="M_C00319"/>
      <species boundaryCondition="false" constant="false" hasOnlySubstanceUnits="false" id="M_C06124"/>
      <species boundaryCondition="false" constant="false" hasOnlySubstanceUnits="false" id="M_C00312[e]" name="xylu-L[c]" fbc:chemicalFormula="C5H10O5"/>
      <species boundaryCondition="false" constant="false" hasOnlySubstanceUnits="false" id="M_C01120"/>
      <species boundaryCondition="false" constant="false" hasOnlySubstanceUnits="false" id="M_C12142"/>
      <species boundaryCondition="false" constant="false" hasOnlySubstanceUnits="false" id="M_C01413[e]" name="cd2[c]" fbc:chemicalFormula="Cd"/>
      <species boundaryCondition="false" constant="false" hasOnlySubstanceUnits="false" id="M_fe3dhbzs[e]" name="fe3dhbzs[e]" fbc:chemicalFormula="C10H8NO6Fe"/>
      <species boundaryCondition="false" constant="false" hasOnlySubstanceUnits="false" id="M_cu2[p]" name="cu2[p]" fbc:chemicalFormula="Cu"/>
      <species boundaryCondition="false" constant="false" hasOnlySubstanceUnits="false" id="M_C15499"/>
      <species boundaryCondition="false" constant="false" hasOnlySubstanceUnits="false" id="M_C12308"/>
      <species boundaryCondition="false" constant="false" hasOnlySubstanceUnits="false" id="M_C02034"/>
      <species boundaryCondition="false" constant="false" hasOnlySubstanceUnits="false" id="M_C15500"/>
      <species boundaryCondition="false" constant="false" hasOnlySubstanceUnits="false" id="M_C15485"/>
      <species boundaryCondition="false" constant="false" hasOnlySubstanceUnits="false" id="M_C15501"/>
      <species boundaryCondition="false" constant="false" hasOnlySubstanceUnits="false" id="M_C15502"/>
      <species boundaryCondition="false" constant="false" hasOnlySubstanceUnits="false" id="M_2agpe120[p]" name="2agpe120[p]" fbc:chemicalFormula="C17H36NO7P1"/>
      <species boundaryCondition="false" constant="false" hasOnlySubstanceUnits="false" id="M_C00506"/>
      <species boundaryCondition="false" constant="false" hasOnlySubstanceUnits="false" id="M_C11388"/>
      <species boundaryCondition="false" constant="false" hasOnlySubstanceUnits="false" id="M_C16028"/>
      <species boundaryCondition="false" constant="false" hasOnlySubstanceUnits="false" id="M_C11389"/>
      <species boundaryCondition="false" constant="false" hasOnlySubstanceUnits="false" id="M_C02367"/>
      <species boundaryCondition="false" constant="false" hasOnlySubstanceUnits="false" id="M_C01875"/>
      <species boundaryCondition="false" constant="false" hasOnlySubstanceUnits="false" id="M_C02213"/>
      <species boundaryCondition="false" constant="false" hasOnlySubstanceUnits="false" id="M_C01868"/>
      <species boundaryCondition="false" constant="false" hasOnlySubstanceUnits="false" id="M_C02879"/>
      <species boundaryCondition="false" constant="false" hasOnlySubstanceUnits="false" id="M_C01863"/>
      <species boundaryCondition="false" constant="false" hasOnlySubstanceUnits="false" id="M_C15025"/>
      <species boundaryCondition="false" constant="false" hasOnlySubstanceUnits="false" id="M_C02290"/>
      <species boundaryCondition="false" constant="false" hasOnlySubstanceUnits="false" id="M_C02990"/>
      <species boundaryCondition="false" constant="false" hasOnlySubstanceUnits="false" id="M_C11860"/>
      <species boundaryCondition="false" constant="false" hasOnlySubstanceUnits="false" id="M_C11861"/>
      <species boundaryCondition="false" constant="false" hasOnlySubstanceUnits="false" id="M_C11857"/>
      <species boundaryCondition="false" constant="false" hasOnlySubstanceUnits="false" id="M_C02741" name="prbamp[c]" fbc:chemicalFormula="C15H23N5O14P2"/>
      <species boundaryCondition="false" constant="false" hasOnlySubstanceUnits="false" id="M_C02739" name="prbatp[c]" fbc:chemicalFormula="C15H25N5O20P4"/>
      <species boundaryCondition="false" constant="false" hasOnlySubstanceUnits="false" id="M_C11859"/>
      <species boundaryCondition="false" constant="false" hasOnlySubstanceUnits="false" id="M_C11862"/>
      <species boundaryCondition="false" constant="false" hasOnlySubstanceUnits="false" id="M_C02024"/>
      <species boundaryCondition="false" constant="false" hasOnlySubstanceUnits="false" id="M_C03495"/>
      <species boundaryCondition="false" constant="false" hasOnlySubstanceUnits="false" id="M_C00406"/>
      <species boundaryCondition="false" constant="false" hasOnlySubstanceUnits="false" id="M_C16405"/>
      <species boundaryCondition="false" constant="false" hasOnlySubstanceUnits="false" id="M_C15793"/>
      <species boundaryCondition="false" constant="false" hasOnlySubstanceUnits="false" id="M_C15801"/>
      <species boundaryCondition="false" constant="false" hasOnlySubstanceUnits="false" id="M_C15785"/>
      <species boundaryCondition="false" constant="false" hasOnlySubstanceUnits="false" id="M_C15796"/>
      <species boundaryCondition="false" constant="false" hasOnlySubstanceUnits="false" id="M_C15797"/>
      <species boundaryCondition="false" constant="false" hasOnlySubstanceUnits="false" id="M_C15786"/>
      <species boundaryCondition="false" constant="false" hasOnlySubstanceUnits="false" id="M_C15802"/>
      <species boundaryCondition="false" constant="false" hasOnlySubstanceUnits="false" id="M_C15803"/>
      <species boundaryCondition="false" constant="false" hasOnlySubstanceUnits="false" id="M_C16159"/>
      <species boundaryCondition="false" constant="false" hasOnlySubstanceUnits="false" id="M_C04226"/>
      <species boundaryCondition="false" constant="false" hasOnlySubstanceUnits="false" id="M_C15800"/>
      <species boundaryCondition="false" constant="false" hasOnlySubstanceUnits="false" id="M_C15792"/>
      <species boundaryCondition="false" constant="false" hasOnlySubstanceUnits="false" id="M_C15798"/>
      <species boundaryCondition="false" constant="false" hasOnlySubstanceUnits="false" id="M_C15787"/>
      <species boundaryCondition="false" constant="false" hasOnlySubstanceUnits="false" id="M_C15791"/>
      <species boundaryCondition="false" constant="false" hasOnlySubstanceUnits="false" id="M_C15799"/>
      <species boundaryCondition="false" constant="false" hasOnlySubstanceUnits="false" id="M_C05593"/>
      <species boundaryCondition="false" constant="false" hasOnlySubstanceUnits="false" id="M_C01161"/>
      <species boundaryCondition="false" constant="false" hasOnlySubstanceUnits="false" id="M_C03402" name="asntrna[c]" fbc:chemicalFormula="C14H23N2O12PR2"/>
      <species boundaryCondition="false" constant="false" hasOnlySubstanceUnits="false" id="M_C01637" name="trnaasn[c]" fbc:chemicalFormula="C10H17O10PR2"/>
      <species boundaryCondition="false" constant="false" hasOnlySubstanceUnits="false" id="M_C01157"/>
      <species boundaryCondition="false" constant="false" hasOnlySubstanceUnits="false" id="M_C01877"/>
      <species boundaryCondition="false" constant="false" hasOnlySubstanceUnits="false" id="M_C03440"/>
      <species boundaryCondition="false" constant="false" hasOnlySubstanceUnits="false" id="M_C00423" name="cinnm[c]" fbc:chemicalFormula="C9H8O2"/>
      <species boundaryCondition="false" constant="false" hasOnlySubstanceUnits="false" id="M_C12213"/>
      <species boundaryCondition="false" constant="false" hasOnlySubstanceUnits="false" id="M_C12214"/>
      <species boundaryCondition="false" constant="false" hasOnlySubstanceUnits="false" id="M_C03340" name="23dhdp[c]" fbc:chemicalFormula="C7H7NO4"/>
      <species boundaryCondition="false" constant="false" hasOnlySubstanceUnits="false" id="M_C03004"/>
      <species boundaryCondition="false" constant="false" hasOnlySubstanceUnits="false" id="M_C12203"/>
      <species boundaryCondition="false" constant="false" hasOnlySubstanceUnits="false" id="M_C05619"/>
      <species boundaryCondition="false" constant="false" hasOnlySubstanceUnits="false" id="M_C02947"/>
      <species boundaryCondition="false" constant="false" hasOnlySubstanceUnits="false" id="M_C06390"/>
      <species boundaryCondition="false" constant="false" hasOnlySubstanceUnits="false" id="M_C06392"/>
      <species boundaryCondition="false" constant="false" hasOnlySubstanceUnits="false" id="M_C06384"/>
      <species boundaryCondition="false" constant="false" hasOnlySubstanceUnits="false" id="M_C06383"/>
      <species boundaryCondition="false" constant="false" hasOnlySubstanceUnits="false" id="M_C06382"/>
      <species boundaryCondition="false" constant="false" hasOnlySubstanceUnits="false" id="M_C06381"/>
      <species boundaryCondition="false" constant="false" hasOnlySubstanceUnits="false" id="M_C03147"/>
      <species boundaryCondition="false" constant="false" hasOnlySubstanceUnits="false" id="M_C02775"/>
      <species boundaryCondition="false" constant="false" hasOnlySubstanceUnits="false" id="M_C00328"/>
      <species boundaryCondition="false" constant="false" hasOnlySubstanceUnits="false" id="M_feoxam[e]" name="feoxam[e]" fbc:chemicalFormula="C25H45FeN6O8"/>
      <species boundaryCondition="false" constant="false" hasOnlySubstanceUnits="false" id="M_C00166" name="phpyr[c]" fbc:chemicalFormula="C9H8O3"/>
      <species boundaryCondition="false" constant="false" hasOnlySubstanceUnits="false" id="M_C02265"/>
      <species boundaryCondition="false" constant="false" hasOnlySubstanceUnits="false" id="M_C02237"/>
      <species boundaryCondition="false" constant="false" hasOnlySubstanceUnits="false" id="M_C01046"/>
      <species boundaryCondition="false" constant="false" hasOnlySubstanceUnits="false" id="M_C03623"/>
      <species boundaryCondition="false" constant="false" hasOnlySubstanceUnits="false" id="M_C02721"/>
      <species boundaryCondition="false" constant="false" hasOnlySubstanceUnits="false" id="M_C01419" name="cgly[c]" fbc:chemicalFormula="C5H10N2O3S"/>
      <species boundaryCondition="false" constant="false" hasOnlySubstanceUnits="false" id="M_C01419[p]" name="cgly[c]" fbc:chemicalFormula="C5H10N2O3S"/>
      <species boundaryCondition="false" constant="false" hasOnlySubstanceUnits="false" id="M_C02294"/>
      <species boundaryCondition="false" constant="false" hasOnlySubstanceUnits="false" id="M_C00644" name="mnl1p[c]" fbc:chemicalFormula="C6H15O9P"/>
      <species boundaryCondition="false" constant="false" hasOnlySubstanceUnits="false" id="M_C07478"/>
      <species boundaryCondition="false" constant="false" hasOnlySubstanceUnits="false" id="M_C06760"/>
      <species boundaryCondition="false" constant="false" hasOnlySubstanceUnits="false" id="M_C00299[p]" name="uri[c]" fbc:chemicalFormula="C9H12N2O6"/>
      <species boundaryCondition="false" constant="false" hasOnlySubstanceUnits="false" id="M_C00085[p]" name="f6p[c]" fbc:chemicalFormula="C6H13O9P"/>
      <species boundaryCondition="false" constant="false" hasOnlySubstanceUnits="false" id="M_C06593"/>
      <species boundaryCondition="false" constant="false" hasOnlySubstanceUnits="false" id="M_C01762[e]" name="xtsn[c]" fbc:chemicalFormula="C10H12N4O6"/>
      <species boundaryCondition="false" constant="false" hasOnlySubstanceUnits="false" id="M_C01762[p]" name="xtsn[c]" fbc:chemicalFormula="C10H12N4O6"/>
      <species boundaryCondition="false" constant="false" hasOnlySubstanceUnits="false" id="M_C00511"/>
      <species boundaryCondition="false" constant="false" hasOnlySubstanceUnits="false" id="M_C14090"/>
      <species boundaryCondition="false" constant="false" hasOnlySubstanceUnits="false" id="M_C14091"/>
      <species boundaryCondition="false" constant="false" hasOnlySubstanceUnits="false" id="M_5drib" name="5drib" fbc:chemicalFormula="C5H10O4"/>
      <species boundaryCondition="false" constant="false" hasOnlySubstanceUnits="false" id="M_C05198" name="dad-5[c]" fbc:chemicalFormula="C10H13N5O3"/>
      <species boundaryCondition="false" constant="false" hasOnlySubstanceUnits="false" id="M_C14087"/>
      <species boundaryCondition="false" constant="false" hasOnlySubstanceUnits="false" id="M_C14088"/>
      <species boundaryCondition="false" constant="false" hasOnlySubstanceUnits="false" id="M_C14082"/>
      <species boundaryCondition="false" constant="false" hasOnlySubstanceUnits="false" id="M_C14089"/>
      <species boundaryCondition="false" constant="false" hasOnlySubstanceUnits="false" id="M_C14084"/>
      <species boundaryCondition="false" constant="false" hasOnlySubstanceUnits="false" id="M_C14083"/>
      <species boundaryCondition="false" constant="false" hasOnlySubstanceUnits="false" id="M_C14085"/>
      <species boundaryCondition="false" constant="false" hasOnlySubstanceUnits="false" id="M_C14086"/>
      <species boundaryCondition="false" constant="false" hasOnlySubstanceUnits="false" id="M_C05744" name="actACP[c]" fbc:chemicalFormula="C15H26N2O9PRS"/>
      <species boundaryCondition="false" constant="false" hasOnlySubstanceUnits="false" id="M_C00263[e]" name="hom-L[c]" fbc:chemicalFormula="C4H9NO3"/>
      <species boundaryCondition="false" constant="false" hasOnlySubstanceUnits="false" id="M_C03684"/>
      <species boundaryCondition="false" constant="false" hasOnlySubstanceUnits="false" id="M_C02587"/>
      <species boundaryCondition="false" constant="false" hasOnlySubstanceUnits="false" id="M_C03642"/>
      <species boundaryCondition="false" constant="false" hasOnlySubstanceUnits="false" id="M_C02592"/>
      <species boundaryCondition="false" constant="false" hasOnlySubstanceUnits="false" id="M_C02575"/>
      <species boundaryCondition="false" constant="false" hasOnlySubstanceUnits="false" id="M_C00631" name="2pg[c]" fbc:chemicalFormula="C3H7O7P"/>
      <species boundaryCondition="false" constant="false" hasOnlySubstanceUnits="false" id="M_C07644"/>
      <species boundaryCondition="false" constant="false" hasOnlySubstanceUnits="false" id="M_C00183[e]" name="val-L[c]" fbc:chemicalFormula="C5H11NO2"/>
      <species boundaryCondition="false" constant="false" hasOnlySubstanceUnits="false" id="M_C16546"/>
      <species boundaryCondition="false" constant="false" hasOnlySubstanceUnits="false" id="M_C16549"/>
      <species boundaryCondition="false" constant="false" hasOnlySubstanceUnits="false" id="M_C15567"/>
      <species boundaryCondition="false" constant="false" hasOnlySubstanceUnits="false" id="M_C04118"/>
      <species boundaryCondition="false" constant="false" hasOnlySubstanceUnits="false" id="M_C03329"/>
      <species boundaryCondition="false" constant="false" hasOnlySubstanceUnits="false" id="M_C04489"/>
      <species boundaryCondition="false" constant="false" hasOnlySubstanceUnits="false" id="M_C04144"/>
      <species boundaryCondition="false" constant="false" hasOnlySubstanceUnits="false" id="M_C04164"/>
      <species boundaryCondition="false" constant="false" hasOnlySubstanceUnits="false" id="M_C06358"/>
      <species boundaryCondition="false" constant="false" hasOnlySubstanceUnits="false" id="M_C16547"/>
      <species boundaryCondition="false" constant="false" hasOnlySubstanceUnits="false" id="M_dsbcox[p]" name="dsbcox[p]" fbc:chemicalFormula="X"/>
      <species boundaryCondition="false" constant="false" hasOnlySubstanceUnits="false" id="M_C00127[p]" name="gthox[c]" fbc:chemicalFormula="C20H32N6O12S2"/>
      <species boundaryCondition="false" constant="false" hasOnlySubstanceUnits="false" id="M_dsbcrd[p]" name="dsbcrd[p]" fbc:chemicalFormula="XH2"/>
      <species boundaryCondition="false" constant="false" hasOnlySubstanceUnits="false" id="M_C00029[e]" name="udpg[c]" fbc:chemicalFormula="C15H24N2O17P2"/>
      <species boundaryCondition="false" constant="false" hasOnlySubstanceUnits="false" id="M_C16513"/>
      <species boundaryCondition="false" constant="false" hasOnlySubstanceUnits="false" id="M_C16166"/>
      <species boundaryCondition="false" constant="false" hasOnlySubstanceUnits="false" id="M_C16532"/>
      <species boundaryCondition="false" constant="false" hasOnlySubstanceUnits="false" id="M_C08323"/>
      <species boundaryCondition="false" constant="false" hasOnlySubstanceUnits="false" id="M_C06426"/>
      <species boundaryCondition="false" constant="false" hasOnlySubstanceUnits="false" id="M_C03035"/>
      <species boundaryCondition="false" constant="false" hasOnlySubstanceUnits="false" id="M_C06429"/>
      <species boundaryCondition="false" constant="false" hasOnlySubstanceUnits="false" id="M_C16169"/>
      <species boundaryCondition="false" constant="false" hasOnlySubstanceUnits="false" id="M_C02249"/>
      <species boundaryCondition="false" constant="false" hasOnlySubstanceUnits="false" id="M_C03242"/>
      <species boundaryCondition="false" constant="false" hasOnlySubstanceUnits="false" id="M_C03595"/>
      <species boundaryCondition="false" constant="false" hasOnlySubstanceUnits="false" id="M_C16529"/>
      <species boundaryCondition="false" constant="false" hasOnlySubstanceUnits="false" id="M_C08320"/>
      <species boundaryCondition="false" constant="false" hasOnlySubstanceUnits="false" id="M_C08281"/>
      <species boundaryCondition="false" constant="false" hasOnlySubstanceUnits="false" id="M_C16528"/>
      <species boundaryCondition="false" constant="false" hasOnlySubstanceUnits="false" id="M_C08316"/>
      <species boundaryCondition="false" constant="false" hasOnlySubstanceUnits="false" id="M_C16531"/>
      <species boundaryCondition="false" constant="false" hasOnlySubstanceUnits="false" id="M_C16526"/>
      <species boundaryCondition="false" constant="false" hasOnlySubstanceUnits="false" id="M_C16530"/>
      <species boundaryCondition="false" constant="false" hasOnlySubstanceUnits="false" id="M_pg120" name="pg120" fbc:chemicalFormula="C30H59O10P1"/>
      <species boundaryCondition="false" constant="false" hasOnlySubstanceUnits="false" id="M_hdcoa" name="hdcoa" fbc:chemicalFormula="C37H64N7O17P3S"/>
      <species boundaryCondition="false" constant="false" hasOnlySubstanceUnits="false" id="M_C01585[e]" name="hxa[c]" fbc:chemicalFormula="C6H12O2"/>
      <species boundaryCondition="false" constant="false" hasOnlySubstanceUnits="false" id="M_C03319" name="dtdprmn[c]" fbc:chemicalFormula="C16H26N2O15P2"/>
      <species boundaryCondition="false" constant="false" hasOnlySubstanceUnits="false" id="M_C00688" name="dtdp4d6dm[c]" fbc:chemicalFormula="C16H24N2O15P2"/>
      <species boundaryCondition="false" constant="false" hasOnlySubstanceUnits="false" id="M_cdpdodec11eg" name="cdpdodec11eg" fbc:chemicalFormula="C48H85N3O15P2"/>
      <species boundaryCondition="false" constant="false" hasOnlySubstanceUnits="false" id="M_ps181" name="ps181" fbc:chemicalFormula="C42H78N1O10P1"/>
      <species boundaryCondition="false" constant="false" hasOnlySubstanceUnits="false" id="M_cdpdhdecg" name="cdpdhdecg" fbc:chemicalFormula="C44H81N3O15P2"/>
      <species boundaryCondition="false" constant="false" hasOnlySubstanceUnits="false" id="M_2agpe141" name="2agpe141" fbc:chemicalFormula="C19H38NO7P1"/>
      <species boundaryCondition="false" constant="false" hasOnlySubstanceUnits="false" id="M_2agpe141[p]" name="2agpe141[p]" fbc:chemicalFormula="C19H38NO7P1"/>
      <species boundaryCondition="false" constant="false" hasOnlySubstanceUnits="false" id="M_2dmmql8" name="2dmmql8" fbc:chemicalFormula="C50H72O2"/>
      <species boundaryCondition="false" constant="false" hasOnlySubstanceUnits="false" id="M_C05818" name="2dmmq8[c]" fbc:chemicalFormula="C50H70O2"/>
      <species boundaryCondition="false" constant="false" hasOnlySubstanceUnits="false" id="M_C00580" name="dms[c]" fbc:chemicalFormula="C2H6S"/>
      <species boundaryCondition="false" constant="false" hasOnlySubstanceUnits="false" id="M_C11143" name="dmso[c]" fbc:chemicalFormula="C2H6OS"/>
      <species boundaryCondition="false" constant="false" hasOnlySubstanceUnits="false" id="M_C02501"/>
      <species boundaryCondition="false" constant="false" hasOnlySubstanceUnits="false" id="M_C16713"/>
      <species boundaryCondition="false" constant="false" hasOnlySubstanceUnits="false" id="M_C16714"/>
      <species boundaryCondition="false" constant="false" hasOnlySubstanceUnits="false" id="M_C16707"/>
      <species boundaryCondition="false" constant="false" hasOnlySubstanceUnits="false" id="M_C11250"/>
      <species boundaryCondition="false" constant="false" hasOnlySubstanceUnits="false" id="M_C16710"/>
      <species boundaryCondition="false" constant="false" hasOnlySubstanceUnits="false" id="M_C00032[p]" name="pheme[c]" fbc:chemicalFormula="C34H32FeN4O4"/>
      <species boundaryCondition="false" constant="false" hasOnlySubstanceUnits="false" id="M_C16415"/>
      <species boundaryCondition="false" constant="false" hasOnlySubstanceUnits="false" id="M_C04348"/>
      <species boundaryCondition="false" constant="false" hasOnlySubstanceUnits="false" id="M_2tdecg3p" name="2tdecg3p" fbc:chemicalFormula="C17H35O7P1"/>
      <species boundaryCondition="false" constant="false" hasOnlySubstanceUnits="false" id="M_C07649"/>
      <species boundaryCondition="false" constant="false" hasOnlySubstanceUnits="false" id="M_C16634"/>
      <species boundaryCondition="false" constant="false" hasOnlySubstanceUnits="false" id="M_C11736"/>
      <species boundaryCondition="false" constant="false" hasOnlySubstanceUnits="false" id="M_C02380"/>
      <species boundaryCondition="false" constant="false" hasOnlySubstanceUnits="false" id="M_C04646"/>
      <species boundaryCondition="false" constant="false" hasOnlySubstanceUnits="false" id="M_C16614"/>
      <species boundaryCondition="false" constant="false" hasOnlySubstanceUnits="false" id="M_C16613"/>
      <species boundaryCondition="false" constant="false" hasOnlySubstanceUnits="false" id="M_C05751" name="toct2eACP[c]" fbc:chemicalFormula="C19H34N2O8PRS"/>
      <species boundaryCondition="false" constant="false" hasOnlySubstanceUnits="false" id="M_C04620" name="3hoctACP[c]" fbc:chemicalFormula="C19H36N2O9PRS"/>
      <species boundaryCondition="false" constant="false" hasOnlySubstanceUnits="false" id="M_C16615"/>
      <species boundaryCondition="false" constant="false" hasOnlySubstanceUnits="false" id="M_C06393[p]" name="23dappa[c]" fbc:chemicalFormula="C3H8N2O2"/>
      <species boundaryCondition="false" constant="false" hasOnlySubstanceUnits="false" id="M_C06393[e]" name="23dappa[c]" fbc:chemicalFormula="C3H8N2O2"/>
      <species boundaryCondition="false" constant="false" hasOnlySubstanceUnits="false" id="M_C11953"/>
      <species boundaryCondition="false" constant="false" hasOnlySubstanceUnits="false" id="M_C11954"/>
      <species boundaryCondition="false" constant="false" hasOnlySubstanceUnits="false" id="M_C08616"/>
      <species boundaryCondition="false" constant="false" hasOnlySubstanceUnits="false" id="M_C11999"/>
      <species boundaryCondition="false" constant="false" hasOnlySubstanceUnits="false" id="M_C11998"/>
      <species boundaryCondition="false" constant="false" hasOnlySubstanceUnits="false" id="M_C11969"/>
      <species boundaryCondition="false" constant="false" hasOnlySubstanceUnits="false" id="M_C11970"/>
      <species boundaryCondition="false" constant="false" hasOnlySubstanceUnits="false" id="M_C08628"/>
      <species boundaryCondition="false" constant="false" hasOnlySubstanceUnits="false" id="M_C11977"/>
      <species boundaryCondition="false" constant="false" hasOnlySubstanceUnits="false" id="M_C11978"/>
      <species boundaryCondition="false" constant="false" hasOnlySubstanceUnits="false" id="M_C11993"/>
      <species boundaryCondition="false" constant="false" hasOnlySubstanceUnits="false" id="M_C11994"/>
      <species boundaryCondition="false" constant="false" hasOnlySubstanceUnits="false" id="M_C11997"/>
      <species boundaryCondition="false" constant="false" hasOnlySubstanceUnits="false" id="M_C11995"/>
      <species boundaryCondition="false" constant="false" hasOnlySubstanceUnits="false" id="M_C11996"/>
      <species boundaryCondition="false" constant="false" hasOnlySubstanceUnits="false" id="M_C01162"/>
      <species boundaryCondition="false" constant="false" hasOnlySubstanceUnits="false" id="M_C00481"/>
      <species boundaryCondition="false" constant="false" hasOnlySubstanceUnits="false" id="M_C00482"/>
      <species boundaryCondition="false" constant="false" hasOnlySubstanceUnits="false" id="M_C02681"/>
      <species boundaryCondition="false" constant="false" hasOnlySubstanceUnits="false" id="M_C00477"/>
      <species boundaryCondition="false" constant="false" hasOnlySubstanceUnits="false" id="M_C00583"/>
      <species boundaryCondition="false" constant="false" hasOnlySubstanceUnits="false" id="M_C05979"/>
      <species boundaryCondition="false" constant="false" hasOnlySubstanceUnits="false" id="M_C00186[e]" name="lac-L[c]" fbc:chemicalFormula="C3H6O3"/>
      <species boundaryCondition="false" constant="false" hasOnlySubstanceUnits="false" id="M_C02513"/>
      <species boundaryCondition="false" constant="false" hasOnlySubstanceUnits="false" id="M_C01835" name="malttr[c]" fbc:chemicalFormula="C18H32O16"/>
      <species boundaryCondition="false" constant="false" hasOnlySubstanceUnits="false" id="M_1tdec7eg3p[p]" name="1tdec7eg3p[p]" fbc:chemicalFormula="C17H33O7P1"/>
      <species boundaryCondition="false" constant="false" hasOnlySubstanceUnits="false" id="M_C05519" name="athr-L[c]" fbc:chemicalFormula="C4H9NO3"/>
      <species boundaryCondition="false" constant="false" hasOnlySubstanceUnits="false" id="M_C06025[p]" name="kdo2lipid4[c]" fbc:chemicalFormula="C84H154N2O37P2"/>
      <species boundaryCondition="false" constant="false" hasOnlySubstanceUnits="false" id="M_colipa[p]" name="colipa[p]" fbc:chemicalFormula="C176H314N2O100P4"/>
      <species boundaryCondition="false" constant="false" hasOnlySubstanceUnits="false" id="M_colipa[e]" name="colipa[e]" fbc:chemicalFormula="C176H314N2O100P4"/>
      <species boundaryCondition="false" constant="false" hasOnlySubstanceUnits="false" id="M_C02130" name="acmalt[c]" fbc:chemicalFormula="C14H24O12"/>
      <species boundaryCondition="false" constant="false" hasOnlySubstanceUnits="false" id="M_C16280"/>
      <species boundaryCondition="false" constant="false" hasOnlySubstanceUnits="false" id="M_C16279"/>
      <species boundaryCondition="false" constant="false" hasOnlySubstanceUnits="false" id="M_C16277"/>
      <species boundaryCondition="false" constant="false" hasOnlySubstanceUnits="false" id="M_C02647"/>
      <species boundaryCondition="false" constant="false" hasOnlySubstanceUnits="false" id="M_C03836"/>
      <species boundaryCondition="false" constant="false" hasOnlySubstanceUnits="false" id="M_C00671" name="3mop[c]" fbc:chemicalFormula="C6H10O3"/>
      <species boundaryCondition="false" constant="false" hasOnlySubstanceUnits="false" id="M_C15980"/>
      <species boundaryCondition="false" constant="false" hasOnlySubstanceUnits="false" id="M_C00134[e]" name="ptrc[c]" fbc:chemicalFormula="C4H12N2"/>
      <species boundaryCondition="false" constant="false" hasOnlySubstanceUnits="false" id="M_C03722" name="quln[c]" fbc:chemicalFormula="C7H5NO4"/>
      <species boundaryCondition="false" constant="false" hasOnlySubstanceUnits="false" id="M_C00827"/>
      <species boundaryCondition="false" constant="false" hasOnlySubstanceUnits="false" id="M_C17205"/>
      <species boundaryCondition="false" constant="false" hasOnlySubstanceUnits="false" id="M_C00920"/>
      <species boundaryCondition="false" constant="false" hasOnlySubstanceUnits="false" id="M_C05330"/>
      <species boundaryCondition="false" constant="false" hasOnlySubstanceUnits="false" id="M_C01817"/>
      <species boundaryCondition="false" constant="false" hasOnlySubstanceUnits="false" id="M_C00491"/>
      <species boundaryCondition="false" constant="false" hasOnlySubstanceUnits="false" id="M_acACP" name="acACP" fbc:chemicalFormula="C13H24N2O8PRS"/>
      <species boundaryCondition="false" constant="false" hasOnlySubstanceUnits="false" id="M_arbtn[p]" name="arbtn[p]" fbc:chemicalFormula="C22H36N4O13"/>
      <species boundaryCondition="false" constant="false" hasOnlySubstanceUnits="false" id="M_C06372"/>
      <species boundaryCondition="false" constant="false" hasOnlySubstanceUnits="false" id="M_galctn-L" name="galctn-L" fbc:chemicalFormula="C6H12O7"/>
      <species boundaryCondition="false" constant="false" hasOnlySubstanceUnits="false" id="M_galctn-L[p]" name="galctn-L[p]" fbc:chemicalFormula="C6H12O7"/>
      <species boundaryCondition="false" constant="false" hasOnlySubstanceUnits="false" id="M_C06227[e]" name="fe3hox[c]" fbc:chemicalFormula="C9H18O6N3Fe"/>
      <species boundaryCondition="false" constant="false" hasOnlySubstanceUnits="false" id="M_fe3hox-un[e]" name="fe3hox-un[e]" fbc:chemicalFormula="C9H21O6N3"/>
      <species boundaryCondition="false" constant="false" hasOnlySubstanceUnits="false" id="M_C00378[e]" name="thm[c]" fbc:chemicalFormula="C12H17N4OS"/>
      <species boundaryCondition="false" constant="false" hasOnlySubstanceUnits="false" id="M_2agpe180" name="2agpe180" fbc:chemicalFormula="C23H48NO7P1"/>
      <species boundaryCondition="false" constant="false" hasOnlySubstanceUnits="false" id="M_ttdcea" name="ttdcea" fbc:chemicalFormula="C14H26O2"/>
      <species boundaryCondition="false" constant="false" hasOnlySubstanceUnits="false" id="M_C00362[e]" name="dgmp[c]" fbc:chemicalFormula="C10H14N5O7P"/>
      <species boundaryCondition="false" constant="false" hasOnlySubstanceUnits="false" id="M_C03291" name="xu5p-L[c]" fbc:chemicalFormula="C5H11O8P"/>
      <species boundaryCondition="false" constant="false" hasOnlySubstanceUnits="false" id="M_C11453" name="2mecdp[c]" fbc:chemicalFormula="C5H12O9P2"/>
      <species boundaryCondition="false" constant="false" hasOnlySubstanceUnits="false" id="M_C02730" name="sucbz[c]" fbc:chemicalFormula="C11H10O5"/>
      <species boundaryCondition="false" constant="false" hasOnlySubstanceUnits="false" id="M_C01233[e]" name="g3pe[c]" fbc:chemicalFormula="C5H14NO6P"/>
      <species boundaryCondition="false" constant="false" hasOnlySubstanceUnits="false" id="M_C06227[p]" name="fe3hox[c]" fbc:chemicalFormula="C9H18O6N3Fe"/>
      <species boundaryCondition="false" constant="false" hasOnlySubstanceUnits="false" id="M_C06227" name="fe3hox[c]" fbc:chemicalFormula="C9H18O6N3Fe"/>
      <species boundaryCondition="false" constant="false" hasOnlySubstanceUnits="false" id="M_C03742"/>
      <species boundaryCondition="false" constant="false" hasOnlySubstanceUnits="false" id="M_C11505"/>
      <species boundaryCondition="false" constant="false" hasOnlySubstanceUnits="false" id="M_C07343"/>
      <species boundaryCondition="false" constant="false" hasOnlySubstanceUnits="false" id="M_C11504"/>
      <species boundaryCondition="false" constant="false" hasOnlySubstanceUnits="false" id="M_C01486"/>
      <species boundaryCondition="false" constant="false" hasOnlySubstanceUnits="false" id="M_C07344"/>
      <species boundaryCondition="false" constant="false" hasOnlySubstanceUnits="false" id="M_C06526"/>
      <species boundaryCondition="false" constant="false" hasOnlySubstanceUnits="false" id="M_C04079"/>
      <species boundaryCondition="false" constant="false" hasOnlySubstanceUnits="false" id="M_C00831"/>
      <species boundaryCondition="false" constant="false" hasOnlySubstanceUnits="false" id="M_C01678"/>
      <species boundaryCondition="false" constant="false" hasOnlySubstanceUnits="false" id="M_C00864" name="pnto-R[c]" fbc:chemicalFormula="C9H17NO5"/>
      <species boundaryCondition="false" constant="false" hasOnlySubstanceUnits="false" id="M_C00830"/>
      <species boundaryCondition="false" constant="false" hasOnlySubstanceUnits="false" id="M_C00872"/>
      <species boundaryCondition="false" constant="false" hasOnlySubstanceUnits="false" id="M_C02333"/>
      <species boundaryCondition="false" constant="false" hasOnlySubstanceUnits="false" id="M_C00835"/>
      <species boundaryCondition="false" constant="false" hasOnlySubstanceUnits="false" id="M_C02953"/>
      <species boundaryCondition="false" constant="false" hasOnlySubstanceUnits="false" id="M_C16688"/>
      <species boundaryCondition="false" constant="false" hasOnlySubstanceUnits="false" id="M_C02008"/>
      <species boundaryCondition="false" constant="false" hasOnlySubstanceUnits="false" id="M_C02006"/>
      <species boundaryCondition="false" constant="false" hasOnlySubstanceUnits="false" id="M_C00076[e]" name="ca2[c]" fbc:chemicalFormula="Ca"/>
      <species boundaryCondition="false" constant="false" hasOnlySubstanceUnits="false" id="M_C02564"/>
      <species boundaryCondition="false" constant="false" hasOnlySubstanceUnits="false" id="M_C01494"/>
      <species boundaryCondition="false" constant="false" hasOnlySubstanceUnits="false" id="M_eca4colipa[p]" name="eca4colipa[p]" fbc:chemicalFormula="C272H462N14O160P4"/>
      <species boundaryCondition="false" constant="false" hasOnlySubstanceUnits="false" id="M_C03543[p]"/>
      <species boundaryCondition="false" constant="false" hasOnlySubstanceUnits="false" id="M_eca4und[p]" name="eca4und[p]" fbc:chemicalFormula="C151H240N12O67P2"/>
      <species boundaryCondition="false" constant="false" hasOnlySubstanceUnits="false" id="M_C00033[e]" name="ac[c]" fbc:chemicalFormula="C2H4O2"/>
      <species boundaryCondition="false" constant="false" hasOnlySubstanceUnits="false" id="M_C05332[e]" name="peamn[e]" fbc:chemicalFormula="C8H11N"/>
      <species boundaryCondition="false" constant="false" hasOnlySubstanceUnits="false" id="M_C01011"/>
      <species boundaryCondition="false" constant="false" hasOnlySubstanceUnits="false" id="M_C05993"/>
      <species boundaryCondition="false" constant="false" hasOnlySubstanceUnits="false" id="M_C00526[e]" name="duri[c]" fbc:chemicalFormula="C9H12N2O5"/>
      <species boundaryCondition="false" constant="false" hasOnlySubstanceUnits="false" id="M_C04442" name="2ddg6p[c]" fbc:chemicalFormula="C6H11O9P"/>
      <species boundaryCondition="false" constant="false" hasOnlySubstanceUnits="false" id="M_C05261" name="3otdcoa[c]" fbc:chemicalFormula="C35H60N7O18P3S"/>
      <species boundaryCondition="false" constant="false" hasOnlySubstanceUnits="false" id="M_C06007" name="23dhmp[c]" fbc:chemicalFormula="C6H12O4"/>
      <species boundaryCondition="false" constant="false" hasOnlySubstanceUnits="false" id="M_C00666" name="26dap-LL[c]" fbc:chemicalFormula="C7H14N2O4"/>
      <species boundaryCondition="false" constant="false" hasOnlySubstanceUnits="false" id="M_C05774[e]" name="cbi[c]" fbc:chemicalFormula="C48H72CoN11O8"/>
      <species boundaryCondition="false" constant="false" hasOnlySubstanceUnits="false" id="M_C16388"/>
      <species boundaryCondition="false" constant="false" hasOnlySubstanceUnits="false" id="M_C16389"/>
      <species boundaryCondition="false" constant="false" hasOnlySubstanceUnits="false" id="M_C01892"/>
      <species boundaryCondition="false" constant="false" hasOnlySubstanceUnits="false" id="M_C04371"/>
      <species boundaryCondition="false" constant="false" hasOnlySubstanceUnits="false" id="M_C01894"/>
      <species boundaryCondition="false" constant="false" hasOnlySubstanceUnits="false" id="M_C05921"/>
      <species boundaryCondition="false" constant="false" hasOnlySubstanceUnits="false" id="M_C16387"/>
      <species boundaryCondition="false" constant="false" hasOnlySubstanceUnits="false" id="M_C16172"/>
      <species boundaryCondition="false" constant="false" hasOnlySubstanceUnits="false" id="M_C10945"/>
      <species boundaryCondition="false" constant="false" hasOnlySubstanceUnits="false" id="M_C02927"/>
      <species boundaryCondition="false" constant="false" hasOnlySubstanceUnits="false" id="M_C03002"/>
      <species boundaryCondition="false" constant="false" hasOnlySubstanceUnits="false" id="M_C11536"/>
      <species boundaryCondition="false" constant="false" hasOnlySubstanceUnits="false" id="M_C15853"/>
      <species boundaryCondition="false" constant="false" hasOnlySubstanceUnits="false" id="M_C11386"/>
      <species boundaryCondition="false" constant="false" hasOnlySubstanceUnits="false" id="M_C11384"/>
      <species boundaryCondition="false" constant="false" hasOnlySubstanceUnits="false" id="M_C01499"/>
      <species boundaryCondition="false" constant="false" hasOnlySubstanceUnits="false" id="M_C16462"/>
      <species boundaryCondition="false" constant="false" hasOnlySubstanceUnits="false" id="M_C14151"/>
      <species boundaryCondition="false" constant="false" hasOnlySubstanceUnits="false" id="M_C14152"/>
      <species boundaryCondition="false" constant="false" hasOnlySubstanceUnits="false" id="M_C14827"/>
      <species boundaryCondition="false" constant="false" hasOnlySubstanceUnits="false" id="M_C15778"/>
      <species boundaryCondition="false" constant="false" hasOnlySubstanceUnits="false" id="M_C05440"/>
      <species boundaryCondition="false" constant="false" hasOnlySubstanceUnits="false" id="M_C15882"/>
      <species boundaryCondition="false" constant="false" hasOnlySubstanceUnits="false" id="M_C15883"/>
      <species boundaryCondition="false" constant="false" hasOnlySubstanceUnits="false" id="M_C06701[p]" name="ppt[e]" fbc:chemicalFormula="H3O3P"/>
      <species boundaryCondition="false" constant="false" hasOnlySubstanceUnits="false" id="M_C06701[e]" name="ppt[e]" fbc:chemicalFormula="H3O3P"/>
      <species boundaryCondition="false" constant="false" hasOnlySubstanceUnits="false" id="M_C02483"/>
      <species boundaryCondition="false" constant="false" hasOnlySubstanceUnits="false" id="M_C00345" name="6pgc[c]" fbc:chemicalFormula="C6H13O10P"/>
      <species boundaryCondition="false" constant="false" hasOnlySubstanceUnits="false" id="M_C02591" name="suc6p[c]" fbc:chemicalFormula="C12H23O14P"/>
      <species boundaryCondition="false" constant="false" hasOnlySubstanceUnits="false" id="M_2odecg3p[p]" name="2odecg3p[p]" fbc:chemicalFormula="C21H43O7P1"/>
      <species boundaryCondition="false" constant="false" hasOnlySubstanceUnits="false" id="M_C00804"/>
      <species boundaryCondition="false" constant="false" hasOnlySubstanceUnits="false" id="M_C04498"/>
      <species boundaryCondition="false" constant="false" hasOnlySubstanceUnits="false" id="M_C03582"/>
      <species boundaryCondition="false" constant="false" hasOnlySubstanceUnits="false" id="M_C00531"/>
      <species boundaryCondition="false" constant="false" hasOnlySubstanceUnits="false" id="M_C00904"/>
      <species boundaryCondition="false" constant="false" hasOnlySubstanceUnits="false" id="M_C03851"/>
      <species boundaryCondition="false" constant="false" hasOnlySubstanceUnits="false" id="M_C06145"/>
      <species boundaryCondition="false" constant="false" hasOnlySubstanceUnits="false" id="M_C12374"/>
      <species boundaryCondition="false" constant="false" hasOnlySubstanceUnits="false" id="M_C05515"/>
      <species boundaryCondition="false" constant="false" hasOnlySubstanceUnits="false" id="M_C01262"/>
      <species boundaryCondition="false" constant="false" hasOnlySubstanceUnits="false" id="M_C00386"/>
      <species boundaryCondition="false" constant="false" hasOnlySubstanceUnits="false" id="M_C04778" name="5prdmbz[c]" fbc:chemicalFormula="C14H19N2O7P"/>
      <species boundaryCondition="false" constant="false" hasOnlySubstanceUnits="false" id="M_C03114" name="dmbzid[c]" fbc:chemicalFormula="C9H10N2"/>
      <species boundaryCondition="false" constant="false" hasOnlySubstanceUnits="false" id="M_apg160" name="apg160" fbc:chemicalFormula="C54H105O11P"/>
      <species boundaryCondition="false" constant="false" hasOnlySubstanceUnits="false" id="M_C06193[p]" name="3gmp[e]" fbc:chemicalFormula="C10H14N5O8P"/>
      <species boundaryCondition="false" constant="false" hasOnlySubstanceUnits="false" id="M_C00106" name="ura[c]" fbc:chemicalFormula="C4H4N2O2"/>
      <species boundaryCondition="false" constant="false" hasOnlySubstanceUnits="false" id="M_C00106[p]" name="ura[c]" fbc:chemicalFormula="C4H4N2O2"/>
      <species boundaryCondition="false" constant="false" hasOnlySubstanceUnits="false" id="M_C02509"/>
      <species boundaryCondition="false" constant="false" hasOnlySubstanceUnits="false" id="M_C03673"/>
      <species boundaryCondition="false" constant="false" hasOnlySubstanceUnits="false" id="M_C00011[e]" name="co2[c]" fbc:chemicalFormula="CO2"/>
      <species boundaryCondition="false" constant="false" hasOnlySubstanceUnits="false" id="M_C02499"/>
      <species boundaryCondition="false" constant="false" hasOnlySubstanceUnits="false" id="M_C02526"/>
      <species boundaryCondition="false" constant="false" hasOnlySubstanceUnits="false" id="M_C00818[p]" name="glcr[c]" fbc:chemicalFormula="C6H10O8"/>
      <species boundaryCondition="false" constant="false" hasOnlySubstanceUnits="false" id="M_C00818" name="glcr[c]" fbc:chemicalFormula="C6H10O8"/>
      <species boundaryCondition="false" constant="false" hasOnlySubstanceUnits="false" id="M_C02495"/>
      <species boundaryCondition="false" constant="false" hasOnlySubstanceUnits="false" id="M_C03567"/>
      <species boundaryCondition="false" constant="false" hasOnlySubstanceUnits="false" id="M_C02497"/>
      <species boundaryCondition="false" constant="false" hasOnlySubstanceUnits="false" id="M_C02648"/>
      <species boundaryCondition="false" constant="false" hasOnlySubstanceUnits="false" id="M_C03467"/>
      <species boundaryCondition="false" constant="false" hasOnlySubstanceUnits="false" id="M_C02486"/>
      <species boundaryCondition="false" constant="false" hasOnlySubstanceUnits="false" id="M_C04905"/>
      <species boundaryCondition="false" constant="false" hasOnlySubstanceUnits="false" id="M_C04908"/>
      <species boundaryCondition="false" constant="false" hasOnlySubstanceUnits="false" id="M_C04527"/>
      <species boundaryCondition="false" constant="false" hasOnlySubstanceUnits="false" id="M_C04109"/>
      <species boundaryCondition="false" constant="false" hasOnlySubstanceUnits="false" id="M_C04324"/>
      <species boundaryCondition="false" constant="false" hasOnlySubstanceUnits="false" id="M_C04115"/>
      <species boundaryCondition="false" constant="false" hasOnlySubstanceUnits="false" id="M_cpgn[e]" name="cpgn[e]" fbc:chemicalFormula="C35H53N6O13Fe"/>
      <species boundaryCondition="false" constant="false" hasOnlySubstanceUnits="false" id="M_C15503"/>
      <species boundaryCondition="false" constant="false" hasOnlySubstanceUnits="false" id="M_C16644"/>
      <species boundaryCondition="false" constant="false" hasOnlySubstanceUnits="false" id="M_C04597"/>
      <species boundaryCondition="false" constant="false" hasOnlySubstanceUnits="false" id="M_C02201"/>
      <species boundaryCondition="false" constant="false" hasOnlySubstanceUnits="false" id="M_C05539"/>
      <species boundaryCondition="false" constant="false" hasOnlySubstanceUnits="false" id="M_C04390"/>
      <species boundaryCondition="false" constant="false" hasOnlySubstanceUnits="false" id="M_C04488"/>
      <species boundaryCondition="false" constant="false" hasOnlySubstanceUnits="false" id="M_C04690"/>
      <species boundaryCondition="false" constant="false" hasOnlySubstanceUnits="false" id="M_C04106"/>
      <species boundaryCondition="false" constant="false" hasOnlySubstanceUnits="false" id="M_C00212[p]" name="adn[c]" fbc:chemicalFormula="C10H13N5O4"/>
      <species boundaryCondition="false" constant="false" hasOnlySubstanceUnits="false" id="M_cdpdtdecg" name="cdpdtdecg" fbc:chemicalFormula="C40H73N3O15P2"/>
      <species boundaryCondition="false" constant="false" hasOnlySubstanceUnits="false" id="M_C00312[p]" name="xylu-L[c]" fbc:chemicalFormula="C5H10O5"/>
      <species boundaryCondition="false" constant="false" hasOnlySubstanceUnits="false" id="M_C04734" name="fprica[c]" fbc:chemicalFormula="C10H15N4O9P"/>
      <species boundaryCondition="false" constant="false" hasOnlySubstanceUnits="false" id="M_gagicolipa" name="gagicolipa" fbc:chemicalFormula="C157H282N2O84P4"/>
      <species boundaryCondition="false" constant="false" hasOnlySubstanceUnits="false" id="M_gicolipa" name="gicolipa" fbc:chemicalFormula="C151H272N2O79P4"/>
      <species boundaryCondition="false" constant="false" hasOnlySubstanceUnits="false" id="M_C01177" name="mi1p-D[c]" fbc:chemicalFormula="C6H13O9P"/>
      <species boundaryCondition="false" constant="false" hasOnlySubstanceUnits="false" id="M_C03766"/>
      <species boundaryCondition="false" constant="false" hasOnlySubstanceUnits="false" id="M_C00643"/>
      <species boundaryCondition="false" constant="false" hasOnlySubstanceUnits="false" id="M_C05646"/>
      <species boundaryCondition="false" constant="false" hasOnlySubstanceUnits="false" id="M_C03210"/>
      <species boundaryCondition="false" constant="false" hasOnlySubstanceUnits="false" id="M_C03341"/>
      <species boundaryCondition="false" constant="false" hasOnlySubstanceUnits="false" id="M_C12448"/>
      <species boundaryCondition="false" constant="false" hasOnlySubstanceUnits="false" id="M_C01416"/>
      <species boundaryCondition="false" constant="false" hasOnlySubstanceUnits="false" id="M_C05607"/>
      <species boundaryCondition="false" constant="false" hasOnlySubstanceUnits="false" id="M_C10860"/>
      <species boundaryCondition="false" constant="false" hasOnlySubstanceUnits="false" id="M_C02046"/>
      <species boundaryCondition="false" constant="false" hasOnlySubstanceUnits="false" id="M_C16702"/>
      <species boundaryCondition="false" constant="false" hasOnlySubstanceUnits="false" id="M_C12162"/>
      <species boundaryCondition="false" constant="false" hasOnlySubstanceUnits="false" id="M_C00886" name="alatrna[c]" fbc:chemicalFormula="C3H5NOR"/>
      <species boundaryCondition="false" constant="false" hasOnlySubstanceUnits="false" id="M_C01635" name="trnaala[c]" fbc:chemicalFormula="R"/>
      <species boundaryCondition="false" constant="false" hasOnlySubstanceUnits="false" id="M_C05223" name="ddcaACP[c]" fbc:chemicalFormula="C23H44N2O8PRS"/>
      <species boundaryCondition="false" constant="false" hasOnlySubstanceUnits="false" id="M_1ddecg3p" name="1ddecg3p" fbc:chemicalFormula="C15H31O7P1"/>
      <species boundaryCondition="false" constant="false" hasOnlySubstanceUnits="false" id="M_pe181" name="pe181" fbc:chemicalFormula="C41H78N1O8P1"/>
      <species boundaryCondition="false" constant="false" hasOnlySubstanceUnits="false" id="M_C00558" name="tagur[c]" fbc:chemicalFormula="C6H10O7"/>
      <species boundaryCondition="false" constant="false" hasOnlySubstanceUnits="false" id="M_C06195"/>
      <species boundaryCondition="false" constant="false" hasOnlySubstanceUnits="false" id="M_C15559"/>
      <species boundaryCondition="false" constant="false" hasOnlySubstanceUnits="false" id="M_C15556" name="db4p[c]" fbc:chemicalFormula="C4H9O6P"/>
      <species boundaryCondition="false" constant="false" hasOnlySubstanceUnits="false" id="M_C01170" name="uacmam[c]" fbc:chemicalFormula="C17H27N3O17P2"/>
      <species boundaryCondition="false" constant="false" hasOnlySubstanceUnits="false" id="M_C11301"/>
      <species boundaryCondition="false" constant="false" hasOnlySubstanceUnits="false" id="M_C15557"/>
      <species boundaryCondition="false" constant="false" hasOnlySubstanceUnits="false" id="M_C00164[e]" name="acac[c]" fbc:chemicalFormula="C4H6O3"/>
      <species boundaryCondition="false" constant="false" hasOnlySubstanceUnits="false" id="M_C00095[p]" name="fru[c]" fbc:chemicalFormula="C6H12O6"/>
      <species boundaryCondition="false" constant="false" hasOnlySubstanceUnits="false" id="M_C00095[e]" name="fru[c]" fbc:chemicalFormula="C6H12O6"/>
      <species boundaryCondition="false" constant="false" hasOnlySubstanceUnits="false" id="M_C00115[p]"/>
      <species boundaryCondition="false" constant="false" hasOnlySubstanceUnits="false" id="M_enter[p]" name="enter[p]" fbc:chemicalFormula="C30H27N3O15"/>
      <species boundaryCondition="false" constant="false" hasOnlySubstanceUnits="false" id="M_C04785"/>
      <species boundaryCondition="false" constant="false" hasOnlySubstanceUnits="false" id="M_C06427"/>
      <species boundaryCondition="false" constant="false" hasOnlySubstanceUnits="false" id="M_C16321"/>
      <species boundaryCondition="false" constant="false" hasOnlySubstanceUnits="false" id="M_C16322"/>
      <species boundaryCondition="false" constant="false" hasOnlySubstanceUnits="false" id="M_C16323"/>
      <species boundaryCondition="false" constant="false" hasOnlySubstanceUnits="false" id="M_C16320"/>
      <species boundaryCondition="false" constant="false" hasOnlySubstanceUnits="false" id="M_C16325"/>
      <species boundaryCondition="false" constant="false" hasOnlySubstanceUnits="false" id="M_C16324"/>
      <species boundaryCondition="false" constant="false" hasOnlySubstanceUnits="false" id="M_C04672"/>
      <species boundaryCondition="false" constant="false" hasOnlySubstanceUnits="false" id="M_C01013" name="3hpp[c]" fbc:chemicalFormula="C3H6O3"/>
      <species boundaryCondition="false" constant="false" hasOnlySubstanceUnits="false" id="M_C01012"/>
      <species boundaryCondition="false" constant="false" hasOnlySubstanceUnits="false" id="M_C01125"/>
      <species boundaryCondition="false" constant="false" hasOnlySubstanceUnits="false" id="M_C02614"/>
      <species boundaryCondition="false" constant="false" hasOnlySubstanceUnits="false" id="M_pgp160[p]" name="pgp160[p]" fbc:chemicalFormula="C38H76O13P2"/>
      <species boundaryCondition="false" constant="false" hasOnlySubstanceUnits="false" id="M_C00043[e]" name="uacgam[c]" fbc:chemicalFormula="C17H27N3O17P2"/>
      <species boundaryCondition="false" constant="false" hasOnlySubstanceUnits="false" id="M_C02266"/>
      <species boundaryCondition="false" constant="false" hasOnlySubstanceUnits="false" id="M_C00282[e]" name="h2[c]" fbc:chemicalFormula="H2"/>
      <species boundaryCondition="false" constant="false" hasOnlySubstanceUnits="false" id="M_C00282[p]" name="h2[c]" fbc:chemicalFormula="H2"/>
      <species boundaryCondition="false" constant="false" hasOnlySubstanceUnits="false" id="M_C06206"/>
      <species boundaryCondition="false" constant="false" hasOnlySubstanceUnits="false" id="M_C06433"/>
      <species boundaryCondition="false" constant="false" hasOnlySubstanceUnits="false" id="M_C01586"/>
      <species boundaryCondition="false" constant="false" hasOnlySubstanceUnits="false" id="M_C02948"/>
      <species boundaryCondition="false" constant="false" hasOnlySubstanceUnits="false" id="M_C06790"/>
      <species boundaryCondition="false" constant="false" hasOnlySubstanceUnits="false" id="M_C14868"/>
      <species boundaryCondition="false" constant="false" hasOnlySubstanceUnits="false" id="M_clpn160[p]" name="clpn160[p]" fbc:chemicalFormula="C73H142O17P2"/>
      <species boundaryCondition="false" constant="false" hasOnlySubstanceUnits="false" id="M_C00178[e]" name="thym[c]" fbc:chemicalFormula="C5H6N2O2"/>
      <species boundaryCondition="false" constant="false" hasOnlySubstanceUnits="false" id="M_C00178[p]" name="thym[c]" fbc:chemicalFormula="C5H6N2O2"/>
      <species boundaryCondition="false" constant="false" hasOnlySubstanceUnits="false" id="M_1hdec9eg3p" name="1hdec9eg3p" fbc:chemicalFormula="C19H37O7P1"/>
      <species boundaryCondition="false" constant="false" hasOnlySubstanceUnits="false" id="M_pa161" name="pa161" fbc:chemicalFormula="C35H67O8P1"/>
      <species boundaryCondition="false" constant="false" hasOnlySubstanceUnits="false" id="M_C06644"/>
      <species boundaryCondition="false" constant="false" hasOnlySubstanceUnits="false" id="M_C06645"/>
      <species boundaryCondition="false" constant="false" hasOnlySubstanceUnits="false" id="M_C06651"/>
      <species boundaryCondition="false" constant="false" hasOnlySubstanceUnits="false" id="M_C06650"/>
      <species boundaryCondition="false" constant="false" hasOnlySubstanceUnits="false" id="M_C06648"/>
      <species boundaryCondition="false" constant="false" hasOnlySubstanceUnits="false" id="M_C02666"/>
      <species boundaryCondition="false" constant="false" hasOnlySubstanceUnits="false" id="M_C02029"/>
      <species boundaryCondition="false" constant="false" hasOnlySubstanceUnits="false" id="M_C00371"/>
      <species boundaryCondition="false" constant="false" hasOnlySubstanceUnits="false" id="M_C06026[p]" name="lipa[c]" fbc:chemicalFormula="C110H202N2O39P2"/>
      <species boundaryCondition="false" constant="false" hasOnlySubstanceUnits="false" id="M_C06026" name="lipa[c]" fbc:chemicalFormula="C110H202N2O39P2"/>
      <species boundaryCondition="false" constant="false" hasOnlySubstanceUnits="false" id="M_C00362" name="dgmp[c]" fbc:chemicalFormula="C10H14N5O7P"/>
      <species boundaryCondition="false" constant="false" hasOnlySubstanceUnits="false" id="M_C02675"/>
      <species boundaryCondition="false" constant="false" hasOnlySubstanceUnits="false" id="M_C00815"/>
      <species boundaryCondition="false" constant="false" hasOnlySubstanceUnits="false" id="M_C16828"/>
      <species boundaryCondition="false" constant="false" hasOnlySubstanceUnits="false" id="M_C05627"/>
      <species boundaryCondition="false" constant="false" hasOnlySubstanceUnits="false" id="M_C00352[p]" name="gam6p[c]" fbc:chemicalFormula="C6H14NO8P"/>
      <species boundaryCondition="false" constant="false" hasOnlySubstanceUnits="false" id="M_C05773"/>
      <species boundaryCondition="false" constant="false" hasOnlySubstanceUnits="false" id="M_C09306[p]" name="so2[c]" fbc:chemicalFormula="O2S"/>
      <species boundaryCondition="false" constant="false" hasOnlySubstanceUnits="false" id="M_C00085[e]" name="f6p[c]" fbc:chemicalFormula="C6H13O9P"/>
      <species boundaryCondition="false" constant="false" hasOnlySubstanceUnits="false" id="M_C02890"/>
      <species boundaryCondition="false" constant="false" hasOnlySubstanceUnits="false" id="M_C11435" name="4c2me[c]" fbc:chemicalFormula="C14H25N3O14P2"/>
      <species boundaryCondition="false" constant="false" hasOnlySubstanceUnits="false" id="M_2p4c2me" name="2p4c2me" fbc:chemicalFormula="C14H26N3O17P3"/>
      <species boundaryCondition="false" constant="false" hasOnlySubstanceUnits="false" id="M_ggagicolipa" name="ggagicolipa" fbc:chemicalFormula="C163H292N2O89P4"/>
      <species boundaryCondition="false" constant="false" hasOnlySubstanceUnits="false" id="M_pe180" name="pe180" fbc:chemicalFormula="C41H82N1O8P1"/>
      <species boundaryCondition="false" constant="false" hasOnlySubstanceUnits="false" id="M_C00116[e]" name="glyc[c]" fbc:chemicalFormula="C3H8O3"/>
      <species boundaryCondition="false" constant="false" hasOnlySubstanceUnits="false" id="M_3hcinnm[e]" name="3hcinnm[e]" fbc:chemicalFormula="C9H8O3"/>
      <species boundaryCondition="false" constant="false" hasOnlySubstanceUnits="false" id="M_C01640" name="trnagln[c]" fbc:chemicalFormula="R"/>
      <species boundaryCondition="false" constant="false" hasOnlySubstanceUnits="false" id="M_C02282" name="glntrna[c]" fbc:chemicalFormula="C5H8N2O2R"/>
      <species boundaryCondition="false" constant="false" hasOnlySubstanceUnits="false" id="M_2agpg140[p]" name="2agpg140[p]" fbc:chemicalFormula="C20H41O9P1"/>
      <species boundaryCondition="false" constant="false" hasOnlySubstanceUnits="false" id="M_C08624"/>
      <species boundaryCondition="false" constant="false" hasOnlySubstanceUnits="false" id="M_C16182"/>
      <species boundaryCondition="false" constant="false" hasOnlySubstanceUnits="false" id="M_C16181"/>
      <species boundaryCondition="false" constant="false" hasOnlySubstanceUnits="false" id="M_C15930" name="galctn-L[c]" fbc:chemicalFormula="C6H12O7"/>
      <species boundaryCondition="false" constant="false" hasOnlySubstanceUnits="false" id="M_C16186" name="ascb6p[c]" fbc:chemicalFormula="C6H9O9P"/>
      <species boundaryCondition="false" constant="false" hasOnlySubstanceUnits="false" id="M_C14899" name="3dhgulnp[c]" fbc:chemicalFormula="C6H11O10P"/>
      <species boundaryCondition="false" constant="false" hasOnlySubstanceUnits="false" id="M_C15926"/>
      <species boundaryCondition="false" constant="false" hasOnlySubstanceUnits="false" id="M_C01825"/>
      <species boundaryCondition="false" constant="false" hasOnlySubstanceUnits="false" id="M_C01115"/>
      <species boundaryCondition="false" constant="false" hasOnlySubstanceUnits="false" id="M_C02752"/>
      <species boundaryCondition="false" constant="false" hasOnlySubstanceUnits="false" id="M_C01757"/>
      <species boundaryCondition="false" constant="false" hasOnlySubstanceUnits="false" id="M_C02074"/>
      <species boundaryCondition="false" constant="false" hasOnlySubstanceUnits="false" id="M_C02744"/>
      <species boundaryCondition="false" constant="false" hasOnlySubstanceUnits="false" id="M_C01747"/>
      <species boundaryCondition="false" constant="false" hasOnlySubstanceUnits="false" id="M_C01756"/>
      <species boundaryCondition="false" constant="false" hasOnlySubstanceUnits="false" id="M_C01769"/>
      <species boundaryCondition="false" constant="false" hasOnlySubstanceUnits="false" id="M_C03046"/>
      <species boundaryCondition="false" constant="false" hasOnlySubstanceUnits="false" id="M_C01770"/>
      <species boundaryCondition="false" constant="false" hasOnlySubstanceUnits="false" id="M_C01991"/>
      <species boundaryCondition="false" constant="false" hasOnlySubstanceUnits="false" id="M_C01772"/>
      <species boundaryCondition="false" constant="false" hasOnlySubstanceUnits="false" id="M_C01198"/>
      <species boundaryCondition="false" constant="false" hasOnlySubstanceUnits="false" id="M_C06610"/>
      <species boundaryCondition="false" constant="false" hasOnlySubstanceUnits="false" id="M_C06612"/>
      <species boundaryCondition="false" constant="false" hasOnlySubstanceUnits="false" id="M_C14143"/>
      <species boundaryCondition="false" constant="false" hasOnlySubstanceUnits="false" id="M_C06104"/>
      <species boundaryCondition="false" constant="false" hasOnlySubstanceUnits="false" id="M_C00352[e]" name="gam6p[c]" fbc:chemicalFormula="C6H14NO8P"/>
      <species boundaryCondition="false" constant="false" hasOnlySubstanceUnits="false" id="M_C15915"/>
      <species boundaryCondition="false" constant="false" hasOnlySubstanceUnits="false" id="M_C00082[p]" name="tyr-L[c]" fbc:chemicalFormula="C9H11NO3"/>
      <species boundaryCondition="false" constant="false" hasOnlySubstanceUnits="false" id="M_C15777"/>
      <species boundaryCondition="false" constant="false" hasOnlySubstanceUnits="false" id="M_C15816"/>
      <species boundaryCondition="false" constant="false" hasOnlySubstanceUnits="false" id="M_C05103"/>
      <species boundaryCondition="false" constant="false" hasOnlySubstanceUnits="false" id="M_C15780"/>
      <species boundaryCondition="false" constant="false" hasOnlySubstanceUnits="false" id="M_C15781"/>
      <species boundaryCondition="false" constant="false" hasOnlySubstanceUnits="false" id="M_C01789"/>
      <species boundaryCondition="false" constant="false" hasOnlySubstanceUnits="false" id="M_lpp[p]" name="lpp[p]" fbc:chemicalFormula="XC16H30O1"/>
      <species boundaryCondition="false" constant="false" hasOnlySubstanceUnits="false" id="M_alpp[p]" name="alpp[p]" fbc:chemicalFormula="X"/>
      <species boundaryCondition="false" constant="false" hasOnlySubstanceUnits="false" id="M_C16518"/>
      <species boundaryCondition="false" constant="false" hasOnlySubstanceUnits="false" id="M_C00805"/>
      <species boundaryCondition="false" constant="false" hasOnlySubstanceUnits="false" id="M_C07731"/>
      <species boundaryCondition="false" constant="false" hasOnlySubstanceUnits="false" id="M_C07734"/>
      <species boundaryCondition="false" constant="false" hasOnlySubstanceUnits="false" id="M_C00407[e]" name="ile-L[c]" fbc:chemicalFormula="C6H13NO2"/>
      <species boundaryCondition="false" constant="false" hasOnlySubstanceUnits="false" id="M_C00407[p]" name="ile-L[c]" fbc:chemicalFormula="C6H13NO2"/>
      <species boundaryCondition="false" constant="false" hasOnlySubstanceUnits="false" id="M_C07112"/>
      <species boundaryCondition="false" constant="false" hasOnlySubstanceUnits="false" id="M_C01005" name="pser-L[c]" fbc:chemicalFormula="C3H8NO6P"/>
      <species boundaryCondition="false" constant="false" hasOnlySubstanceUnits="false" id="M_C03232" name="3php[c]" fbc:chemicalFormula="C3H5O7P"/>
      <species boundaryCondition="false" constant="false" hasOnlySubstanceUnits="false" id="M_C02632"/>
      <species boundaryCondition="false" constant="false" hasOnlySubstanceUnits="false" id="M_C04596"/>
      <species boundaryCondition="false" constant="false" hasOnlySubstanceUnits="false" id="M_C06637"/>
      <species boundaryCondition="false" constant="false" hasOnlySubstanceUnits="false" id="M_t3c7mrseACP" name="t3c7mrseACP" fbc:chemicalFormula="C25H44N2O8PRS"/>
      <species boundaryCondition="false" constant="false" hasOnlySubstanceUnits="false" id="M_C06423" name="octa[c]" fbc:chemicalFormula="C8H16O2"/>
      <species boundaryCondition="false" constant="false" hasOnlySubstanceUnits="false" id="M_C05752" name="ocACP[c]" fbc:chemicalFormula="C19H36N2O8PRS"/>
      <species boundaryCondition="false" constant="false" hasOnlySubstanceUnits="false" id="M_C02728"/>
      <species boundaryCondition="false" constant="false" hasOnlySubstanceUnits="false" id="M_C03223"/>
      <species boundaryCondition="false" constant="false" hasOnlySubstanceUnits="false" id="M_C03233"/>
      <species boundaryCondition="false" constant="false" hasOnlySubstanceUnits="false" id="M_C02236"/>
      <species boundaryCondition="false" constant="false" hasOnlySubstanceUnits="false" id="M_C01163"/>
      <species boundaryCondition="false" constant="false" hasOnlySubstanceUnits="false" id="M_C04484"/>
      <species boundaryCondition="false" constant="false" hasOnlySubstanceUnits="false" id="M_C06318"/>
      <species boundaryCondition="false" constant="false" hasOnlySubstanceUnits="false" id="M_C00417" name="acon-C[c]" fbc:chemicalFormula="C6H6O6"/>
      <species boundaryCondition="false" constant="false" hasOnlySubstanceUnits="false" id="M_C06202"/>
      <species boundaryCondition="false" constant="false" hasOnlySubstanceUnits="false" id="M_C02323"/>
      <species boundaryCondition="false" constant="false" hasOnlySubstanceUnits="false" id="M_C06188"/>
      <species boundaryCondition="false" constant="false" hasOnlySubstanceUnits="false" id="M_C10858"/>
      <species boundaryCondition="false" constant="false" hasOnlySubstanceUnits="false" id="M_C12388"/>
      <species boundaryCondition="false" constant="false" hasOnlySubstanceUnits="false" id="M_C04631" name="uaccg[c]" fbc:chemicalFormula="C20H29N3O19P2"/>
      <species boundaryCondition="false" constant="false" hasOnlySubstanceUnits="false" id="M_C16612"/>
      <species boundaryCondition="false" constant="false" hasOnlySubstanceUnits="false" id="M_C16608"/>
      <species boundaryCondition="false" constant="false" hasOnlySubstanceUnits="false" id="M_C07572"/>
      <species boundaryCondition="false" constant="false" hasOnlySubstanceUnits="false" id="M_C11537"/>
      <species boundaryCondition="false" constant="false" hasOnlySubstanceUnits="false" id="M_C16143"/>
      <species boundaryCondition="false" constant="false" hasOnlySubstanceUnits="false" id="M_C01602" name="orn[c]" fbc:chemicalFormula="C5H12N2O2"/>
      <species boundaryCondition="false" constant="false" hasOnlySubstanceUnits="false" id="M_C01697" name="galt[e]" fbc:chemicalFormula="C6H14O6"/>
      <species boundaryCondition="false" constant="false" hasOnlySubstanceUnits="false" id="M_C03383"/>
      <species boundaryCondition="false" constant="false" hasOnlySubstanceUnits="false" id="M_C02669"/>
      <species boundaryCondition="false" constant="false" hasOnlySubstanceUnits="false" id="M_C00880" name="galctn-D[c]" fbc:chemicalFormula="C6H12O7"/>
      <species boundaryCondition="false" constant="false" hasOnlySubstanceUnits="false" id="M_C03269"/>
      <species boundaryCondition="false" constant="false" hasOnlySubstanceUnits="false" id="M_C04188"/>
      <species boundaryCondition="false" constant="false" hasOnlySubstanceUnits="false" id="M_C05772"/>
      <species boundaryCondition="false" constant="false" hasOnlySubstanceUnits="false" id="M_C05276" name="oc2coa[c]" fbc:chemicalFormula="C29H48N7O18P3S"/>
      <species boundaryCondition="false" constant="false" hasOnlySubstanceUnits="false" id="M_C02991"/>
      <species boundaryCondition="false" constant="false" hasOnlySubstanceUnits="false" id="M_C02431"/>
      <species boundaryCondition="false" constant="false" hasOnlySubstanceUnits="false" id="M_C02442"/>
      <species boundaryCondition="false" constant="false" hasOnlySubstanceUnits="false" id="M_C06199"/>
      <species boundaryCondition="false" constant="false" hasOnlySubstanceUnits="false" id="M_C02452"/>
      <species boundaryCondition="false" constant="false" hasOnlySubstanceUnits="false" id="M_C02590"/>
      <species boundaryCondition="false" constant="false" hasOnlySubstanceUnits="false" id="M_C02453"/>
      <species boundaryCondition="false" constant="false" hasOnlySubstanceUnits="false" id="M_C06649"/>
      <species boundaryCondition="false" constant="false" hasOnlySubstanceUnits="false" id="M_C06675"/>
      <species boundaryCondition="false" constant="false" hasOnlySubstanceUnits="false" id="M_C04729"/>
      <species boundaryCondition="false" constant="false" hasOnlySubstanceUnits="false" id="M_C04431"/>
      <species boundaryCondition="false" constant="false" hasOnlySubstanceUnits="false" id="M_C07090"/>
      <species boundaryCondition="false" constant="false" hasOnlySubstanceUnits="false" id="M_C05654"/>
      <species boundaryCondition="false" constant="false" hasOnlySubstanceUnits="false" id="M_C05655"/>
      <species boundaryCondition="false" constant="false" hasOnlySubstanceUnits="false" id="M_C05663"/>
      <species boundaryCondition="false" constant="false" hasOnlySubstanceUnits="false" id="M_C05652"/>
      <species boundaryCondition="false" constant="false" hasOnlySubstanceUnits="false" id="M_C05942"/>
      <species boundaryCondition="false" constant="false" hasOnlySubstanceUnits="false" id="M_C01295"/>
      <species boundaryCondition="false" constant="false" hasOnlySubstanceUnits="false" id="M_C03365"/>
      <species boundaryCondition="false" constant="false" hasOnlySubstanceUnits="false" id="M_C05656"/>
      <species boundaryCondition="false" constant="false" hasOnlySubstanceUnits="false" id="M_C04661"/>
      <species boundaryCondition="false" constant="false" hasOnlySubstanceUnits="false" id="M_C01292"/>
      <species boundaryCondition="false" constant="false" hasOnlySubstanceUnits="false" id="M_C03844"/>
      <species boundaryCondition="false" constant="false" hasOnlySubstanceUnits="false" id="M_C00463[p]" name="indole[c]" fbc:chemicalFormula="C8H7N"/>
      <species boundaryCondition="false" constant="false" hasOnlySubstanceUnits="false" id="M_C00463[e]" name="indole[c]" fbc:chemicalFormula="C8H7N"/>
      <species boundaryCondition="false" constant="false" hasOnlySubstanceUnits="false" id="M_2kmb"/>
      <species boundaryCondition="false" constant="false" hasOnlySubstanceUnits="false" id="M_C07073"/>
      <species boundaryCondition="false" constant="false" hasOnlySubstanceUnits="false" id="M_C16560"/>
      <species boundaryCondition="false" constant="false" hasOnlySubstanceUnits="false" id="M_C00214[p]" name="thymd[c]" fbc:chemicalFormula="C10H14N2O5"/>
      <species boundaryCondition="false" constant="false" hasOnlySubstanceUnits="false" id="M_2agpg181[p]" name="2agpg181[p]" fbc:chemicalFormula="C24H47O9P1"/>
      <species boundaryCondition="false" constant="false" hasOnlySubstanceUnits="false" id="M_C03506" name="3ig3p[c]" fbc:chemicalFormula="C11H14NO6P"/>
      <species boundaryCondition="false" constant="false" hasOnlySubstanceUnits="false" id="M_icolipa" name="icolipa" fbc:chemicalFormula="C145H262N2O74P4"/>
      <species boundaryCondition="false" constant="false" hasOnlySubstanceUnits="false" id="M_C02718"/>
      <species boundaryCondition="false" constant="false" hasOnlySubstanceUnits="false" id="M_C00664"/>
      <species boundaryCondition="false" constant="false" hasOnlySubstanceUnits="false" id="M_C00438" name="cbasp[c]" fbc:chemicalFormula="C5H8N2O5"/>
      <species boundaryCondition="false" constant="false" hasOnlySubstanceUnits="false" id="M_C16504"/>
      <species boundaryCondition="false" constant="false" hasOnlySubstanceUnits="false" id="M_C09694"/>
      <species boundaryCondition="false" constant="false" hasOnlySubstanceUnits="false" id="M_C16503"/>
      <species boundaryCondition="false" constant="false" hasOnlySubstanceUnits="false" id="M_C00887[p]" name="n2o[c]" fbc:chemicalFormula="N2O"/>
      <species boundaryCondition="false" constant="false" hasOnlySubstanceUnits="false" id="M_C00887[e]" name="n2o[c]" fbc:chemicalFormula="N2O"/>
      <species boundaryCondition="false" constant="false" hasOnlySubstanceUnits="false" id="M_C07130"/>
      <species boundaryCondition="false" constant="false" hasOnlySubstanceUnits="false" id="M_C16496"/>
      <species boundaryCondition="false" constant="false" hasOnlySubstanceUnits="false" id="M_C00408"/>
      <species boundaryCondition="false" constant="false" hasOnlySubstanceUnits="false" id="M_C06230[p]" name="feenter[c]" fbc:chemicalFormula="C30H24FeN3O15"/>
      <species boundaryCondition="false" constant="false" hasOnlySubstanceUnits="false" id="M_3hoctaACP" name="3hoctaACP" fbc:chemicalFormula="C29H56N2O9PRS"/>
      <species boundaryCondition="false" constant="false" hasOnlySubstanceUnits="false" id="M_C01413" name="cd2[c]" fbc:chemicalFormula="Cd"/>
      <species boundaryCondition="false" constant="false" hasOnlySubstanceUnits="false" id="M_C01413[p]" name="cd2[c]" fbc:chemicalFormula="Cd"/>
      <species boundaryCondition="false" constant="false" hasOnlySubstanceUnits="false" id="M_C05747" name="3hhexACP[c]" fbc:chemicalFormula="C17H32N2O9PRS"/>
      <species boundaryCondition="false" constant="false" hasOnlySubstanceUnits="false" id="M_C01508[p]" name="lyx-L[c]" fbc:chemicalFormula="C5H10O5"/>
      <species boundaryCondition="false" constant="false" hasOnlySubstanceUnits="false" id="M_C01508[e]" name="lyx-L[c]" fbc:chemicalFormula="C5H10O5"/>
      <species boundaryCondition="false" constant="false" hasOnlySubstanceUnits="false" id="M_C06501[p]" name="tyrp[e]" fbc:chemicalFormula="C9H12NO6P"/>
      <species boundaryCondition="false" constant="false" hasOnlySubstanceUnits="false" id="M_C04895" name="ahdt[c]" fbc:chemicalFormula="C9H16N5O13P3"/>
      <species boundaryCondition="false" constant="false" hasOnlySubstanceUnits="false" id="M_C11966"/>
      <species boundaryCondition="false" constant="false" hasOnlySubstanceUnits="false" id="M_C11968"/>
      <species boundaryCondition="false" constant="false" hasOnlySubstanceUnits="false" id="M_3hcinnm[p]" name="3hcinnm[p]" fbc:chemicalFormula="C9H8O3"/>
      <species boundaryCondition="false" constant="false" hasOnlySubstanceUnits="false" id="M_eca4colipa[e]" name="eca4colipa[e]" fbc:chemicalFormula="C272H462N14O160P4"/>
      <species boundaryCondition="false" constant="false" hasOnlySubstanceUnits="false" id="M_C00027[e]" name="h2o2[c]" fbc:chemicalFormula="H2O2"/>
      <species boundaryCondition="false" constant="false" hasOnlySubstanceUnits="false" id="M_C16263"/>
      <species boundaryCondition="false" constant="false" hasOnlySubstanceUnits="false" id="M_C16262"/>
      <species boundaryCondition="false" constant="false" hasOnlySubstanceUnits="false" id="M_C07717"/>
      <species boundaryCondition="false" constant="false" hasOnlySubstanceUnits="false" id="M_C05665"/>
      <species boundaryCondition="false" constant="false" hasOnlySubstanceUnits="false" id="M_C02555"/>
      <species boundaryCondition="false" constant="false" hasOnlySubstanceUnits="false" id="M_C00982"/>
      <species boundaryCondition="false" constant="false" hasOnlySubstanceUnits="false" id="M_C03584"/>
      <species boundaryCondition="false" constant="false" hasOnlySubstanceUnits="false" id="M_C01513"/>
      <species boundaryCondition="false" constant="false" hasOnlySubstanceUnits="false" id="M_C05824"/>
      <species boundaryCondition="false" constant="false" hasOnlySubstanceUnits="false" id="M_C00436"/>
      <species boundaryCondition="false" constant="false" hasOnlySubstanceUnits="false" id="M_C02714"/>
      <species boundaryCondition="false" constant="false" hasOnlySubstanceUnits="false" id="M_C01152"/>
      <species boundaryCondition="false" constant="false" hasOnlySubstanceUnits="false" id="M_C00483" name="tym[e]" fbc:chemicalFormula="C8H11NO"/>
      <species boundaryCondition="false" constant="false" hasOnlySubstanceUnits="false" id="M_C06232[e]" name="mobd[c]" fbc:chemicalFormula="H2MoO4"/>
      <species boundaryCondition="false" constant="false" hasOnlySubstanceUnits="false" id="M_C11672"/>
      <species boundaryCondition="false" constant="false" hasOnlySubstanceUnits="false" id="M_C02988" name="histrna[c]" fbc:chemicalFormula="C6H7N3OR"/>
      <species boundaryCondition="false" constant="false" hasOnlySubstanceUnits="false" id="M_C01643" name="trnahis[c]" fbc:chemicalFormula="R"/>
      <species boundaryCondition="false" constant="false" hasOnlySubstanceUnits="false" id="M_C11816"/>
      <species boundaryCondition="false" constant="false" hasOnlySubstanceUnits="false" id="M_C11817"/>
      <species boundaryCondition="false" constant="false" hasOnlySubstanceUnits="false" id="M_C09337"/>
      <species boundaryCondition="false" constant="false" hasOnlySubstanceUnits="false" id="M_2agpe160[p]" name="2agpe160[p]" fbc:chemicalFormula="C21H44NO7P1"/>
      <species boundaryCondition="false" constant="false" hasOnlySubstanceUnits="false" id="M_C05579"/>
      <species boundaryCondition="false" constant="false" hasOnlySubstanceUnits="false" id="M_C05584"/>
      <species boundaryCondition="false" constant="false" hasOnlySubstanceUnits="false" id="M_C06090"/>
      <species boundaryCondition="false" constant="false" hasOnlySubstanceUnits="false" id="M_C03241"/>
      <species boundaryCondition="false" constant="false" hasOnlySubstanceUnits="false" id="M_C00427"/>
      <species boundaryCondition="false" constant="false" hasOnlySubstanceUnits="false" id="M_C01312"/>
      <species boundaryCondition="false" constant="false" hasOnlySubstanceUnits="false" id="M_C03451" name="lgt-S[c]" fbc:chemicalFormula="C13H21N3O8S"/>
      <species boundaryCondition="false" constant="false" hasOnlySubstanceUnits="false" id="M_C03979"/>
      <species boundaryCondition="false" constant="false" hasOnlySubstanceUnits="false" id="M_C02198"/>
      <species boundaryCondition="false" constant="false" hasOnlySubstanceUnits="false" id="M_C00429" name="56dura[c]" fbc:chemicalFormula="C4H6N2O2"/>
      <species boundaryCondition="false" constant="false" hasOnlySubstanceUnits="false" id="M_C02642"/>
      <species boundaryCondition="false" constant="false" hasOnlySubstanceUnits="false" id="M_C06679"/>
      <species boundaryCondition="false" constant="false" hasOnlySubstanceUnits="false" id="M_C06672"/>
      <species boundaryCondition="false" constant="false" hasOnlySubstanceUnits="false" id="M_C06671"/>
      <species boundaryCondition="false" constant="false" hasOnlySubstanceUnits="false" id="M_C06673"/>
      <species boundaryCondition="false" constant="false" hasOnlySubstanceUnits="false" id="M_C06335"/>
      <species boundaryCondition="false" constant="false" hasOnlySubstanceUnits="false" id="M_C06674"/>
      <species boundaryCondition="false" constant="false" hasOnlySubstanceUnits="false" id="M_C00137[p]" name="inost[c]" fbc:chemicalFormula="C6H12O6"/>
      <species boundaryCondition="false" constant="false" hasOnlySubstanceUnits="false" id="M_C01225[p]" name="g3pi[c]" fbc:chemicalFormula="C9H19O11P"/>
      <species boundaryCondition="false" constant="false" hasOnlySubstanceUnits="false" id="M_C01508" name="lyx-L[c]" fbc:chemicalFormula="C5H10O5"/>
      <species boundaryCondition="false" constant="false" hasOnlySubstanceUnits="false" id="M_C04471"/>
      <species boundaryCondition="false" constant="false" hasOnlySubstanceUnits="false" id="M_C04555"/>
      <species boundaryCondition="false" constant="false" hasOnlySubstanceUnits="false" id="M_C01227"/>
      <species boundaryCondition="false" constant="false" hasOnlySubstanceUnits="false" id="M_C04815"/>
      <species boundaryCondition="false" constant="false" hasOnlySubstanceUnits="false" id="M_C03995"/>
      <species boundaryCondition="false" constant="false" hasOnlySubstanceUnits="false" id="M_C02126"/>
      <species boundaryCondition="false" constant="false" hasOnlySubstanceUnits="false" id="M_C01904"/>
      <species boundaryCondition="false" constant="false" hasOnlySubstanceUnits="false" id="M_C00315[p]" name="spmd[c]" fbc:chemicalFormula="C7H19N3"/>
      <species boundaryCondition="false" constant="false" hasOnlySubstanceUnits="false" id="M_C06714"/>
      <species boundaryCondition="false" constant="false" hasOnlySubstanceUnits="false" id="M_C06723"/>
      <species boundaryCondition="false" constant="false" hasOnlySubstanceUnits="false" id="M_C09811"/>
      <species boundaryCondition="false" constant="false" hasOnlySubstanceUnits="false" id="M_C02734"/>
      <species boundaryCondition="false" constant="false" hasOnlySubstanceUnits="false" id="M_C00601" name="pacald[c]" fbc:chemicalFormula="C8H8O"/>
      <species boundaryCondition="false" constant="false" hasOnlySubstanceUnits="false" id="M_C00979[e]" name="acser[c]" fbc:chemicalFormula="C5H9NO4"/>
      <species boundaryCondition="false" constant="false" hasOnlySubstanceUnits="false" id="M_C00979[p]" name="acser[c]" fbc:chemicalFormula="C5H9NO4"/>
      <species boundaryCondition="false" constant="false" hasOnlySubstanceUnits="false" id="M_3hpppn" name="3hpppn" fbc:chemicalFormula="C9H10O3"/>
      <species boundaryCondition="false" constant="false" hasOnlySubstanceUnits="false" id="M_C04044" name="dhpppn[c]" fbc:chemicalFormula="C9H10O4"/>
      <species boundaryCondition="false" constant="false" hasOnlySubstanceUnits="false" id="M_C08557"/>
      <species boundaryCondition="false" constant="false" hasOnlySubstanceUnits="false" id="M_C06251" name="kdo2lipid4L[c]" fbc:chemicalFormula="C96H176N2O38P2"/>
      <species boundaryCondition="false" constant="false" hasOnlySubstanceUnits="false" id="M_C04167"/>
      <species boundaryCondition="false" constant="false" hasOnlySubstanceUnits="false" id="M_C02807"/>
      <species boundaryCondition="false" constant="false" hasOnlySubstanceUnits="false" id="M_C17756"/>
      <species boundaryCondition="false" constant="false" hasOnlySubstanceUnits="false" id="M_C17757"/>
      <species boundaryCondition="false" constant="false" hasOnlySubstanceUnits="false" id="M_C03237"/>
      <species boundaryCondition="false" constant="false" hasOnlySubstanceUnits="false" id="M_C02804"/>
      <species boundaryCondition="false" constant="false" hasOnlySubstanceUnits="false" id="M_C02801"/>
      <species boundaryCondition="false" constant="false" hasOnlySubstanceUnits="false" id="M_C03357"/>
      <species boundaryCondition="false" constant="false" hasOnlySubstanceUnits="false" id="M_C02798"/>
      <species boundaryCondition="false" constant="false" hasOnlySubstanceUnits="false" id="M_C05672"/>
      <species boundaryCondition="false" constant="false" hasOnlySubstanceUnits="false" id="M_C04205"/>
      <species boundaryCondition="false" constant="false" hasOnlySubstanceUnits="false" id="M_C02791"/>
      <species boundaryCondition="false" constant="false" hasOnlySubstanceUnits="false" id="M_C17758"/>
      <species boundaryCondition="false" constant="false" hasOnlySubstanceUnits="false" id="M_C16266"/>
      <species boundaryCondition="false" constant="false" hasOnlySubstanceUnits="false" id="M_C00152[p]" name="asn-L[c]" fbc:chemicalFormula="C4H8N2O3"/>
      <species boundaryCondition="false" constant="false" hasOnlySubstanceUnits="false" id="M_C00242[e]" name="gua[c]" fbc:chemicalFormula="C5H5N5O"/>
      <species boundaryCondition="false" constant="false" hasOnlySubstanceUnits="false" id="M_C17755"/>
      <species boundaryCondition="false" constant="false" hasOnlySubstanceUnits="false" id="M_C03758[p]" name="dopa[e]" fbc:chemicalFormula="C8H11NO2"/>
      <species boundaryCondition="false" constant="false" hasOnlySubstanceUnits="false" id="M_C04043[p]" name="34dhpac[e]" fbc:chemicalFormula="C8H8O3"/>
      <species boundaryCondition="false" constant="false" hasOnlySubstanceUnits="false" id="M_C03765[e]" name="4hoxpacd[e]" fbc:chemicalFormula="C8H8O2"/>
      <species boundaryCondition="false" constant="false" hasOnlySubstanceUnits="false" id="M_C14871"/>
      <species boundaryCondition="false" constant="false" hasOnlySubstanceUnits="false" id="M_C14875"/>
      <species boundaryCondition="false" constant="false" hasOnlySubstanceUnits="false" id="M_2tdec7eg3p" name="2tdec7eg3p" fbc:chemicalFormula="C17H33O7P1"/>
      <species boundaryCondition="false" constant="false" hasOnlySubstanceUnits="false" id="M_2tdec7eg3p[p]" name="2tdec7eg3p[p]" fbc:chemicalFormula="C17H33O7P1"/>
      <species boundaryCondition="false" constant="false" hasOnlySubstanceUnits="false" id="M_C00115[e]" name="Chloride" fbc:chemicalFormula="Cl"/>
      <species boundaryCondition="false" constant="false" hasOnlySubstanceUnits="false" id="M_C00242[p]" name="gua[c]" fbc:chemicalFormula="C5H5N5O"/>
      <species boundaryCondition="false" constant="false" hasOnlySubstanceUnits="false" id="M_C00147[e]" name="ade[c]" fbc:chemicalFormula="C5H5N5"/>
      <species boundaryCondition="false" constant="false" hasOnlySubstanceUnits="false" id="M_C16566"/>
      <species boundaryCondition="false" constant="false" hasOnlySubstanceUnits="false" id="M_C16567"/>
      <species boundaryCondition="false" constant="false" hasOnlySubstanceUnits="false" id="M_C00105[e]" name="ump[c]" fbc:chemicalFormula="C9H13N2O9P"/>
      <species boundaryCondition="false" constant="false" hasOnlySubstanceUnits="false" id="M_C16155" name="udpLa4o[c]" fbc:chemicalFormula="C14H20N2O16P2"/>
      <species boundaryCondition="false" constant="false" hasOnlySubstanceUnits="false" id="M_C16153" name="udpLa4n[c]" fbc:chemicalFormula="C14H23N3O15P2"/>
      <species boundaryCondition="false" constant="false" hasOnlySubstanceUnits="false" id="M_C17204"/>
      <species boundaryCondition="false" constant="false" hasOnlySubstanceUnits="false" id="M_C16568"/>
      <species boundaryCondition="false" constant="false" hasOnlySubstanceUnits="false" id="M_C14862"/>
      <species boundaryCondition="false" constant="false" hasOnlySubstanceUnits="false" id="M_C14863"/>
      <species boundaryCondition="false" constant="false" hasOnlySubstanceUnits="false" id="M_C04287"/>
      <species boundaryCondition="false" constant="false" hasOnlySubstanceUnits="false" id="M_C04015"/>
      <species boundaryCondition="false" constant="false" hasOnlySubstanceUnits="false" id="M_C04017"/>
      <species boundaryCondition="false" constant="false" hasOnlySubstanceUnits="false" id="M_C01838"/>
      <species boundaryCondition="false" constant="false" hasOnlySubstanceUnits="false" id="M_C01816"/>
      <species boundaryCondition="false" constant="false" hasOnlySubstanceUnits="false" id="M_C01802"/>
      <species boundaryCondition="false" constant="false" hasOnlySubstanceUnits="false" id="M_C01804"/>
      <species boundaryCondition="false" constant="false" hasOnlySubstanceUnits="false" id="M_C04083"/>
      <species boundaryCondition="false" constant="false" hasOnlySubstanceUnits="false" id="M_C03156"/>
      <species boundaryCondition="false" constant="false" hasOnlySubstanceUnits="false" id="M_C01807"/>
      <species boundaryCondition="false" constant="false" hasOnlySubstanceUnits="false" id="M_C01794"/>
      <species boundaryCondition="false" constant="false" hasOnlySubstanceUnits="false" id="M_C05122"/>
      <species boundaryCondition="false" constant="false" hasOnlySubstanceUnits="false" id="M_C01795"/>
      <species boundaryCondition="false" constant="false" hasOnlySubstanceUnits="false" id="M_C03910"/>
      <species boundaryCondition="false" constant="false" hasOnlySubstanceUnits="false" id="M_C01218"/>
      <species boundaryCondition="false" constant="false" hasOnlySubstanceUnits="false" id="M_C02946"/>
      <species boundaryCondition="false" constant="false" hasOnlySubstanceUnits="false" id="M_C06430"/>
      <species boundaryCondition="false" constant="false" hasOnlySubstanceUnits="false" id="M_C00055[p]" name="cmp[c]" fbc:chemicalFormula="C9H14N3O8P"/>
      <species boundaryCondition="false" constant="false" hasOnlySubstanceUnits="false" id="M_C00055[e]" name="cmp[c]" fbc:chemicalFormula="C9H14N3O8P"/>
      <species boundaryCondition="false" constant="false" hasOnlySubstanceUnits="false" id="M_C00629"/>
      <species boundaryCondition="false" constant="false" hasOnlySubstanceUnits="false" id="M_C04546"/>
      <species boundaryCondition="false" constant="false" hasOnlySubstanceUnits="false" id="M_C12147[p]" name="thrp[e]" fbc:chemicalFormula="C4H10NO6P"/>
      <species boundaryCondition="false" constant="false" hasOnlySubstanceUnits="false" id="M_C12147[e]" name="thrp[e]" fbc:chemicalFormula="C4H10NO6P"/>
      <species boundaryCondition="false" constant="false" hasOnlySubstanceUnits="false" id="M_C06086"/>
      <species boundaryCondition="false" constant="false" hasOnlySubstanceUnits="false" id="M_C06093"/>
      <species boundaryCondition="false" constant="false" hasOnlySubstanceUnits="false" id="M_C11875"/>
      <species boundaryCondition="false" constant="false" hasOnlySubstanceUnits="false" id="M_C11876"/>
      <species boundaryCondition="false" constant="false" hasOnlySubstanceUnits="false" id="M_C11874"/>
      <species boundaryCondition="false" constant="false" hasOnlySubstanceUnits="false" id="M_C11873"/>
      <species boundaryCondition="false" constant="false" hasOnlySubstanceUnits="false" id="M_C11872"/>
      <species boundaryCondition="false" constant="false" hasOnlySubstanceUnits="false" id="M_C16431"/>
      <species boundaryCondition="false" constant="false" hasOnlySubstanceUnits="false" id="M_C16447"/>
      <species boundaryCondition="false" constant="false" hasOnlySubstanceUnits="false" id="M_C00515"/>
      <species boundaryCondition="false" constant="false" hasOnlySubstanceUnits="false" id="M_C00792"/>
      <species boundaryCondition="false" constant="false" hasOnlySubstanceUnits="false" id="M_C02137"/>
      <species boundaryCondition="false" constant="false" hasOnlySubstanceUnits="false" id="M_C03141"/>
      <species boundaryCondition="false" constant="false" hasOnlySubstanceUnits="false" id="M_C14793"/>
      <species boundaryCondition="false" constant="false" hasOnlySubstanceUnits="false" id="M_anhgm4p" name="anhgm4p" fbc:chemicalFormula="C37H59N7O20"/>
      <species boundaryCondition="false" constant="false" hasOnlySubstanceUnits="false" id="M_C12455"/>
      <species boundaryCondition="false" constant="false" hasOnlySubstanceUnits="false" id="M_C01456"/>
      <species boundaryCondition="false" constant="false" hasOnlySubstanceUnits="false" id="M_C05260" name="3htdcoa[c]" fbc:chemicalFormula="C35H62N7O18P3S"/>
      <species boundaryCondition="false" constant="false" hasOnlySubstanceUnits="false" id="M_C05931" name="sucglu[c]" fbc:chemicalFormula="C9H13NO7"/>
      <species boundaryCondition="false" constant="false" hasOnlySubstanceUnits="false" id="M_C05932" name="sucgsa[c]" fbc:chemicalFormula="C9H13NO6"/>
      <species boundaryCondition="false" constant="false" hasOnlySubstanceUnits="false" id="M_C02355[e]" name="23cump[e]" fbc:chemicalFormula="C9H11N2O8P"/>
      <species boundaryCondition="false" constant="false" hasOnlySubstanceUnits="false" id="M_C02527"/>
      <species boundaryCondition="false" constant="false" hasOnlySubstanceUnits="false" id="M_C00159[p]" name="man[c]" fbc:chemicalFormula="C6H12O6"/>
      <species boundaryCondition="false" constant="false" hasOnlySubstanceUnits="false" id="M_C08585"/>
      <species boundaryCondition="false" constant="false" hasOnlySubstanceUnits="false" id="M_C00121[e]" name="rib-D[c]" fbc:chemicalFormula="C5H10O5"/>
      <species boundaryCondition="false" constant="false" hasOnlySubstanceUnits="false" id="M_C01231"/>
      <species boundaryCondition="false" constant="false" hasOnlySubstanceUnits="false" id="M_C06198"/>
      <species boundaryCondition="false" constant="false" hasOnlySubstanceUnits="false" id="M_C04798"/>
      <species boundaryCondition="false" constant="false" hasOnlySubstanceUnits="false" id="M_C05155"/>
      <species boundaryCondition="false" constant="false" hasOnlySubstanceUnits="false" id="M_C06048"/>
      <species boundaryCondition="false" constant="false" hasOnlySubstanceUnits="false" id="M_C04797"/>
      <species boundaryCondition="false" constant="false" hasOnlySubstanceUnits="false" id="M_C02350"/>
      <species boundaryCondition="false" constant="false" hasOnlySubstanceUnits="false" id="M_C02348"/>
      <species boundaryCondition="false" constant="false" hasOnlySubstanceUnits="false" id="M_C04834"/>
      <species boundaryCondition="false" constant="false" hasOnlySubstanceUnits="false" id="M_C04867"/>
      <species boundaryCondition="false" constant="false" hasOnlySubstanceUnits="false" id="M_C04849"/>
      <species boundaryCondition="false" constant="false" hasOnlySubstanceUnits="false" id="M_C04843"/>
      <species boundaryCondition="false" constant="false" hasOnlySubstanceUnits="false" id="M_C00966" name="2dhp[c]" fbc:chemicalFormula="C6H10O4"/>
      <species boundaryCondition="false" constant="false" hasOnlySubstanceUnits="false" id="M_C00630"/>
      <species boundaryCondition="false" constant="false" hasOnlySubstanceUnits="false" id="M_C01088"/>
      <species boundaryCondition="false" constant="false" hasOnlySubstanceUnits="false" id="M_C00445" name="methf[c]" fbc:chemicalFormula="C20H22N7O6"/>
      <species boundaryCondition="false" constant="false" hasOnlySubstanceUnits="false" id="M_C06310"/>
      <species boundaryCondition="false" constant="false" hasOnlySubstanceUnits="false" id="M_C03406" name="argsuc[c]" fbc:chemicalFormula="C10H18N4O6"/>
      <species boundaryCondition="false" constant="false" hasOnlySubstanceUnits="false" id="M_C05688"/>
      <species boundaryCondition="false" constant="false" hasOnlySubstanceUnits="false" id="M_C05699"/>
      <species boundaryCondition="false" constant="false" hasOnlySubstanceUnits="false" id="M_C05689"/>
      <species boundaryCondition="false" constant="false" hasOnlySubstanceUnits="false" id="M_C05704"/>
      <species boundaryCondition="false" constant="false" hasOnlySubstanceUnits="false" id="M_C02912[e]" name="12ppd-R[c]" fbc:chemicalFormula="C3H8O2"/>
      <species boundaryCondition="false" constant="false" hasOnlySubstanceUnits="false" id="M_C05698"/>
      <species boundaryCondition="false" constant="false" hasOnlySubstanceUnits="false" id="M_C05692"/>
      <species boundaryCondition="false" constant="false" hasOnlySubstanceUnits="false" id="M_C00253[e]" name="nac[c]" fbc:chemicalFormula="C6H5NO2"/>
      <species boundaryCondition="false" constant="false" hasOnlySubstanceUnits="false" id="M_C00905[e]" name="fruur[c]" fbc:chemicalFormula="C6H10O7"/>
      <species boundaryCondition="false" constant="false" hasOnlySubstanceUnits="false" id="M_C00905[p]" name="fruur[c]" fbc:chemicalFormula="C6H10O7"/>
      <species boundaryCondition="false" constant="false" hasOnlySubstanceUnits="false" id="M_C01138"/>
      <species boundaryCondition="false" constant="false" hasOnlySubstanceUnits="false" id="M_C01221"/>
      <species boundaryCondition="false" constant="false" hasOnlySubstanceUnits="false" id="M_C03442"/>
      <species boundaryCondition="false" constant="false" hasOnlySubstanceUnits="false" id="M_C04706"/>
      <species boundaryCondition="false" constant="false" hasOnlySubstanceUnits="false" id="M_C07091"/>
      <species boundaryCondition="false" constant="false" hasOnlySubstanceUnits="false" id="M_C05856"/>
      <species boundaryCondition="false" constant="false" hasOnlySubstanceUnits="false" id="M_C06634"/>
      <species boundaryCondition="false" constant="false" hasOnlySubstanceUnits="false" id="M_C01912"/>
      <species boundaryCondition="false" constant="false" hasOnlySubstanceUnits="false" id="M_C06620"/>
      <species boundaryCondition="false" constant="false" hasOnlySubstanceUnits="false" id="M_C01909" name="dtbt[c]" fbc:chemicalFormula="C10H18N2O3"/>
      <species boundaryCondition="false" constant="false" hasOnlySubstanceUnits="false" id="M_C01037" name="dann[c]" fbc:chemicalFormula="C9H20N2O2"/>
      <species boundaryCondition="false" constant="false" hasOnlySubstanceUnits="false" id="M_C16517"/>
      <species boundaryCondition="false" constant="false" hasOnlySubstanceUnits="false" id="M_C05837"/>
      <species boundaryCondition="false" constant="false" hasOnlySubstanceUnits="false" id="M_C00402"/>
      <species boundaryCondition="false" constant="false" hasOnlySubstanceUnits="false" id="M_C16519" name="2sephchc[c]" fbc:chemicalFormula="C14H16O9"/>
      <species boundaryCondition="false" constant="false" hasOnlySubstanceUnits="false" id="M_C00127[e]" name="gthox[c]" fbc:chemicalFormula="C20H32N6O12S2"/>
      <species boundaryCondition="false" constant="false" hasOnlySubstanceUnits="false" id="M_C04823" name="25aics[c]" fbc:chemicalFormula="C13H19N4O12P"/>
      <species boundaryCondition="false" constant="false" hasOnlySubstanceUnits="false" id="M_cechddd" name="cechddd" fbc:chemicalFormula="C9H12O4"/>
      <species boundaryCondition="false" constant="false" hasOnlySubstanceUnits="false" id="M_1tdec7eg3p" name="1tdec7eg3p" fbc:chemicalFormula="C17H33O7P1"/>
      <species boundaryCondition="false" constant="false" hasOnlySubstanceUnits="false" id="M_C06670"/>
      <species boundaryCondition="false" constant="false" hasOnlySubstanceUnits="false" id="M_C16553"/>
      <species boundaryCondition="false" constant="false" hasOnlySubstanceUnits="false" id="M_C16554"/>
      <species boundaryCondition="false" constant="false" hasOnlySubstanceUnits="false" id="M_C16556"/>
      <species boundaryCondition="false" constant="false" hasOnlySubstanceUnits="false" id="M_C16558"/>
      <species boundaryCondition="false" constant="false" hasOnlySubstanceUnits="false" id="M_C01651" name="trnathr[c]" fbc:chemicalFormula="R"/>
      <species boundaryCondition="false" constant="false" hasOnlySubstanceUnits="false" id="M_C02992" name="thrtrna[c]" fbc:chemicalFormula="C4H7NO2R"/>
      <species boundaryCondition="false" constant="false" hasOnlySubstanceUnits="false" id="M_C16561"/>
      <species boundaryCondition="false" constant="false" hasOnlySubstanceUnits="false" id="M_C11735"/>
      <species boundaryCondition="false" constant="false" hasOnlySubstanceUnits="false" id="M_C11004"/>
      <species boundaryCondition="false" constant="false" hasOnlySubstanceUnits="false" id="M_C00842" name="dtdpglu[c]" fbc:chemicalFormula="C16H26N2O16P2"/>
      <species boundaryCondition="false" constant="false" hasOnlySubstanceUnits="false" id="M_C00387[p]" name="gsn[c]" fbc:chemicalFormula="C10H13N5O5"/>
      <species boundaryCondition="false" constant="false" hasOnlySubstanceUnits="false" id="M_C02354[p]" name="23ccmp[e]" fbc:chemicalFormula="C9H12N3O7P"/>
      <species boundaryCondition="false" constant="false" hasOnlySubstanceUnits="false" id="M_pa141" name="pa141" fbc:chemicalFormula="C31H57O8P1"/>
      <species boundaryCondition="false" constant="false" hasOnlySubstanceUnits="false" id="M_C00192"/>
      <species boundaryCondition="false" constant="false" hasOnlySubstanceUnits="false" id="M_C05650" name="thptdn[c]" fbc:chemicalFormula="C6H8N4"/>
      <species boundaryCondition="false" constant="false" hasOnlySubstanceUnits="false" id="M_C05649" name="dhptdn[c]" fbc:chemicalFormula="C6H6N4"/>
      <species boundaryCondition="false" constant="false" hasOnlySubstanceUnits="false" id="M_C01721" name="fcl-L[c]" fbc:chemicalFormula="C6H12O5"/>
      <species boundaryCondition="false" constant="false" hasOnlySubstanceUnits="false" id="M_C03294" name="fmettrna[c]" fbc:chemicalFormula="C6H9NO2SR"/>
      <species boundaryCondition="false" constant="false" hasOnlySubstanceUnits="false" id="M_C02430" name="mettrna[c]" fbc:chemicalFormula="C5H9NOSR"/>
[truncated: 5,444,750 more chars]
