# Supplementary material for: An enormous potential for niche construction through bacterial cross-feeding in a homogeneous environment
Source: PLoS Comput Biol. 2018 Jul 24;14(7):e1006340. doi: 10.1371/journal.pcbi.1006340 (PMC6080805; doi:10.1371/journal.pcbi.1006340)
Supplement: S1 Dataset — The folder contains 500 files, each corresponding to a random network obtained sampling (Methods, section Pan-metabolic and random networks) from the pan-metabolic network. Each network is represented with a sequence of zeros and ones where one and zero indicates presence or absence of the reaction in the random network respectively. (ZIP) [file pcbi.1006340.s007.zip]

Archive with 512 entries (511 files):
- 2583/
- 2583/network_2062099_28_10000
- 2583/network_2062099_27_5000
- 2583/network_2062099_27_25000
- 2583/network_2062099_27_20000
- 2583/network_2062099_27_15000
- 2583/network_2062099_27_10000
- 2583/network_2062099_26_5000
- 2583/network_2062099_26_25000
- 2583/network_2062099_26_20000
- 2583/network_2062099_26_15000
- 2583/network_2062099_26_10000
- 2583/network_2062099_25_5000
- 2583/network_2062099_25_25000
- 2583/network_2062099_25_20000
- 2583/network_2062099_25_15000
- 2583/network_2062099_25_10000
- 2583/network_2062099_24_5000
- 2583/network_2062099_24_25000
- 2583/network_2062099_24_20000
- 2583/network_2062099_24_15000
- 2583/network_2062099_24_10000
- 2583/network_2062099_23_5000
- 2583/network_2062099_23_25000
- 2583/network_2062099_23_20000
- 2583/network_2062099_23_15000
- 2583/network_2062099_23_10000
- 2583/network_2062099_22_5000
- 2583/network_2062099_22_25000
- 2583/network_2062099_22_20000
- 2583/network_2062099_22_15000
- 2583/network_2062099_22_10000
- 2583/network_2062099_21_5000
- 2583/network_2062099_21_25000
- 2583/network_2062099_21_20000
- 2583/network_2062099_21_15000
- 2583/network_2062099_21_10000
- 2583/network_2062099_20_5000
- 2583/network_2062099_20_25000
- 2583/network_2062099_20_20000
- 2583/network_2062099_20_15000
- 2583/network_2062099_20_10000
- 2583/network_2062099_19_5000
- 2583/network_2062099_19_25000
- 2583/network_2062099_19_20000
- 2583/network_2062099_19_15000
- 2583/network_2062099_19_10000
- 2583/network_2062099_18_5000
- 2583/network_2062099_18_25000
- 2583/network_2062099_18_20000
- 2583/network_2062099_18_15000
- 2583/network_2062099_18_10000
- 2583/network_2062099_17_5000
- 2583/network_2062099_17_10000
- 2583/network_2062099_16_5000
- 2583/network_2062099_16_25000
- 2583/network_2062099_16_20000
- 2583/network_2062099_16_15000
- 2583/network_2062099_16_10000
- 2583/network_2062099_15_5000
- 2583/network_2062099_15_25000
- 2583/network_2062099_15_20000
- 2583/network_2062099_15_15000
- 2583/network_2062099_15_10000
- 2583/network_2062099_1_5000
- 2583/network_2062099_14_5000
- 2583/network_2062099_14_25000
- 2583/network_2062099_14_20000
- 2583/network_2062099_14_15000
- 2583/network_2062099_14_10000
- 2583/network_2062099_13_5000
- 2583/network_2062099_13_25000
- 2583/network_2062099_13_20000
- 2583/network_2062099_13_15000
- 2583/network_2062099_13_10000
- 2583/network_2062099_12_5000
- 2583/network_2062099_1_25000
- 2583/network_2062099_12_25000
- 2583/network_2062099_12_20000
- 2583/network_2062099_12_15000
- 2583/network_2062099_12_10000
- 2583/network_2062099_1_20000
- 2583/network_2062099_11_5000
- 2583/network_2062099_1_15000
- 2583/network_2062099_11_25000
- 2583/network_2062099_11_20000
- 2583/network_2062099_11_15000
- 2583/network_2062099_11_10000
- 2583/network_2062099_1_10000
- 2583/network_2062099_10_5000
- 2583/network_2062099_10_10000
- 2583/network_2062099_100_5000
- 2583/network_2062099_100_25000
- 2583/network_2062099_100_20000
- 2583/network_2062099_100_15000
- 2583/network_2062099_100_10000
- 2583/network_2061094_9_5000
- 2583/network_2061094_9_25000
- 2583/network_2061094_9_20000
- 2583/network_2061094_9_15000
- 2583/network_2061094_9_10000
- 2583/network_2061094_8_5000
- 2583/network_2061094_8_15000
- 2583/network_2061094_8_10000
- 2583/network_2061094_7_5000
- 2583/network_2061094_7_15000
- 2583/network_2061094_7_10000
- 2583/network_2061094_6_5000
- 2583/network_2061094_5_5000
- 2583/network_2061094_5_25000
- 2583/network_2061094_5_20000
- 2583/network_2061094_5_15000
- 2583/network_2061094_5_10000
- 2583/network_2061094_4_5000
- 2583/network_2061094_4_25000
- 2583/network_2061094_4_20000
- 2583/network_2061094_4_15000
- 2583/network_2061094_4_10000
- 2583/network_2061094_3_5000
- 2583/network_2061094_3_25000
- 2583/network_2061094_3_20000
- 2583/network_2061094_3_15000
- 2583/network_2061094_3_10000
- 2583/network_2061094_2_5000
- 2583/network_2061094_1_5000
- 2583/network_2061094_1_25000
- 2583/network_2061094_1_20000
- 2583/network_2061094_1_15000
- 2583/network_2061094_1_10000
- 2583/network_2062099_55_15000
- 2583/network_2062099_55_10000
- 2583/network_2062099_5_5000
- 2583/network_2062099_54_5000
- 2583/network_2062099_54_25000
- 2583/network_2062099_54_20000
- 2583/network_2062099_54_15000
- 2583/network_2062099_54_10000
- 2583/network_2062099_53_5000
- 2583/network_2062099_53_25000
- 2583/network_2062099_53_20000
- 2583/network_2062099_53_15000
- 2583/network_2062099_53_10000
- 2583/network_2062099_52_5000
- 2583/network_2062099_5_25000
- 2583/network_2062099_52_25000
- 2583/network_2062099_52_20000
- 2583/network_2062099_52_15000
- 2583/network_2062099_52_10000
- 2583/network_2062099_5_20000
- 2583/network_2062099_51_5000
- 2583/network_2062099_5_15000
- 2583/network_2062099_51_15000
- 2583/network_2062099_51_10000
- 2583/network_2062099_5_10000
- 2583/network_2062099_50_5000
- 2583/network_2062099_50_25000
- 2583/network_2062099_50_20000
- 2583/network_2062099_50_15000
- 2583/network_2062099_50_10000
- 2583/network_2062099_49_5000
- 2583/network_2062099_49_25000
- 2583/network_2062099_49_20000
- 2583/network_2062099_49_15000
- 2583/network_2062099_49_10000
- 2583/network_2062099_48_5000
- 2583/network_2062099_48_25000
- 2583/network_2062099_48_20000
- 2583/network_2062099_48_15000
- 2583/network_2062099_48_10000
- 2583/network_2062099_47_5000
- 2583/network_2062099_47_25000
- 2583/network_2062099_47_20000
- 2583/network_2062099_47_15000
- 2583/network_2062099_47_10000
- 2583/network_2062099_46_5000
- 2583/network_2062099_46_25000
- 2583/network_2062099_46_20000
- 2583/network_2062099_46_15000
- 2583/network_2062099_46_10000
- 2583/network_2062099_45_5000
- 2583/network_2062099_45_25000
- 2583/network_2062099_45_20000
- 2583/network_2062099_45_15000
- 2583/network_2062099_45_10000
- 2583/network_2062099_4_5000
- 2583/network_2062099_44_5000
- 2583/network_2062099_44_25000
- 2583/network_2062099_44_20000
- 2583/network_2062099_44_15000
- 2583/network_2062099_44_10000
- 2583/network_2062099_43_5000
- 2583/network_2062099_43_25000
- 2583/network_2062099_43_20000
- 2583/network_2062099_43_15000
- 2583/network_2062099_43_10000
- 2583/network_2062099_42_5000
- 2583/network_2062099_4_25000
- 2583/network_2062099_42_25000
- 2583/network_2062099_42_20000
- 2583/network_2062099_42_15000
- 2583/network_2062099_42_10000
- 2583/network_2062099_4_20000
- 2583/network_2062099_41_5000
- 2583/network_2062099_4_15000
- 2583/network_2062099_41_25000
- 2583/network_2062099_41_20000
- 2583/network_2062099_41_15000
- 2583/network_2062099_41_10000
- 2583/network_2062099_4_10000
- 2583/network_2062099_40_5000
- 2583/network_2062099_39_5000
- 2583/network_2062099_39_25000
- 2583/network_2062099_39_20000
- 2583/network_2062099_39_15000
- 2583/network_2062099_39_10000
- 2583/network_2062099_38_5000
- 2583/network_2062099_38_25000
- 2583/network_2062099_38_20000
- 2583/network_2062099_38_15000
- 2583/network_2062099_38_10000
- 2583/network_2062099_37_5000
- 2583/network_2062099_36_5000
- 2583/network_2062099_36_15000
- 2583/network_2062099_36_10000
- 2583/network_2062099_35_5000
- 2583/network_2062099_35_25000
- 2583/network_2062099_35_20000
- 2583/network_2062099_35_15000
- 2583/network_2062099_35_10000
- 2583/network_2062099_3_5000
- 2583/network_2062099_34_5000
- 2583/network_2062099_33_5000
- 2583/network_2062099_33_25000
- 2583/network_2062099_33_20000
- 2583/network_2062099_33_15000
- 2583/network_2062099_33_10000
- 2583/network_2062099_32_5000
- 2583/network_2062099_3_25000
- 2583/network_2062099_32_10000
- 2583/network_2062099_3_20000
- 2583/network_2062099_31_5000
- 2583/network_2062099_3_15000
- 2583/network_2062099_31_25000
- 2583/network_2062099_31_20000
- 2583/network_2062099_31_15000
- 2583/network_2062099_31_10000
- 2583/network_2062099_3_10000
- 2583/network_2062099_30_5000
- 2583/network_2062099_30_25000
- 2583/network_2062099_30_20000
- 2583/network_2062099_30_15000
- 2583/network_2062099_30_10000
- 2583/network_2062099_29_5000
- 2583/network_2062099_29_15000
- 2583/network_2062099_29_10000
- 2583/network_2062099_28_5000
- 2583/network_2062099_28_15000
- 2583/network_2062099_84_10000
- 2583/network_2062099_83_5000
- 2583/network_2062099_83_10000
- 2583/network_2062099_82_5000
- 2583/network_2062099_8_25000
- 2583/network_2062099_82_25000
- 2583/network_2062099_82_20000
- 2583/network_2062099_82_15000
- 2583/network_2062099_82_10000
- 2583/network_2062099_8_20000
- 2583/network_2062099_81_5000
- 2583/network_2062099_8_15000
- 2583/network_2062099_81_25000
- 2583/network_2062099_81_20000
- 2583/network_2062099_81_15000
- 2583/network_2062099_81_10000
- 2583/network_2062099_8_10000
- 2583/network_2062099_80_5000
- 2583/network_2062099_80_15000
- 2583/network_2062099_80_10000
- 2583/network_2062099_79_5000
- 2583/network_2062099_79_25000
- 2583/network_2062099_79_20000
- 2583/network_2062099_79_15000
- 2583/network_2062099_79_10000
- 2583/network_2062099_78_5000
- 2583/network_2062099_78_25000
- 2583/network_2062099_78_20000
- 2583/network_2062099_78_15000
- 2583/network_2062099_78_10000
- 2583/network_2062099_77_5000
- 2583/network_2062099_77_25000
- 2583/network_2062099_77_20000
- 2583/network_2062099_77_15000
- 2583/network_2062099_77_10000
- 2583/network_2062099_76_5000
- 2583/network_2062099_76_25000
- 2583/network_2062099_76_20000
- 2583/network_2062099_76_15000
- 2583/network_2062099_76_10000
- 2583/network_2062099_75_5000
- 2583/network_2062099_75_25000
- 2583/network_2062099_75_20000
[truncated: 212 more entries]
