# Supplementary material for: An enormous potential for niche construction through bacterial cross-feeding in a homogeneous environment
Source: PLoS Comput Biol. 2018 Jul 24;14(7):e1006340. doi: 10.1371/journal.pcbi.1006340 (PMC6080805; doi:10.1371/journal.pcbi.1006340)
Supplement: S1 Dataset — The folder contains 500 files, each corresponding to a random network obtained sampling (Methods, section Pan-metabolic and random networks) from the pan-metabolic network. Each network is represented with a sequence of zeros and ones where one and zero indicates presence or absence of the reaction in the random network respectively. (ZIP) [file pcbi.1006340.s007.zip › 2583/network_2062099_28_10000]

0010000010000000000100010010000000110100010000000011001000001011110001000000010001000000000000000001010000000111110010010000000001011001111111100100110110001101000100000000000111100000111101000001000000110011111101001011010111101000000010110111100001000001000010100001000111001000101100110010100101000000000000010000000000000011000011101000000010101000010111111001001010000110011001000000000000100001001110000010000000000000000000000000001011100110110010010111100010111011101101100010000000000000011110000101000100110000000110000001100000100000100100110100100010000100110001001001000000001110000101001011010100010000101001011000000101011011000001111001001010111111100000000001000000001110010110001001000110011001101100001000100001111110110101010111100100000000000000110011001000000110110111010010000000111000000011000011011100100000000001000101010111010000100000001000010011010000100000000000100000111001101110000001000000000000010010100110010110100100000011100110111010000010100010000101011000111101100101001100000000001000001010101111110010011110100000000100000000001110000000110110100000010000100000011000111000000100111110111000000001101011110110001000001001000001001000100001101000011101111001101101110001000010000000001101110000000100000000100001011101100011101101011110101010111110010010110100100000011010100100000010001111101010010000000000011001000000010100000010010010000000100000010010000100100000000000010010000101110001000011000100001001000000011001100011000010100110100000000011000111010110110100000000000100011010010011010000000110001100000111110010100010000000010000001011000010000000000000000110001000000010010000000000010100100100001000000000000010010000010110010101101100000001111100110110000001000010010101000000111000011110100111111001001010010101100011100000010000010110000000000001001000101001001100000001000010000000001011001000000100001001001110000011011000010010110110010000001010000011000100000000100000110100000000010000000000011001110000100011111001100000100000000000000000010111011001100001001101101110101100111000110001010100000000000001100111000110100000001000000000100110000000001001001010000001101010010000000101101000010110001001011101001001001001101000001000100111111001000000001011101100101011101011001110110001010010101000010010011111011000110001100010001000000010101000010010000010000000110101010000000010111010001001001010010111000000100010000001000000000000000000010110111101001000010111000111110111100101000001000110011000010010001000000010110000000001100010110101101000000100001100000000100100001100001000001000010000010100111011000000000000100010100010001011101100000010000111110110001101110100000000011110100010010101000100111011001101010000100001111010101111011010100011000100001000010001100000011011000011000001100110010000000000010000100000100000000011100010010100001101111000001000000001001101101101100100110100010010100000000000000011100000000100001011011010010001011000001000000010011111011010110000110010001100100000001000001111001100000010000001010100000000001100000000001010000111111100001011011001000000000000000001011010000000000000001000101011100011101101101110000001000001000110110011100001000001010011000010000010100001010001000101000111001000000011000100111010000111101110001010111010000011000100000010010010011000000011010001001010111011101001110000010001000011110011001100100100000011000001000000110001011100110010010010000000000000000100000000100000000000000110000000010010011000010010100110001100101001000100010000110000000010110010010101001110110111011011000000001011000011100010100101110011001111001000001110010100000010100011011100101100001101000000000000000001111010001101100000000101001100001101100001111101101100000000100000000110010101000000000000101000011000011011000101110010000110001000100000001001101000000001000010011110101111011001110001011100000001010111100000100011101000000000000000010011100100000000000000100110001000000000000000011011110000011000100000000011001000001010101100000000000001001110001010000001010111010000010000000010100110000010101001100100001101110001000100010011010000011101100001111001100100000011100000000000000001001110001101000101000011101101110100110000001100011110000100000001011110101111010100000000000001111111100000100001000000011001011000100000101101110000000000000000000100010011001000100101000001000000010001101111001001011100000000000111110001000110110011001000000000000001111010111010000000001000111001000000011110000000011011000000100110011011001000111000010000011011011000110110100111011011000000011111110000000010100000000001000110111101100011000100111100010110010111011101010001111001101000010000000000000101111101000010010000110100001000000000000000110010000010000001100000101000110000100000000000001111000000001001000111101100000010110001110000100000000000000001010011001110000010010100011100010000011101101001101001010001111110110110000110001100011101110001001100100100000000100100101010100010000110000000000000010000000000110111001101000011000100000000110000000011110111011000000000100110111100100000010100100011000001101001100011101010000010110101110111011100000000100100100000010000100100000000000010000100000001100000000000011101011111111000000010011000000010001100000000010000110100000010100000100000001011110100011001010000000100100000010100000111000100000100000111100001011100010111000000000101001001110111111100010000101111111110010010001000000010110110010000001010101000010100010010001111100000000111000100001000000001001100100000001011010100011001110000101100111111101000101101100000000000111111001000000000000100000010001011000000111100000110110001000010110101000110000100100101000101100001010001001000001000001101010000000000101010100010100001101000111001111010111010100000111100101010111100111011111100001111000010011111010111101001001000001001011100111100000000000001001101101000001000001011110000010100001000000001000100000011000001001011110000000001001001011101000100111010011011111110101111001000000100001110000110001001100000100101101100110100000000111100001001010000000000010000110100000011010000011010100101000001010000000011111001000000101100001101000000100101000000000000111010000110001000001000100000000000000011110011000000010001110101110111000001100100010111111011000010001010011101110101011000101000000000010000000001001110011100100010000000101101010000001001100110100010000000101011000100011111010010000000101000001111101100101000000001000001100000110010010000110111110011001111101100001100000101000110000001001111000000000000000000010001010011110011100011110011010000000000011100000001010111010100001111011100001000001010000000001101111110000001011110000000001001000010101000000000001110000001011010000110000000100000100100110101101001010000001000010000000011010011010010010001000110111010111100100000001111001110100000000010000000001101001100000001000000010010110100100100010010111000110000000001000000000111100011001100000100000000010000011000111111011111111111111111111111111111111111111101111111111111011111011010111101111000000011000111101100011000010101100111010011000010010000011011110101011101101011100111111010001111100001011011111110001000111101101101101111011001000011011111111011000000001111111011111101111111111100100110001111110000000100011000000111100100111010
