# Supplementary material for: An enormous potential for niche construction through bacterial cross-feeding in a homogeneous environment
Source: PLoS Comput Biol. 2018 Jul 24;14(7):e1006340. doi: 10.1371/journal.pcbi.1006340 (PMC6080805; doi:10.1371/journal.pcbi.1006340)
Supplement: S1 Dataset — The folder contains 500 files, each corresponding to a random network obtained sampling (Methods, section Pan-metabolic and random networks) from the pan-metabolic network. Each network is represented with a sequence of zeros and ones where one and zero indicates presence or absence of the reaction in the random network respectively. (ZIP) [file pcbi.1006340.s007.zip › 2583/network_2062099_27_5000]

0000000010000000000000011110000000000101000000000110000000001101110001000000010001000000100001100001110001000110000111010000100000101001111110100100011010001000100000000000000010001111101111000001000001010001110100001001011010101000101001011111000000100001010010100001100111101010101000010010100001000010000000010000000000000011000000111000001001001011011111110101001100000101111001000000000101000100000110001010000000000000000000000000001011101101011111000000100010111010101111100010000000100001111101000101000100000001000010111011100000100001101000000101110000000100111101001111000000000010101001110001000100100100000001111110000001010011110011011100011010001011100001000001000000000100100100001110100100111000101100000000001000111110110001000101010100100000000100000110000000100111110010000010100100000000000010010010010100100000000001000000100001101100100100111100000010011011000001000000000000111101111010100001000000000000010010100110011000100000001010110101011011000100101000000110100010100001110101101000000000001000001000011111110110001100100000000000011000000110010001010111100000010001100000000000000000110111111111111001000000101011010010001001000101010001000000000001000000011001100000101101110100000001000001001111111000011100000010011000000001000010101011111111111011110011010000101000010111011010000001000101000101111011100000100100011101000001010000010000010010000101101000010010010000100000000010010110010111110101001001000000001100010000001011100001011111110110000000000010000110000110110110001001001101011100010001000010010110000100010111001010111100000010010000001111000011000000000110001110011000110110010100000000010100110100000010000000000010010001010110110100000000000001010101001111101001010011010100010100010000011111100010101111001000010101100010100001010100001010000000000011001001101001001100000010000010000000001010001000000000000000001100000011000011000010010110010001001100100010000100000000010000010110100000011000000000010010111000000011000101100000100000000000000110010010100111100001001101001000100100001100110101110000000000000001100111110110110000001000010100000010000000001011011000100001101010001000000100101000010011100001101101101011000000010100100101100111001000100000000000101011100000101101000010111001010010010000010001001101011111110000000010000000000110111000110000000000010000110111010000000001110100001001001000011101101011000010000001010000000000010001010110010111101101110101001100010010100100000000010010001000000010001010010000010000000001100000100101000000000110000101010101100100101100111000001000011100110100111011000000000001011000110011011010001000000011001011110110001101110100001000111100110110010111000100001010101100010000100000111111101111111110000110101100000000010001100000001101100111101001000100010100000000000101010000000001000011100000010100001011111101110000010001001101100101011101110111011101000000000000000010100000000100110001000110000001001000001000000010011001011011111000000001000100000000000101011111110000000010100011000100100000011100000000111001011010101100101011011000000000000000000001000111011000010100000000001111000011011001001011000000110001001100001001100000000000000101000010000000100100010000000111001101100000000011011000100010000101101010100010101010000011001000000100010100010010000000010001000000001011000000110000010000000011011011001100100010000011000001100000010100011110111100000001000000000000000101000010100000000000010110000000000000001001010000001100011110000000000100000001110001000000100000011101011101101101011011100010001011101011000110000101111111000011011100000110010100100101001011001111011100011000000010000000001001111010101101100000000001000111011011100000111111101100000000000000000010001000000000000100101000011011101101010001110010000110001110010100001001011000000000000000110110000100010000100011101100000001010001001000010011001100000000000000001000101111000000001010000100000000000010000100010011110100000010010000000111001110000010011000000000000001001010001100000000101110000001010100000000110110000000000000100110001101010001100100000011010000001000111101001000001100000001100000000000000010000110111111000001000011101000100000110000010000001110000000000000010100000111001111001000000000111110101000000001000001000001010000000100110010111000011000010000010100010101000000100101100001010000010001001111001001000100000100100000110001000011010110000000000000001001011010111011001001001001100000101001011110100100000011111000100110100011000000001100000000011011010000101110000010011001000000011011010010000010000000000001000011100000000000100100001000010110010101111001111001101000000000011000000000000101111101001010010000110000000000000101100001010010000010001100100000001000100000000110000000000110100000001001000110101100001110110001111000001000100000000000000001001111000011011110111001011000011001101000101001010100111111100110001100001100000101110000111100000100100000100100000010010111100010000000000000000000000010110111011001000001000100000010010101000010100110100000000000100101100101000010100001100100000011100000100010100000000011111110100111111100000000101010111100000000111100000101100110000000011001000000000011011000011101101010000010011000000000001010000000010001010000000000100010001000101010101101011000010000010100000000011101001111000010000001001111000010110110010111000000000101001001100110111010011000001101001000000010001100000011100010000000011011101001110010000010100111010000000011000110001000000001000000110000000001000000001111111100000110011011100000001000100000000001010111111000000000010100101011001101011000011110000111110010000011100101000110100110010101000001110100010011000001000000001011000000000000100010000010100001101000111110111111111011100010111111101100110011111110111100101101000010011001011111111000000000001000011110011110000000000011100101100010101100001000100000101000010000001001110011000011000010001001100000000001000101000100110111100010001011011100101011001000101101001110000111011100100000100101111101110100100000011100001001111010100001010001101100010101110100011100000100000010000000000011101001000001101101001011101000110110000000000001011010000100111000001010101100000000001000110011000000010010010111100111001101000110011111100100000111011010011100100101111000000000000010010001000001001010011001000000000001000101110000001001001110000000000000101001010000001011000010000000101000000111011100001000000001000001100010100011010000101101100011101111100111000001000111011100010000010101010000000000100000000000110011010110000110111010111000000000010100000010000110000100101110011101011000011010010000101110100111100001011110000100001001000010001100000010011110000011011010100010001000101001100100110001101000010000001000010110000010011101010010010011011110101100101101000011001111000110010000000000000000000010011100010001000000011000101110010100000011110000000100000000010100000010000011111100011110000010110100011000111111111111111111111111111111111111111111110100111111111111101001101101111010011011000101110011100100011100011101110111010010100111000000000111110111000111011011001011010101000110101110011011110110101111111110111001111111011101111111011111111000100000011111110001000110001011110110111100111110000000000000011000000000111000110110
