# Supplementary material for: An enormous potential for niche construction through bacterial cross-feeding in a homogeneous environment
Source: PLoS Comput Biol. 2018 Jul 24;14(7):e1006340. doi: 10.1371/journal.pcbi.1006340 (PMC6080805; doi:10.1371/journal.pcbi.1006340)
Supplement: S1 Dataset — The folder contains 500 files, each corresponding to a random network obtained sampling (Methods, section Pan-metabolic and random networks) from the pan-metabolic network. Each network is represented with a sequence of zeros and ones where one and zero indicates presence or absence of the reaction in the random network respectively. (ZIP) [file pcbi.1006340.s007.zip › 2583/network_2062099_27_25000]

0000000010010000000100001100100000100000010000100110000000011000110011000000010001000000100010100011100001000111010011110000100000011101001110100000110000111100100000001001010001111101101001001000000011110000111110001010111000001000001110110001100001100001010010000000000101000011000100110011001100000000000000010000000000010011010000100001001011111001111111011101000000010001111001000000000100100001000101100010000000000000000001000000000011110101101101100100110011100111111111011110000000100001100111000000000000111000000100000011100000101000101000001100110100000000110001001001000000000110001000101111111100010100001001101010000001001011010011010000011110001111100000000011000000100000110110000001100100110011100100010000101010111011110001010000010000100000100100000100001000000110110000000010100101000000000001100111111100100001000001000001111110110100000100011011100010110011000000001000100000010001101000000001000000000000000010100010010110101100000000110111110010000001101010000110011100101000100110001100000000010000101010100011110010001110100000000100010001000010010000010101000000000000010000011000100000110001011011110000110011011110010000000001000100000000000000100001101000010111111001101100110000000011000000001101010000111000000000111001011101000001001011001111100111110111010000110100110101111110000011000100001101001010010000100100011011000000010100000010010100000100000000010000100000000000000010011100000110001100000011110100001111000000010000000011011110000010001000000010000110010010010100001000000100001110000010010000000010011000010110010000111010000000000100000010000000000000000110011110011000011000110110000000010100100100000010000000000000010000010100110100100100000001110100001101100001000010011001010100000000011010100010110101001010000100100010000001010010011000000000010011001001101001101110000011010000000001001010000110000000000001001011000011001001110010110111010001000001100001000100000000100000110100000000010000010000010011111000100011110111100000100010000000000100010011101111000001001101000110110100111100111111100100000000000001100111101101110001001100010000100110000000001011001000100001001010000000010101100000010011001001111011101011001000110100100101100101101000100000001011001101000000000011001111110001000000011100100011011111011101110010100000000000010001010000110010000010000010100000110100001111111010001001001011011011001011100000000001000000000000011010010100011111101100110101000111010110100001000000010001011000010010001000010100110011000001000011100001011010000010001101010001100100101000100000001000011100110100111100000000000010110000110010111010001001000010001011010000001101110000001000111100000011010110000100000010001111010000000001101011101011111010100111001100000000000000100000000110101101101000001101010100000000010001000000100001000001100011001100000101111100101000010000001101101000010001100100010111100000000000000011100000000100010001011011010000110001011000000001101011001010011000010011000100100000000101011111011010000001011001000101100000011100000000001001001011111001110001011001100000000000000001011000000000010000001000101001101110101011101000000001100001000100111001101001000001010001000010000000000011111001001011000101100000000001000100110010000100001110000000111010000010001100001100001010110010001110010001000010010110000011110100000011000010000011011100000010000001000001100000010001011110111100110100001000000000000101000110001000000001011111000000000000011000010000101010111010110001000100010000110000000010100010011000011110111011001101000010101011100011100010000001100111000111111000001110010000100100011000011101000100000111000010000000000000001001100001100000000100001011001101101101011111101100001001000000010111011001000000001100100000010000111001011001011010000110010000100100000000111000000000000000111100111111011101100001011000000001001010000010000001101000000000000000010011100111000001001000000000001000000010000000000011110000011000010000000001000010001010111100000000000001001110001110000000001000010000010100000000110110000010101001100111001100111000100000010010000000010001111000011001000100000000100100010000000010001110100000100100001011101111100000110000011000011110000100000001011101101110011010001000000001111100101000101001100011010001011000100101101111111000001000010000000100001001011000100101100001001000000001100100001001010110000000000100110100001111111000000000000000000001111110101011100001000001111000100000001100100100110010010000000110001001001000101100110000011011001000100010010101001010010000010101111010000010000000000001000111011100110001010101110000010111111111111111001100011000001000000000000000000001110100001000010000010000001010000100100000010000000000001010000000000000110000100100000000011101000000001000000101110100001000110001010100101100100000000000011001000110000011010011110001011001001101011100010000011100111101100110000000000101111100110001000110110100110000010100100011111010100110000000110000011000000000110111001001000011000100000000011101000010110110101001000000000110110100100100100000000101000011101001100011110010001011101110100011010100000011001000100101000000000000000000011110000000000101000000000011011100011100001000000010010000000010001010000000010001110100000000100000101000101100100101001001010000000100100000000101001101000100000101001110000011111110101110101000000100001001100010101100001000101101111100000000001100000001000110000000001011101001000000011010111111011000000100000110001000100001000000110000001101000100101011101000111111111010000000111001000000000001101011001000000001010001100101101111011001111110000101000011101111111001000100110000101101000001111110010111000000001000001011010000000000101011100010100000100010111111111101011011000000111110101011111101111110000110001101001010010011001111111001101000001001011110111100000000000011101101111010001000001000110000101100011000010000110100000000000011000011110000000001001101000101100010010010011010100010010010000001001001001100000110011101110000000101111100000100100000011100000001011011000001010001101000010111110100001110000101010110010000000000111000000001000100011101000000110011000000000011111010001100011000001000111000000000000011111000000000000010010111110111000101100100001101110111000110011010111100110100100100100000000010001110000000000000001101000000000001110101100000000001001110000100000000110000011000001010001110000000100000001111111000010000000001000100001010100011110000111111100001101111101110000101000001100110000001010101010000000000100000010001100001110000000110100010011000000000010100000010011110000000111010011000100010011110000011101011111011110000011110000000100010000000001100010010001010010010001010100000001000101000001101110110100000010000001000010110010001011001011111010001010010111100110101100011001100010110000000001000000000000011111100010001000000010010100100110000000001000000000000000011000100000001100001011001101110000010000100001000111111111111111111111111111111111111111111110001000101011001010100111000111010001010010011001011111100011000001101111100010111110110010000001110111111011000011100000000111011101010001100111111000010001111111101111110111010110110100011010011011001000000011111111010011111100011000111111101100011100000000000011000000100110010110110
