# Supplementary material for: An enormous potential for niche construction through bacterial cross-feeding in a homogeneous environment
Source: PLoS Comput Biol. 2018 Jul 24;14(7):e1006340. doi: 10.1371/journal.pcbi.1006340 (PMC6080805; doi:10.1371/journal.pcbi.1006340)
Supplement: S1 Dataset — The folder contains 500 files, each corresponding to a random network obtained sampling (Methods, section Pan-metabolic and random networks) from the pan-metabolic network. Each network is represented with a sequence of zeros and ones where one and zero indicates presence or absence of the reaction in the random network respectively. (ZIP) [file pcbi.1006340.s007.zip › 2583/network_2062099_27_20000]

0000000010110000000000001000000000110101000000100011001000001010000001100000010000000000100011000000100000000111011101110000100000011001010110100000111000011001000000011000010000111111111101000100000000110011111100000000100001101000001011000011100001100001010010100000101101100001001000000010001000000010000000010000000000010011110010001001001001101001101111110001001110010001101001000000000001000000001110100000000000000000000000000000000010100100101101010111100011110011111001000010000000100000111111000001000100010001000110111001000000001001101100110100100010000100111101001100000000001110100101010101110100001000101000100110000001000011111011001101011100101110100000000001000000101110100100101111100101111001101100010000001011110111110101000110010000100000100100110001000000000111111011000100100100011000000001000111111100100001001000000001111011000000100110100011010011111010101000000000100000001101111110000001000000000000010000100010011010001100001011110101010010000101101000000111011110101000110000100100000000011000011000001111110110011010000000000000001011001100010001100010000000000001010000101000101000110000011011101001100101110000110100000001000101000001000100100001001000011100101001101101110101000001000001000101100000011000000010000000000101100011101101000110101010000110000010010100000101100110000000000101001101111010100000010000001101000000010000010000001110000001000000010000110000000000000000010110010100001101001001100000001111000000000011100110011111010100001000000011010101000000110110000101000101001000000010000010000110001100011110010000001100000000010000001100100011000000000010011110010000001000010110000000010100100000001010000000000010010001110110000101101000000001101101101110000001000010011000000100100000011011100001110101000010011101100010100001010011010100000000010000000001101001001100000001010000000000001010011010000100001001011111000010011000100010100111010000000011100011000100000000110010010100000000011000000000011010011010100010111111100000100010000000000110010110000101110000001101100110001100111000110000100000000000000001100110101101110001001110000000000010000000001011010010100001001000011000011100101000010010000001111101111000001001111100000001100111111000100000001000011101001000101000000111010001010010101101100000011001011000110010100010001000000000100000110010000000000010100010011100000010110100000001000001000111001001000010000000010000000000011001101101101101110001110011011110110111100100000001010011001000000000001010000100110001000001001011100110010010000000001101010101100100001100100000001000010001110110011100000000000011001000100001111010001000000011001110010000001100101000001001111100010100000110000100000011101111010000100000000101111111011100100011000000001000000000100000011100100000100000001110010100000000010100100000000001000011100011000000001111111000100000000000000101101101011100010110010010000000000000000011000000000001111010001101010101110000110000000001100101111001110000000011100100000000001100011111010100000011001001010101100000011000000000101011000110100000111001010001100000000000000001011100011000000000001000011011011101111111101101000001010001001010011001101001000000110011000010000000000111011000001000001111000000000011011100101010000111101100101010011010000010000000000100000101110000000101010000001010010000101000110101010001000101111001101100000000000000100001000000010101011010110111010101010000000000000110100100100000000000010111000000010000101001100000000100110101110001000100100000110001000010110000001001001101000001001111100010100011110001000010100000101011000110101100000110000000000111110011001111100100011111000000000000001101111001101111100000000101000101000010101101111111000100001000100000000111000000000000000000101000010001011010010011011010000110001010100100000000111000000001000010101110110111011101100011001000000001000000101000110001101100000000000000010011100111000000001000100100001000000000000100000011110100011010110000100101001110001010110000000000000001001110001111000001101010010001010100000000110110000000101010100001001000100001100100010011000000010101111001001001101000000011100000010000000010000100100101100100000011011110111100110000000100011110000100000001101101101111000010000000000001111110100000001001100011011001010000000100101000111000111000000100000100011011011100100111100001010000001001101100001001011100000100000101110101001011110001001000000000001001010010111101010000000000100000000000011100100000000011011000000100001011001000001100000000001011010010111010010100000011010000011001111010001100000000000001000011010110100000100101000000010110111100111111000001101101101000001000000000000100011100001000010000100001001010000000001001001010100000000111100000001000110000000110000000010001001000001001000100111100001000000001101000101000100000000000010001001100000010000100011000010001001101100011010001011101111111110000001000001100101101110001011110110100110000010100101001111101100110000000100000011000000000110111000101001011000100000010101000000011110110101000000000100010111001000110010111000010000101100001000011111010000011100111110001100100000011000000101101010000110101000000100110000100000001100000000011011100001100011010000010000000000000001110000000011000110000000011100010001000101011101101001000010000010100000000011001000101000010000101000011000000010110110110101000000001001101100111101110000000100101010010000010001000000000011100000000011011100001010000011010010111011000010111000110001000000001001100110000000001000100101011101100011111011000100000001000100000000000111100110000000000010111101110010111001001110100000100000100001101101100000010100111001101001101110001010100000000000000000101010000000000101011000000100001100010111011010011111011100010111110101101111110110111101110100110001010010011010111111101100010001000001110110110000000000011000100101010101100011010100000000100000000010001010011000010001010000011100000000000001101000100010100011010011001001110101110001001100100000010000110010011110000100100111101000100000000111100000001111001000000010001011101010110010100001000000101000110000000000111001001000101001110001101101000100111000000001000111010001110111000001000011000000000000001111000000000010011110111110110000101100100010101011000000111010001001101000101010010101000000010011000000000101010011100000011000001001011100000001001111111011110000000101000010000001110001110000000100000001111111000101000000001000000100000100000110000001111100001001111101111000100000111000100000000011001000000000000100000000001000001100101000111101011011000000000011100000010111111100000110011011101111010011110010010011010101110110001011000000100100011000000001100010010001110000011001010100110000000101000000101000101001001010100001000010100000011101101010110010001001111011010101101100100001111010010110100001000000000000011111000000001000010011100101110100100110010010000000100000001000000000100100000010000100100000000010000001000111111111111111111111111111111111111111111110011011101111111101101011101011110011011001101111111111100000000010011100111010010010011001000010011000101101110011010011011001110101100110000011001010110011111110011001101101001111110011111011111111100000000011111110110111111011100111000001111011000000000000100010000000011100110110010
