# Supplementary material for: An enormous potential for niche construction through bacterial cross-feeding in a homogeneous environment
Source: PLoS Comput Biol. 2018 Jul 24;14(7):e1006340. doi: 10.1371/journal.pcbi.1006340 (PMC6080805; doi:10.1371/journal.pcbi.1006340)
Supplement: S1 Dataset — The folder contains 500 files, each corresponding to a random network obtained sampling (Methods, section Pan-metabolic and random networks) from the pan-metabolic network. Each network is represented with a sequence of zeros and ones where one and zero indicates presence or absence of the reaction in the random network respectively. (ZIP) [file pcbi.1006340.s007.zip › 2583/network_2062099_27_15000]

0000000010010000000100000100000000000101010000000101001000011010111001000000010001000000100010100010000000000110010011110000000000110100100110100100001100101101100000000001000011111110101101001000000010110010111111001001011011111000101100010100000001000000000010000000100100101011000100110010101000000000000000000000000000010011000010000000001001101110010111001101001110010101111001000000000101100001000111100010000000000000000000000000001011100001101111110101010001110011111001111100000000100001101010000001000100111000000010011011100000001001100100101101110010000100000101000011000000000100001110111100110000100000100001101100000101010000101001111100001110101010100001000011000000100110110100001011100100111000001101000000001001110110010111011111110100100000000000110100001000100111110100010110100010010000010011100110110100100001001000000101011010100010100010101001010010111011101001000000000000010101111010100001000000000000010010100000010110000000001010100111010011000000101100000100010111111000100100101100000000000000101010101111111010011000100000000101001001000010000000000110000000010000000000000000011000100101100010110001110100110110110110001001001110000000000000100001101000111110011001101000110000000011000001001011100000100000000000110000010011000011101001111001111010110100010010111100010111010100000101000111000111011010100000100000011001000001010100000000011110000000100000000010110000100000000010010111001110100101001001100000001110010000001000000111001100100100101000000011000111010100010110001001001000011100010010000010000110000000011101111000111100000000010100001111000011000000000110001010000000100000110010000000010100010000000010000000000000000001010010010001111000000001111100010110000001100010011101000100110000011111100111011010001000000101100011000000011110001100000000000010001000101001101100000010000000000000001001011000000100001001001000000011001011110010010011010000001101000010000100000000000000010110000000111000000000010101010000000001111011100000100000000000000110000111011110110001001111101010111100011100111111110100000000000001101110001101110001001000010000100110000000001010010000000001101010100000010101101000010111100000100111011011000000110000111101100111101100000000000000111101100011001000001011110001000010110001110011011111010111110000100000001000000000000000110000000010010000000010011100000101010100000001001000011101100010000000000000000000000000011010000101011101011101110000101111110011100000000001110110011000010000001010000010010001000011101001110101111010000010000101110001100100000000110000001000011100000110011001000000000010000000100011111010101101000011000101000000001100111100001001011110100110010110000100100010101101010000000001111001101010010010100010101110000000000001100000010011101111001011101000010100000000010100100000100000000001100000001100001110111101000000100000000101101000011100110010011011100000000000000010100000000111111010010011010100001001111000000011110111101000101000010011001100000000000101001111011110000001110011000101100000000000000000010011010011100101001010010000100000000000000001010001010000010100000000000110001011101111100010000000000001001100000011101000000000111010000010000010100001001001001001011101100000000000000100000010000110101100101010010010000011000000000010000000111010000110110001000000111111101000100111010001001110111001011000100000000011100001000000110001011000011010110110011000000000000111100001001000000001010110010000010010001000100000011100010101011001000100110001110001000000100000010101001111010101001001000010000011000001100100000000110001100111001100001110010100000011001011001100001000011000000010000000001000010011000011100000000001001101000101100000111111111100000000000000000010010000000000001000101000010011011101011101110010000110001000010100000001111000000000000000101100100101011100010011100000000001010100001101100001001100000000000000001010100100000001000100000000000000000010000100001001110100010000010000000111001010001010101100000000010001001010001001000001111010010001010100000010110110000000100000100101001001011001100000000110010000011000100001010100000101000001100100000000000001000000000101100100011010001101110000110000010100001100000000000000111110100100011101000000000000011100100000100000100111011101010000000101111010111000111000010100010100000111000100100011100000100000011001001110000001011110000100100011000101000110110111000000000000001001100010000011111001001001111000011001011000100000011011101000000100110001100000101100100000001011011010100110100101000010011000010001011000000101000000000001000010000011000010100100000100010111110101111011100101010101000001001000000000000101111001000010000000100101001000000001000000000110100000001011100000101000110000100010000000011111100000001000100100110100001010100001010100100100000000000000000011001000000011001101000101010001001101000101110001000100111100110110001010001101111000110001011100100100010000100100110100100101100110000000000000001000000000110111011101001001000100000010110000000010110111110000000000100001010101000010110100100011000101000001100011100000001010100100100111101100000011000010101100000000010100000001111101000000011001100000000000010100010110101000000010000000000010001000000000010001000100000010100000101000100011111101011001110000010100100000011100000011000000000000000011100000111000111111001000000100001101111101111000011000101101001110000000001100000000100010010000011010100001000100000010001111100000010000000100001000100001000100110000001101010100011111101000111111101011101000111101100000000000111111100000000000000001101011110111011001010100000111100101000110100000000010010100110101000111101110010110001001001000001111010000000000101010000000100000100010101000110001111010000000111111001011001111111010111010000001001010010011000100101000001010001001011010011110000000000000001001011010101100101001110000100100011000011000100011000001001010001001100000000000001100010000110110111010011011101000111111001001001000000110000111001111110000000000111001000100100000111100001001010000000000010001111101010011100000001100100100010010010000000101101001000000100001001101100000010011000000000011110010001110111000001000001000000000001011110011000000010000001011101011001001000110001111010110001101001000101100100001110110100000000000000101000001001010011000000011000000111011000000000000001110010110000000101011010100011110000010000000000000001111101001101000000001000101001000110000110000100101110011100111100010000001000101001100010000011111000000000000100000000001110001110101100111011001110000000000011100000001111111000000000111011001000110011110000010000011111111011001011110000000001010000000101100010010011010010011011010100010000000101001000000010000101000010100001000010110000000111001001100010011001111111100111100000111001111011110010100001010000000001001110100010001000000010000011110010000100010111000110100000011010000001111100010111100111111000000100100000000111111111111111111111111111111111111111111110000010110011011111111111010110110011110011011111111100100010000011111101001010110110000001000011101101111111101001100101000100101000001010111100100101110101110111101010100101110100111100101010011111101010000001111111011110111001111111011101111011111110000000100010000000101100010111010
