# Supplementary material for: An enormous potential for niche construction through bacterial cross-feeding in a homogeneous environment
Source: PLoS Comput Biol. 2018 Jul 24;14(7):e1006340. doi: 10.1371/journal.pcbi.1006340 (PMC6080805; doi:10.1371/journal.pcbi.1006340)
Supplement: S1 Dataset — The folder contains 500 files, each corresponding to a random network obtained sampling (Methods, section Pan-metabolic and random networks) from the pan-metabolic network. Each network is represented with a sequence of zeros and ones where one and zero indicates presence or absence of the reaction in the random network respectively. (ZIP) [file pcbi.1006340.s007.zip › 2583/network_2062099_27_10000]

0010000010110000000000011100100000000101010000000010001000011011101111000000000001000000100010100011010000000110111000110000100001110101100110100000110010011000100100010001010010110111111111011101000011010001111111000000011110001000001111110011100000100001000010100000001111000001101000100011100100000000000000010000000000010011110010110001001000111000000111101001001010000010011001000000000001100000001111000000000000000000000000000000000011100100101111010110110011110010101101111010000000100001000100000101000100111000000010010011000000101000100100110100110100000000010101001001000000001010000111010000011100101000000000010010000101011010100011110000011010001011100001000001000000100100110110001110100110011011100101001000001011111101110011011101100000000000100000110010001000000110111011010110100110100000000000110111011000100000000001000100010110111110000110011100100110111011000000001000000000000101111010100011000000000000010010000110010100100100001011110011110010000010100110000111010010100000110000101100000000011000101010111101111010001110000000000000011010000000000000110111100000010001110000011000111000000001101110111001110110111000110110000001001101010001001000000001000000111001110001111100100100000000000000101111110000010000000010001001011110000001101101111010100110111100010010100100110111111100000111000010001111011000110000110000011011000001010100000000011110000100101000010010110100100000000000011100011101010101000011100100001000000000011000100111001110000100000000000000000110000110110100000100000101011110000000000010000010011000011101011000110110000000000100001010100010000000000100001010011000011010110010000000010100000000001010000000000010010001110111010001010100000001010101001110001001110011111001000000000000011110100011000111001010001100100010100000011111010010000000000001001000101001111110000010010000000001001010001000000000001000000110000010000001000100010110000001000100000000000100000000110010010010100000010000010000001101011011100000000010000000100000000000000000000110100111010001001111001110111100101000111001100000000000000001101111010100110000001100010100000110000000000010000000100000000000000000001101101000010111101001101101000000001000010100111001100111101101100000000001011111101000001110001110011001000010000101000011001010011110110001000010001000000101111000010010000010010000010100011100000010010110000000000001011110101000000010000000000000000000011000010110101011000100110100101110010110100101000001110000011000000010001000010000110000000000001001000111110010000110001100010001100100001100100100000000010000000100101010000000000000101010100000101010001100000011001010010100001100101000000001111110100001000111000100110011101011010000100000111011011111101110000101101011001000000000000000010000000110100011011110010000000000010100110000000001000011100011010100000011011101011000101000001100101101111100000111000111100000000000000011000000000100101010001100100001101001000000000010100001101011111000010011101100000000000000011111100110000001010011010101000000011000000000001010011000110101111010000001100000000000000001010111010000000100001000011111110011011111000010000001110101000110110011100001000000110011000010000010100100011000001001011101001000000001011100101010000100100000000010000010000010001100001010011001100001000111010000000010000001101011110110000001000001001001011000100000000001100001000000010100011010111000100011001000000000000001100101100000000000010111010000010010101000111000001010111011110001000100000000110001000010010010101100001111110001000111100010000011110011000010100101010010001011011000000110000000000010011010001011011100001000000010000000000000010011100111100000000100001001001111101100011110101100001101000000010111011001000000001000100000011010011011010111011000000110011000100100001001111000000000000010110100000001011101010001011100000001011101001010100011101000000000000000011010101011000001000110100100000000000000000000001011110000001001100000000101000010000010011100000000000001001010001011000001101000000000010100000010100110000000101011100110001001000000100101010111010000011101111001101001001100000011100000010000000011000010101110100000001000010000100100100000001100001110000100000001111110001101010110001000000000011110101000100000100011010001011000100010101101111000011000010000010000011111011100000101100001101000001001101111000001011110000000000011010101000000010101001000000000001001111110000111000000001000100001110001101000100000001010100000100100011011101001100100110000001011011010101010000111010010010000010011110000000111000000000001000011001001010001110000100000010111111101111101110001100100101001011000000000000001111101001010000000110000000000000001001001110100000010001101100000101000110000100000000000010110001000000001000101111100001010100000111100101100100000000000000011001100000010011110100100011001001101000001101001011000111111010100000110000100100101110001001100000100010000010100111100011111000110000000110000011000000000110111011101001000000100000010000001000010100110110100000000000000100101000110110111000010000001000001100011110000000011100111110100001100000010101110100100010000001001000000101110000000001011000000000001011001000111111000000000001000000010001010000000010001100100000011100000101000000011101101001001110000010000000000001001000001000011000001001100100000011010110110101000000001001101111101111110000000100001111010010010001100000010110100000000010010000000000100000010101111011000010101000000001000100001000100110000000101010100100011111100011111001001101000101000000000000000111001100000000001010100101000110101000000010100000100000100001110100100000110000011100101001101111110010000001001000000001111000000000000100010100010100001100000101011111100101011100000111110101000101101111010110000001010000010011011010101101000101010001001001110011110000000000001101001001010101100111001110000010100010000010001010011000011001011001111110000000000001001010101110101101010011010110110000110000000101101001100000111101010010000100000110100001000100000111100001001011000000000010000001101010101010100001110100100000111010000000000101001000001100101011011101000110010000000001011000010000100111000000010000000000000001011110001000000000000011111110110000100000110010101100111001000011010111100110001001111101000000010010111000000100010011000100001000000001111110000001010000110001010000000101010010000001011010010000000100000001111011001010000000001000101100010100011110000101111100011101111101111000101000011010100010001001101000000000000100000010000000011110000000111011011010000000000010100000000101101000100001011011101011010011000000000000110101110101001110110000100101010000010101100010010011110000000011010100110001000100001101001000100101000010000001000010010010010010111000111000011000101111010111101000111001110010010010100001000000000001110000100000001000000011100110100100100100011011000000000000011000000001110000011010101001111000000100000000000111111011111111111111111111111111111111111110011111101111010010111011011110100010111001011011011100000001100011101100110010110100011001000010100100101010000110001111101010111101011111111000100101110101001011011111101001010011001001101110111011101100000011111111101010111101100000111001110011111110000000100000000000111111000011110
