# Supplementary material for: An enormous potential for niche construction through bacterial cross-feeding in a homogeneous environment
Source: PLoS Comput Biol. 2018 Jul 24;14(7):e1006340. doi: 10.1371/journal.pcbi.1006340 (PMC6080805; doi:10.1371/journal.pcbi.1006340)
Supplement: S1 Dataset — The folder contains 500 files, each corresponding to a random network obtained sampling (Methods, section Pan-metabolic and random networks) from the pan-metabolic network. Each network is represented with a sequence of zeros and ones where one and zero indicates presence or absence of the reaction in the random network respectively. (ZIP) [file pcbi.1006340.s007.zip › 2583/network_2062099_26_5000]

0000000010100000000100010110000000010001010000000011000000001001110011100000010001000000000000101011110001000110001010110000000000110001110111100100100110101101100100011001000010011111101011010100000000110011111111001000010100110000000001010001100001100000010010000000100111000011101100010001101001000010000000010000000000000011100011110001001011001110011111010001001000000011011000000000000100100101001111001010000000000000000001000000001010100101011100010111000001110011101010100100000000000001100011000101000100110000000100011011100000000001101000100100110010000100110101001011000000001110100000111010101000101100000001011000000101011010010011011101001100111010100001000001000000100110110100011000100011111010100100001000100010111100110001001100010100100000100100110110000000000110110000010100100111111000010001100110111100100001000001000100011000100010100110111000100110010001100001000000000000110111111100100001000000000000010010100110010100101100001011110111111010000000001010000010100100110101110011100100000000000000110000001111111010001000000000000100001010001010010001010111100000010000110000100000111000100100111100011000010100101101110000001000000110010001000100100001001000010101111000111100100100000010000001100101000000111000000000011000001111000000101101110110110010001001000000111100000111001110000100000001000101111001110000110000001001000000010100000010011110000000001000000010010100000000000000011101001100010000000001000000001011010000001011100101011001000000001000000001010110010000010100000100000101011000010010000000000110000000011110101000111110000010010100001001100001000000000000010000010000111110110110000000010100110100001010000000000000000001010100000000001100000000101100011110101001010010110001010100000000011111100110010001001010011101100011100001001000011010000000010000001001101001101100000011000000000000001010010100000100001001001010000011010000110010010011010000000110000011000100000000000000110010100000011000010000001011110011000010100010100000000010000000000010000110111110110001001111101110001100111101111011110100000000000001001111110100110000001100000000000000000000001010001010000010001010110010010101101000010011100001011011010011001001100000000101000101101100100000000000001011101000110011000010010001010000101101000011001110011011110000000010001000010010110000110010000000010000110010010100000001110110001001001010010101001000000010000000010000000000101011100101001011000100110011111110010111100100000000100111011000000000000000010000010010000001100011000001111000000100000101100001100100000000110100000000011001110100101000000000000011100000010011101010101001000010000011000000001101101100000001111100110110110100000100001011101100010000100001011101011110010010000110001110001000010000000000011110100111101001011111010100000000000100110000100000000000000010000000001111111101101010011001001001000000110101000011000010100000000000000011000000000000011001011110000001111001001000000000001101101011010000010011001100000000000000001111100100000011100011010100100000001000000000111000010111101101001000010001100000000000000001011111000000010000001100110101001010111111100110000000110001001010100001100001000001011111000010000010101000100001001010010101100000000011001100101010000101101100001010010010000011000000001010011101011011000110010000001010000111100010110000000000000101101001001100000010000010000000100000010100011000110011000110000000000000000111100000101000000000001111000000010000100000010010100100010111011001000100100001110001000000010000111101011101110101010011100000101011110001100000100101110101100110111100001100000100100010100001001110111100011001000010000000001101110011001111100000000101001100010101101100011111100100001101100000010001000100000000000000101000010011100101010111011000000110011010110000000000100000000000000000111110000110000001110001010000000001001000001110000011101100000000000000010001100101000000001010000100001000000010000000000011100000001001110000000101001101000010100100000000010001001110001101000001101000000001010000000010110110000010101011100001001101001000100001000111000000011000111100110101101000000011100100000000000011000110001111000100010000011111110100100000000100001100000100000001110100001110001100001000000001110001101000001000100110010000010000100110110010100000001000000100000000011111001000100011100001111000001001101101001001001110000100000110100000000010111001000000000000000001100010001000000000001000101001011001111110000000110010001000100100100011101000011100110000101011011010011010100010010001011000010011110000001000100000000001000010101000000011110001001100010010111110001011010101100100100000000000000000000100011101001000010000010001001010000001000000111010100010001101100000001000100000000100000000011011101001000001100101111100000100000000000000101000000000000000001011001100000011001000100001010001011001110101011000000101111110110000000010001100110100110001110100000100110000000100011111101010100110000000100000011000000010110111011101000000000000000000100001000011100111111001000000000110011001000000000101100011000101100001000010000000000010111001110110011100000011001110100001000000111101000000110111000100001101000000000010010100011001111010000010011000000000001110000000010001100000000011100010000000001010110100001000010000010100000000011100000101000010000001001111100010111010110111001000000101001101111011111100011000100101111000010010000000000011111110010000011000101000100100001010001111110000000011000010001000100000001100100000000011010000111111111000110101011010000000010101000000000001011001001000000000010011001010101001011010101110000100110100100110110100000010100111000101000011111000000001001001001000000111010000000000100011000010100001001010111100110001001010000000111110101111001110110011101010000001000010011111011111111101000010001001001010010110000000000001100001101010000000100011100000110000011000001001010000000010000011001101110000000001001001011111010111111010011011111110111111001001100101001100000110101001100000000001100001000100100000001100000000111011100000000001000101110111110100011010000101000100000000000011001001000001101010001101000000010101000000000011001010000110111000001000111100000010001011110001000000010011011111100010001101000100001111111111001011011010001101110101111111001000000010001111000000000100011000000011000001111001010000001010111111010010000000111011011000011111011000000000101000000111001101100000000001000000100000000001010000001111100001001111100110001101000011010110000000000111010000000000000000010000010001010011100011111010011000000000011100000011000010000100100110011001111110011110000000001100001010001000111110000100101010000010101100010000001110000000010010100000001000101001100000010101101001010100001000010000000010100011011011000001010111111010111101100101001011011110110000001010000000001111101100010001000000001110111110010100100010001000000000000011010100000100000001011000001111000010100100010000111111011111111111111111111111111111111111110110010111011101111001111111111111101001011101110011111000000100010001101011010111000010010000100100011111011111100001101101100100001101101000111001111111111111110101000111001000101111010011010110011111010000001111111100101110111100111100011110011011110000000000011000000010111010010110
