# Supplementary material for: An enormous potential for niche construction through bacterial cross-feeding in a homogeneous environment
Source: PLoS Comput Biol. 2018 Jul 24;14(7):e1006340. doi: 10.1371/journal.pcbi.1006340 (PMC6080805; doi:10.1371/journal.pcbi.1006340)
Supplement: S1 Dataset — The folder contains 500 files, each corresponding to a random network obtained sampling (Methods, section Pan-metabolic and random networks) from the pan-metabolic network. Each network is represented with a sequence of zeros and ones where one and zero indicates presence or absence of the reaction in the random network respectively. (ZIP) [file pcbi.1006340.s007.zip › 2583/network_2062099_26_25000]

0000000010110000000100001110000000110100010000000110000000011001000111100000010000000000000011000000100000000110101011110000000000011101110110100000111000111001100000001001010001101111101001010100000010010000111101000010100101000000000101010011100000100001000010100001000101001010101100100001100000000010000000000000000000010011000001000001000011001010101111101001001000000011111000000000000100000101000100100010000000000000000001000000000000101111101100010111010000101011111000101010000000000001010110000001000100011001000100001000100000101000100000100101110100000100101001001111000000001100001010011011101100000100001001000010000101011011001011111100011100111111100001000001000000100100110110111101100101111010000100010000001001111010010111010100010000100000000100110110000000000111110001010000100011111000000011110010111100100001000001000001111101110010000110100110100111010011101001001000100000000011111100000011000000000000000000000110010110000100001011100111010010100111001110000110010000100000110110001000000000011000101000101101111110011000100000000101000001000010010001110011100000010000110000100000011000100000001101011000110110010101110000001001000100010000001100000001001000011111100001111100100101000000000000101001100000111100000010100001001001000000101111101010100111000001000000010100010100001000100001000101001100111010010000110100011111000001010100000010011100000001100000000010000100100000000000011101011001010100001000010000001100000000010010000101001011000110101000000011000100010010110110000100001001001100010001010010010010010100011110011010110000000010010000001000000000000000000010001010010000001010110010000000010100110000001010000000000000000000110110110101100000000001010101000110101001000010111000010100110000011111100010000010001000001101100011000000011000010100000000010011001001101001111110000000010000000001001000011000000000000001001011000011011011000000100011010000000011100010000100000000110000100010000000011000000000001111010010100001111100000000000010000000000110010111111001010000001100000100001000001101111001010000010000000001101110100110110001001100010100100110000000001001000000000000001010111010001000100000010010100001111001001011000001010000100000100101101100100000001011111010101011010111001011010001000010110001100011001010011111110010000000000000000000111000010000000000010010010110111000000011011110001001001001001110001010100010000001010000000000110010110111010101010100010110111010110010100101000000100001011000010010000000000110110000000010101000100010111010000000000100100100100100100100100000000000011101100010010011000000000010111010010011011010101001000010001111110000001101101000000000011110110111110110000100001011101101010000000001111001101110101100100101000011001000010000000100010110100110101001111110010000000000000000100000100000000001100011011000000011100001111010111000001100001001110101110111010110000000000000000011100000000010010001011001110100011000111000000010011010100011000000110011001100100000000101011110101010000011111011000101100000001100000000110001001110010000011011001001000000000000000001011100000000000100001100100110010110111101101110000000010001001010101011101001000001101110000010000000000100011001000101011111100000000010000100110010000101001010000000000010000011001100000110000110100000000111110001001010000001001000110110010001001101001001011000000000000001100001100000010000011000110100000101010000000000000111100100100000000000011110000000010010110001001010100000110001111000000100100000110000000000010000100101011111100111000111000000000010110001100100100101111101001010011100001110000100100100001011011111101100011111000010000000000001011010100101100000000101000111011111100000111101111100001101000000000011011100000000001100101000011010101001011101010000000110000110000000001001010000000000000000011100110111011101010011010100000001011101101001010011101000000000000000011000101111000000001110000110001000000000000100011001110100011010100000000111001111001010100000000000010001001110101100000001000010000000010000000010100110000010101001100101001100111001100101000111000000010101100000100001001100000000100100010000000011000000100010100100010010000100101100000000001100001110000100000000111011100100001111000000000000111110101000000001000010011101001000000110010001101000111000000100010000011001011000100011100001010000011001101110000000011100000000100110010001001000110111001000000000000001101010111011001000000001101000111000011110100000100011100000100110100011100001010100010000111011000010111010000000001010011000011111110010000111000000000001000111101001000010000001111000010110110101101011101000101101001001001000000000000001111001001010010000110100000010000001101000011010100010001000100000101000100000100110000000011001000000001000100110110100001100010001010000001000000000000000010001000101000010001011010100001001011001111110101000000000111110000000001100001001111000110001000100110100010000110100110011111101000010000000010000000000000010110111011101001011000100000000100000000011110010111101000000100110011101100100010011000010000000000000000010010000001010101111100011111100000010101000110101010000100001000101101101000000000111100000000000010000001110011000000000011000000000001110000000010100010100000000100010100000101001110100001001010000010100100000001100001101000111000001000110000001011110010011001000000001001101101000111110010000000011010010000010001000000000111110000000011010001001100110010010011111111000000111000100001000100000000100110000001111010100101101111100101101011010000000100000100000000000110011101000000000010111001111010001001010001100000111100110101000110000000110000111011101000011110101000110001000001000001001000100000000101011000010100001101010011011011010101011000010111111101111111001111110001100100011001010000011000111101001001010000000001100111100000000000010001101111010100100110001110000100100010000010001110111000000000010001111000000000001001001001110100111001010000011101010111011001001101100000110000110010100010000100000101101110000100000011100000000010011100001000000010101000101010100011010000101010111010000000011001000000101101011011111001000010101000000001010100010000100011000001010001000000010001011110010000000010001000111101111000100100000010111101010000110010011001101100001111110001000000000010001000000000110001100000011000001010101000000000011001111101100000000110011010000001110010010000000001000000111001001010000000001000101101010110011110000011101110011100111101001001000000011011100010001010101010000000000100000010001000001000000100010001010011000000000010100000000011000100100001011011100011100001110010000101111011011101000011110000100000001000000001000010000001010000011000010000110001000100000001100110111000001010100001000010000000011111101011110000011000101111100111100000101001001001010110000001010000000001010101100010001000000010010010100100000100011010000110000000011010100000010100011111101100110000010110100011000111111111111111111111111111111111111111111111111001111110111011010011011111100011110010010110011110100001100001111101110010110010110010000011111111101011110011000100011101010101100011010111111111110111001111000100111111100100000010011010110111111000000001111111011110101001010011000110001111111110000000000011000000111101010011110
