# Supplementary material for: An enormous potential for niche construction through bacterial cross-feeding in a homogeneous environment
Source: PLoS Comput Biol. 2018 Jul 24;14(7):e1006340. doi: 10.1371/journal.pcbi.1006340 (PMC6080805; doi:10.1371/journal.pcbi.1006340)
Supplement: S1 Dataset — The folder contains 500 files, each corresponding to a random network obtained sampling (Methods, section Pan-metabolic and random networks) from the pan-metabolic network. Each network is represented with a sequence of zeros and ones where one and zero indicates presence or absence of the reaction in the random network respectively. (ZIP) [file pcbi.1006340.s007.zip › 2583/network_2062099_26_20000]

0000000010100000000100011110000000010000010000100111001000011011001011000000010001000000100010101000010000000111110011010000100001011001011010100100101100011001100100010000000001111011111101000101000011110011111110000000111101110000001110101101000001000000011010000000000101001001001000000010000100000010000000010000000000010001010011100001000000101111010111111001001010000011001000000000000001000001001110100000000000000000000001000000001001100101101011100101110011101110111101001100000000000000101010000101000100011001000010110011100000001001101100101101100110000100011101001101000000000010101011111001111100011100101000111110000101001001000011111100001010111110100001000001000000100000110110001111100100111000001101010000100010100001010001010011000100100000100100110010001000000111111011010110000001111000000011010011111100100001001001000100010001100000100010011101110011111000100000000000000000111011101100000010000000000000010010100111010100100100000000110011000010100001000100000000011011100001110010001100000000010000101010110101111110001000100000000100001000000100010000010011000000010001010000001000011000010010110011011001010111101101110110000000000010010001001100000000001000011100011001111000110000000000000000001011110000111100000000101000000011100010101111001011111010100001000000011000100000001101000001000111000110101011010000000100001111000000010000000010010010000101101000000000100100000000000000011111001111101100001001010100001010010000001001100001000001100010001000000011010110010100110110000000001101011010010000010000000110000100011110011010000100000010000100000100000001000000000100010010001000000010110000000000010100110100001010000000000000010001010001010100101000000001111100110111100001110010111101000000010000011011100101111100001000011100100011100001000101010100000000000001000001101001001110000010010010000001001010001010000100001001001001000010001011010110010111010000001011100000000100000000110010010110000000011000000000011000011001000011001011100000000010000000000010000110001100010000001111100100000000001001101110000000000000000001001111100101100001001000000000000010000000000001011000100010100010111010011101101000010111001001010001111001000000110000111001000111011001100000001001111110101000101011001110011001000000111100100000011011010001110011100010001000010111101000010000000010000010000100111000000011011000000001000010011111000000100010000000000000000000111010110111001101100100100101100001010011100100000001100111011000000010000000010000110000000001100001010000010010000010000101100001100100001100010100001000011100000110101010000000000011001000100000111011001100000010001011010000001101110000000000011110010110000111000100010011101111010000100000011010111110111110100101001001001000010001000100011100001101001011011111010000000000000001110000100000000000000001011100000111010100100010110000000101101001100001010111001110000000000000000011100000000110011011010100010100011000101000000011101111111000010000110010101100100000000100001111000010000001010011010101100000011000000000101011001010010101101010001000000000000000000001001101000000000000001000011110001001011101001011000001100101000110111001101001000001111001000010000000000001110000000100000101101000000011011000010010000111100110001010110010000011000100000100010101101011001111010001001010110010100010110010010011001110001001101100100100000010100001000000010101011110011101110100001000000000000100100000101000000001010110000000000000010000010000111010100000010001000100110001110000000010010010111101011100010111010000000010101010001011100100100101000101101011111100001110000100100100110011001111111000001100000010000000000001001011100001100000000100001100000111100000111101010100000100100000010111000101000000001100100000010001010000011001110000000110010100000100000001010000000000000010111100100110001100010000101000000001010111100111010011101100000000000000010000101111000001000000000110000000000000000100001001110100011000100000100101001101000000010100000000010001001010101101000000111110000001010100000010110110000010001011100111001000001000100001000111000000011101111001011101001100000011100000010000000001001000000011000101001001001100101100110000001000001100000100000000000110001111001111000000000001111001101000101000000010011100010000000111100111101000111000000100010000011011001000100011100001111000011001101110000000011110000100100001100101001001110101000000000000001001110010101010011000001000100000000001111100000100101011011000100100100011001000101100110000111011000010000110010100001011011000011101111010001111000000000001000011000101010001010001001100010011101101101011110100110100100001000000000000000101111001001000000000010000000000000001100000111000000000000101000000001000110000100110000000011010101001001000100101111100000000110001011100001000100000000001011011000011000010011001011101011001001001010100110000001001111110110010001100000001111101110001110100010100000000100100101110110001100110000000100000001000000010110111001101000000000100000010100101000011110111010100000000100010100001000110100101100011000101000001000010011000001011100111110001001100000000000010101100000000100000000101011011000000000101100000000011010100001011111010000000000000000010001010000000011101100000000010100010100000001111101101011001010000010100000000001000000011000011000100001100100001011010101111000000000001001101100010111100000000100001100110000000001100000001110000010000011001101000100100011010100111101000000000000110001000000001001100100000001101010100111110101100110110101111100000001101100000000001111001110000000000000110001110011101011001111100000110010000101000110000000110000101001101001101111001000110001000001000001011010100000000101010000000100000000010111011110100011011100000111110101000001010110111100010101111000010001101011100101101101010000001011110110110000000000001001000011000100000111011100000111100001000000001010101000000000010001111100000000001001000001110110010111010010000001010111010001000101101001100000110101000110000000100111001110000000000001100000000010000000001000001110001100010110100011100100101010111010000000101011001000101100100001111001000010000000000001001110010001100100000000010100000000010001000110001000000010010000101101110000000100110011101101111001011001010011101000001111111100000000010001110000000100110011101000000000000001011000000001000011100001110000000110011011100001011010100000000001000001111001001011000000000000101001010010010110000101111100011101111101110001101000101110110000000011111010000000000100000000001100001100100000110110011010000000000010100000011010001010000101011011000101010011010010001000101111111101000100010000000000010000000001000010010011110010001001000000000001000100001100001100001100001010000001000010110000011110101011001000011001011011000111100100010001101010110110100001010000000000111101000010001000000011100111110010100010001111000000100000011000100001101100111111100001110000010110000000000111111111111111111111111111111111111111111110001101111110010101101101101101000101000000100111011111000010100010101111010010110110110011000101110010101100011001001110100001010000000100111001001111100101110111111010111111101001110011001111011011100010000011111110111001101111100001100111101111111110000000000011000000101111010110110
