# Supplementary material for: An enormous potential for niche construction through bacterial cross-feeding in a homogeneous environment
Source: PLoS Comput Biol. 2018 Jul 24;14(7):e1006340. doi: 10.1371/journal.pcbi.1006340 (PMC6080805; doi:10.1371/journal.pcbi.1006340)
Supplement: S1 Dataset — The folder contains 500 files, each corresponding to a random network obtained sampling (Methods, section Pan-metabolic and random networks) from the pan-metabolic network. Each network is represented with a sequence of zeros and ones where one and zero indicates presence or absence of the reaction in the random network respectively. (ZIP) [file pcbi.1006340.s007.zip › 2583/network_2062099_26_15000]

0010000000100000000000010110000000100101000000000001001000001111100011000000010001000000000011101011010000000111111000010000000001111001110111100000011010011101000000000000000010001101101101010101000001010010111110001010110100010000100110011101100000000000010010100000100101001010001000100011100101000000000000010000000000000011010001100001001000111010100111101001000110010111001001000000000000100000001111100010000000000000000000000000000001111111100001100100010000111010101011101010000000100000011111000000000100000000000010011010100000101001101000100100110010000100111001001110000000001010000001110111100100010100101001101110000101011011000001001000011110111011100000000011000000101010010110101101100111011011000101011000101001111010110101011110110000000000000100100100001000100111111101000100100101111000010011000011110100000000000000000001100010110010100010010010100111111011100001000000000000110001111110100011000000000000010010000110011100101000001010100001100010000011101010000111100111100101110010000000000000010000001010100101110010011010000000000000001001001000010001100110100000010001110000000000000000100110001010111001110000100110110100000000000111010000000000100001100000010000111001111000100100000001000000001111110000111000000010111001011101100010100011001011100111010100010010010000010011101101100101000100001111111001000000010100001001000001010000000010001110000000000000010010000000000000000010011001001111110100000000110100001111000000000011000111011111110010101000000011000101010010110100001001001101001010000010000010000110001000011101110000100110000010010000000010100000000000000000010110011000001110010010000000010100000100000000000000000010010001110111110001001000000001011101110110101001000011110001000000000000011010100000110111001010001101100011000001011100000010000000010011000000101001111100000010010000000001001000001110000100000001011010000011010000100110110010010000000010000011000100000000000000110100100000010000010000001001011011100010100001100000100000000000000110010111011110100000001111000000100100001000101000010000000000000001000111111110110001001000000110100100000000000011011010000000001000101010011001100000010011100000011001011001000000101100111101100101011100000000000010101111100001110100000010011000010010010101100010011011011101110010100000001000000110111000110000000010000010100001110000000011110010001001001010011000101000000000000001010000000000001001101101101101110101010111001101110011100101000001010011011000010010000000000100010000000011101010000010100010000110000100000101100100001100100000001000011101010110110101000000000011111010100001011011101100000011001011110100001101101000001001111100110000100100000100110010001000000000100000111110001010101010100111100011001000000000100000000001101111001010001000010000000000000000010000100000000000100010000100000010111101111000000000000100101101010000110100011100000000000000000010100000000010000011000010110100111000101000000000001011111011011000010010101100000000001101001111000100000000111001000101000000001100000000001011000010101100011011011001000000000000000001001100011000010000000100001000000110101111100010000001010101001100001011101001000001010111000010000010001100000001001111011111100000000000000000011010000111101000101000100010000010001100000100010011111011001010010000001000000011000011100110000010001011011011101100000000000010000001100000110000011000010011110111011000000000000011000110100000000001011110000000010010100000101010100010100111010000000100000000110001000010010000111000011101101011010101000000101010011001100000100100101100000110011000000100000100100101111011001101101100001101000010000000001001101001000011100000000100001101010011100000111111100100001001100000000110011000000000001000100000011011100100011011111010000110000000100100001001011000000001000000011110111001000001100001011100000001000010101111010011101100000000000000011001101110000000000100100010000000000000000100001001100000010011010000100011000110001000101100000000000001001110101111000000111011010000010100000000110110000000001010100001001101111001100001000110010000001100100101110100100101000011100100000000000001001010101101000000011011100101101100000000011100001110000000000001101100000101001100001000000000011111101000000000000110001000001000100110101010101000100000010000010100011001011100100111100001011000011001000101000000000100000000000001000001000101110000000000000000000001001110110011001001001001111001011000001100100100101010010000000010111011001000101100110000101011010000010110010011000001011000011101110010000000100000000001000111110011000011110100110100010011101111101011111001101101100000000000000000000101011100001010000000010100001000000000001000010100000010000111100000101000110000000000000000001111001000001000100011111100001010110000011000001100100000000001000001000101000010011110011000010000011101101011100001011001111101000100000000000101001000110000011110100100000000010100101111011111100110000000010000011000000000110111010101001011000000000010001100000010100110010101000000000000010001000110010101100111000010101000000010001010001011111111100101010100000001101100110001010000111101000100101101000000010111100000000010011001000101001010000010001000000000001100000000011001010000000000100000101000101111111101011000010000000000100000011001000001000111000001001100000001011000111110100000000001001101101000111110011000001011100100010000001000000001110110010000000001001001010110010010011111111000000011000000001000000000001100100000001101010100111101110100010111111111100000101000100000000000111001101000000001010110101101000001010000111110000100010000001111101100000110100100101101000111100010010001000001000000001111000100000000101010000010100000100010101100010111001010100010111100001110110110110010100010101111001010001101001101101100001010001001011110100100000000000001101100001010000000110001100000011000000000011001110110000001001000001101010000000000001101011100100010101010011010101110011110001001101001001110000100011010000000100001110101101000000000001100001001110011000001010000001101010111010000001000100100010101000000000110001001000101100110011101100000110111000000001001111010000110100000001000110000000010000001111011000000010000100111111010001001000110001110110101001011000010111100010100100010001000000010001110000000000110001101000011000001001101010000001010110100100110000000100000001100011111010110000000001000001111101100111000000001000100001010100001110000111111100011101111101011000001000101111100010000001111010000000000100000010001000001100101000010111001110000000000010100000011101010110100111011011101001000011100010001010100011000110000110010000000101001000010001000010000011010000011011000100110001000100001001101110100000000010100001000010000000000101001001100010010011110101100101100000101001110000100110000001000000000001011111100000001000010011100101110010100000011011000010100000001010000001010000101010100110100000010110000011000111111011111111111111111111111111111111111111100100111111000111110111010111101011110011000111011101100000100000111101101010100110110011000111101010101010101111101010111000011101111111110111011111111110100110110110001101001101010101101111111011111100000011111111010101101111011111001011111111111110000000000000000000010110010110110
