# Supplementary material for: An enormous potential for niche construction through bacterial cross-feeding in a homogeneous environment
Source: PLoS Comput Biol. 2018 Jul 24;14(7):e1006340. doi: 10.1371/journal.pcbi.1006340 (PMC6080805; doi:10.1371/journal.pcbi.1006340)
Supplement: S1 Dataset — The folder contains 500 files, each corresponding to a random network obtained sampling (Methods, section Pan-metabolic and random networks) from the pan-metabolic network. Each network is represented with a sequence of zeros and ones where one and zero indicates presence or absence of the reaction in the random network respectively. (ZIP) [file pcbi.1006340.s007.zip › 2583/network_2062099_26_10000]

0010000010000000000000001100100000110001010000100111001000001010101111000000000001000000100000100001110001000110110011010000000001000000000111100100110110101101000100011000000111010101111111011000000011010011111111001010011010010000000111110111100000100001011010100001101101100010101000000000100101000000000000010000000000010001000011011001000001000010110111111001000110000011111001000000000001100101000111001000000000000000000001000000001001101110111100010010010001110011111110010000000000000001101111000000000100101000000110100011100000101001101100101101110100000100101101001110000000000100001000100111110000111100101001111000000001011000111011010001011010001111100000000011000000001000100100001111100111110001000100010000000000111111110001000110110000100000100000110101000000000110111100010100100011111000010011110010111000000001001001000001111000110100100000100000100011111011001000000000100000010011111100000011000000000000000010000101011110001100000011110101101010100010101010000111010100101000110101100100000000000000111000100101010110011010000000000101011000001010010001110101100000000001110000110000111000100110101010111000110011111110110100000000001001010000000100000001100000111000011000101000100101000011000000101111101000101100000000100000001010100000000101011001100010101110010010100000100001011010100101000111000110111011110000110000001101000001010000010010010010000001000000010010010000100000000000011110000100100100001001110000001100000000010001100111010000100110001000000011010110000000110110000000001001011010010010010010010010010100011101111010011010000000010100001110000010000000000010001100010000000110010000000000010100010100000010000000000010000000010001100101110000000000110100100111101001010011111101010100111000011111100001110111000000001111100011100000000011010100000000000010000001101001011110000001000000000000001010001100000100000001010110000010010000100110010011000001001100100010000100000000110000100010000000110000010000000100010011100010000101100000100010000000000010010010001010000001001101101000011000111101111110100100000000000001100111100111110001001110000100000110000000001001001010000011100000000010011000101000010110100000100101111010001001100000100001000111001101000000000010101010001000111010001111010000010010111001010000001111010110110001100000000000000000010000010010000000000000010011111100001101010100001001000001000100001001100000000000000000000000010000110111111001011001010111000001110111100101000000100111001000000010000010010010110011000011001000010100111000000100001100000101100100001100111000001000000100010110010111000000000010101000110010001010101101000010000010100110001100111000000001011110000011110101000100011010100110010000100001011100111111101110100100000011001000010001000100010110001101001001000100010000000000000101110000100001000010000001011100000111110101011010101000000101100000001100110101011011100000000000000011000000000111100011010101000000101001111000000001010101111011100000100001101100100000000101011111001000000000101011000101100000011100000000011010010010100101110011011000000000000000000001011101001000010000001000000010110110101101001100000001110001000100111001101000000000110110000010000010101011101000001000010111000000000010010100100010000101101000000010111010000011001100001110010111100010000010110000001000111000100010110111000001001010111001111100100110000010000001100000110101011100100001100110000000000000000110100110101000000001010111010000000010001000010010000110110011001000000100100001110001000000110000011101001110011101011000100000001010110011100110100001101100001010111000000100000000000001100001011000011100011100000000000000001000011000100011100000000000001110011011101000011101110100000100000000000100001001000000001100100000010011111101010001110010000110011110110000001001100000000000000000101110001011011001000001111000000001011100100000110011001000000000000000011011101111000000001110000100001000000000000100011001110000000010100000000011001100000010100000000000000001001110101110000000001110010001010100000010110100000010100001100111001000100001100001010010000000000001111000000000000100000010100100010000000011000000001010100001011011000110110100010000000000001110000100000000101011101100010110001000000000011011101000101001100000011101010000100111001110111000110000010000010100001111011100100011100001010000011001001111000001001110000100100001010000001111010000001000000000000001111110110101100001001001111000010001011110100100110011000000100100010001100001101000010000001011011000110110110010011001010000011011111010001001000000000001000001001101110010100000111100010110110101001101000100000100101000001000000000000000011001000010010000010000000010000001000001101000000010001101000000001000100000100000000000000110101000001000100010101100000010010001100000101100000000000000001001000001000011000100001001000001001001110011011000011001111111110100000110001101101101110000111100000100110000010100111111100001100110000000010000001000000010110111011101000010000000000000011001000010100011110101000000000001111000000110010000000001000100000000100010011010001011111001100111111100000011101100101101010000101000000000000100000100011111000000000000010000011111011000000010000000000010001100000000011001010000000001100010101000101011110101001000110000010000100000001001000101000000000101001111100010011000000111101000000000001101101101111110010000100001110110000010001100000011111000010000010011100000100000010010100111101000000110000100001000100001001100110000001011010000011010101000001101101110101000010000000000000000010011101000000001000010101110010011001001000100000101110101101111110100000010010010110101000111100100010100000000001000001001000000000000100010000000100001100010011101011111101011000000111111001101010110110011110000100110000000001101011101111101101010000001011010111100000000000011101001010010101100100001110000101100000000001000100011000011001010000111010000000001001100010110100011100010001010111010110110001001101001001110000110010111010000000101100000111100000000101100000000111011100001010001110101010011010000011110100100000011000000000110101001000100100101001001101000000010000000001001011010000010001000001010101100000010000001100011000000000010000111100010001001100110010110001111000010000010101101100001101111001000000010001100000001101100011100100001000001100101010000000001010010010000000000101011000100011011001110000000001000000111011101101000000000000001001010000011010000010111100001000111101001001101000111110100000001001001000000000000100000000001100011100011100010001010111000000000010100000011111001010100100011011100011100011000010010110101111011110000101100000000101001000010001000000010011110010001011010000010001000100000100100100000101001010000001000010000010001010101011111000011000000001010111101100101001111011110010000001000000000000110111000010001000000001010000100100100010000100000010100000001010100001110100000010001001100000010000000001000111111111111111111111111111111111111111111111110110111111001001010111001010100011111010110110111111000001100001101111101010110010001001000110011111111011101100001110001111101100101111111010101111111001111111100101111111011011101010101010111011111110000011111110111111111110011011001010111111100010000000100000000000111101110100100
