# Supplementary material for: An enormous potential for niche construction through bacterial cross-feeding in a homogeneous environment
Source: PLoS Comput Biol. 2018 Jul 24;14(7):e1006340. doi: 10.1371/journal.pcbi.1006340 (PMC6080805; doi:10.1371/journal.pcbi.1006340)
Supplement: S1 Dataset — The folder contains 500 files, each corresponding to a random network obtained sampling (Methods, section Pan-metabolic and random networks) from the pan-metabolic network. Each network is represented with a sequence of zeros and ones where one and zero indicates presence or absence of the reaction in the random network respectively. (ZIP) [file pcbi.1006340.s007.zip › 2583/network_2062099_25_5000]

0000000000110000000100000010000000100101000000000101000000001110110111100000010001000000100001001010110001000110001100110000100001001100110111100000111010001101000100001000010110001101101011011101000001010001111110001011010101001000000000111110000001000001001010000000101110100011000100110000001101000010000000000000000000010001010010000000001011111101000111110101001110000011011000000000000100000001000111100000000000000000000001000000000010101111101001110111100011110111111100011100000000000000110111000000000100100001000100010010000000000000100000011101110110000100110001001010000000000110101001111101111100101100100001100010000001000011101011100001011000111010100001000001000000100010010100011001100011111011100101001000001000100100010001000001110100100000100000000110001000100110110010010110100111001000000001010010111100100000001001000100001011000000100110000100010111111001001000001000000000010111111110000001000000000000010010100111011010100100001011100011101011000101101100000001100110111101110111001100000000000000010010000011010110011110000000000000011011001010000001010011000000000000110000011000010000100111011101100001100000011110110010001000000010010000001100100000000000110101010000101000100000000001000000001111011000001000000010101001001011000001100011110111111111011000000000100100110111100101100000000001001111001010010000100000001101000000010000000010000100000101000000010010110000000000000000010110000111011000000011110000001100000000011011100011010101110100100000000001000111010010110100001101001100001100010001010010000010001100011101010010001010000010000100001011100011000000000110000010011000000000010000000000010100010000000010000000000000000001010011110000001000000000001101011111101001000010110001000100111000011111100111001101001000010110100010100001001111000010000000000010000001101001011110000010000000000001001011011000000000001000010001000011011001100100000010000000000111000011000100000000100010110000100000010000010000001100011011000001100001100000100000000000000100000001110001010000001101100010101000111101101000110000010000000001101111010100100000001110010100100010000000001001001000100011001010101010001001100000010111100001011101110000001000001100011101100101101101100000000011001111101010100101001111010001010010100000000010001111010011110011000000001000010110011000110010000010010010010011111100001000011000000000001010000101000000000000000001000000000000010000111101100001011000000101010111010010100001000000100010001000000010001010000100110011000011101010000010110000000010000101000101100100000100111000001000010100110000111000000000000011011010110010101011001000000010001001110000001101110100000000111110110011110101000100000010001111010000100000101000011110010110000100001010000000010001100100010000001111100010001000010000000000010101110000100001000010100010001000001001011100111010011001000000100100100100110010010110000000000000000011000000000111100011001000110100000000100000000011011011001010111000100000001100000000000101001110011100000000111001010100000000010000000000001011010001111001011000001000100000000000000001010111001000010100001100111101111110111111100010000001110001001010001011100001000001111111000010000010101101001000001110011101001000000011011000011010000110000100101000111010000011000100001010000100110000000010110000000000110111100000110010010011001011111011011000000010000001000001100000110001011110011110000110010000000000000111000111100000000001010111010000010010111000010000011010111010010000000100100000110000000010010010001000011111010111011011000000100011101001000110100001010111001011011100001110000100000101000011001110111100001000000010000000001101010011001111100000000100001000010000101001011101010100000101000000000001011100000000001100101000011001110010001101010010000110011100110000000001001000000000000000000110010101000100000001010100000001001011101110010001101000000000000000000011100111000001001010000000001000000010000100010001110000001001110000000101000000001000000000000000000001001110001111000000010111010000010100000010110110000000001011100101001101110000000000010011010000000001111001000101101101000001100100010000000000001100010100100001011001101010110100110000001100001100000000000000011101001101010001001000000001111101101000100001000011011000011000000111000100111000101000010000010100011101010100000101100000000000000001001101000001011110000100100101100001000110011111001000000000000001111110110001110000000001111001111000100100100100011011000000100100111011000000100000010000101011001000111000010101010001001000010011010010000001100000000001000111011100110000010001101000010110011110111011111101101100101000011000000000000001010100000010010000100001000000000000101001000010000010001110100000100000100000000000000000010111101000001000100101110100001110010000101000001000000000000001001001001010000011011111011101010000011101010101100001010001111110010110001010000101111101110000010110110100100000100100101011011110100110000000110000010000000000110111000001001010000100000010001000000011110110100001000000000101111100100110010111100110000101100001000011111010001011111011100111001100000000001110100101010000011100000001011100000100001101100000000011011000000001101000000000000000000000001100000000010101110000000000100010101000101111101101011001010000010000100000001000001111000101000001001110100010110010101110101000000101001101111001111010010000101001110110010000000100000001110110000000010011001000110010010010111111011000010110000000001000000001001000110000001111000000110000111100001110111011000000010001100000000001010011011000000001000111000111011101011011100110000101110001000001110101000010010010100101001111111111010110001001001000001001010000000000100011100000100000001000011111110011011011100010111101001111001100111010111100100011000000010101011111101101100000000000011110110110000000000000000101000010001100011011100000110000011000000001110011000000001011000111110000000001001001001010000101110010010000100110000011001000100101000110000100000111110000100100101000000100000000101100000000010011000001000001000101010001100100001010000101000010000000000101001000000101101100011111101000100101000000001010011010001110010000000010000000000000000011100000000000000010110101111010001101000100010101111011000111011001001100100001111111101000000010011010000000101110011101100001000000011111110000001010010111100100000000100000000000001111011110000000001000000111111100000000000001000001100000100010010000001101110011100111100011001001000101100110010001001111010000000000100000010000000011000011100111011011010000000000011100000010000111010100110010011000110100001110010010101100011101011001111100000100001011000000001000010010011010010001001010000110001000100000101100110111101000010100001000010110010001001011000101000011010111111010111101000011001001010010100100000000000000000011111000010001000000010110011110110100110001011000100100000001000100001110100001110101111111000010100100001000111111011111111111111111111111111111111111111001011100111100000100011001010010001111001011101111110100011100000101101101010100110101000000011000011111010110011111110011011010101111110011110111011101111111111101010110111001011011001001110011011110100000011111111010011111000100110011001000001101100000000000010000000100110110111110
