# Supplementary material for: An enormous potential for niche construction through bacterial cross-feeding in a homogeneous environment
Source: PLoS Comput Biol. 2018 Jul 24;14(7):e1006340. doi: 10.1371/journal.pcbi.1006340 (PMC6080805; doi:10.1371/journal.pcbi.1006340)
Supplement: S1 Dataset — The folder contains 500 files, each corresponding to a random network obtained sampling (Methods, section Pan-metabolic and random networks) from the pan-metabolic network. Each network is represented with a sequence of zeros and ones where one and zero indicates presence or absence of the reaction in the random network respectively. (ZIP) [file pcbi.1006340.s007.zip › 2583/network_2062099_25_25000]

0010000010010000000100000110000000010101000000100001001000011001011011000000010001000000000011001010000001000110100101110000100001011101110111100100110110011001100100011001000001111111111111010000000011010011111101001011110001000000101111101110100000100000000010100000100111001000000000000011001100000010000000010000000000000011000001111001000010101000101111111001001000010010101001000000000101100100000110000010000000000000000001000000001000111111111111110100100011111111111110011110000000000001101101000101000100011001000100011001100000001001100000010101110110000100100101001101000000001110000010110101000100111100000001100110000001011011011011111000001100111111100000000001000000000010100110111010100001011010000101011000101001100001010111001001010000000000100100100111000000100111110111000010000010010000010000110111110000100001001001000101110001001110100100111001000011111001100001000000100000001011101110100010000000000000000000100101011010001000000001110111101010000101101010000111000110100000100011101100000000011000001010110001111110011000000000000001010011000110000001110110100000010001000000001000011000000101101000100001110101011011010110001001001110000000001000100001100000110111100001111100110000000011000000000101101000100100000000000001011100100010001001111111111111000011010010101100100101011001000011000111001110101001110000010100011011000000010100010000010110000001100000000010100000100000000010010010001111111100000010000100001111010000010011100110010010010110101000000010010111000010010100001000001100001110010010010000010110011100010111110000010100000000000100001100000000000000000010010010000000001010110000000000010100110000001000000000000000010001010001000101011100000000111100101111100001110011110001010100011000011111100011001011001010001100100011000000000111010100000000000011000001101001111110000001010000000001001001010000000100001001010110000010011011000110010110000001000010000010000100000000000000110000000000111000010000011111011011000011111110000000100000000000000100000000011011110000001101001010010000011101110000010000010000000001101111110110110001000010000010000100000000000011011010100000001000110000011001101000010010001001111101100011001001101100111101100101001001100000000011011011101000111010000110011001000010010000010001001010010000110001100000000000000111111000010010000000010000100111011000000001011100001000001010011111100010100000000001010000000000011010100101111101101101110101001001010010100101000001010110011000000000000000010010110011000010100000000101101010000000001100000101100100101100111100000000000100000000011111000000000010001000110010101010001101000011001011100110001100110000001000011110010011110100000100010011101000010000000001000001111110100000100011100100000000010001100100011110101011100001011110010000000000010100110000000000000000100001000100000011110101000000101000000101001100011100100011001000000000000000000010100000000000101011010110110100101001101000000001010011011010111000010001001100000000001000011110111010000000101011000101100000001100000000111000001011100001111011011001100000000000000001000001000000010000001000100001110010101111100000000000100001000100000011101000000000011110000010000000101111011000001100001101100000000001000000100010000110000000100010010010000010001000001110010011001011001101110000000010010001001000100010000011000100101001111100100100000010100000000000110000011100110011110111000000000000000110100011101000000000001111000000000000010001001000101100001111010000000100000001110001000000000010100100011100011101001000000000100011011001100110100101011100101011011100001110000000100111100000011101111100011010000010000000000000111010000111100000000001001001011100101001011111111100001001000000000111011101000000001000101000011011101000010111010010000110010100010100001001111000000001000000001100110010001101110011110000000001011100001101110011001100000000000000000010100011000000001010000010001000000010000000011001110100011000010000100101001100001000011100000000010001001110101101000000011000010001010100000010100110000010000001100011001101011000100100010111000000011101111000111100100001000010100000000000000011001110000100100101011011011010101100110000011000001100000100000001111011000110011001000000000001010101101000000001000101010101001000100010001110110000100000010000010100011111010000100111000000100000011001000100001000001110000100000000010001000110111000001000000000001001100010110111101001001001101000110000110010000100111011000000100010101011101000010100010000001011001010110100000111011001011000011011110000001001000000000001000111111101010010110000110100010010001100101011100001111101100001011000000000000000011101001010010000100100001010000001101001101110100010001110100000001000110000100110000000010010000001000001000011111100000110010001000000100100000000000000001011000101000010011111111001011001011001000100000000011000111110000000001100001100011100110000101100010100010000110100010100000111100010000000100000010000000010110111000101001000000100000010100001000010100011101101000000100001010100100110100010100100000101100001100010110010001010101001100101001100000011100000110101010000010100000100111110000100010001000000000001011101001111111000000010000000000000001010000000011100110000000010100000000000001111100101001000110000000100000000011000000001000110000001001100000010111000101110100000000001001101111111111000011000001101100110000010000000000011111110010000010011001000110110010010000111011000000011000100001000100001001000110000000111010100101111101100110110001001001000111100100000000001000101111000000000010000000111110111010011010110000110100100001100111100000110100101011101000111101010010101000000001000001111010100000000101010100010100000001010011001110101111011000000111100001001001111111111000100001000001010011011000111111000101010000001011100001100000000000001001100111010100100101011100000001000010000010000000111000001001011001011010000000000001101001111100101010010010001001110010011001001001101000010000100111110110000100101110001010000100000101100000000110010000000000001000000110001110000011110000101010100010000000111001001000000101101001011100000100000000000000010011010000100101000000000010000000000001000111001000000000000010111111011001000100100010111101111000101001011011101110101010100101000000010010111000001101000001000100010000000101101010000001010101000101110000000101000000100011011000000000000101000000111011101000000000000000101100000010000010000110101110011001111100110001101000001101000000001011101000000000000100000000001000011100001100111011011011000000000010100000000001100010000110110011100000110011100000011111111010001010000110110000100001010000010101100010010011010010010011010000110000000100001101001100110001001010000001000010000010010101001001111010011000011001000110100100000001111010000010100001010000000000111111000000001000000011010000100000100010001100000100100000011000000000100100101010100101100000000000000010000111111111111111111111111111111111111111111111011111111111011101101111001010011110001010001000011111000010100010101101010010100100111011000111110010101111101110001010100101100001001001110001111111111101111110010110111101111011000111111011010011100000000001111111110000110100110000100010111101111110000000000010000000110111010000000
