# Supplementary material for: An enormous potential for niche construction through bacterial cross-feeding in a homogeneous environment
Source: PLoS Comput Biol. 2018 Jul 24;14(7):e1006340. doi: 10.1371/journal.pcbi.1006340 (PMC6080805; doi:10.1371/journal.pcbi.1006340)
Supplement: S1 Dataset — The folder contains 500 files, each corresponding to a random network obtained sampling (Methods, section Pan-metabolic and random networks) from the pan-metabolic network. Each network is represented with a sequence of zeros and ones where one and zero indicates presence or absence of the reaction in the random network respectively. (ZIP) [file pcbi.1006340.s007.zip › 2583/network_2062099_25_20000]

0010000010110000000100001110100000010101000000000111001000011001000001100000010000000000100000001001110000000111101110110000000000010101111110100100111010011001100000011001010001100100101101011001000011010011111111001010110011000000100011100011100001000000011010100001101110001001100100110000000101000000000000010000000000000001010001010001000010011011100111111101000110000111111001000000000100000001000111100000000000000000000000000000001011101111100101010111000011110111111000101010000000000001100011000100000100011001000010011001100000100000100000011100100100000000101001001010000000001100100011101101101100101100001001100110000001010000001011110000011100011010100001000011000000100110100100110011000111110010100101000000000011110100110001001101110000000000100100110101000000100110111110000100100101110000000000110111111000100000000001000101110111010000100110001001100110110000001001000000100000001001101110100011000000000000010000100001011010101100001010100011000010000010100100000001100100100100110000100100000000001000100010011001111010011010100000000101011010000000000000110000100000010000000000010000000000110101011110111000110011011011110110001001001101000000000000100000001000010001110000111001110101000011000001001001111000000100000000110001010101000010100111001010101110001011000010111000010111001010000001000011000110101001100000110100011111000001010100010000010010000101100000000000110000100000000000010001001110110100000001000100001101000000000001000110000100000010101000000011000111010000110100000001000001001000000011000010000110011000001101100000001100000010000000000100100001000000000100010110010000110110010010000000010100000000000010000000000010010000110110000101100000000001010100001100000001100010111101000000100000011010000000001100001010000111100010100000011100010000000000010001001001101001111110000010000000000001001010000000000000000000010111000010011010010000010010010001000111100011000100000000000000100110100000111000010000010110010000100011101111000000000000000000000100000111111100100001001111101110111000111101101100000100000000000001001111111101100000000010010110100110000000000010000000100010000000110010000101101000010011000000111101000011001000100100110101000101001001000000001011001111000010001011001110111001010010111100000000011011011100110001000000001000000000111000110000000000000000110110011100001001010010000001001011011110000000100000000000000000000000011010011111011111011001110011001000110110100001000000100111011000010010000010010100010001000011100001000100011000000000001100100001100100000000001000001000010001100110111101000000000010100010100010111011101000000011001111110010001100100100001001011100010110100111000100001011001010010000100001110111011011110110100111101010001000010001100100011101000110001001101010010100000000000101010000000000000001100011011100001110011101101010000001001100001101110001110001010001100000000000000011000000000011011010011010110100111001010000000000111011011001001000110000100100100000001001001111011010000001110011010101100000010100000000101011010110101101001011010000000000000000000001010000000000000000000000111101100110111111001100000001010101001010111001101001000001011111000010000000101100011000001001011111100000000011010100110010000110001100101010111010000011000000000100010011111011001011110000001000101111100011110101010001000110001001101100000000000011100001100000110000011010111001100110001000000000000100100111100000000001000110010000000010100001001010010100100101110001000100110001110000000010100000101001001101101111001001100000100010001011000110000101011011100110101000000100000000000001101010011100100100011111000000000000001100010000101101100000000100001110011001101000011111000100001000000000000111000000000000001100101000011010001110001111110010000110011000110100000001001000000000000010111100011101000001110011111100000001000010001101100001001100000000000000011010101010000001000110000110001000000010000100011001110000011010100000100111001000001010110100000000000001001010001000000001010100010001010100000010100110000000101011100001001100000001100100000111000000000101100101101100101100000000100100010000000000000000011000100001010011010101110000110000000100001110000000000000111010000111010110001000000001011111101000000000100111010000011000100111001010100000010000010100010100001101011000100111100001111000011001000110000001001100000000000110110100000001010000001000000000000001101010100001001000000000111001101001110110100100011011101000100010001001101000011100000000011011001000011000100101011001010000010101111000001111100000000001000111001000110011110101110000010010101111111111110100001001001000001000000000000101111000001010000000000000001010000101000001011000000010001110100000101000110000100000000000001111001000001001000111110100000110000000111000100100100000000001010001001101000010001010000101011001011101110101010000001101111101100100001010000000001001110000100110100100010000100100010001011010000010000000110000000000000000110111011001000011000100000010100000000011100111110100000000100111001101000110010111100111000111101001100010111000000011110011110110010100000011101110110101000000100100000001011011000000010101000000000010010001000101011010000000010000000010001010000000011101000100000010100010100000000000110101001001010000010100100000001100001011000110000001001001100011010110010111001000000000001001110100111110011000100111001010000010000100000001111000000000001001000001110110010010011111000000000001000110001000100001000100100000001001000100111011100100000111101001101000011101100000000001001001110000000001010000101100100001001011111110000100010011101111101101000110000110001101001101100111010010001000001000001101010000000000100010100000100001001000011101110011111010000000111111001010111000110010001110101100001000000111011111111101001010001001001010100110000000000011101000100010101000111010100000100000001000010001110000000001000010001001100000000000001001010010100010111010000000001100010111001000101100001010000111100011010000100101111000111100000000011100001000011011000000010001010100100110010000001000100100010110000000000101111001000000001001011011100000110101000000001010100010001010001000000010101100000000000011111010000000010010110001100111001001100010000111001010000011001010101101110101101101000000000010000001000000001010001101100010000000111101110000000000110000010000000000111010000100001111011010000000001000001111111000001000000001000000000010110001110000001111110001101111101111001000000111010100000000011111010000000000100000000001000011110111000111111011010000000000010100000010010011110100011011011001000010011100010001110110011111101000001100000100101010000010101100000000011110010010011010100000001000101001100101110010101001010100001000010000010011100111000110010010010100011100100100100111001100011010110000001010000000001111111000010001000010010110101100000100000011111000110000000010010100000011100100111100110111000010000100011000111111111111111111111111111111111111111111110011001110111101011010001000111011100111001111010011101000011100011111111101010011010000010000100111110101101001101101111000110000000011100111011111111110111111111100010101101100100100111001010011111011010000001111111111001100001111111000011110100001000000000000010000000011110010010110
