# Supplementary material for: An enormous potential for niche construction through bacterial cross-feeding in a homogeneous environment
Source: PLoS Comput Biol. 2018 Jul 24;14(7):e1006340. doi: 10.1371/journal.pcbi.1006340 (PMC6080805; doi:10.1371/journal.pcbi.1006340)
Supplement: S1 Dataset — The folder contains 500 files, each corresponding to a random network obtained sampling (Methods, section Pan-metabolic and random networks) from the pan-metabolic network. Each network is represented with a sequence of zeros and ones where one and zero indicates presence or absence of the reaction in the random network respectively. (ZIP) [file pcbi.1006340.s007.zip › 2583/network_2062099_25_15000]

0000000010000000000100000110000000010001010000000100001000001101100111100000010001000000100010000000100001000111011011010000000001101101111110100100101100101101100100001000010010111110111101011100000000010010111110000011111111101000001010101100100000100000001010100000101100001011101000100011000001000010000000010000000000010011110001011001000011010011100111001001001110010001011000000000000100100100001101001010000000000000000001000000001010111111111110000110110001100111111010100010000000100001110111000100000100000001000000011001100000001000101000101101100010000100010001001000000000000110001000111001111000000100101001001000000001000010011001001001001000101010100001000001000000101010010110111010100110110000001101011000001001101110010011001001000000000000100000000000001000100110111000000110100001101000000011000111010000000001000001000100110101001010100000111001110010110001100001001000100000101001111100000001000000000000010000100101011000000100000010110111100010100101101110000011011011110101110000000000000000000000010010111111110110011000100000000101011010001110010001000111000000010001110000010000011000010010001100110000110000011100110110001000001111010000001100000001101000010010011001111100100101000010000000100001111000011100000000111000000010000001001001001101111110011111000000100000000111110010000101000101000100101001110000110000001101000001010000000000011010000100101000010010010100000000000000011100000111101001001001000000001110000000011001000111010100000000101000000010010111000100010100001101001001001010000011010010000010010100010111010010010000000010010100000011000010000000000010011010001000101110110110000000010100110000001010000000000010010000010110010101001000000000000100110110101001000010011101000100101000011011100101111011001010001111100010100000000100010010000000010001001000101001001100000010000010000000001000011000000100001001011111000010011011100100000111000000000100100010000100000000100010110000100000110000000000010101111011000001111100100000100000000000000000000110101101100000001101100010000100011001111010010000000000000001001110001101110000000100000100100110000000000011011000100010101000110000000101101000010111101001101001100011000001100000001101000111001001100000001010011101001000111110000011111001000010001000100011011111010110110011100010000000000011100000110010000010010010100001111000000110010010000001000000010001100001000010000000000000000000110000011111101111010101010100110100110010100101000000000011011000000010001010010010010011000010101000100000011010000010001101000100100100101100101000001000000101010110111011000000000011111000000011011010101101000011001011010100001100110000001000111110110000110111000100110011001011000000000001101000001111111010000001001001001000000000000000010111001101101010111111010100000000000001100000000000000011100010011100001111111001010010110001000100000000101101110010011001000000000000000011100000000101000011000111110000101000001000000000011111110001011000100010001100000000000001001110001010000010100011010101100000000000000000011010010000001000001001000001000000000000000001010001011000000100000100110011111100011101100010000001000001000100010001101001000001110001000010000010001111001000001000001111101000000011001000010010000110000110100010010010000010001000001110000111000010000011110001001010110111000011100101000011001111011011101100100010000011000001100000110101011000110100010101010000000000000000100011101000000000010110000000010000111000110000011100100110001001000100010001110001000010110000110100011110000001001111000010001010100001000010100100110011101111101000001100000100100101110010011100010000001111000010000000000000010011101101100000000101000111000100100000111100111100000001000000010110010100000000001100101000011001100011010001111010000110011010110000001001111000000000000010101100000101011101110011111100000001011001100011110001001100000000000000010011101011000001001000100010001000000010000000001011100000001011010000100011001100001000000100000000010001001110001110000000110101010000010000000010110100000010001011100000001101101000100100000010010000010000100001001101101101000011100000010000000000000000110000100001001010100101111100110000011100011110000100000000111010001101001001000000000001111110101000000001000010010100001000100110110001111000011000010000010100001011001000000011000000000000011001100100001000000110000100100010110101000100011011001000000000001001011010010001101001000000101000001001000100000000011011110000100110111011001001110100010000001011001010111110010011000000011000010101111010001110100000000001000100111000110011010000110100010010010101111111101001101001101000011000000000000101111000000010000000110101001000000100001001000110000000000000100000000000110000100110000000001101001001000000100111101100001100000000101100101000000000000001010011000000000010001101101100011001011001100111111000000000111110010000001010001100110100110001000100110100110000000100110110110001100010000000110000000000000000110111010101001001000100000010101100000011100110110000000000100101011000000010110110000010000111000000000010111000001010110011110011111100000011100100110101000000101101000101101111000100001001100000000001011101011010011010000010011000000000001100000000010001110100000000100000000000100110110100001001010000000100000000011000000101000011000101001000100000111100110110100000000101001001111010111110001000100111010100010000000000000010010100010000001001001000010010001010100111010000010111000100001000100000000100110000000111010100000100111000101111011001000000110101100000000001000101110000000000010101001101111101001001001100000111010011000010110100000100010011111101001011110110010110000001000000000111000100000000100010000000100001001000011100110110001011000010111110001100110001111011011000000110001010010011001111101101101010000000011100101100000000000001101101100000101000100000110000110100011000000000100101000001000010000111100000000001000000000000010001010010010011100110111110000001000101001100000111111000110000100001110101111100100000111100000001011011100001010000110001100111010100001110100101000010010000000010111001000100001111001101001000000000000000000001111010001010111000001010011000000010001011111001000000010001001011111111001100100110010101100111001010010011011100110001001111101000000000001010000001100000011001000001000000101011100000001010101010000110000000101011000000011011001100000000100000001111111001111000000001000000100010110011110000011101110011001111100111001000000111110110010001000111000000000000000000010000000011010000000110111011110000000000011100000010011001110000101111011000111110001110010000101111111111011001101100000000100000000000001000010010011110010000000010000100001000101000100100010010101001010000001000010010010010100111001011010011000111101010110101000110001111001010000100001010000000001011111100010001000010011100111100010100010011011000010000000000010000000010100001010101101111000000110000001000111111111111111111111111111111111111111111111111001111111110101011011111111110011111010011010011111000000100000011111101010011100010010000101111000111000110100010011101100011100010110111001001010111001101110111100111101111011111000111010110111000110000001111110011101101111001100111101011001010010000000000011000000110101110010110
