# Supplementary material for: An enormous potential for niche construction through bacterial cross-feeding in a homogeneous environment
Source: PLoS Comput Biol. 2018 Jul 24;14(7):e1006340. doi: 10.1371/journal.pcbi.1006340 (PMC6080805; doi:10.1371/journal.pcbi.1006340)
Supplement: S1 Dataset — The folder contains 500 files, each corresponding to a random network obtained sampling (Methods, section Pan-metabolic and random networks) from the pan-metabolic network. Each network is represented with a sequence of zeros and ones where one and zero indicates presence or absence of the reaction in the random network respectively. (ZIP) [file pcbi.1006340.s007.zip › 2583/network_2062099_25_10000]

0000000000100000000000001000100000000101010000100001001000001001100111000000010001000000100010000010100000000110011000110000100001101000111010100100111000101101100000011000010101100111111011010101000010010010110110001001101010101000001111110011100000100001011010100001101111101000101000110011100100000000000000010000000000000011010011101000000011100110110111110001001010000110011001000000000100000101001111001000000000000000000001000000000001111010101101110101010011100010111100110100000000000001111111000100000100101000000010010000100000000000100100111100110110000100001101001010000000001100101000111100101100101100001000111110000101011011101011100000011110101010100000000011000000100100000100110111000111111000101101001000000001110010010001011111100000100000100100110010000000100111111110010010000110011000010011110011111100000001001001000000101110001010100010110111100110110001001000000000100000111011101000100011000000000000010010000111010000101100000011100011001011100111101010000101110101101001110001001100000000001000111000100101011010001100100000000100000010001110010001100110000000010001110000100000110000100001011010000001010011100011110100001001001110010001000000100001001000011011101001111001100001000010000000101101100000101100000000111000001111000011101011100101111010001011010000011000110101111110100011000011000111101001010000010000001111000000010100000010000110000101100000010000100000100000000010011110011111111000000001000000001100010000001011100101010001010110001000000000000100010110110110001000001001011110010011010010000110011000010101111010110010000010000000000010100010000000000100000110011000110100110010000000010100000100000000000000000010010000010010110100110000000001111100011101001001010011110101000100011000011110100110101011000010010111100011100001001001000110000000000000000001101001011100000000000010000001001001011010000000000000010011000010010011110010100011000000001100100010000100000000100010110000100000010000000000010010111011000010010110100000100010000000000010010100011110110000001101101110100100001001111101000100000000000001101110111101100000000100000110100100000000001001010000100010100010011010011001100000010010000001000011100011000001111100111101000111011101100000000000001111001011111011000110011001010010111000100000001110011111110001100000001000010110110000110000000000000000100111010100000011111000001001001000010110101001000010000000010000000000011001001110010011011101110101110110110111100101000000000110011000010010000010010110110001000010000000000110111000000010000101110001100100001000011000001000000100010100011000000000000011011010010000011011001000000010000011010110001100100000001001111100000111100101000100000010101100000000000000001010001111111100100001100101000000000001000100001010000011101000001111010100000000000101100000100001000011100001001000001101110101010010101000000001100100000000010011001000000000000000000010000000000101010011011010010101101001100000000011000010101001110000000010000100000000000001001110000000000010001001010100100000000000000000011011011101110100011011010000000000000000000001000111001000000100001000110101110111011011100101000001100001001100111001101000000001111101000010000010100101101001001001011101001000000011010100110010000100001110001000100010000010000100000100001001010010001101110001001010010011101010100101010011000011100001011100000000000010100001000000110000011000110011010111001000000000000111000111000000000001000110000000010000001001100000101010000110011000000100100001110000000000010010001100011111110101011000000010001010000001100000100100111110101111111100000100010000000110001010011000110100010101000010000000001101000000101111100000000001001010001010100001011111011100001100100000000010000100000000000100101000010011110001011101111010000110001110000100001001001000000000000010000110110101010101000001110100000001011111100001010001101000000000000000010010100000000000000010100010000000000010000000010001100100011000110000000011000000001010001000000000000001001110001010000000110100010001010100000000100110000010000011100111001101011001100100000010010000010101110101000000100101000001100000010000000011000110111011000001001001101011111000000000011100001110000000000001100101001101011011000000000001010011101000001000000011001100000000100111101101111000111000010100010000011011001000100101000000100000001001000111000001011110000100100001010000000111111101001000000000001001010110101010110000001000111001001001110010100000011011001000000010101011001000011000010000101011011000100000100110001000000000010011111010001011100000000000000000011110010010110000011100010011011111011101101001111101101001011000000000000101111100001010010000100101000010000101100000111010000010000110100000001000110000100010000000011000101001001000100100110100000110100000010100001100100000000001000011000101000010010111000101001001011101010101110001011001111101000000001110000101001101110000000100000100000000010100111010111111000010000000110000010000000010110111000101000011000100000010000100000011100011101000000000100100101100000100100000000110000010100000100010001010001010100000100111011100000010000100111100010000101101000000100011000000011101000000000000011101000101011010000010011000000000001110000000010100110100000010100010101000100110110101011000010000000000100000001101000001000101000101000001000011111000110011001000000100001101110110101100000000101111101010010010000000000010111110010000000011100001010110000010100111011000010111000110001000000000001000110000000111010100010011111000111100001001101000101101100000000001101111110000000000000111001110001111001001100110000110010110101110101101000110010010111101000111111010000110000001001000000111010000000000100011100010100000101010011111110000011010000010111101101100011110110110110100001101001010010011010111111100000000001001011100110100000000000000101100000010001100111011100000001100001000000001110010000011000000001011110000000001000001010101010111001010001000100100001110001000100001001100000101000111110000000001100000101100100000111100001000011011000000010000101001010111100100011110100101010110000000000000101000000100001110011011101000110111000000001001101010001100111000000010010100000000000010110011000000010001111111111010001001000000011101010101000010011010101101100001001101001000000010001011000001100000011001000011000000111111010000000011100101101000000000110011010100001011010110000000000000000111011000010000000001000000000010000000010000110111100011001111100001000101000001100110000000010101010000000000100000010001110001110011100111100000111000000000010100000010010110100000110011011100111110011110010010101001011010111001100110000000101011000010101000000000011110010001001000100110001000100001101000000101000001010000001000010000000001100011001110000000011100001000101100000100001101011110000100000010000000000001101000010001000010001100001110100100000011010000000100000001010100000111100110000100110110000000110100011000111111111111111111111111111111111111111111111111010010111111001010111111011110001111011000000011100100011100000011101101010001110001011000111100010111110010101001010001010011101111011100001000010001111111111010111101011010110011111001110011011000010000001111111110001101101100101001000111010100110000000000010000000011111100101010
