# Supplementary material for: An enormous potential for niche construction through bacterial cross-feeding in a homogeneous environment
Source: PLoS Comput Biol. 2018 Jul 24;14(7):e1006340. doi: 10.1371/journal.pcbi.1006340 (PMC6080805; doi:10.1371/journal.pcbi.1006340)
Supplement: S1 Dataset — The folder contains 500 files, each corresponding to a random network obtained sampling (Methods, section Pan-metabolic and random networks) from the pan-metabolic network. Each network is represented with a sequence of zeros and ones where one and zero indicates presence or absence of the reaction in the random network respectively. (ZIP) [file pcbi.1006340.s007.zip › 2583/network_2062099_24_5000]

0010000000010000000000011100100000100100010000100011001000011101111101000000000000000000000010000011110001000111001101110000100001100000011111100100111000111100100000011000000111010011101001010100000010110011111110001000111100101000000000111011000001000001000010000001100101100001100000110000101100000000000000010000000000010001100011100001001000111000100111011001001100000011101001000000000000000100000111001010000000000000000001000000000011100111111110000110110001111010111010111100000000100001001011000001000000111001000110100010000000100000101100001101100100000100111101001001000000000110101110111001111000000000100000111110000001001000001011011101011000011110100000000011000000001000000110010111100110111001101100011000100000101101010011001101110100000000100100010010000000000111111011000010100001110000010001100011010000000000000000000100011010111100100010010101010010110000101000001000000000111011111000100011000000000000000010100100010010101000001011100101010010100100001010000011100010101001100111000100000000001000010010100101110110011000100000000101011001000000010000000001000000010001110000001000101000000111001001011000010111011000110010001001001101000000001000100000000000111001011000111100100000000000000001001011011000010100000000010000001000100010000011001010100010101110000000000100110111111001000011000101000111011001110000100100011101000000010000010010010000000001000000000000010100000000000010011010001000101101000010110100001110000000011011000011011111100100101000000001000111010110010100001001000101011100010010010010010010000100010111001000100010000010000000001010000000000000000000000010010000011000010110000000010100000000000000000000000010010001010110110001111000000000110101010101100001010010010101000100010000011010100001001011000010001101100011100001010100001010000000010011001000101001001100000001000010000001001011010100000000000001001011000011011001000100110011000001000110100010000100000000110010000010100000010000000000001100011001000010100011000000000010000000000000010010101101000000001111101000111100101101111111100100010000000001101111111111110001000000000100100100000000001010001010100000000010101010000101101000010111001000111111000000001001100100110101100101101101000000001000111001100010011110001011011000000010111100110010001011011000110010000010000000010011101000010010000010000010000110111100000111011010000000001000010001101011000010000001000000000000110001101100010001111101100001111101100111100101000000100100011000010000001010010000110000000011000010000001101000000000000101110101100100001000001000000000010101010100000111000000000000001000010011111011101000000011000011100110001100101000000000011100010101100101000100111011000010000000100001101101101111111010000001101111001000010000000000011100101000101010011110010100000000010101010000100001000000000001000000001110010101111000100000000101101100101000110111010111100000000000000011000000000011101001001001010100111001011000000000111000000001001000110000101100100000001000011110111110000010100011000101100000001000000000111001011111011100011000001001100000000000000001010100011000010100001000010101111101101101101111000001010101001000110011101001000001110001000010000000100110111000000101010111100000000001001000101010000110001000000000110010000011000100000100001101111011000111110000000010110111000011100011000010001011000011001000000010000001100000100000010001011000011010010101011000000000000101100011000000000001001110000000010000100000110010111110110111011001000100000001110000000000110000010001011100101111011100000010100010111001100010000100011111101111011000000100010100000111101010001000111100011011000010000000001100110000001011100000000101001011011000100000011100000100001101000000000111001101000000001000101000010010010101011001110010000110011010010100001001010000000000000010101110110101001000100001000100000001011111000011010001001000000000000000000010101010000001001110100100001000000010000100001001100100010001110000000101000101001000100100000000000001001010001111000000101100000000010100000010100100000010001001100011001100111001000001010011010000001101110000111101101000000011100100010000000000000100001111100101011011110010111000100000011000011110000000000000111111001100001111001000000001110100100000101001100101010001011000100111001110111000101000010100010100001101011000100101100001101000011001101101001001001100000100000100100000001101111011001000000000000001101110111101110001001000101000010001000110000100001011100000000010111001101000111000000000111011000000101100110111010000011000010111111000000000000000000001000101010111010000110000111000010110001101111001101100111100100001011000000000000100011000001010010000010100001010000100100001001000100000001001100000101000100000000110000000001000101001000000000101101100001110010000100100001100100000000001000011001110000011011011100000011001011101010000100001000000111111110100000110000101000001110001011100000100000000110100101000101001100010000000110000010000000010110111010101001000000100000010111000000010100111001000000000000101100001100010100100100010000001100001000010111010001010100110110001100100000000000110111100010000001101000101010101000100011101000000000000010001010101101010000000000000000010001010000000010101110100000000100000101000000111111100011001110000010000100000001100001011000011000101001011100010110010001011101000000101001100100000101010010000001111110000010010000100000000111100010000000010100001100110010010000111001000010000000100001000000001000000110000001011010100110000111100110110111111100000011100100000000001011111110000000000000110001010100111000001111110000101100001100001111000000000000110100101000011100011010101001001001000000101010100000000100011100010100000101010111110010011001010000010111111001011001001111011101000100101001000001101001111111101101010001000001000001110000000000001101001011000101000110000110000100000001000010001110000000001001001001011010000000000000101011010110110110010011011101010001111001000000001000110000100101000100000100101111100111100100000111100001001010000000001010000001001010001100100011100000101000111000000000001001001000000000000001011100000100010000000000001111010001100000000000010111000000000001001111001000000000001111111111110001001000100010100110101000101011011111100000001000011100000000010011100000001100000001101100001000000101001110000001011111100110110000000111010011000011010011010000000000000001111111000111000000001000101000010110000010000111101100001000111101101000101000001011110010001001011000000000000000000000001000011100011000110010000011000000000010100000001101001110100011110011101111110011110000001000101110011111001111100000100001001000000001100010000011010000010011010100100000000101000000000110110101000010100001000010100000001110101010011010000000011011110100101100010001010011110110100001000000000001000111000010001000000011100011110100000010001010000000000000011010000001000100010011100111111000010110000011000111111111111111111111111111111111111111111111111111111001111101101111101101111000010000111100011100100000100011011111111010111100111010000111011111111111001001101100001010110100000110110111001111111111111111010110100101111111111111101110011111010110000011111111111110101001011101111010111101100110000000000011000000011111010000010
