# Supplementary material for: An enormous potential for niche construction through bacterial cross-feeding in a homogeneous environment
Source: PLoS Comput Biol. 2018 Jul 24;14(7):e1006340. doi: 10.1371/journal.pcbi.1006340 (PMC6080805; doi:10.1371/journal.pcbi.1006340)
Supplement: S1 Dataset — The folder contains 500 files, each corresponding to a random network obtained sampling (Methods, section Pan-metabolic and random networks) from the pan-metabolic network. Each network is represented with a sequence of zeros and ones where one and zero indicates presence or absence of the reaction in the random network respectively. (ZIP) [file pcbi.1006340.s007.zip › 2583/network_2062099_24_25000]

0000000010100000000000010100100000010100000000000010000000001101101111100000000001000000000011101001000001000111011110010000100000110101111110100100101100111001100100001001000111111101101101010001000000110011111111001000000011100000000000111111000001100001011010100001101110101010100100100011001001000000000000000000000000010001010010111000001000111111111111111101000110010011001000000000000100100101000111001000000000000000000001000000001000101001111010010111010000101111111010001010000000100000001010000101000100001000000110010001100000100001100100101100100000000100110001001011000000001100001100010000100000110100101001001100000101010000111011100001001100111111100001000011000000101110100100000101100101011011000101001000001010101011010101001010010100100000000000100010000000100110111111010010000000011000010011110111111000100001001001000100011011001110100010010101000111111010100000001000000000010001101110000001000000000000000000100011010110100000000010110010010010100101101100000011101000110000100010101100000000011000101000010111110110011000100000000100001011001100010001100100000000000001010000011000111000000011101010010001010000100010110010001000001010010001000000100001101000111111011001111000110101000010000001001111001000001000000010011000011101000001101111111111101111100010010010010000010001110111100010000000000101011010000000010100011111000000010100000010001110000000000000010000100100000000000010011100011010100100000011000100001110000000011011100111010110100000000000000000000101010010010110000100000001001100000000010000010110000100001110101010001000000000010000000100100011000000000110000110010000101000010110000000010100100100001010000000000010010001110000110100000100000000101100101101000001110011111101000100000000011111100001101100001010001100100011100001010111000100000000010010000000101001101100000011000010000001001011001110000100001000000001000010001001110110100111000001001011100000000100000000000000110100100000110000000000011010011010000001000100100000100000000000000010000011111100100000001101101000101000111100111110000100010000000001101111110111110000001010000100100010000000000010000010100010100000100000001101101000010110001001001011111011001000100000000000100111011100000000001000011011100000100111001111011000010010110100010000011011011010110001100010000000010001110000110010000010010010100000011000000110111110001001000010011010001011000000000001010000000000011001011101111101110000000011000011110110100101000000000001011000010000001010010110010001000010100010110011001010000010000100110001100100100100110100001000010101100000101011000000000010111000110000001010001100000010000010100010001101101100001001011110010100000111000100101010100100010000000001011001101011011010000011101110000000010001100000011101000001101011111000010000000000010101010000100000000000100011001100001111111001001010110000001101100001100101110111011011100000000000000011100000000111111011001100000101011001100000000001110110101001000000110011100100100000001001001110100010000001010011000100100000001000000000111000000010011100001001000001100000000000000001001010000000000000001000110110010110101101001111000000110101001010101011101000000001110101000010000010100011011001001011010101101000000010001000100010000111100100101000110010000011001100001000001001100001000101010000001010010001000011110010010001001010100011001100100110000010000000100000110001011010010010000001000000000000000011100111101000000000000111010000010000101001110000111010000010110001000100110000110001000000110010110001001111111011011111000010100010001001000100000001000100000110001000001110000100100101111011001011001100010000000010000000001101000000000001100000000001000101001001100100011111101100001001000000010111011101000000001100100000010000111001011111011000000110011110110100000001011000000001000000011100000001000101100001101100000001010101101101110001001100000000000000010010101111000000001010000100001000000000000100011011110100001011000000000111000110001000110100000000000001001010001001000001011111010001010000000000110110000000001000100101001000110001100101000111010000010101111101010001101001000000100100000000000010000000011100100001011010110000100100110000000100011100000100000000111011101111000011000000000000111001100000001001000000011100001000000110100101111000010000000100010000001111000100100101000000001000010001000100001001010100000000000111100101000010110101000000000000000001101010111110001001000000111001110000111110100100110011011000100110011011000001100100000000111011000010000110100111010010010000011111111010000101100000000000000100001101110010100101111000010011110110111011111000111000101000001000000000000001110101000010010000110100001010000100100001011000000000001010000000001000110000100010000000001000000001001001100011111100001100110000010100100100000000000000011001001101000011010000000101011000011001110011111001011101111101010110000110000001001000110000111110110000010000010100010000010101000010000000000000000000000010110111011101001011000000000010100100000010110110011100000000000000010000000100110111000110000111101001000010000010000010111111110100000100000011100010101101000000111000000000111101000000001101100000000010011100010100011000000010010000000010001000000000011001000000000011100010000000001101110100001001110000010100100000011101000111000111000000001110100000010100011111101000000100001001111010111000000000001011001000000000001000000011010010010000011000001000010110010010011111100000010110000100001000000001001000110000000111010100000010111100111110011111001000011101100000000001001001101000000000000110000110011111011000100100000100100000001011101000000110010110111101001101101110010000001001000000001011000100000000100011100010100001100010011110010110101010000010111100101110100001111110110010001101001010010011000101101001100000001000011100111110000000000001101100110000001000000010100000100100000000010001100011000000001010000011000000000001000100000110100011001010000011111010100111001001100000000010000100111011100000100001101101010000000000011100001001110001100001000001101100110011110100011010000100010111010000000001101001000100101111011101101000110100000000000000000010001100110000001000101100000010001010111010000000010001111011111110001101100110011111100111000011001010001101110101111100100000000000001000000001100000001001000001000000011011110000001001101100101110000000110000011000001010001110000000101000001111111001110000000001000000100010010001110000000101100011101111101011000000000011001110000000010111010000000000100000010000100011000010000111111000011000000000011100000010111011110000111110011001011110011110000010010010001010110001111110000100100010000000101100010010011110010011001000100010000000101001100001100001001000010000001000010110010000101101010001010001000111111000110100100001001111010110110100001010000000001010001000010001000010011110001100010000110011111000100000000010010100001100100110011101111101000000110100011000111111111111111111111111111111111111111111110100100111111101001110001000010011010000011001010111110100010100011011110011010010110110001000001010101111001001111101001111111111101100111110100001111101101010111010110010101111010110011101010010011110010000011111110111110111010110101001100001001111110000000100001000000010110100110000
