# Supplementary material for: An enormous potential for niche construction through bacterial cross-feeding in a homogeneous environment
Source: PLoS Comput Biol. 2018 Jul 24;14(7):e1006340. doi: 10.1371/journal.pcbi.1006340 (PMC6080805; doi:10.1371/journal.pcbi.1006340)
Supplement: S1 Dataset — The folder contains 500 files, each corresponding to a random network obtained sampling (Methods, section Pan-metabolic and random networks) from the pan-metabolic network. Each network is represented with a sequence of zeros and ones where one and zero indicates presence or absence of the reaction in the random network respectively. (ZIP) [file pcbi.1006340.s007.zip › 2583/network_2062099_24_20000]

0010000010100000000000001110000000110101010000000100001000011001010111000000010001000000000011100011110001000110010011010000000001101000110110100000110110011101100100001001010100001001111001010001000001110001111101000011010101110000100100000001000001100001011010100001101111101010101100100011101100000000000000000000000000000001100001001000001001001010011111101101000000000110101001000000000000000001001101001010000000000000000001000000001010011100101001000101110011101111111110001110000000000000001110000100000100111000000010101000100000000001100000001100100100000100101101000110000000001010100110010011011000111000000000001110000101011011000001110001001110011111100000000001000000001110110100101111000001011010100100011000000000101001010111010001110000100000100000100010000000100110111111010110000101001000010011100111011000100000000000000100000101110110000110111011110010011010001001000000000000101101111000000001000000000000010000000111010010100100000010110010100010000000100110000110010111101101110011101100000000010000101000010011111110001010100000000101000011001100000000100101000000000000010000101000011000110111101001001001100111101101110010000001000100000001001000000001101000011111100000111001100001000000000000001101111000100100000010110001010001100000101111111011101111110110000000100100110001100011100100000010001111111011110000100100011001000000010000010000011100000101101000010000110100000000000010011000011011111000000011110100001110010000011011000001011100010110101000000011000110010000110100001100001101001100000011000000010010011000001110100010100100000010000000001010100001000000000010001010010000110110110010000000010100010100001010000000000000010001010110110100001100000001111100001100000001010010010101010000110000011010100111001010001010010100100011100001010011011010000000000010001000101001101100000001000000000000001011001110000100001000011011000010000000110010010011010001000000000001000100000000010010100100000000010000000000011000011011100011111011100000100010000000000000010010001000100000001100101010100000111101111111100100000000000001101111001110110000001010010110000100000000001011001000000001100010000010010000100000010110001000101011010011000000111100100101100111111001100000000001111111001010101101000111110001010010111101100010011110010110110000000010001000010111101000110010000010010000100011111100001011110010000001001000001101001011100010000001010000000000101010111101000101100001100011111011110111100001000000100011011000000010001000010100010011000000101001010101101000000110001101010100100100001000001000001000000001000000101011000000000011100010110001111011001000000010001011100100001100111000000000111100100111000101000100010011000001000000100001100111111111010010000001101110001000010001100000011000001010101011000001010000000000000001110000100000000001100000011000000101001001101010110001001101100101101100010101001011100000000000000011000000000000001010011110010101101001000000000010101101010010100000110010001100000000001000011111011110000000000011010101000000011100000000011001000101111100101010000000100000000000000001000011000000010100001100101111111111001101101111000001110001001010111011101001000001010001000010000000001010011001001011011111101000000000010100011010000101100010000000111010000010001100001010010010011000000010110000001010101111100000110111000001000111011001111000100100000001100001000000010001011110011000110000011000000000000011100111000000000001001110000000000000000001110010101110001101011000000100110001110001000000010000110100001100110111010011100010001011011001000110100000111010101110001100001100010000000111101001011011001100010010000010000000001100011000101101100000000100000101010101100001111111001100000100100000000111001100000000000100100000010010100110011101010000000110001100100100001001110000000000000010111110000011010000100000111000000001000110001001010001101000000000000000011011101010000000000110000110000000000010000100001011110000001010100000100111001001001000010000000000010001001110101011000000101111000001010000000000110110000000101001100101001001101001000000010110000000000101101001011001101001000010100000000000000011001100011000100001010000111000101100110000000000011110000000000001011111101101001110001000000001110001100000101000000110001101001000100001101101111000110000000100010100001111000100100011100001011000001001001101000001011110000000000011110101001000111111000000000000000001011010000101000001001000101001110001110100100000000010011000000100110011100001010000110000101011011010101110100011000000010000011101111010000011000000000001000111001100000011100101101000010111011110111111101101101000000001000000000000000000111100001000010000000001000010000100000000001100100010001111000000100000110000100010000000010101101001000000100001110100000110010001011100101100100000000000001001001110000010000110001000010000001001111011101001010100111111010010000100000101001001110000000110000100010000000100011111011011000010000000110000001000000010110111011101001010000000000010110001000011110011110100000000000111110100000010100010000110000110100001100010010010001010110000100101000100000011101100110000010000101101000101001111000100010111000000000011011000010000111000000010010000000000001010000000011101000000000010100010000000101101101100001001110000010100100000001100000111000011000001000101000001010110101011101000000101001001100001101000001000100101110100010010001000000001100000010000000011000001000000010010011111101000010011000010001000100001001000110000001011010000010011111100010111011101101000011100000000000001000111100000000000000001101111010111011011001110000110100110100111111000000110100101001101000111100011010001001000000000000011010100000000101011100000100001100010011101011110011011000000111110101001111011110010011000000110000010010101011110101001001000001000001100011100000000000010101100110010000100111010100000010100010000000001110111000010000001000101110000000000001000000111100111001010001000111110100111001001100101001110000101110001110000100100101001010100000000111100000000111011000000000001001100010100100100001010100101010000010000000010111000000101100010011111101000100011000000000000111010000100011000001010110000000000001001100011000000000001100001110111001100100100000101011011000011011000111100010001001110000000000010001011000000001000011000000011000001011111100000001011101011011000000000100011000000001110011110000000100000001111001101110000000001000000100010100011110000101111100001000111101111001100000111011110010001000001010000000000100000000001010011110100000110100010010000000000010100000011111110100000010111011000100100011110010000011101001110111000011010000100101001000010101000010000001110010011001010000110001000101000101000010111001001010100001000010000000010010111000110000000000010011100101101000011001010010110000100001000000000001101001100000001000010001000110110000000100000001000110100000001000100001101000001111000111110000010110000011000111111011111111111111111111111111111111111111000011111110001101010101011110001001000001100000111100100000100011111100100010110110111001000100111111101010101100000110111101110101100010111111011111100100101010111110111111001001101001111010111011110000000001111110111000110011100010100110001111111110000000100010000000000101110001000
