# Supplementary material for: An enormous potential for niche construction through bacterial cross-feeding in a homogeneous environment
Source: PLoS Comput Biol. 2018 Jul 24;14(7):e1006340. doi: 10.1371/journal.pcbi.1006340 (PMC6080805; doi:10.1371/journal.pcbi.1006340)
Supplement: S1 Dataset — The folder contains 500 files, each corresponding to a random network obtained sampling (Methods, section Pan-metabolic and random networks) from the pan-metabolic network. Each network is represented with a sequence of zeros and ones where one and zero indicates presence or absence of the reaction in the random network respectively. (ZIP) [file pcbi.1006340.s007.zip › 2583/network_2062099_24_15000]

0000000000010000000000010100000000100101010000100111001000001100010101100000010000000000100011001011000001000111010000110000100001110101010110100000010000101101100000011000000101010001101111011101000011110001111110001000110001110000000001100010100001100001011010000000100111100000101100000011101100000000000000010000000000010001100001001000001011110111100111110001000110000110011000000000000101100101000111100010000000000000000001000000001001111101010001100100000001100111111101111110000000100001110010000000000000110000000110010000000000101000101100010101100010000100100001001011000000000010101101010100011100011000101000111110000001011010100011101101011110011011100001000011000000000010100100111101000010011011100101001000101010101011110111000011110100000000000100100101001000000111111000000100000111101000010011000011111100100001000001000100101001000010000110001000110111010000100000000000000000001111111100000001000000000000010010100110010000100100001001100011001011100111101100000100001111111000110110001100000000011000000010101011110010011000000000000100011001001010000001110011100000010001100000111000101000110011111110011001010110101001110110001000000000010000000100000000001000010111100000101100110101000010000001001101000000111100000010001001010001000011001011111100111111100010000010101000110111101001100001000110000101111001010000110100001011000001010100010000011110000001000000000010100100100000000010011100000011011100000001110100001101000000011011000011001010100010101000000001000101000110110110000000001101001010000011000010000110010000010111010000001110000010000100000010100000000000000110001100011000011000110000000000010100010100000010000000000010010000110111000101100000000001011100101110100001010010111101000100100000011011100110011110001010010110100010000001001011000010000000000010000001101001101110000010000010000000001011001100000000000000010010000010000010100010110011010001000000000000000100000000100000000010000000010000010000001111010001100011101110000000100010000000000000000101111110100000001111100110110100011100100000000100000000000001100111111100110000001100010100100110000000000011010010100000001000101000001100100000010111001001110101111000000000110000111100000101101000100000001001111001101010001100001111111000000010101100000001011011011000110011100010001000000101110000110010000010000010010001111000000000010100001000001011010101000010000010000000010000000000000000111110100011010100000111101010110010100000000001110111011000010010000010010010010001000000100011000011100010000010001100100001100100101100010000000000010101100110001110000000000000110000110000001010101001000011001001000010001100111100001000111110000101100111000100010010001110000000100000010100101111010110000011000001000000000001100100011111101000100001111100010000000000010100010000000000000000000010011100000010001100100000011001000101100100111101110101000110100000000000000010000000000110111000010000010101011001101000000000101010111011010000010011000100000000001001011111111010000001111011000100100000011000000000001000001010001000011011011000000000000000000001010101000000010100000100011111011101101011100011000000010101001000001001100001000000111100000010000000101101111000000010011111100000000011001000100010000110101010100010011010000011000100001100010011100010000000010001000010011110101011110011010010001111011011011000100010000010100000100000010101011000011101010111001000000000000110100011001000000001000110010000010010001000100010101010001111101001000100010001110001000010010000001100001100110111011011000000101010101011000110100100111000001110101000001110010100100001111011001111011000011001000010000000000000010001000011100000000000000110001111100001111111100100001101100000000011011100000000001100101000010011100001010111110010000110010010100100001000100000000001000000011110011101001001100010011000000001011010101011100011101100000000000000001001101101000001001010100010000000000010000000010001100000001000010000000101001011001010010000000000000001001110001011000000011101000001010100000000110100000000001011100111001001110000000101010111000000011101111001010100000101000011100100010000000000000100000101100001011011011000101100110000011000011100000100000001111110001111000110001000000001111111101000001001000110010001011000100001101100111000011000010000010100011111000000100101000001011000001001101111000001001110000000000010100000001110111011001000000000000001011110111101010001000001100001100000111010000100100011010000100010101011101001010000010000101011000000110100010110011001000000011001111000001001000000000001000100101101110001110000100100010110110101001111101101100000001001001000000000000100010000001000000000010000001000000001101001011100000010000101000000000000100000100110000000000110000000001000100010111100001110000001000100001100100000000000011001001011000011011100001001011001001101010110101000011001111101010110000100000001111101110001011110010100010000100100110100000011100110000000000000011000000000110111010101001011000100000000100001000011110011100100000000100101011001100110100101100110000110001001100011000010000010101000100010110100000000100110101100010000101001000001110001000100000101100000000011010101000111111010000000000000000000001100000000011101000000000011100010001000001011100101011001110000010100100000000100000001000010000001000110100000011010000011101000000101001101111111101100001000001001011110010000000100000001001000000000010011001000010010011010101111011000010111000000001000000001001000110000000101010000011101111100100101111110100000101101000000000001111101111000000000000011000101110011011001010100000100000000001111101000000000010011001101001111111111010110001001000000000101000000000000101010100000100001101000011110110011001011100000111111101110011111111011110100101000001010010111001110101100101010001000011110110100000000000011001000100000000000100001100000111100001000010001010110000000000011000111100000000000000000011011010110100010000011111110111010001000001101000110000111101001110000000001101000011100100000011100000001010011100000010001000101110111100100001100100101000111010000000010111000000100100100001011100000110011000000000011101010001100011000000010010100000000000001101000000000000001001101100011001001000110011101000111001011010000001101000100110101000000000000011000000000100000001000000011000001001101010000001010111111010100000000101011010000001111001110000000100000000111101101000000000001000100101010010001110000101101100001001111101111001100000011011110010000011001010000000000000000010000100011100101000010000010110000000000011100000010101110010000011111011000111110011010010011001010111111000001010110000000101010000000101000010010001110010011010010100010001000101000101100100000101000010100001000010110010010011001011011010011010110101000101101100010001110001110000000001000000000000110000000010001000000001110100100000000100001001000100100000010010000001111000110100101110110000010110100000000111111011111111111111111111111111111111111111110110111111110001111011111101101101110000110110011111100011000000111110000010111110000001000101101001101001111111011000110011011101101100011111011110100110101110111111011101111011001000101110011011101000000011111110111101101000001111101111100011111110000000100011000000000110010101000
