# Supplementary material for: An enormous potential for niche construction through bacterial cross-feeding in a homogeneous environment
Source: PLoS Comput Biol. 2018 Jul 24;14(7):e1006340. doi: 10.1371/journal.pcbi.1006340 (PMC6080805; doi:10.1371/journal.pcbi.1006340)
Supplement: S1 Dataset — The folder contains 500 files, each corresponding to a random network obtained sampling (Methods, section Pan-metabolic and random networks) from the pan-metabolic network. Each network is represented with a sequence of zeros and ones where one and zero indicates presence or absence of the reaction in the random network respectively. (ZIP) [file pcbi.1006340.s007.zip › 2583/network_2062099_24_10000]

0010000010100000000100011100100000000001000000000100001000001111111011000000010001000000100000000001010001000110010110010000000001100001110111100000111110011100000100000001010100101100101111010101000011110010111110001000111110111000100010111101000001100001011010100001101111101001101000110001001001000010000000010000000000010011010010110001001001110011000111111001001110010110011001000000000001100001000101100000000000000000000001000000000010101000011111010111110010110110111100011110000000100001000110000100000000100000000010011011100000100001101100001101110100000100100001001011000000000110101100010110000000001000001001110100000101011010111011100000001000101010100000000011000000000110110100101011100001010010100100011000000010101100010101001001110000100000100000000011000000000111111010010110000100111000010011110011111100100000001000000101111111110100100010110101110110111011100001000000000000101111111110100001000000000000000010100000011010000000000001110110010010100111100100000111001101110000100001101100000000011000100010010011110010001110100000000000001001001100010001010111100000010000010000100000100000010100011101001000110110110101110010001001000011010000000100100000101000111001111001101000100001000011000001000111101000111100000000000001011110100000100011011000101010100110010010000100000011101101000111000111001100011000000000110000001111000000010100000000000010000100100000000000110100100000000000010000000010111100001011110000001011010000001010100111011100000000000000000011010111010100010110000001000000011000000010000000010110011000001100011000110110000010010100000111100010000000000100011100011000100000110110000000010100010100001010000000000010010000110110010101001100000000100100000111100001100011111100010100100000011010100111101000000010001111100010100000001100001110000000010000000001101001111100000010010010000000001011011100000100000000011111000011010010110100100111000001000110100010000100000000110010000110100000110000010000011011111001000001010010000000000010000000000110010001101110110001001110101110010000101101100111110000000000000001101110101111110001000100000100100100000000000001010010000000001010011000011101101000010011000000001101011001000001100100100001000111001100000000000000111110000001011000001110010001010000111100110011011100011011110010100010000000010110101000110000000010010010010010110100001001111110000000000011011000100001100010000001010000000000101011101111010011111000110000000101010011100101000001110001001000000000000000000010010000000001000001010010111010000110000101110000100100000100101100000000010100100110101110000000000010011000010010101011001101000010001010100110001101101100001000011110110000010110000100110011101100000000100001111111011111111010100101101011001000010000000000001001100100100010101100010100000000010101100000000001000000000010000100000010010101010000110001001101100100100100110011001110100000000000000010000000000101001010010100010000011001001000000011001011111011110000000011101100100000000101011110111100000010110001010101100000011000000000111011001010010101111010011000000000000000000001011010011000000100001000100100010110101111000110000001100001000100110011101000000001100011000010000010001001100000001100011111001000000010001100100010000101101110001000101010000011001100001110010110100010001010110001001010000001101010110001000010001000001011111100100110000011100001000000110101011010010011000111000000000000000101000111101000000001010110010000010010010000100010111100101011000001000100110000110001000000000000000000001111011001011010100000001010101001000100100001111100100111011000000100010100000101001011011010001100011100000010000000001101001010100111100000000101001101000111101001111111101100001100000000000010011101000000001100100000011011000011010011010000000110001000010000000000100000000000000010110110010110011100110011110000000001011010001110110001101000000000000000010000101110000000001000000010001000000000000000001001110100010001010000000111000100001010000100000000000001001110101110000000000110000000010100000010110100000000100001100110001001000000100101000110010000001101111000001100101000000010100000010000000000000100001001100001010010111110110000010000011000011110000100000000110111001111010000001000000001011111101000000000100101001000011000100000110110110000111000000100010100011101000100100101100001010000000001100111001001000110000000000111110101000111111011000000000000001001010110111111010001000000101001110001011010100100111010111000100010011011000000110000010000101011011000110100000010011001000000011111111000001011100000000001000001011011000011000100000100010110111110111101000101110100000001010000000000000101011101001000010000100101000010000000100001100100100000000010100000101000110000000000000000001100000000001001100011100100000010010000111100000000000000000001011011000001000010000000000000000000001001110010001000010000111110000010000110001100001101110001101110110100100000100100011001101101100010000000110000001000000010110111000001000010000100000000101100000011100011101000000000100100101001100010010011100010000111000000100010001010000011111110100111000100000010101110101100010000011101000101101101000000000011000000000011011000011111011010000000000000000010001010000000011001000100000011100000100000001111101101011001110000000000100000010001000111000110000100000001100010010110101111101000000000001101110111101010011000000011111100000000001100000010001010000000011010101000010010010010011111101000000101000110001000000000001100100000001101000000100101111000110101111000000000100001000000000000111001100000000001010101101110111001011010100100000101100000100000101101000010100101111101000001110101010100001001001000000111000000000000101011000000100001001000101000111011101011100010111111101111011001110011111000100001001000010111011111101001101010001001011000101100000000000011101101010000000100111010110000010100000000011000000000000010000000001111000000000001001101001001110111001010010011111100100111000000100101001100000110111110010000100000111100110100100000111100000001111001100001010000110001010100000100011100100101000101010000000110011001000000001111011001001000110101000000000011001010000110111000000000101000000000001010101001000000010011000001101011001001100100011100111000001110011011101100110100001100100000000010010011000001100110001100100010000001011011000000000011111001100100000000110010010000001011001100000000101000001111101101101000000001000000100000100011010000011111100001101111100010000001000111010110000001000011000000000000100000010001100011110000000110110001110000000000011100000011010000110000001010011101110110001110010011101101000011110001110000000100000010000010101100000010001010010010010010100000000000101001001101010111001000010000001000010010000010111001001010000010001011111010110100100110001110001100010000001000000000000100001000010001000010011110000110000000110010111000110100000011000100001100100111101101010110000010100000001000111111111111111111111111111111111111111111111100001111011011111111111000011101100111010010010011100100001000000101100001010011100001010000010111011111111010110100100100010000101011011101110001110010001101111110001100111001100100000101010111111010100000001111111100101101100010111111111011111111010000000100011000000000111010110010
