# Supplementary material for: An enormous potential for niche construction through bacterial cross-feeding in a homogeneous environment
Source: PLoS Comput Biol. 2018 Jul 24;14(7):e1006340. doi: 10.1371/journal.pcbi.1006340 (PMC6080805; doi:10.1371/journal.pcbi.1006340)
Supplement: S1 Dataset — The folder contains 500 files, each corresponding to a random network obtained sampling (Methods, section Pan-metabolic and random networks) from the pan-metabolic network. Each network is represented with a sequence of zeros and ones where one and zero indicates presence or absence of the reaction in the random network respectively. (ZIP) [file pcbi.1006340.s007.zip › 2583/network_2062099_23_5000]

0000000000010000000100001010000000010100010000000010001000001100010001000000010001000000100001000011000000000110101101110000100000110100110010100100100100001001100000001000000111000111111111000101000000010011111110001011010100011000101010110100100000100000010010100000100110101001001000100010101100000010000000010000000000000001010011011000000011010111011111101101001010000101111000000000000100100000000110001010000000000000000001000000001010111100110101010111010001110111101101000110000000000000001001000001000000010001000100000010000000101001101100010101100110000100111101001101000000001000100110111111101100010100101000000000000001011001110011000100011110111010100001000011000000101110110100011000000101111001100101001000000010101001010001011111110100000000000100100000001000100110111000010000000100100000000011110111110100100001000000000100010110111010000000011100010111110010000000001000000000011001111000000001000000000000010010100111011110000000000010110011001010000100101110000101011110111000100100101000000000000000101010111101111010001100100000000001010001000010000000110111000000000000000000010000001000000111101010001000100111011110110000000000001011010000001000100001101000110011100001101101100100000001000000101111100000010100000000111000001010000011101001010100100111011001010010101000010101010101000010000101001111001001110000100000001001000001010000000010010110000101000000000010110100000000000010011111010001111001000010110000001000010000010010100110001111000010001000000010000110000000110110001101000101011010010001010010000010011000010100011010011110000000000000001100000011000000000100011100011000100100110100000000010100000100001010000000000000010001110001110000101100000001011100110100001001110011111001000100010000011011100001010111001010011100100011100000000101010110000000000011001001101001011100000011000010000001001010001100000000000001000110000011001001010110000111010001000111100011000100000000110010010010100000010000010000001000110010100010010110000000100000000000000000000110011110110001001100100110110000011000101010010000000000000001001111100101100000001110010100000110000000001010000000000010001000110010001100100000010110001001101011111011000001001100000100100111001001000000001010001111000001010111001010010001000000111101110010011011011010110010100000001000000101001000110010000010000000110111111000001110110010000001001001000100000011100010000001000000000000111000100110011111101000100010110101110011100000000000110010001000010010000000010100010000000001101011010110011000000110000101110001100100001100111100001000001100010010001101000000000001010000110001011010001101000011001001110000001101110100000000111110000011010111000100111011101011000000100001010001111111010110000101001110000000010001100100001001000111001001100100010000000000010101110000100000000001100011010100001110011000111000010001001101000000101001000101011110100000000000000010000000000101011000000011100001111000101000000011100111100001100000100000101100100000000001011110011110000000111011000100100000000100000000100011010111100100001011000001100000000000000001001111000000010000000100011000010000011001100001000001010101000100110001100001000001001111000010000000100111010000000101011111001000000010011100010010000110101010100000101010000011000100001100010011001001001111110001001010101010001010110010010010001001101001101000100100000010100001100000110101011110111011100100011000000000000111100001000000000000001111000000010010111000000000100010101001100001000100110001110001000000000000101000001111010111011101000000001010100001100000000100000111101011011100001110010100000011100010001111111100011110000010000000001101000011101111100000000000000011011001101100111100101100000100000000010110011101000000000100101000011011110011011011111010000110010110010000000001001000000000000010111100101111011100100000101100000001001100101011110001001000000000000000010001100110000001001100100100001000000000000000001011110000000001100000000101001100000010011000000000000001001110101000000001111011010001010000000010110110000010100010100111001101110000100000010110000000010100111000110001001001000001100000000000000010001100011011100000010000011111101100010000000100011100000000000001111101000101000111000000000000011111101000101001100100011100010000100001110010111000001000010100010000010011000000000101000000010000001001001110001001000100000100100110010100001111111101001000000000001001001110101001010000001000101001111001011010000100111010111000100100100011101000011100010000001011001010100010010110010010001000011001111000001001100000000000000001011011010011110101110100010111010111011011101101110101000000011000000000000101110001000000010000110100000010000000101000000100000010000101100000001000100000000110000000010101101000000000100110111100001110110000011000101000000000000001010001001011000010010010101100011001011001101010011001000101111111110100000100000000111100110001110100100100000000100100001010101010000010000000110000011000000000110111011101000010000000000000011000000011100011010000000000000001001100100110100000000111000101100001100010101010001011111111110001011100000010001010110101000000010000000100111111000100010001000000000011011000011000111010000010011000000010001010000000011101000100000011100000100000101100111101011001110000010000100000001101000011000111000001001110000000111100001111101000000000001001100100101010011000101011000010000010000100000011101010010000001010100000010100001010010111011000000111000010001000100000001000110000000111010100101100101100101101111101100000010000100000000001101011011000000001010110101111100111001011101110000100010101000100101001000100110011101101000001101010010101000001001000000101010100000000100010000000100001001000111001111011011010000000111110001111110110110110101110000100001000000101011101111100101000001001011010100110000000000000101101011010000100111011100000110000011000000000000110000001001011001111010000000000001100010111010111011010001000101110110111001000000100001110000110011011100000100101101000000000100000101100001001011011000000010001011100010011010100011010000101010111010000000010111001000000000101011101000000010111000000001001011010001000101000001000100100000010001011100010000000010010100111101110001000100100010100111111000010011000101100010001110000101000000000010011000001100010011001100000000000000011110000000000100101101110000000110011011000001111011010000000000000001111111001011000000001000101001000110000010000001111110011100111100011001100000101111110010001001011010000000000000000010001000011100011100110000001111000000000010100000010111110010000111110011100011110001110010010001001111101100000011010000000001001000010101100010000001010000011011010100010001000101001101100100011001000010000001000010000010000011111000101010001011010111010111101000100001111001000000000000010000000001011010000000001000000000000001100100000100010111000100100000001000000000100000011011100111110000000110100011000111111111111111111111111111111111111111111110111011001010011100111101001011001111100010101110011111100011100001101101011010100000101001000111111110101101110001011110001001111100001011010110100010110001111110010101001011101100011010101111111111111110000011111110001011100110010011101100110110011010000000000010000000000101110101100
