# Supplementary material for: An enormous potential for niche construction through bacterial cross-feeding in a homogeneous environment
Source: PLoS Comput Biol. 2018 Jul 24;14(7):e1006340. doi: 10.1371/journal.pcbi.1006340 (PMC6080805; doi:10.1371/journal.pcbi.1006340)
Supplement: S1 Dataset — The folder contains 500 files, each corresponding to a random network obtained sampling (Methods, section Pan-metabolic and random networks) from the pan-metabolic network. Each network is represented with a sequence of zeros and ones where one and zero indicates presence or absence of the reaction in the random network respectively. (ZIP) [file pcbi.1006340.s007.zip › 2583/network_2062099_23_25000]

0010000000110000000000010110100000000000010000100010000000011110000101000000000001000000100010101001100001000111101011010000100000001101001110100100111100001001000000001000010101011101111111001100000000110001111110001011111110101000100010010111100001100001011010100001001101101011001100100011001001000000000000000000000000000001100010000000000001011110110111111001001100010110011000000000000001100100000110100010000000000000000001000000000001101000010011110101110001110111101111110100000000100001101000000101000100110000000100000011000000101001100000001100100100000000010001001101000000001010001101001111110100101100001000000010000101000000110011111100011010111010100001000011000000000110100110100100100111111010101101001000100011101000110001010000100100100000100100010010000000100111110011000100100011010000000000010010010000100001001000000100100011110110100100001011110110110011001000000000100000011111101010100011000000000000000000100101011100000100000000100001110011000000000010000011001110111001110001001100000000011000110000110011110010001100100000000100001000000110000001000100100000000001000000111000001000110011101011110000110000001101010010000000001011010001001000100001100000110010011001111001100001000001000001000111111000011000000010001000010001100011001101010111110111010011000010000000100001110111100000000100000111011001110000010000000111000001010100010010011100000001001000000010010100000000000000011001011010011000000001010000001000010000011001100001011111000000100000000011010110010100110110001001000101001010000010010000000110011000011100101010111100000000010100000011100011000000000110001110011000111010110010000000010100010100000010000000000000010000110001110100001100000001101100101111101001100010110001000000101000011011100100011101000010010110100011100000000000001000000000000011001001101001101110000000000010000000001001001010000100001001010011000010000000100000110011000001001011000011000100000000110000110110000000011000010000000001010011100001100010100000100000000000000000010001100101100001001101001000010100111101111111000100010000000001100111101100110001001110010110100110000000001011001010000011100000101000011101101000010111001000001011001010001001111100011000100111011101100000001001111001000001001110001111011000010000100000110011011100011011110001000010000000010011110000010010000010010010100111111100000010111100001000001011010111100001100000000001010000000000101001010100111011111001000001101101110011100100000001100011001000010010001010000100010010000001100011110111111000000010000101110100100100000000000100001000001101010110111000000000000001010000100001001010101100000011001111010100001101111100001000011100010110110110000100101011101111010000000001101111011010110100000101000001000000010000100100001101100011000001000011010000000000010000100000000001000000000001000100001101010001100000011000001101101101100001110100001111100000000000000011100000000100100011000101110001011001001000000000100100100011010000010011000100100000000001011111000110000011111011000101000000010100000000111001010111001001111010010000000000000000000001011001001000010000000100010100100101011001000101000000000001000110111011100001000001010100000010000010000001011001001010001101001000000010010100001010000110101110000000101010000011000000000110001100001011000001010000001010100111000011100100000011000100110001101100100110000000100001100000110100011100110100110111001000000000000110000101001000000000011110000000000010111000111010000000110010011000000100110000110001000000000010010101001111101001010111100010100011111011000000000101001100001111101100001100010100100011101010011011001100011111000010000000000101011010001111100000000000000110011110101001011101001100001000000000010011010001000000000100101000011011010101011101011000000110000110110100000001011000000000000000001110001011000101100000100100000001010011101110110001001100000000000000010001101111000001000100000010001000000010000000011001100000011011110000100111000110001010111000000000010001001010101111000001110001010001010100000010110110000010001011100110001101010001000100010010000000001001111100101000101100000000100000000000000010001110101101100101000011001101110000000000001000001110000000000000111001101111011000000000000000011011101000001001000101000000001000100111101001101000011000000000000100010101001000100001000000101000000001001110000001001110000000000110010001001100010001000000000000001001111110011100110000001000110001001001010000000100111011100000100010000011100000100100010000011011011000101110000001010010010000011111110010001010100000000001000001111100100011110101010000010111111110111011001001111101000000010000000000000100010100001010010000010101000000000001101001100100000010000011100000000000100000000110000000001001100000000000100111100100001100100001001100101000100000000000010001000010000011001011101100011000001001101001011001011101111110000000001100000100101100110000111110010100000000110100101101100001100110000000010000000000000000110111001101001011000100000010110100000011110110010000000000000011010101100010100110100011000011001000100011101010001010110001010101000100000000100010100101010000110000000101010011000100011101100000000010010100011110111010000010010000000010001010000000011000110100000010100000101000101010101100011000010000010100000000000001000011000101000001000000100001111010110010101000000001001000100100111100010000100001101010000010000100000010111110000000001011101001100000010010111111011000010101000000001000000000001000100000001111010100001101101100010110111001100000101001100000000000110110101000000001010010000011001101000010100110000100110010100010110100000010110011100101001111111100000000000001001000000111000100000000101011100010100000101000101000011100001010000000111111101111010010110010100000101111001000010111001110101100101000001001011110111110000000000011100000001000100000101001100000111100011000010001010010000000001000000111010000000001000001001110110000011010010010011110100011001001000001001110000101010101010000100001110101000100000000011100001000110001100001010000110100010010010100011000000101010111000000000000111001000001100001001101100000110010000000000000110010000110110000001010111000000010000010100001000000010010111101100011000100100110011111001010000100010001001100010101111000100000000010011110000001100110001001100001000001100011000000000010011111011100000000110011011000001111011100000000000000001111011001011000000001000001101010000001110000101111110001000111100111001100000111100100000000011001000000000000100000000000110011110100100111101001111000000000011100000010011111110100111111011100010000011010010001110001111100000001111110000000001011000000101100010000011010010011011010000100001000101001101000110110101001010000001000010000010011110101001010010001001011111010111101100101001110010110010100001000000000000111100100010001000000000100011100100000110000100000100100000011010000000100000000011100110111000010110100011000111111111111111111111111111111111111111111111110111111011111011100101101100100001010001001110111100100001000010011111110010110010001011000100000011101100111110011101110110011101111001011011011110111011111110100110000101110110110111101111111011101000000011111111101001100100110111011100110010101010000000000011000000000111010111110
