# Supplementary material for: An enormous potential for niche construction through bacterial cross-feeding in a homogeneous environment
Source: PLoS Comput Biol. 2018 Jul 24;14(7):e1006340. doi: 10.1371/journal.pcbi.1006340 (PMC6080805; doi:10.1371/journal.pcbi.1006340)
Supplement: S1 Dataset — The folder contains 500 files, each corresponding to a random network obtained sampling (Methods, section Pan-metabolic and random networks) from the pan-metabolic network. Each network is represented with a sequence of zeros and ones where one and zero indicates presence or absence of the reaction in the random network respectively. (ZIP) [file pcbi.1006340.s007.zip › 2583/network_2062099_23_20000]

0000000010010000000100000110000000000000010000100010000000001011100111100000000001000000100010001010110001000111111110010000100001010101000111100000000010111100100100011001000001101100101001001100000001010000111110001001110101111000100011110101100001100000000010000001100100001001100100110001101101000010000000010000000000000011110000001001000000010101110111011001000110010110111001000000000100100000000100001000000000000000000000000000001001111011011111000101100010111111101100011100000000100000011110000101000100110000000110100010100000000000101000011101110010000100100101000000000000000110100100111101111000001100100000100110000101001000110011001100011100001010100001000011000000101110110100100101000100110000001100010000100010111111010011001101010100000000100000110011001000000110110101010110100100010000010001110011011000000001000001000000010110111000100110100000000011011010001001001000000000111101101110100001000000000000000000100011010010100100000011110011100011000101001110000011011110101101100010001000000000000000011000001111110010001100100000000000011000001110000001000001000000000001100000010000011000010110000101000001100010110001110000001001001001010000000000100000001000111111101001111101110001000001000001100011001000001100000010100000010101100010001111101010110110111110010000110000010011110101000011000111000110101010100000100000001101000000010100010000000100000001101000000000100100000000000000011001011100111000001011000100001010000000000010000110000100100100101000000010000111010010010100000101001101011000000010000010000010010000011111010000111010000010000000001011100010000000000110001010011000100000110100000000010100010000000010000000000010010000010001010100100100000001111100001100100001100010110101010000000000011110100011010100000000001111100010100000010111010110000000010010001001101001111100000011010010000001001000010010000100000001000111000010011000100100010110010001000000100011000100000000110000110000100000010000010000001110010001100001010011000000100000000000000110000010110111110001001111001110001100001000101100100100010000000001001110110101100001001010010110000000000000001001001000000011000010011010011101100000010110100001100111001001001001010100011001000111101100000000001011101010100001100001000111111001010010111101100010011011011111110011000010000000010001110000010000000010000010100011010100001011010010001000001011010010001010000010000000010000000000101000101111000111110100110100111101010010100101000001110110001000010000000010010100110010000010000011100111111000000010001101010001100100001100100100000000011100010010001100000000000000101010100000011011001001000011001010100110001100101100001001111110000111100110000100010010001011010000100001111110111111011110100011000101000000010001100000011011000011100011111101010100000000010001010000000001000001100010011000001011011000010010001001000001000101001001010110000011000000000000000010000000000001011011011111110001111000111000000010100001001011111000100011101100100000001001001110110110000001010001000101100000010000000000111001010001000101111001010001100000000000000001011101011000000000001000100011011010111111101100000001010101001100010001101000000001011010000010000000100010111000001110000101000000000010010000111010000101000100000000011010000011000000001000001111111010001101110000001010011111101000110101000011000100100011011100100010000001000001000000110001011000110001110011000000000000000011000111001000000001011110010000000010011001111010000100110001100001000100110000110001000000100000110001011111010111000110000010000011000011100000000000110111101010111000000110010000000011010010001110011100001011000000000000000101010010100111100000000000001011011111101100111111111100001001000000010000000100000000000000101000011011100010001011110000000110000100010100001001101000000001000000110100000001000100110000000100000001011011101111000011001100000000000000010001100010000000000010000110001000000000000100000001100000011000100000100011001101001010011000000000000001001110001101000001111001010001010100000000110100000010000000100000001000001000000101010111010000010100101000101101100001000011100100000000000000001110101110000100001011010010100000110000010000001110000100000001101100100100010111001000000001111101100000100000000110011001010000100010000011101000111000010000010100010101001000100101100001000000011001100110001001011110000100100011010100001000110001000000000000001001101010010001111000000001101000111000101100100000011010011000100000000011101000101100010000001011001010101110010101010000011000011011111010000011000000000001000010011001010001000100001000010011010100001101111100101101100001011000000000000100010101001000000000110000001010000100101000111010100010000111100000100000100000000100000000000001001000000001000110110100001010100001100100000000000000000001010011000011000010000110101001001000011101110010111000001101111110110110001000001001010101110001000100010100010000110100101101001011100010000000010000001000000000110111010101001000000100000010010100000010110110100001000000000111110100100010100001100110000101101000100011011010000011100100110011000100000011101100110001010000110101000000101110000100000111100000000010011101011101111010000010001000000000001110000000011101110000000001100000100000000000101101001001010000010100100000011101001011000111000001001111000001111110000111101000000100001101100000101110010000000001010110010010001100000011111100010000000001100001110110011010010111011000000010000100000000100000001100110000001101000100010001101100010111101111100000110100100000000000000111111000000001010011001110001101000000111110000100010101101111100101000000110111100101000111111001010101001000000000001011010000000000101010100000100000100000001010010101011010000000111101101101101011111011001110100110000000001001010110101000001010001001011010001110000000000011100101100010000000100011110000101000001000001001110100000011000010001111000000000001000001001000110011010010011011101000110011001001001101000010000111001100010000000001100000101100000000101100000001111010100000010000101101000001010100001010100101010111010000000011011001000100101101011101000000000001000000000001011010000110011000000010011100000010001001101010000000010001101111101111000101100100011101111001001111000011101101000001111101101000000010011100000001100110001101100010000001110101010000001000111010000110000000111001000100001011010100000000101000001111011001010000000001000001101010110010010000011111110011001111100001001101000111111110000000001111000000000000100000010001110001100111000111000001111000000000011100000011110101100100111010011101110110011000000010000111011111011001111010000000000010000010001100010010001010010010011010100000001000101000000101000011001000010100001000010010000010010011011100010011011010111100101100100100001100011110100000001010000000001001100100000001000010011100101100000100110011110000010000000001010000001000100111010101101100000010000100010000111111111111111111111111111111111111111111111001101000011001111111011101000011000110011111111011101100010000001101101011010101010111000000011010110111011111101111000011001100100101000101110111001110101111110000011110111010110110110011110111011110010000001111110110000111101101101100101101011001110000000100011000000111111100010100
