# Supplementary material for: An enormous potential for niche construction through bacterial cross-feeding in a homogeneous environment
Source: PLoS Comput Biol. 2018 Jul 24;14(7):e1006340. doi: 10.1371/journal.pcbi.1006340 (PMC6080805; doi:10.1371/journal.pcbi.1006340)
Supplement: S1 Dataset — The folder contains 500 files, each corresponding to a random network obtained sampling (Methods, section Pan-metabolic and random networks) from the pan-metabolic network. Each network is represented with a sequence of zeros and ones where one and zero indicates presence or absence of the reaction in the random network respectively. (ZIP) [file pcbi.1006340.s007.zip › 2583/network_2062099_23_15000]

0010000010010000000000011010000000010101000000000010001000011001111101000000010001000000100011000010100000000110001001010000100001101100111111100100011000011101100100001001010010111110111011010001000000010000111101001001001010001000000010001111000000000000000010100000001111101011101000100001100100000010000000000000000000010011100000110001001000101101100111111001001100000010101001000000000100100000001101101000000000000000000001000000001011001111010101110101110011110011111011110110000000000000110110000101000100111000000100101011100000101000101100011100100100000000110101000100000000000000101110001001001000001100000000100110000101001011011001111100001010111111100000000011000000101010000110110111100101010000100101011000100010110000110001001011100000000000000000010001000000000111111001000110100110100000010011010011111000000000000001000100011011101000100010111010110111110001000000001000000000100111101000000011000000000000010000000001011010100100000011110011010011100001101010000101101101101001110100101000000000011000110010011101110010001100100000000101011011000100000001110111100000010000100000101000110000100100000011010001110111000011110110000001001110000000000100000001101000111100110000101101110001000011000000101011001000011100000000111001001001000001001011111111100111110111000010000100110011100101100000000001001111111010010000000100001011000001010000010010000110000000101000010000110000000000000000011011001010111000000001010000001011010000000011000011010000110010100000000011000100010010010110000000001001001110010000010000000110011000001110110000011010000010000000000101000010000000000000001110011000001110010110000000010100110100000010000000000010000000010011010100111100000001111101101111100001110011011001000000101000011011100000000101001000000110100011000001010101011110000000000000001001101001111110000011000010000001001010011010000100001000001110000011011010000010000110000001001111100001000100000000110010000110000000111000010000010000011011100001100001100000100000000000000100000101010101100000001101001110100000111100101111110000010000000001001110100101100001000000010010000110000000001001010010100010101010011010010001100000010010101001010101101001000001001000101100100111111000000000000000111100100000011001000011111000010000101101100000011011010011110001100000000000010101001000010010000010010010110011011000001100110110001001000001001110101000000000000001010000000000101001011100001101000100010011000100010111100001000001010010011000010000001010000010110010000011001010000100110000000010000101010101100100000100101100001000011001000010000100000000000010100010100000111011001000000011001111010100001101101100000000111110010110010110000100110011001101000000100001111110111110111100100000100111001000010001000000010011100101101001011110010000000000010001100000000001000010100011010100000100011100111010000001000101000100011001100111000001100000000000000011100000000111010010010101000101011000100000000001011110101000000000010011001100100000000100011110111110000001111011010101000000001000000000110011011111110000111011000001000000000000000001010011001000010000001000100100111011101101000111000000000101001110010011101001000001011101000010000000000111110000001000001101100000000000011100101010000101101100101000110010000011001000001000011011011011001111110000000000101110001001100010000011001010010001011100100100000000100000100000110001011010010011100100011000000000000100000110000000000000011111010000010000101001110000011000010000111001000100110000110001000000010000101001001100110101010011000010101010000001000010000100110011101111001000000110010000000101000011011001011100001001000000000000001101110010000111100000000101001111011011101100111111110100001101000000000001011000000000000100100000010010101010001001110000000110011100010100001001101000000001000010110110100010011101010000101000000001011000000111000011001000000000000000011010101011000000001110100110000000000010000100010001100000011010110000000001001101001010010100000000010001001010101001000000001000000001010100000010110110000000001011100110001000001000000000000110010000001100110000000100101101000000100100010000000010000000010110100001001011100000110100000000001100001100000000000000011111000110010101000000000000011010101000001000000010001100010000000010111000110000111000010000000000011011010000000001000000111000000001100101000000011100000100000010110100000101110010001000000000000001011010100111101000001001111001110000011100100100111011010000100110111011101001011000110000111011011010100110010100011000001000011011111010001110100000000001000000001001100011000100111100010111000111011001100001111100001000010000000000000000011100001010000000110000000000000101001001001110100010000101100000100000110000000010000000011111001001000001000101110100001100100001011100101000100000000001011011000101000011011011101000011001011101101110100001010100111110010010000110000101011000110000000100010100110000010100111000111001100110000000100000011000000010110111001101001001000100000010011001000011100011001000000000100110111001000100110001100111000111100001100011101000001010101111100101001100000000100110111101010000111101000100101110000000010001000000000011011000010111111000000010010000000000001100000000011100100100000000100000001000000100111100011001110000010000000000011100001111000010000100000010100011010000010110001000000101001100100101111000001000100101010100000010000100000010111110010000011000101000110010010010110111110000010000000100000000000000001100100000001011010100011110110100100101011010000000101101100000000001101100101000000000000010101011101111001011110100000111100111001111101101000000100100111101001111110010010100000000001000001011000100000000100011100000100000101010101011010000011011000010111110101001110111110010101110101011000000011011000100111101001010001000011010100110000000000000100001111010100100111001110000111000010000000001110110000000001011001111110000000001000100001111110101000010011010010110111111001001101100001100000111001110100000100000110000000000000000111100001000111010100000010000111001100001010100011000000100000110000000000101011001000000001100001111000000110001000000000001111010001000100000001000100100000000000011111001000000010001111001111111001101100000001101010011000000000000111100010101000000100000000000000010000001101010001100000011000001111111110000001001001110000110000000100010011100011111000110000000001000000111011101110000000000000101101010110010110000111101100011101111101000000101000101111110000000000111000000000000000000010001110011110111000110100010011000000000011100000011011100100100010011011101011000011010010011100101100110011001110110000100101010000010101100000000011110010010010010100110001000101000100001100110000000010000001000010010010000001001011010010011011110011110101100000100001010011110110000001000000000001111111000010001000000011000110110110000000011010000110100000010000000000000100010111100101111000000000100010000111111111111111111111111111111111111111111110000101110011100010000001111110100010101010111111111100000010000011111100001010010010101001000100001100111111111001000111100111111101010110001110010110110101111110000101110011001010101101011010110011110110000011111111101000100010000111111110001111001110000000000011000000100110010111000
