# Supplementary material for: An enormous potential for niche construction through bacterial cross-feeding in a homogeneous environment
Source: PLoS Comput Biol. 2018 Jul 24;14(7):e1006340. doi: 10.1371/journal.pcbi.1006340 (PMC6080805; doi:10.1371/journal.pcbi.1006340)
Supplement: S1 Dataset — The folder contains 500 files, each corresponding to a random network obtained sampling (Methods, section Pan-metabolic and random networks) from the pan-metabolic network. Each network is represented with a sequence of zeros and ones where one and zero indicates presence or absence of the reaction in the random network respectively. (ZIP) [file pcbi.1006340.s007.zip › 2583/network_2062099_23_10000]

0000000000000000000000000100000000000100010000100001001000001111010001000000000001000000100011101011110000000111101101110000100001101101001111100100000100111101100000010000000010111100111111001001000001110010111111000000101110011000101111111101000001000001001010100001000100001011100000100000001001000010000000010000000000010001100001010001000010110010010111111101001010000010111001000000000001000101000110001000000000000000000001000000001010000110110010110001010010111111101111101110000000100001101111000001000100111001000000111001000000001001100100101100110110000100010101000001000000001110001001100101011100110100000000111000000101010001110001101100011110011011100001000001000000001000010110011110000011010010100100011000000011101010010101011000110100000000100100100011000000000110110010000110100000110000010011100010010100000001000001000101010100111010100010011011110111110011101001000000100000110011111000000011000000000000010010100111011100101100000011100011111010000010101010000001010010101100110011101000000000011000001010110001110010011100100000000101001011001000000001110111100000010000100000001000011000000010000100101001010100101001010100001001001101000000001100100001000000110111011001111000110001000010000001001101111000110100000010010001011101000000101111111101110110001111010010011000000011100110100011000101001100111000010000010100001011000000010100000000000010000100101000000010110100100000000010011100010101101101000011110100001101010000000010100100000111110010001000000010010101000000010110001101001001011010010010010010000010000000010101110010011000000000010000000111100001000000000100010010000000011000110010000000010100010000001010000000000000000000110111110101011100000001111101101101100001110010010001000100110000011011000111001101000010010111100010100001011011000000000000010000001000101001001110000010010010000001001011010000000000000001010000000010011001110110110010010000001101000010000100000000110000100000000000111000010000000111110001100011011110100000100000000000000100010010011110100000001101100000010100011101111000010000010000000001101110110111100000001000010100100100000000001011010010000010100000010000000101101000010111001000011101011011000000010000111001100101111001100000001000111111001010110111001011111001000000111001110010011010011000110011100000001000000001111000010010000010000010110110110100001111010010000000000001001011001001100000000001010000000000010000111100011101000101110011011110110010100100000000010000011000010010000010000000110000000000101011100000101010000100001101100101100100101100011000001000011001100010000110000000000000110010100011011011101000000011001001010100001101111100000001111110100011110110000100111010101100010000100001000100011110110110000010101000000000010001000000011101101011001001111100010100000000010100110000100001000000100010000100000101111001111010101000000101100100001000010000000001000000000000000011000000000011101011011111100101010001001000000011110111001000110000100001001100100000001101001110101110000001111011010101100000011100000000100001010011100001010010001001100000000000000001001100010000010100001100100001000111011001001011000000100101000000010011100001000001001010000010000010100101000000001010010111100000000001011100100010000111001110100010011010000011000000000110000010100011001100110001001010100001100011100100000000001101001001101100100100000001100001000000010001011110111101000110010000000000000110100011001000000001001111010000010010110000100000011110010100000001000100000001110000000000010000011101001110001101011101000000001010000001100110100101101011101011001000000100010100000000010000001001111000001110000010000000000101011011001111100000000100000000011011100101011111110100001000100000010011000000000000001000101000010011110001001101010000000110011110100100001001011000000001000010010110010101000101010001011000000001010110100101010001101000000000000000011001100101000001000100100110000000000010000100010001110000001011000000100011001000001010110100000000010001001010001011000001111011010001010100000010100100000010100001100101001100101000100001010010010000001100111001110100100100000011100000000000000010000110101000000101001011011111100000110000010100001110000000000001011010100110011111001000000001111100101000000001100001001001010000100111111001110000011000010100010100010011000100100101100001010000011001100111000001011100000100000000000100000001110010001000000000000001101010100010000000001000111001111001111100100000011011100000100000110011100001010000100000011011011010010100110110001011001000011111110010001010000000000000000011010001010011000001111000010110001101011101001100111001101000010000000000000100011000001010010000000000000000000101101000110100100010001110000000001000100000100000000000001111000001001000000001101100001010100000100000100100000000000001011001001100000011010110001001001001011001011001111001000101111100110010000110001000101000110001101110010100010000100100101011101110000010000000010000010000000010110111001001001011000000000010110000000011100010100100000000000011001001100000010010000100000111000001100010011010000011101001110111111100000001100110111001000000101101000000101011000100010001100000000001011100011101101000000010010000000010001110000000011001110000000000100010000000100001101100001001010000010100100000010001001111000101000100001010100000111000111111001000000100001001110111111100010000001111101100010010001000000011101000010000001011100000000110011010111111110000000011000000001000100001000000110000000101010100111011110000011111011000101000011100000000000001001000110000000001000111100001011111010001010100000110010101000000110100000010000110110101001111110111000100000001001000001111000000000000101011100000100001000010101001110000111011100010111111101100000011111111101110101000001010001001001100111001101010001001011110101100000000000010101101010000000000010000100000100100000000000000100001000010001001001111010000000000000001010001110011111010010000010000010011001001101100001110000101111110100000100000110101000100100000011100000000111001000000000000001101100111110100001010000101000111010000000111001001000000000010001101000000110110000000001011000010001000001000000000111100000000001000110000000000000000111001101011001000100100001100000100000100011010001101110100110101000000000010010000000001001010011101100010000000011111000000000011011011010110000000101010000100011111011010000000100000001111011001111000000001000101101010110000110000001101100011001111100101001001000101110110000001010111010000000000100000010000100001000111100011110011110000000000010100000000001111000000111111011000011000011100000011111010010000110000111000000000001011000000101000000010011010000000001000100110000000100001001001110010101001010100001000010000000011100101010001010010010001111110110100000101001111011000010100000010000000001101001000000001000010001110101100110100100011111000110000000011010000000101000010001101010101000010000100011000111111011111111111111111111111111111111111111111110110111101111111011100001001101011001110011011111100011000011101110110010111110010011000001000010101110001100110001001111101101011000111100010000111011111111110001101111000001011000111111111011000110000001111111110011110011000011001101011111111000000000100010000000000110110111100
