# Supplementary material for: An enormous potential for niche construction through bacterial cross-feeding in a homogeneous environment
Source: PLoS Comput Biol. 2018 Jul 24;14(7):e1006340. doi: 10.1371/journal.pcbi.1006340 (PMC6080805; doi:10.1371/journal.pcbi.1006340)
Supplement: S1 Dataset — The folder contains 500 files, each corresponding to a random network obtained sampling (Methods, section Pan-metabolic and random networks) from the pan-metabolic network. Each network is represented with a sequence of zeros and ones where one and zero indicates presence or absence of the reaction in the random network respectively. (ZIP) [file pcbi.1006340.s007.zip › 2583/network_2062099_22_5000]

0010000010010000000100001000000000000101000000100100001000011010111001000000010001000000100000000011110001000111010110010000100000010100101111100000111110001101100000001001000101110110101111011000000011010000111101000000011110111000001011111011000000100001011010100000001101000011001000010000001100000000000000010000000000000001100010011001000010111000010110011101001100010011111000000000000100000001001111001000000000000000000000000000001000001010110100000111010001100010111001110110000000100001011011000100000000110001000010111001100000000001100100101100110100000100001101001010000000001010100011101010111100011000001000100010000101010000110011110100011000001010100000000011000000001000100100011111000100110011000100010000101001110101010011011011000000100000100000100100000000000111110000010110000111110000010010100111011100100000000000000001011100001100000010100010110010011011100001000000000000111011111110000011000000000000010010100111011000100000000011110011111011100101100010000010010011111100100001100100000000010000110000111111110110001110100000000101000011001010000000010111000000010000000000111000110000110110110111010001000100111000010010001001001101000000001000100000000000111111100000101001100001000010000000000001101000100100000000110000010101100000001101011010111011011111010000110100100011010101000000000100000111011000000000000100011111000000010000010010000010000000101000000010110000100000000010011110011000011101001010110000001001000000011000000101001110010110001000000010000111010110110110001100000000001100000001010000010110011100011101001000100100000000010100001011000000000000000110001110011000111100110110000000010100000000001010000000000010000001010110000000110100000001110101010101101001010011110101000000001000011010100110100101000000001100100011000001010111011000000000010000000001101001001110000010010010000001001001001000000000001001000111000010000001110110100011000000000110100000000100000000110010010100000000011000000000000010011011100000001101100000100000000000000000010101001110100001001111101110001000001000111110000000000000000001101110111100110001001110000110000010000000001001010010000010000010011010011101100000010111100001000111110000001001111100000101100101111000000000001001111111001001011001001111110000010010101101010001001111011111110001100000001000010011111000110010000000010000110101010000001111111110000001000011000000000000000010000001010000000000001000001111011111010100010110110101010110100101000001010100011000000010001010000000110010000001100000110010111000000110001101100001100100100000101000000000000100010000111001000000000011101000010011001011101101000011000111110110001100111100001001011100000011110100000100010011001001000000100001111100111111010010000010000111000000010000100100011010001011101000110111010100000000000100110000100001000011100000010000001010011000010000000001001101001000111101110000000010100000000000000011100000000101101010001001110000111001100000000000100111101001011000100010101100100000001101011111100100000010101011000101100000001000000000000010011101101101100011010001100000000000000001010111010000010100001000010000010010011001000111000001110001000000101011101001000001111010000010000000000001110000000011010101101000000000010100100010000110101110001000011010000011000100000000010010111011000110110000000010111110100011110100010011001101111011111000100010000000100000100000110101011000001011000111001000000000000110100010000000000001000110010000000000111001111000111100010000110000000100110001110000000010010010010000001111111111000101100000101011011011100000000101110011101011101100001100010100100101100011001101010100010100000010000000000100011010100111100000000101001111011011101100111101110100000101100000000010010101000000000000101000010010100101010101011010000110010100110100000001001000000000000010111110001110011101110011111000000001001001101001100011101000000000000000001010101010000001001100000110001000000000000000001001110100011011110000000111001100001010010000000000000001001010001100000001110110010001010100000010100100000010001011100001001101110000000100010111010000001001101001110100101001000001100100010000000011000110101101100001010001111000110000110000000100011110000000000000111111100111010100001000000000111000100000001000100010000001011000100101111110100000001000010000000100010111010000100011000001111000011001001111001001001100000000100100100001001101111101001000000000000001000110010100010000000000111000110000001010100100011011011000000010011011100001101100010000101011011000011000100101001011011000010111111000001111000000000001000000001100010000110101101000010111101111111111110101000100101000011000000000000100111101001000010000010101000000000101001001101010100010000110100000101000110000100010000000001111000001000001100101111100000010010001011100000100100000000000011011001111000011001001011001000001001001001011110001000101111100000100001110001101101101110000110110110100000000110100011101011010000010000000010000000000000000110111001101001011000100000000010100000010100011101101000000100010101101100100110000000100000011000001000010110000001011110000100111111100000011001000101001000000001000000000011111000000000101100000000000011100011100111010000000000000000010001110000000010101000000000001100000001000101001100101011000010000000000000000000100000101000110000001001010000010110110100110101000000001001001111111101100011000100001010010000010001100000011110100010000010011001001110000001010000111011000010001000000001000100001001000110000000111010000000001101000010111101111001000000100100000000001110110011000000001000100100100011111001011001100000111110101101111101001000010100010100101000101101110000011000000001000000001010000000000100010000010100001100010111111011001111010000010111111101010100001110111010010101101000010011011001111101101100010001001001110000100000000000011100100111000001000010000110000111100010000001001110101000010001011000111100000000000000100001011110100000010011000011100101011000000001101001110000111101000100000000101101101011100000000101100000000111001100001010000010100110110100100011100000100000000010000000001001000000100001001011001101000010111000000000011111010001000111000001010111000000000000010111010000000010001111111100110001100000100000101011001001000011000101100010101001111001000000000000010000001100010011001100010000000000101100000000000010111111110000000110011011100001111011000000000100000001111111000111000000001000100101000100010010000011111100011001111100000000101000101011100000001000001000000000000100000000000010001100101000010110010111000000000011100000001101111100100011011011101101110001100010010101010000100100000001100000000000000000010101000010010001010010011001010100000001000100001001001010110101001010100001000010010010010111011010101010001010011101010100101100100001101010100000100001000000000001111011000000001000010011000110110110100000001111000110100000001000100000011000010111000010101000010110000000000111111111111111111111111111111111111111111110011010001011100001000101000101111101001001010011111111100010100011111110001010110100110011000001011110101100000100101100111100001101101101011111001010110111010010100001010111000111110101111110011111111110000011111111100111101000110100001110111001101110000000000010000000111111000110110
