# Supplementary material for: An enormous potential for niche construction through bacterial cross-feeding in a homogeneous environment
Source: PLoS Comput Biol. 2018 Jul 24;14(7):e1006340. doi: 10.1371/journal.pcbi.1006340 (PMC6080805; doi:10.1371/journal.pcbi.1006340)
Supplement: S1 Dataset — The folder contains 500 files, each corresponding to a random network obtained sampling (Methods, section Pan-metabolic and random networks) from the pan-metabolic network. Each network is represented with a sequence of zeros and ones where one and zero indicates presence or absence of the reaction in the random network respectively. (ZIP) [file pcbi.1006340.s007.zip › 2583/network_2062099_22_25000]

0000000010000000000100011110100000010000010000100101001000001110011101000000010000000000100000100001010000000111100010110000100001010001110111100100110110101101100000001001010001111101111011010001000001110011111100001011111001101000000111011010000001100001001010100000001111101000001100110000000000000000000000010000000000010011000001100000000011010000111111000101000100010010101001000000000000100001000111100010000000000000000000000000000001111100001010010100000011101010101101101100000000000000011010000001000100011001000010100000000000000001101100111101110100000100101101001110000000001010001101111010011000110000001001101010000001011011000011001001011110101010100001000001000000000110000100010101100110011001100100011000101000101100010111001111100000100000100000110111001000100111111100000000100011001000010011100010010100100001001000000101110011101110100100010010100111010000101000001000100000010111101100100011000000000000010000000110011000101100000011100001000011100011101110000011010101100001110000101100000000010000010010001111111110011010100000000000000001000010010000000100100000000001110000101000001000110111010100101001100100111100010000001001000101010001001000100000101000111111100000111101110000000001000000101111000000000000000010100001010000100001101101101001111111110111010000110000010111101111000110000101001111101001110000010000011111000000010100010000010010000001101000000010110100100000000000011101000110011000000001110100001001000000011001100011011100010110101000000001000110010010110110000100001101001110010011010010010110000000000111011010000010000000010000000011000010000000000100010110001000101110110100000000010100010000000010000000000010010001110111110001000000000001111101110110001001000011111000000100001000011110000000110011000000001101100010000001001001000100000000010001001001101001011100000000000010000001001001011100000000001001010001000011011010100110110011010000000110100010000100000000110010100100000000011000010000011011010011100000100111000000100010000000000110000111001110110001001111101110000100011000101000000100010000000001101110000100100001000100000100100100000000001000010010100010100000000010010000101000010111000001100111111011001001011100010001100111111101000000000000011001101010110010001110011001000010010001000001001010010110110000000010001000000010010000010000000010000000000010110100000101010100000001001011000000100001000000000001000000000000001000011110011111110100110000101101010111100100000000110110011000010000000000000110010011000000101000110101111000000110000100010100100100100100011000000000011000010010101111000000000001000010110010101010101100000010001001010110001101110100000001111110010110100101000100011011101101000000000001001001111111111100000111000001000000010001000000001100101111000010100101010100000000010000110000000000000000000010001100001101010001100010011001000000000001011001010011000100100000000000000011100000000011110000011101010100111001010000000010111110101001011000000001001100000000000101011111111100000001110001010101000000010000000000010011010011111001010001010000100000000000000001001000011000000100000000111110110111111111100001000001100101000010100001101001000001011000000010000000100010001001000111011101000000000010011100111010000111000010001010111010000011000100000010000001110000000101110000001010100011001001100011010010001111100001111100100000000001100001100000010001011110111011100110011000000000000001100001000000000000001111000000000000001000110010100100000011111001000100110000110000000010110000101101001100010111010001000010101011010011100010100101101011101011001000001100010100000101010001011101011100011101000010000000001100010011101101100000000100000001011111100000111111001100001100000000010110011100000000000100101000011001111011000101110000000110011010110100000000101000000001000010010110011010001100100001000100000001010001001101110011101100000000000000010010100001000001001100000100001000000010000100000001100100001000000000100001000100001010100100000000010001001110001111000000000111010001010100000010100110000000101011100110001100101000000101010010010000011101101000001000101100000011100000000000000000001010100000100000001001001010101000110000010100001110000100000000111111000101010011001000000000110111101000100001100101011101000000000011110110111000001000000100000100001011011100000101000001111000001001101101001000001110000100000000110101000101111110001000000000000001111010111110110001000001101000100001100010000000101011000000100000001011000000000000010000101011010010110010110101001010001000011011011010001100100000000001000001011100010011010101100100010111100111111001011001110100101001011000000000000000010100001010010000000000001000000100101000101110100000001011100000000000110000100100000000010010000001001001100111111100000000100000110000000100100000000000000011000101000010001000111001010000001001100010010001011101111100010100000100001101010100110001111100110100000000110100011100011100100110000000100000010000000010110111001001000000000000000000101100000011100010110100000000000111001100000010010001100010000111001001000010111010001011110000000001010100000001100110100000000000110101000000111110000100011001100000000010011000010100111010000000010000000010001100000000011101000000000001100010001000101010100100011001110000000000100000011000000011000101000001001011100010011110000011000000000100001100111110111000010000100111010100000000000100000001010010000000000001000001010110000010010111101000010001000110000000100000000000110000000011010000000101111100101111111111101000001101000000000001110110110000000001000111000111101111010011011100000110100010100111111100000010010011011101000111100101010000001001001000001011000000000000100011100010100000101010001011010110111011100010111111101010011101110011010100001101001010010111011111111001101010000001011000011110000000000000101100001010101100111011110000110100011000011001000101000010001011001101110000000000000001011011100101101010000011111010110111001000001101000110000111111111110000000101111101110100000000011100001001011001000000000001110101100011010100011100100101010110010000000111011001000100101001001011000000000111000000001011111010000010011000000000000000000010001000101011000000010011101011100010000000100110011111101111000111010010001100100001100110000000000010010001000001101010011000100010000001111101000000000010000111000010000000101000010000011011011010000000101000000111101000010000000001000100100010010000010000001101100001001111100111000101000111011100010001000111000000000000000000010001110011110010100111100010110000000000010100000011101111010000011111011100100110011100010010111001110111101000110100000100100011000000001100000010001110000001011010100010000000100001001001000001100000010000001000010000010011001011011111010011011001001110101101100000001010000110000100001000000000001111101000010001000010010110010110100100100010001000110100000000000000000010100001111001010111000000100000000000111111011111111111111111111111111111111111111100001010010100100011101101110110110100001001101011111100011000010011100111010111000111011000101111010101101111111010111111011111100111011111111101111111011110110000111001011101100010010011010011011000000000011111111000101111011000111000100101101101110000000000011000000100111110111010
