# Supplementary material for: An enormous potential for niche construction through bacterial cross-feeding in a homogeneous environment
Source: PLoS Comput Biol. 2018 Jul 24;14(7):e1006340. doi: 10.1371/journal.pcbi.1006340 (PMC6080805; doi:10.1371/journal.pcbi.1006340)
Supplement: S1 Dataset — The folder contains 500 files, each corresponding to a random network obtained sampling (Methods, section Pan-metabolic and random networks) from the pan-metabolic network. Each network is represented with a sequence of zeros and ones where one and zero indicates presence or absence of the reaction in the random network respectively. (ZIP) [file pcbi.1006340.s007.zip › 2583/network_2062099_22_20000]

0000000010110000000000000100100000110000000000000100000000001000011101100000010001000000100000001010110000000111101110110000100000100100101111100000111110001101100000001000000100111111101111001001000001010011110100000001110010101000101110101001000000000000011010100001100111100011101000100010101001000010000000000000000000000011010011111001000010011100011110100101001000010110011001000000000001100100001101001010000000000000000001000000000001111100110101000010100000111011101110100110000000000001100100000101000100101000000000001001100000000000101100110101110110000000101101000010000000001010000101110100101100001000001001111110000001010011100011100101011010011011100001000001000000001000110110101110000011110011101101011000001010111001110101011110100000100000100100100110000000000110110010010100100011010000000000110011110100100001001001000100100111101100100100111000000111110000101000001000000000110011111100000001000000000000000010000101011010101100000011100001010011000011100110000111111001100001100101101100000000001000001000011011110010001000100000000001011010000010010001100100000000000001010000011000111000010111101011000001100000000010010100000001000111010000000000100000100000111100100000111101110000000000000001001001111000110000000010101001010100100001101001101111101011101111010000110100000011111000100000000100000111111000110000110000001111000001010100000000011010000100100000010010110100000000000010011001001110011101000011010000001111010000001010100101010111000010001000000010010100010110110100000001001001011110000011010000010010010100011110011010011100000010010100001001000001000000000010001110010000010110010000000000010100110000000010000000000010010000110010010101101000000001110101110101001001010010111001010100111000011111100011100100000000010101100011100001010000011110000000010010001000101001101100000010010010000000001010010000000100000001010111000010010001110010110110010001000111100011000100000000100010000000100000110000010000010100010001000000110111000000100010000000000010000100001101110000001111100000110000001000101100000000000000000001001111010101100000001000010110000110000000000011011010000010100010010000001000100000010111000001011011001010000000100100110000100101001100000000000001011001100010010110000010110001000010111101010001001111010011110010100000000000000101000000010000000010010000010001111000000110110110001000000001000111101000000000000001000000000000101010101101000111100101000100001110110110100101000001110010011000010000001010010010110011000000101000000111111010000000001101010000100100101100000000001000011001000110100100000000000011110010110011101011101000000010001110110010001101101100001001111110010010000101000100100010001001010000000000011101001111111010100011001001000000000001100100001000001011101000111010010100000000000001010000000001000010000001011100000001011100010000001001001001101001001001100100011011100000000000000010000000000101110011011001110101101000101000000011010111110011111000110001000100000000001100011111001110000011011011000100000000011100000000111001000010100001011001011001100000000000000001001000001000010000000000001000111111111011000110000000010001001000101011100001000001010111000010000000101000011001001011011111000000000010000100111010000101001110001000110010000010000100001010011011101001000100110001001010110110001011100011010001001100010011011100000100000000000001000000110001011100111100110101011000000000000101000011000000000001010110010000010000111001010010110110101100000001000100100000110001000000000010111101001110000111001110000010001010011001000010100001100000000110011100001100010000000010111010001110100000011010000010000000000001000001101111100000000100000111011111100101111110101100000001000000000100011101000000001100100000011001100011010111111010000110001100110000001001001000000000000010110110101100000101010010100000000001001100101100100011001000000000000000011000101001000000001010100000001000000000000000000011100100010010100000100111000001000000110100000000000001001010101111000001011101010000010000000000100110000000101001100011001100101001100000000111000000010100110100011101001001000000100000000000000001000100011010100101010011101101110000010000010000001100000100000000011111100110010111001000000001111111101000101000100011011000000000000101111001101000110000010100010100010001001100100111100000001000001001001111000001011100000000100011100100000010011001000000000000001001011110000111111000001001101001001001111100000000001011000000100000010011001001010100010000101011011000010100000111001000010000011111011000000111000000000001000000001110110001000000110000010111000111111101110100010100100000011000000000000000011100001000010000110101001010000000101001010100000000000011100000101000100000100010000000001011000000001001100011100100001110000001110100001100000000000001000001001011000010011011000101000000011101110000110000000000111101010010001010001000001101110000010100010100000000110100110101001011000110000000110000010000000010110111011101001000000100000010101001000011110110110001000000100101101101000010000100100111000011101000100010001010001010110011100101001100000001000100110101010000110001000100111110000100011011100000000000011000000010111010000000011000000010001000000000011000000000000000100000100000101111111101011000110000010000100000011101001111000001000001000111100010110010101111001000000100001100100110101110001000000001101010010010001100000011111110010000010011000001110100000010000111110000010100000010001000000000001000100000001101010000010001111000010101011101101000000100100000000000010110000000000000000111100111011101000011001100000101100101001110101101000100000111110101000111111000010101001000000000000111010100000000100011100000100001100010101110010010111011100010111101001101111110110111100110001100001010011001000111111101101010001001011110101100000000000010001000101010001100101000110000100100010000001000100100000011000001001111110000000000000001000111110110111010010010101100111110001001101101000010000111100001110000100001110001110100000000111100001001110001100000000001111101100000100000011010100100000011010000000100111001000001101010001001101000010110000000000000111010000010111000000010110000000010001010100011000000000010111111111110000000100000010100101111001001010011001101010000111110101000000010011100000001001010001000000011000001100101000000001011111110101110000000101001000100001111010110000000101000001111011100000000000001000100001010110011110000011101110011001111101111001101000011000110010001010011000000000000100000010000100001100100100110011000111000000000010100000001111111110000001110011000011110011100010011111001111010001000101110000000001000000000001100000000001010000011001000100100000000101000000001000101101001010100001000010000010011011111010110010000011001111010110100100110001011000100100000001000000000001111001000010001000010011010111110100100010010011000000100000010000100001000100111101101100100000010100100001000111111011111111111111111111111111111111111111011001100000011111100001011111101001011011010001011101100000100001101101100010010000011010000100111110101000111010111101111111011101101001011100101110111001110011110101110111001001101010101111110011110010000001111110110001111100101011101011100111111110000000100011000000111111110011110
