# Supplementary material for: An enormous potential for niche construction through bacterial cross-feeding in a homogeneous environment
Source: PLoS Comput Biol. 2018 Jul 24;14(7):e1006340. doi: 10.1371/journal.pcbi.1006340 (PMC6080805; doi:10.1371/journal.pcbi.1006340)
Supplement: S1 Dataset — The folder contains 500 files, each corresponding to a random network obtained sampling (Methods, section Pan-metabolic and random networks) from the pan-metabolic network. Each network is represented with a sequence of zeros and ones where one and zero indicates presence or absence of the reaction in the random network respectively. (ZIP) [file pcbi.1006340.s007.zip › 2583/network_2062099_22_15000]

0010000000100000000000001100100000000101000000000111000000001011001111000000000000000000100010101011010001000111010110110000000000101001111110100100011110011101100100010000010000101100111111000001000000010001110110001010011011011000001101000011100000000000011010100000001111101001001100000010000101000000000000000000000000010011010010011001001010101111011110110001001010010111111001000000000001100001001111101010000000000000000001000000000001000000111111000001000001111011111000101110000000000000100110000100000100101001000100111011100000001001100100110101100010000000110101001111000000001100001011101001000100100000101001010010000101000010111011011101011100101011100000000011000000101000110100111010000111011010100101010000100000100110110111010101110000000000000000000011000000100110110111010110100010110000010001100110111100100000000001000000001011011000100000010100010110111001101001001000100000101111111110000001000000000000010000100101011100101100000011110001011011100010001110000001101100100100100100000100000000010000111000001101010110011000000000000100011001000100010000000110100000010001010000111000101000000101111000101001000011110111010110001001001010010000000100100001101000110011010001101101110001000000000000100011001000111100000000100001000101000011101011101111111110110110010010010000100111000111000111000111001110111011000000100000011111000000010100010000010100000101101000010010110100100000000000010011000111010000000000000100001111010000001011000101010101010110100000000010010111000000110110000101000001011000000001000010010110011100011101111010101010000010000100000110000011000000000000011100000000010110010100000000010100000100000010000000000010000001010111010101111100000000110100100111001001110010110001010100111000011110100110001100001010001110100011100001010001000010000000000011001000101001111110000010010010000001001000000110000100000001000101000011010001010000110010000001001100100011000100000000110010010010100000111000000000001110111000100010000010000000100010000000000100000011101010000000001100101000101100001000101010000100000000000001000110101110100001000110000010100110000000001011011000100000100000110010001100100000010011000000011111010000001001010100111100100111101100100000001010111111100011000001001110011001010010110000010011011001010110110001100000000000000011110000110000000000010010110110011000001010111110000001001000010111001001000000000000010000000000111000111111111001000101010000000101010111100101000000110110001000000010001010010100010001000001001001100111000010000110001100110000100100101100101000001000011000010000110100000000000011100000000001011011001100000010001111010110001101110000000000011100010100110111000100001011101001010000000000010111111011111110100111100010000000000001100000010101001111101000001101010000000000010100110000000001000011100001000100001110010001100010001001001100001101110100100100011010000000000000000011100000000011111011010001010101111001110000000000010111011010100000010011001100000000001101011111001100000000000011000100000000011000000000001000001101111100000000001000100000000000000001000010010000010000001000111111001111101001000110000001010101001110101001101001000001011110000010000010001011010001001100010111100000000001011000110010000110100110100000111010000010001000000100010110100011000111110001001000100001001011100010010000001010110011111000100110000011100000100000110001011110000101010101010000000000000110100110101000000000010110010000000010100001101000111100011011001001000100110001110000000000110010011001011100010101001000000010101011111001000010000100111100001111111100001100010000100000111010001101111100001011000010000000001101110000101011100000000100001011010111100000011111010100001100100000010001000100000000001100100000011001011011011011110010000110000000000100001001101000000001000010000110111011010100000000101100000001000001101001000001001100000000000000011000100001000001000000100100001000000010000100010001110100010010100000100001001110001000001100000000010001001110101011000001101111000000010100000000110110000000101011100101001001100000100100010010010000001100101000100001001101000010100000010000000011000010001011000100000011000111101100010000011100011110000000000000011010100010011001000000000001111111100000100001000111001001010000100101111110100000010000000100010000000011001000100101100001111000000001000101001000011110000000000100000000001110110010001000000000000001000110000010100001001001110000000001101010000000111010000000100000001001100000000100110000101011000010001000100101000011010000011011111000000011000000000000000001101100010000110100011000010110110111011001101101101000101001010000000000000101111101001000000000010101000000000101001000110010000000000000100000001000110000100010000000011101101000001000100111101100001000010001100100001100000000000000011001001011000011001100110101011000011101101111101001001001111111000110000010001001011000110001000110010100010000010100111100001001000110000000000000001000000010110111011101000011000000000000000000000011110010100100000000100010000100000100100011100111000101101001100011110010001010101111110011101100000001101100101100000000010100000101111111000100001101100000000011010001010110101010000000001000000010001110000000010100010000000010100010101000101111111101011000110000010000000000010101001001000111000101000011000001110110101111000000000100001101110100111110011000101011101000000010001000000010000110000000011010000000100100011010100111011000000110000110001000100001000100100000000001010000011111101100101111111001000000011001000000000001111101011000000000000100101111011111000000111110000101100111100101100100000100110111001101000011111111010110001000001000001101000000000000100011100000100000001010011001010110001011000010111111101101001001111111011010001100001010010011001111101001101000000001011100001100000000000011001100111010101000000000110000111000010000011001100100000001000000000011010000000001000101010001000000010010000011110100111111000000101101001000000111001011010000100100111101101000100000111100001001111010000001000001100000110011100100011000100101000110010000000010011000000101100001001111101000110110000000001000010010000000011000000000110000000000001001111000000000010011001111111010000100100010010100101011001010001010011100000101001000000000000000001010000000001000011100100010000001101011110000001011001100100100000000111010010100011011000110000000100000001111101001101000000001000101101010110000110000011111110001101111100110001000000111011110010001010001010000000000000000000000110001100010100011101011011000000000011100000010011011000000111110011100011010001100010000101001110001010000010100000100100001000000101100010010001010010001011010000000000000101000001000010011101000010100001000010100010011111001010010000000011100111100111100100001001101000010110000001000000000000000101100010001000010001110111110010100010000011000010000000011000100001111100010101101111100000010000000010000111111111111111111111111111111111111111111111011101101110101000100101101111000001100010001101111101100010100011011111000010011010100010000111111011111100101111011111000100111101110111110101011001001011011011100000100111110001110100101011011011001000000001111110100010100100000011001000111011101110000000000001000000101110010011110
