# Supplementary material for: An enormous potential for niche construction through bacterial cross-feeding in a homogeneous environment
Source: PLoS Comput Biol. 2018 Jul 24;14(7):e1006340. doi: 10.1371/journal.pcbi.1006340 (PMC6080805; doi:10.1371/journal.pcbi.1006340)
Supplement: S1 Dataset — The folder contains 500 files, each corresponding to a random network obtained sampling (Methods, section Pan-metabolic and random networks) from the pan-metabolic network. Each network is represented with a sequence of zeros and ones where one and zero indicates presence or absence of the reaction in the random network respectively. (ZIP) [file pcbi.1006340.s007.zip › 2583/network_2062099_22_10000]

0000000010010000000100011100100000010001010000000000001000001110100001000000010000000000100011100010010000000110100110110000000001001000100110100100110110101101100000010000010101101101111011010100000011010001111100000010111101111000101010111101100000100001000010000000000111101011101000110001100000000010000000000000000000000001010000010001000011011100100110001101001010000101101000000000000101100100000100001000000000000000000000000000001010111011010011010101000001100011111110011100000000000001110001000101000000001001000000101011100000101000100100110100110010000000101101001011000000000110001000101010110000110000001000011010000101000001011011110101001100001110100000000001000000100000110100000100000010010001101101000000000011101011010111001011010100000000000100110100001000100111111011010010000110111000000011110110111100000001000001000100000001100110100110110110110111010010101000001000100000101101101010000011000000000000000000100010010000100100001000110011001011000110101010000010011011111001110011100000000000010000110010100101011110011110000000000001011010001110000001100111100000000000010000110000111000000001010010001001110001110100110100000000000111000000000100000000001000011111101001101100110101000001000001001001101000011100000000000001011111100001101111111001110111011111000000000100110101000000100111000111001111101010000000110100001111000001010100010000001100000001001000010000100000100000000010010010000011111001000001100100001000010000001010100001011010010000000000000011000110000110010100001000001000011010010010000010000110010000001111001010110000000000010100001101000001000000000110010110001000001000110010000000010100100100001010000000000010000001010011010100001000000000010100111111001001000011011100000100010000011110100011011011000010001101100011000000001100001000000000010001001000101001101110000011000010000001001011000010000000001000011111000011010010010110100011010001001010100001000100000000110010000000100000011000000000000111010010000011011011100000100000000000000110000010100011110000001111101100001000101101111010110000000000000001101111110111100001001100000010100100000000000011000010100001101000100010011001101000010011000001101111101010000000011000010101000111101001100000001010101110000000100010001110010001010010010001100011011111011010110000000000000000010110011000010010000000000000110110010100001100010100000001001000001101101001100010000000010000000000011001101100001001010101110111011111010111100101000001000111011000000000000010000110110011000000001010110111101010000110001101110100100100001100000000000000001100010110100011000000000010101010010011101010101000000010001101110100001101111100001001111110100111000110000100010010101111000000100001011011111010111000000110101000000000000000000100000100101010001001110111010100000000010000010000100001000011100010011100001011111001011000100001000101000001110101100011011011000000000000000010000000000100111010000000110100010001011000000000001101110001010000100000101100100000001001001111110110000001100001000100100000001000000000001010001111010101010011001001000000000000000001010111011000000000000000010010000010101101100111000000110001000000110011100000000001010010000010000010100101011000000100001111001000000010011100111010000100001100100000101010000010001000000010000101011011000111110001000000100110101010110111010011001101101011101100000100000000100000000000010001011110010111100100000000000000000111100011101000000000001111000000000010101001011000010100100001111000000100010000110001000010010010001100011110011111000010100010000010001011000100000001011010001011101100001100000000000011011011011000110000011101000010000000001001011001101111100000000001000101011000100000011101011100000101100000010011000000000000000100101000010001000001011011011010000110011110110000000001101000000001000000000110111100011101100010011100000001001111101111000001001100000000000000011010100111000001000110100100000000000000000000000011110100010010010000100111000101001000101100000000010001001010101001000000010001010001010100000000110110000010100001100111001101010001100001010011010000001001110101001101100001000000100100010000000000000110001101000100000010100110110100000000001100011110000000000000111010001111011110001000000000011000100000101001100111011001010000100101110011100000010000000100000100010001011100100001100001110000010001000111000000010100000100100110110001000111111110001000000000001001110110110100100001001000111001011001111100100000101011111000000000010001100000110000010000101011000010110100100111010010011000010101110010001100100000000001000001110001010000100101101100010110111110001011110000111101001000011000000000000101111001001000010000100100000010000001101001000110000010001111100000100000100000100100000000010110100001001001000111110100001000100001110100001000000000000001010011001101000011011001100101001000011001111111010001010101111101100110001000000000000001110001010100010100010000110100011110011110000110000000100000010000000010110111001001000010000000000010011101000011110011101100000000100101100101100110010111000011000111001000100010110010000011111110110010010100000001001000101000000000101101000001100111000100001101000000000000011000011111101000000010001000000010001010000000010101100000000001100010101000101011101100011001110000000000000000001100001111000011000101001010000010111010000110101000000001001001110011101100010000100111100110000010000000000000110010010000010011101001000110001010011111111000010001000010001000100001000000110000000111010000111001111100001111111100101000010000100000000000111010010000000000000100001111111101010000100100000111110101001110100000000100010110000101001011101111010011001000001000001111000100000000101010100000100000001000111010111010001010100010111111101100111001110111000100000101000000010111000110111100100010001000001110001110000000000001101001011010000100111001110000011000010000010001110100000001001000001001100000000001001100001001100111011010000010100110110111000001000001001110000111011100100000100001101100110100000000011100000001010000100000010001011000110110100000011110000100010101010000000000111001000001100001001011101000100111000000001010011010000100110000001010001100000010001010101001000000010001110111101110001100100010011111100111001011001000001100110001110100001000000010010111000001100000011001100010000000001101010000001001110101000110000000111011000100011111000000000000100000001111011101111000000001000001000010100010110000001101110011000111100110000001000001110100010000000001010000000000000000010000100011100110000111110001010000000000010100000000010110000100110110011100101010011010000010111110101001000000110010000100000000000000101100010000011110010011000010000110000000100001101000100100101000010100001000010110000001010011001001010001001011001110100101100111001101001110010100000000000000000001111100000001000010010010011110010000110000001000010000000001010100000101000001111100100111000010100100000000111111111111111111111111111111111111111111110110001101110010101101001001110111010100010001011011100100011100011111111001010111010110011000111100110111000011110010111101111011101111101010110110010111111110011111010011111100100111101101011111111111100000001111110001111101110100000110001000111101110000000000011000000110101000101000
