# Supplementary material for: An enormous potential for niche construction through bacterial cross-feeding in a homogeneous environment
Source: PLoS Comput Biol. 2018 Jul 24;14(7):e1006340. doi: 10.1371/journal.pcbi.1006340 (PMC6080805; doi:10.1371/journal.pcbi.1006340)
Supplement: S1 Dataset — The folder contains 500 files, each corresponding to a random network obtained sampling (Methods, section Pan-metabolic and random networks) from the pan-metabolic network. Each network is represented with a sequence of zeros and ones where one and zero indicates presence or absence of the reaction in the random network respectively. (ZIP) [file pcbi.1006340.s007.zip › 2583/network_2062099_21_5000]

0010000010100000000100010010100000000101010000100111000000001111001001000000000000000000100000100010110000000111000010110000000000110100111111100100111000011100100100001001000100010101111101011001000000110010111111001011100100111000001100011110000001000000011010100000001110101010101000110001000000000000000000010000000000000011000010110001000001000011110110111101001000010111111001000000000000100000001110000010000000000000000001000000000001111100101110110101100010110011111101100000000000000001111111000101000100011000000100110001100000101000100100000101110000000000101101000100000000000010101101011011011100011000001001110000000001001011110011011100001000001110100001000011000000000000000110101100000101010010001101011000000010110000010011010100100100000000000000110001001000100111110000010100100011011000010011000111110000100001001000000101110010011100000100111111010011110011000001001000000000111001101110100011000000000000000000100000010000100000000010100001010011100111101000000101111111101100110100001100000000001000100000010111110010011000100000000101010010001010010001010100100000010001110000100000111000010010100001101001100000010000010010001001000100010001001100000000001000111011100000111101110101000011000001001001011000011000000000101001010101100001101001111100110010100010000000111100110011110101100110000100001111001000000000110100011101000001010100010000001110000101001000000010000100100000000010010010000111110000000001000000001110010000011001100101011111010110001000000000010101010100110110000101001000001110010001000000000110010000010110111000000110000010000000001111100010000000000110000110000000110010110010000000010100110000001010000000000010010000010001100000011100000001000101000111100001110011011001000000101000011111100101011011000010001100100011100000011011001010000000010010000001101001101110000010010010000001001001010110000000001001010010000010000000010010100010000000000110100001000100000000000000000000000000011000010000000001110001100000000110000000100000000000000000000110011001010001001110001010111100101101110000100100010000000001000110001100110000001110010000100100000000001000011000100010101010111010011000100000010110100001000101111001001000101100011101000111101101100000000000011011100011111010000010010001000000110101000010011101010011110011000000000000010101101000110010000010010010110111111100001100011110000001000001010011000001000010000001000000000000010011111111101111011100000000111101110111100001000001110111011000000000001010010000010011000001100001010011100010000110001100000100100100001100100000001000000000110010111111000000000000111010110011101011101000000011000111110000001100111100001001111100110111100111000100101011101111010000100000001111101110010000000000001011001000010000000100001011000011100000000111010100000000000101100000100001000011100010001000001101110000111010011000001101000101000100110111010111000000000000000011100000000110011011001000100000001001011000000000010110001011101000100010100100100000001001011110001110000001101011000101000000001000000000101001010111011101000010000000100000000000000001001011011000010100001000111010111111001011101010000001010101000100000011101001000001011011000010000000101111111001000101001101001000000011010000011010000101101000001010111010000011001100001010010100110011001001010001001010010110000011110011010010001111110011011000000110000010000001000000010101011000110100010001010000000000000010000011001000000000001111010000000010111001010010001000011101111000000100010001110000000000010010101101011110011111000110000010001011001011100110000000110011101111111100001110010000100111100010001101101000010100000000000000001001000010001011100000000000000101001111101000111100101100000001100000010101011100000000000000101000010011000100000101111010000110010010110100001001011000000000000000110110100111010101000001010100000001011111101111110011101000000000000000010001101111000000000000000010001000000000000100001001110000010000100000000111000101001010111100000000010001001110001001000000000011000001010000000010110100000000101001100011001000101000000101000010000000001101111101000000000000000010100100000000000001000010001111100000010011110111111100100000010100011100000000000001111010000011011010001000000000010001100000001000000111000001011000000111011001111000110000010100000100010001000100100011000001011000010001100101001001000100000000100101010101001110010011000000000000001001010010101100010001001001101001011000011010100000101011111000100100100011100001001000010000111011011000010010000111010010011000010011010010000110000000000001000101010101100011010100011000010111111101111011011101111101100001000000000000000101010100000000010000110001001010000001000001011000000000001101100000100000110000100100000000011111101001000001000110100100000000110000101100001000100000000000010001001011000011001011111000001001001001011101011001011001111111110110001110001001001000110000100100000100100000100100101111101111100110000000110000010000000000110111000101001001000100000010011100000011100111011001000000000101001101000110110010000100000000000001100010111000000010111111110111011100000010100010101001010000001001000100010110000100011111000000000010011001001011101000000000010000000010001110000000011101110100000010100010100000101011101100011001110000010100100000000000001001000011000101001001000001110100010110101000000001001000110100101110001000101101010010000010001000000011000110000000010001100000100100011010100111010000010110000010001000000000001000110000001101010100110000101000011110111110000000100001100000000001011011110000000001010111000110000101001000100110000100100011001101100000000000000001101101000111111110000010000000000000000001010000000000101011000010100001001010111100110000111010000000111110101000101001110011101110001101001010010001000101111101001000001000001000110100000000000011101000100010100000110010110000000000011000011001010111000001000011000111100000000000001001001101100000111010011001111010111111001001101100001100000100100011100000000101101001010000100000111100001001111010100001000001011001100010010000001100000100000000000000000010101000000000101110011111101000110010000000001011001010001010100000000010010000000000001001111011000000000011101111111110001100100110010110011011000011010011101101110101100110000000000000011111000001100100001001000010000001111101110000001010111111010000000000101001011100011011010000000000101000000111011100000000000001000100000010100001110000110101110011101111101100001101000111110100010000010111010000000000100000000001000001110111100011001000110000000000010100000001011100000000111111011000101110011010010011000011001000110000110110000100000000000010001000010000011010000001010000100110001000101001001100000110001000010100001000010100000010000011010100000011011111111110111100000111001000001110100100000010000000000011010100010001000000000010100110110100110000101000000000000010000000000010000010111001001100000000110000000000111111011111111111111111111111111111111111111011100010011001111011101011010001101011010100100011110100011100010111111011010111000111011000000011110111010010101000111111111100101000000001100111101100101110111110111001111111001101110111111111111101000000011111111011000101101011110101111011011101110000000000010000000111110000010100
