# Supplementary material for: An enormous potential for niche construction through bacterial cross-feeding in a homogeneous environment
Source: PLoS Comput Biol. 2018 Jul 24;14(7):e1006340. doi: 10.1371/journal.pcbi.1006340 (PMC6080805; doi:10.1371/journal.pcbi.1006340)
Supplement: S1 Dataset — The folder contains 500 files, each corresponding to a random network obtained sampling (Methods, section Pan-metabolic and random networks) from the pan-metabolic network. Each network is represented with a sequence of zeros and ones where one and zero indicates presence or absence of the reaction in the random network respectively. (ZIP) [file pcbi.1006340.s007.zip › 2583/network_2062099_21_25000]

0010000000110000000000000110000000010001000000100110000000001100001001000000010000000000100000001010000001000111010011010000100001111100000111100000001100111000100100010000010101101100101101000101000011110001111111001011010111001000101111101101000001000001010010100000001110100011101100010011000100000000000000000000000000000011010010011001000010110001001111111101000110010010111000000000000000100100001101000000000000000000000001000000001001011010001000000101000011110111101011111110000000000000101101000101000100011001000010001001100000100000101000011100100000000000111101001100000000000010000110110000111000001100101001010100000101010011100001000100001000011010100001000001000000101100010110011000100101111000101100001000101010111010010001010100010100100000100100100111001000100110111000010010100001010000010011100110011100100001000000000101011100011010000010101100110111011001100001000000000000100011111010000001000000000000010010100111011000001100000011100011001011000000000110000111001101111101110100101100000000010000110010011101111010001110000000000100011011001100010000110111000000000001010000001000011000110010001111000000110110010101110010001000000100000001001100000001101000010111010000111001110001000000000001101111111000011000000010111001001101100010001011001011110111111011010010100000010101111010100110000001000111101011100000000100011011000001010100000000011000000101100000000010110000000000000010010000011110101001000010010000001001010000011011000111001100100000001000000011000110000010010110001100001100001000000001010000000110010100001101111010101110000000000100001011100010000000000100001100010000000110110100000000010100100000001000000000000000000001110110100001010100000000110100101110100001000011110001010100001000011111100001100110001000001111100010100001001111011010000000010000000001101001101100000011010010000001001001001110000100001001011000000011000001000000100110010001001100100000000100000000100010110000000000111000000000010001011011000001101011100000100010000000000000000101001001010001001101001110001000011101111011010000010000000001101110100110110001001100010110100010000000000001011010000001100010110010001000100000010010000001110011001000001001111000001000100101101001000000001001001011001011000110001111111000000010001101010010001011011011110000100010000000010001111000110010000010000000000100010100000100011000001001000010010100000011000000000001010000000000111000111100011101110001110011010110010110100101000000110011011000010010001000010110010000000010100010100001001010000000001100000100100100100100111000000000000000100000100001000000000011111000110011101011001101000010000010110100001101111100001000111110110010110111000100100011001100010000100000101110101011110110100011001010001000010001100000000000101000101011011101010000000000010101000000100001000000100001000000000000111101111010110001001101100000101101110111011101100000000000000011100000000111110011010100000101101001100000000010111111001010010000100011100100100000001101011111011010000010110001000100000000001000000000001011000110110100101010011001100000000000000001010101010000000100001100111101110101111101000110000001010101001000111011100001000000110110000010000000101101010000001000000111000000000000011000111010000111001000100000100010000010001100001100011111111010001011010000001000110100001011100010010001000111100001111000000000000000100001000000010101011000110100010101001000000000000110100010000000000000010110010000010010000000011010011010001010110001000100010000110000000010010000010100011111101001000011100000100011101001000010000101000111000011011000000100000000100101110001011111100000011111000010000000000000110001000011100000000101001110001010101101111110100100000101000000000101011101000000000100101000011001010010001101011000000110001100010100000000011000000000000010111100111001001101000000011000000001010110000001110011101100000000000000010000100111000000000110000010000000000010000100010001110000011011100000100001001101000010111000000000010001001010001011000000101011010000010000000010110110000010000000100011001100101001000001000010000000000101101100111000100001000000100100000000000011000110111000100101010001110110100000010000011100011100000000000001111111100011001011000000000000111101100000100001100111011000011000000001110110111000011000010000010000001101011100000101100001100000010001000111001001010100000000000000110001000010011001001000000000000001011010100110101000001000100000011001101110100100001011100000000110110001101001110100100000111011010000011010000111011001011000011011111000001010100000000001000001111101100011100101111000010111111101011011111001111001101001010000000000000000011100000010010000100100001010000101000001010010000000000000000000001000110000100100000000010111001001001001000000111100000000100000000000100000000000000001011001000110000010011111011100011001011001011100011001011001111100000010000000001100011101110000011100010100010000010100010001110000100010000000110000011000000000110111010001000011000100000000111101000011100111011100000000000101110001000000100001100011000101101001100010011000001010100001110011111100000001001000101100010000111101000101010000000000001101000000000011011101000010011000000000011000000000001010000000010001000100000011100010100000001011100101011001010000010100100000011001000101000001000001001100100010010110001110001000000100001100111001111100010000101111000100010010001100000001001010010000000011101001100100011010000111110000000001000100001000100001001100100000001111010100111011110100000111101010001000110001100000000001111110001000000001010010000101101001011001000110000111000111000101111101000010000101000101001011111111000000000000000000001101010100000000100011000010100001001000111010110111001011000010111100001111000111111111000010101010000010011111001100101001101000001000001110100110000000000001001101111010001100110001110000111000010000011000100001000000000011001011110000000001000101001101100101011010011000010100111111001000100000000000000101011101110000000100100100001100000000111100000000010001000001000000100101110010110100011100000100000001000000000011101000000001100000011011000000110100000000001000011010000100111000001000010000000010001011111011000000010000110111110011001001000010000111001110001011010011011101010101010110101000000000011100000001101000001000100011000001111111110000001001111110010010000000100001011100011111001110000000000000001111011001110000000001000100101010100000110000101111100011000111101001000001000011001110010000000111010000000000100000000001100011010001000010110011011000000000011100000001011010100000011111011000011010011000000011100111011101110001101110000000100000000010101000010000011110000001011010000110001000101001001101100110100001010100001000010110000000110101010110010010010110111100100101100101001110001110010000001000000000000000111100000001000000011010111110000100110011001000010100000001000000001101100011010101010110000000110100000000111111011111111111111111111111111111111111111100101101111000101101101010110111110010011011101011110100010000010001111111010010100101010000111101110111101100101000011101111110100101001010111101001111000000011010011111001011111111110111011110011001000000001111110011010111011111111011111110111111110000000000010000000111101000111000
