# Supplementary material for: An enormous potential for niche construction through bacterial cross-feeding in a homogeneous environment
Source: PLoS Comput Biol. 2018 Jul 24;14(7):e1006340. doi: 10.1371/journal.pcbi.1006340 (PMC6080805; doi:10.1371/journal.pcbi.1006340)
Supplement: S1 Dataset — The folder contains 500 files, each corresponding to a random network obtained sampling (Methods, section Pan-metabolic and random networks) from the pan-metabolic network. Each network is represented with a sequence of zeros and ones where one and zero indicates presence or absence of the reaction in the random network respectively. (ZIP) [file pcbi.1006340.s007.zip › 2583/network_2062099_21_20000]

0010000010100000000000001110000000010000000000100100001000001010100111100000010000000000100010001001110001000111000010010000100001011001001111100000001000111000100000001001010100001110101111000001000011110000111101001000011011001000000001100100000000100001000010100000101100100001101100000001001001000010000000000000000000010001000011110000001010000111011111001001000000010111001000000000000001100100001111001010000000000000000000000000001001110000100011100101010001101011111011100000000000100001100010000101000100110000000000011001100000000000100000111100110110000100010101001110000000000010100010010111111100111000100001001110000001010011110001100001011000111010100000000001000000100000110100001101000111111000101101001000001000101001110111000100010100100000100000000011000000000111110010010000100000011000010000100010011000100001001001000101000111001100100100101000110111010000100001000000000000111101111100100001000000000000000000000100010000001100001011110101010010100000101110000111110001101100110011101100000000011000010000011001110110001010100000000101001001000110000001100111100000010001110000001000001000010010010010111000110100001001010110000000001010000001001100100001001000010011101000101000110100000010000001100101000000011000000010101001000011100010101001111001111111001111000010111100000101111100000100000001001111111001100000100000001111000001010000000000010000000000000000000000110000100000000000011111010010110000001011000000001001000000011000100110011100000110101000000011000111010110110100001100001100011110000010000010010010010100001111011000010010000000010000000100100011000000000000001010000000100000010010000000010100000100001010000000000000010001110011110001101000000001011101101101101001010011111001010000101000011011100100001011001010011110100011000000000111011100000000000000000001101001111110000010010010000001001010011010000000001000011101000010011011110110100110010000000100100001000100000000010010100010000000111000000000011101111000100001000001100000100010000000000110000000100110100001001111101010110100011001111001100100000000000001001110101101110000001110010110000000000000000011011010000001101010111010011101101000010010001001101111001011001001010100110101100111011001100000001001111001100000000101000111110000000010011101110010001110011111110000000010000000000110011000010010000010010000110101110000000111010110000001001011010010000010000000000000010000000000110011101110101011100101010111011110110010100101000001100110011000010010000000010010110000000001000010010110011010000000001100010000100100101000011000000000011101110110101101000000000010011000100010101011101001000010000111000010001101111000001001011100110000100111000100011011101101000000100000101111011111000010100100000111000000010001000100011101001101101011110000010100000000000101100000100001000001100010011000000110111100011000011000000101101000101001010001010000100000000000000010100000000110100001011100100101111001011000000001101101111011100000010011101100000000001100011110010100000011011001010101000000001000000000101010011111101001110000011000000000000000000001010011001000000100000100100100111001111011100011000000110001000010100001100001000001010101000010000000101101111000000110010101101000000011001000011010000101101100101010000010000011000000001110000100100000000110010000001010111010101000100110010000001111100001101100100110000010100001100000110001011110110010010101010000000000000001000001101000000001010111000000010000110001010000010010111101011000000100110000110001000010110000100101011101110011001000100010001010010011000100100101111111100011001100001100000100100000111000001111111100001000000000000000000000101001100101100000000100000100001010101001111111011100000101000000000011010001000000000100101000011010010100011111011000000110010010110000001001001000000000000010100110110100010100110011101000000001010101001011000001001100000000000000010011101101000001000000000110001000000000000000001011100000011000000000000001001101001010000100000000010001001110101011000000111100010001010000000000110100000000101001100011001101011000000001010010010000010001111000110101100100000000100100010000000000000100100111100100000000111011111000010000011000001110000100000000111000101111011010000000000000111110100000000001000010000101011000100011100001111000100000000100010000001001010000000001000001000000011001000101001001010100000100100101110101000101010111000000000000001001110010100011111000001000110001011001001010000000111010110000100010000001100001011000110000011011000000110010100011011011010000011111110000001101100000000001000010101001000011100001011100010011001100001111111100111001100000011000000000000100111100000010010000010100001000000101000001110100100000000001000000101000110000100110000000010011101001001001100011111100001100110001111000001100100000000001000001001011000010000101111100000000001101010001111000000101111111000010001110000000011100110001111100010100000000110100101110101000000010000000110000010000000010110111000101000000000100000000010101000011110011010101000000000111100101100110110101100110000010001001000010111010000010100111110010110100000010101100111001000000010101000101011111000100010111000000000001011100001011111000000000010000000000001110000000010100010000000000100010000000101111111100001001010000010100000000001000001101000111000101001000000010110100101110101000000101001001111101111100011000101101100100010010000100000011111000000000000011101000110100010010001111101000010010000110001000100000001100110000001011000000101100110100101101111101001000100100100000000001000100001000000001010101000000011001010010111110000111000000100010100100000110110000101101000111110110000001001001001000000011010100000000101010100010100001100000001010010011001011100010111100001101011101111110111110101100000010000011001111101001001010000001001010010110000000000000001101011000101100110010110000101000011000001000110001000000001001001011000000000000000001000110010110111010010001101000011110001001101101001000000100010110110000100101110101010100000000111100000001111010100001010001110100110110010000011000100101010110010000000111001000000101000010001111000000000101000000000010111010000100110000000000010100000010000010111010000000000010000101100111001101000110010101110111000010001010111101110101110000000000000000011110000001001110001101000010000000000001110000001001111101010000000000111010010100001110001110000000001000000111011001111000000001000001101010010011110000111101100011100111101000000100000011110100000001001101010000000000100000000000010011000111100111101000110000000000010100000011010001000100011110011100100100011110010001101101010010111001000100000100001000000000101100010000011110010010011010100110000000101000000100100100100001010100001000010100000000111101001010010011001101111100110100000110001011011010110100001010000000000111000000000001000000011110000110110100000011111000110000000011000100000101100110100101110111000010100000001000111111111111111111111111111111111111111111111111011111111011011001111101110001101001001000010111111100001100000111111101010011010100011000000111001111111110110000101110001001001010101001011101101111110110010000111011001011100100011101010110011111110000011111111011011111001110001011101101111111110000000000000000000101110110110100
