# Supplementary material for: An enormous potential for niche construction through bacterial cross-feeding in a homogeneous environment
Source: PLoS Comput Biol. 2018 Jul 24;14(7):e1006340. doi: 10.1371/journal.pcbi.1006340 (PMC6080805; doi:10.1371/journal.pcbi.1006340)
Supplement: S1 Dataset — The folder contains 500 files, each corresponding to a random network obtained sampling (Methods, section Pan-metabolic and random networks) from the pan-metabolic network. Each network is represented with a sequence of zeros and ones where one and zero indicates presence or absence of the reaction in the random network respectively. (ZIP) [file pcbi.1006340.s007.zip › 2583/network_2062099_21_15000]

0010000010000000000100001000100000000001000000100110001000011111011111100000000001000000100010001001110000000111010111010000000000110001111111100100000110111100100000000001000000111101111111011101000000110011111111001011000010101000001000011110100000100001011010100001001110101011001000100000101001000000000000010000000000010011110011110001001001101000001111001001001100010011111000000000000000100000001111100010000000000000000000000000001001110101000110010110000011110111101000010110000000100000110001000001000100010001000100001000100000000000100100010100100110000100001101001101000000001100001111010111001100001000101000010000000001010011011011001101011010011110100000000001000000001100110100111110100100011000000101001000101000100111010111011011100000100000000100110101001000000110110010010010000110111000000011100011011000000001001000000100001111001110000100111001010111111001001001001000000000110001111000000011000000000000000010000110011010100000001011100101010011000001101110000011011100101000100111001100000000001000111010111011111110011100100000000001000000000010010001100101000000010001110000110000111000010001011000111000110111000111110110000001001110000000000100100001000000110110011000111101110100000000000000100011011000001100000000101001010001100011101111100111100010011110000000110100110001010101100101000110001101101001010000000100011111000001010000000000001010000000101000000010010100100000000000011110000101100000001000100000001010010000001011100111011100100110001000000001010111000010010110001101001100011110010010010000010110011000011100111010100110000010010000000010000011000000000110010000010000001010010010000000010100110100000010000000000000010001110110110101000000000001100101111100101001110010010101010000000000011010000010110001000000001100100010000001011100010110000000000010001000101001111100000011010000000000001011010100000100001000011000000010000011110110110010010000000011100011000100000000010000010110100000011000000000011110111010100000110001000000100010000000000110010100011110110001001111100100010100111100110110010000010000000001000110111101110000001010010010100100000000001000000010000010101010101000010101100000010010000001001111111011000001110100010100100101101000100000001010011001000011100111000111110001000000010001100000001111011010110000100010001000000000000000110000000000010000100011111000001101110010001000000001001001101011100010000001010000000000011011010111000001001101010000111111010011100101000000010001001000000010001000010110010000000001100010110110101010000000001101110101100100000000110100000000011000110000001110000000000001001010100011011010101100000011001101010100001101111000001001111100110110110110000100000011101010000000100001000000011110111110000011101010000000010001100100010101100011100011011101010100000000000001110000000000000010100010001100000110111000010010101000001101101001111100010010011100100000000000000011100000000101101000001110010000111000001000000001010110110011011000100000100100000000001100001110100110000010101001000101000000011100000000101010010110111101000000000000000000000000000001000111010000000000001100100010110101001001000111000001010101001000110011101000000001110110000010000010000001111001001111001111101000000011001100111010000111001110100000000010000011001100001100000011011001001011010000001000101100001010100101010010001101000001001100100100000011100000000000110001011000010011110101001000000000000111000011101000000000011110010000000010001001101000110110101101111000000100000001110000000010100010000101001111100001010111100000101010100001100000100101010100000110101100001110010100100111111001001100001000010111000000000000001101110000001011100000000001001101011111101100011100101100001000000000010011000100000000001100101000011011111000010101111000000110000110100100000000001000000000000010110110100100001100000001011100000001010110000011000011101000000000000000001010101011000000001000100000001000000000000100010011100100011000100000000001000110001000101100000000010001001110101111000001111101010001010000000000100110000000101011100001001101111001100001010111000000011101100001110100101101000001100100000000000011001000111110000001000001100111110100010000010100011110000000000000011111000111000000000000000001111111101000001001100010001101011000100101010100110000010000010100000100000111010100000111100001011000000001000111001000010110000000100100110100000001011010000000000000001001001110111010011000001001100001111000010010000000000011101000100000101011101000010100000000111011011000111110000010001011011000011111111010000011100000000001000111111101100011010000101000010111000101011011011101001101101001000000000000000001011000000000010000000100001010000001001001001110100000001110100000101000110000000010000000001111101001001000100000110100000100110000011000101100000000000000011001000000000011010011101000001001011101111001110000010100111111100010000000000001011100110001100100000100110000010100101001111011100010000000000000001000000010110111011101001000000000000000010001000010110011111101000000100111011100000010110110000100000111101001000011011000000010100000110101001100000001000010100000010000111000000001001101000000010001000000000000010000011110001000000010010000000010001000000000010001000100000000100010000000100010111100001001010000010100000000010100001001000101000101001100100010010000111111001000000100001001111111111010011000001011000110000000001100000011011110010000001011100000010110011010011111011000010010000110001000000000001100100000001101010000011001101100010110111001000000101101100000000000100101001000000000000110001100101001010011111100000101110101001001110101000100110100111101000101110011010101001000001000000111000100000000101010100000100001100010011100010001111011000000111111001011011001111110111010001010001010001111010110101100001000000001011110011100000000000000101001010010000100111010110000001100000000000000010110000010001000000101110000000000001000000110110011001010010001101010110110001000101001001100000100111100110000000000111100110100100000011100000000111011000001000001011000100010010100011100100101010001000000000101111001000000100110011001101000010101000000000011111010000000100000001010100000000010000011111010000000000000011001110011000100000110011100101111000110010011001100000101111110101000000000011100000000001110001101100000000001001111010000001001100001011110000000110000011100001110000110000000000000001111101000011000000001000101001010100010110000011111110011001111100100001100000111111100010001010101000000000000000000000001110011000011100111111001010000000000010100000001110110010000000011011100111010011110010011111011010110110000011100000000000010000010101100010000011110000010001010000000000000101001100000100000000001010000001000010000010000110001010010010001001101011110111101100001001010010110000000000000000000001001011100000001000010001100011110100100100011011000010100000010010100001010000111001100010110000010000100010000111111111111111111111111111111111111111111111100010011010011100111111111010011000001011001011011111100000100000011111110010111110001001000100011010101001001000111110111010010100111001100010101100111001000010010001111101111001100111111011111111011010000001111110011111101010100011011111011101111110000000100011000000011110110010100
