# Supplementary material for: An enormous potential for niche construction through bacterial cross-feeding in a homogeneous environment
Source: PLoS Comput Biol. 2018 Jul 24;14(7):e1006340. doi: 10.1371/journal.pcbi.1006340 (PMC6080805; doi:10.1371/journal.pcbi.1006340)
Supplement: S1 Dataset — The folder contains 500 files, each corresponding to a random network obtained sampling (Methods, section Pan-metabolic and random networks) from the pan-metabolic network. Each network is represented with a sequence of zeros and ones where one and zero indicates presence or absence of the reaction in the random network respectively. (ZIP) [file pcbi.1006340.s007.zip › 2583/network_2062099_21_10000]

0000000010000000000100010010100000110001000000000101001000011010001011100000000001000000100011101010110001000110011110010000100001110101110111100100010010111100100000011000010111110100111011001001000011110010111101000011111110111000000001101110100001100000011010100000101101100001100100110001101000000010000000000000000000000011110000100000001001110001011111000101001000000011111001000000000100000000000111000000000000000000000000000000000010110010101111110101000010101110111000101110000000000000101111000101000100101000000110101011100000101001100000101100100010000000111101000011000000001110101110100000111000110000001001011110000101001001010011100101011000101111100000000011000000000000110100111010000011111000001100011000101000101111010111010111000100000000000000110100000000100111110000010000000111010000010010100111111100000001001001000101111111000100100100000011110010111000100000001000000000100011111110000001000000000000000000100101011100101100001011110011111011000001000110000100110101101100100101001000000000000000111010111011111010001000000000000100010001000110010000010111100000000001010000101000110000010011000110000000110111110100110110000000001000000000000100100001001000011001001000101001110101000001000001000101011000110000000010111000011011100011101011100001110011110011010010000000110101100100100111000111000100111011100000110100011011000000010100000010010110000001101000000000100000100000000010011010011111110100000000110000001000010000001001100110010111000000000000000010000111000110010110000001001101001010010000010000010010000000011100011010100100000010010100001111000011000000000100000110001000101100110110000000010100110100001000000000000000000001110001110000010100000001001100001101101001110010110001010100110000011110100100100011000010010101100011100000001001000010000000010010001001101001011110000010010010000000001000001010000000000000010100000011011011100100110110010001001101100010000100000000010010010100000000110000000000000111110011000001110111100000100010000000000110000101010111110001001111001110010000111000100101010100010000000001100110000101110001001010000010000010000000001000010000100000000000010010001100101000010011100000100011001001001000010000101101100101001001100000001010101111100001010101001011111001010010011000110011001111010111110011000000000000010010010000010010000010010010010010111100001010111010001001000011010101101000000010000000010000000000110011110111101101010001010000011111110011100101000001000101001000010010000010000000110000000001100011110000111000000010001101000001100100100100111100000000001000110010111010000000000000001000110001101010101100000010000101100010001101101000001000011110010010110111000100100011101110000000000000000001011111110000100110100000000000010000000000011111001011000011010011010000000000000101110000100001000010100001011100001101110001101010101001001101100000000000100000001010100000000000000011000000000101011001001000100001001001001000000001010000111011001000010010101100100000001100001111011010000000110001010101000000011000000000001001000000101000101001000001000000000000000001001111000000000000001000111101101110111001101101000000000001001110100001101001000001010110000010000010100101011001000111001111100000000010011000010010000111000000001000001010000011001100001100011001001010000101010000001000111110101011110010000010001000011011011100100110000011000001100000110100011100001111100101001000000000000001000111101000000000010111010000000000100000010000010110000111011001000100000000110001000010000000001000001111100101001011100000000011001001000100000101101111101010111000000110000000000010100011011100100000000101000010000000000001101011101111100000000100001111001110101101111111010100000101000000000000011101000000000100100000011010111011011001111000000110011100110000001001101000000001000010111110011100011101010011000000000001001001101111110011001000000000000000010011101101000000001010100000000000000010000100011011110100011000110000100111000010001010111100000000010001001110101110000000110011010001010000000000110110000010101001100111001101111000000101010110010000010001100001100100100101000001100100010000000000000000101010100000011000100100111100110000011100011100000100000000111110101011010010001000000000011011101000000000100011000100010000000011101100111000011000000000010100001011011100000111000001110000011001001110001001001110000100100001010100001111011001001000000000000001000010000000010001001000111001100001111100000000111011111000100010111001000000011000010000111011011000111000000101001011010000010111110000001000100000000001000101011110010010010100111000010010111111001111110000111101101001011000000000000101010001001000010000100101001010000000001001111000100010000010000000100000100000000110000000011000100001001000000100100100000000000001011000001000000000000001000011001111000011010110111001001001001001111000111001001101111110000010000010000101011001110000010100110100110000000100000100110101100010000000100000001000000000110111010001001010000000000010111000000011100110111101000000100010011101100000110000000111000001001000100011101010000011101100110010010100000011000110101000000000111001000100100011000000011011100000000011011101000100111000000000011000000000001110000000011000110100000000100010001000000100111101011000010000000000000000011100000011000111000101001011000010010100100111001000000100001000110100101100000000001111001000010000001000000011011000010000001011000000100010001010101111111000000100000010001000000001000000110000000101000100000110111000111100011110101000010101100000000000111101100000000001000101001110110111011000001110000111100001001010100101000110110000010101000011111110010000001001001000001011010100000000100010100000100001100000011010010111111011100000111101001101110010110111011010001100001010011111011110111101101010001000011110001110000000000011001100110000001000100001110000101100011000001001000111000001001000001101100000000000001001000001000001111010011001101010111110001001100001000110000100110111110000000000100101100100100000011100001000110001000001010001111001100101110100001110100100010101010000000011011001000100101100011011001000110000000000001001111010000110110000001000001000000010001010101001000000010010001111110111001101000000011110110001000100010011101100010101100101000000000000011111000000100010001101000001000001110101110000000001000110001110000000110011011100011011001000000000001000001111001001101000000001000101000000100000010000011101100011000111101000001100000101001110010001010011010000000000100000010000100011010011000110111010010000000000011100000000110000100100010111011001111110001110010010011010001101011001111000000000100000000010001100010000001110000010001000100000001000101001001101110011101001010000001000010100000011110101011110000000000001101010110101000111001001011100100100000010000000001001010100010001000000001100101100000000110001111000000000000011000000001000100101010100100100000010110000010000111111111111111111111111111111111111111111111100110011110110010111111100001111110010011110111011101100001000010111100101010010100111000000111010000111011110101001000011101010101011011011100111111111111100010000110100111101000010000011010011111000000000001111111010001111011011001000111100111111110000000100010000000000110110011110
