# Supplementary material for: An enormous potential for niche construction through bacterial cross-feeding in a homogeneous environment
Source: PLoS Comput Biol. 2018 Jul 24;14(7):e1006340. doi: 10.1371/journal.pcbi.1006340 (PMC6080805; doi:10.1371/journal.pcbi.1006340)
Supplement: S1 Dataset — The folder contains 500 files, each corresponding to a random network obtained sampling (Methods, section Pan-metabolic and random networks) from the pan-metabolic network. Each network is represented with a sequence of zeros and ones where one and zero indicates presence or absence of the reaction in the random network respectively. (ZIP) [file pcbi.1006340.s007.zip › 2583/network_2062099_20_5000]

0000000010010000000100010010000000110001010000100101000000001111101111100000000000000000100001001010000001000110101111010000100001011100111111100100100010011001000000000000000110101110101111010100000001110000111111000000100111011000001001011111000000000001011010100001001101001011001100000010000001000010000000010000000000000001100011010001001001000111111110100001001110000110111000000000000100100001000101101000000000000000000000000000000010101110111100110100110010100111101101001000000000100001110001000101000100100001000110010000100000101001101100111100110100000100011001001101000000001100001011110010100100110000101001100100000001000000111011010000001100011010100000000001000000100110100110010111000100010001100100000000001011111101010101011101000100000000000000100111001000100110110111010000000010000000010000000011011100000001000001000101011001111010000010111011010111111000000001001000100000011101101110000011000000000000010010000000011010101100001011100011011011000010101000000110001000111101100111100000000000000000011000101101010010001110100000000101001010001010000001110101100000000000000000101000110000100000000011010001110111010111110100000000001110000000000100100001000000111000110001111101110101000010000001101011000000110000000010010000001101100011000011001111110110100111000010111100110111101110000110000110000111011011000000110000011011000000010100000000000100000101001000000010000000100000000010011000011101011000001010110100001100010000001011100111010001100000101000000000010101010000110110000101000101001010010011010010000110011000011110111000110110000000010100001101100001000000000000010110000000110110110010000000010100110100001000000000000000010000110011110001010000000000110101000110001001000010111001000100000000011111100011100101000010001100100011000001001110010010000000010011001000101001111100000000000010000000001010011100000100001001010010000011011011100110100010010001000001100000000100000000100010010110000000011000010000011000110000100011000001100000100000000000000000000101111101000001001101000110101100111101101011110100010000000001100111111101100000001010000000000100000000001000000010100000001000001010010101100000010111101000011111101010000000110000100000100111111001000000000000101111101010101110000111111000000010011101110001001111010101110010100000000000010100011000110010000010010010010111111100000111111110001001001011011100001011000010000001010000000000100001110100110111111001110010101111010010100100000001110110001000010000000000000100110011000010000011110111000000000100001100000101100100101100111100001000000001000100110110000000000011011010000001001011101000000011000111000110001100111100000000111100000110100110000100111010101111010000100000000100111011111000100000000111000000010001000000010010100011001011100110010100000000010101000000100001000000100000000100000111110100110010111000001001001100000000000101010111000000000000000010100000000000001011011011110000011001001000000001111011011000111000010001000100000000000101001110011000000001001011000101100000001000000000001001001111000101100010000000000000000000000001011111011000010000001100100001010111101001000110000001100101000010001011101000000001100000000010000000101100011001001000001111000000000010000000110010000101001010100000010010000010001100001110011011101010001111010001001010111111100011110010010011000010011001001100000000000010100001000000010001011110001011100000001000000000000011000101000000000001001111000000010010010000111000101010101000011001000100000000110000000010000010110101011111100011001001000000000010010011000010100000111111100111011000000110000000100010100000011110011100001001000010000000001101001010101011100000000100001110001111101100011111110100000101000000000111000000000000000100100000011010100011001111011000000110010000010100001001111000000000000000001110110010001100110001011100000001001010000101110011001000000000000000000000100101000001000110000100001000000010000000000011110100000001110000000011000011001010100100000000010001001010001110000001010000010001010000000010110110000010101010100001001001100000100100000011010000010100110101101101101001000010100000000000000001001000110100000101011010110100101100010000000100001110000000000000111011101101010001001000000000111011101000101000000001000001000000000010110101101000011000000100000100011001011100100011000000010000011001101101001000011110000000100110000100001101011001000000000000000001110110111011101000000000111001001001011000000100110010101000100110010011100000101100010000101011001010111110110110000010001000010011111000000110000000000001000011001110100000100101111100010111010100011111001001100000001000001000000000000000011001001000010000100000001000000100001000101100100000000110100000100000100000000110000000011100001001000001000110111100001110000001111100100100000000000000001011000111000010010010111001011001001101111110110000010100111111100000000000000101100100110000111110110100110000100100111101100111000110000000000000010000000000110111010101001010000100000000001001000011100010000000000000000100000001000000110111100011000000100001000011111000001010101110100000010100000000100000100100000000101100000101111110000000011011000000000000010101011111101000000010011000000000001110000000011001100000000011100010000000001111101101011001110000000100000000011000000011000101000100000000000011111000101110101000000101001001110100101110010000001111011010000010001000000010001110000000001010100001100000001010111111010000000001000110001000100000000000110000001101010000111001111000010101011011001000011000000000000001110101111000000001010111100101100001001001111100000100010111100011111101000000100110010101000101100110000000001001000000001011010100000000100011100010100001001000001010111100011010000000111111001101101010110110011000101111001010000011011111101101100010001001001010111110000000000001100001011010100000100010110000111000000000010001110010000001001010001011000000000000001100011101110101110010001010110010110111001000000001001100000110111110110000100000111100111000100000111100001000111000000001010001110000000110010000001110000100010001000000000111011001000000101100011101000000110000000000001001001010000110111000001010010000000000001011100001000000000010010011100111001101100010011111101011000100010010111100010101101010000000000010011011000000000010011100000001000001001111110000001001110100011100000000110000001100001011011000000000101000001111111001101000000001000001001010100000010000111101110001001111101111000000000111011110010000000111000000000000000000000001010001010011000011011011111000000000010100000011111100100100101110011000010110011110000010101101111111111001011100000000001011000010001000010010001110010001011010100000001000100000101101110001001001010000001000010010010000111111001100010010010001101100110100000110001111001110110000001010000000001111111100010001000000010110110100100000010001011000110100000000000000001111000011010100110100000000010100001000111111011111111111111111111111111111111111110101011010100100011111101111110111000010011010010111100100001000010111110111010110000101010000110001100111110001011111011101111010101100100111111100110110111101111011110010001000101010101011110111111001110000011111111111110111100010110111011101011110110000000100011000000111111110100000
