# Supplementary material for: An enormous potential for niche construction through bacterial cross-feeding in a homogeneous environment
Source: PLoS Comput Biol. 2018 Jul 24;14(7):e1006340. doi: 10.1371/journal.pcbi.1006340 (PMC6080805; doi:10.1371/journal.pcbi.1006340)
Supplement: S1 Dataset — The folder contains 500 files, each corresponding to a random network obtained sampling (Methods, section Pan-metabolic and random networks) from the pan-metabolic network. Each network is represented with a sequence of zeros and ones where one and zero indicates presence or absence of the reaction in the random network respectively. (ZIP) [file pcbi.1006340.s007.zip › 2583/network_2062099_20_25000]

0010000010010000000100011110100000000001010000100010000000011111110111100000000001000000100000000010000001000111111101010000100001110101011111100100010010111101100100011001000110100111101111000101000010010011111101001001110111111000101011111111000001100000010010100000101111000000100100110011001000000010000000010000000000000001100000010000000011010111110110101001000100010010111001000000000001100100000111001000000000000000000001000000000010110011110001010110010010100011111000001100000000100000110111000001000100001001000110100001000000101001101100110100110110000100011001000100000000001100100010011110000100101000101000010010000101011011010011110000011110101110100001000011000000101100110100000101100111011011101100010000000001111100110001000111110100100000000100100110000000100111111100000100100000110000010010000010011000100000000001000000010111101100000110110011110010111010101001000000000000000111101110000011000000000000010010000111011110001000000001110101110011000001101010000011001101110100110111101100000000010000000000110101111110001000100000000100011001000110010000110101000000010000010000011000010000000111011000111001110101011011110110001000001000010001000100100001001000110110101000111100110001000011000000001101001000111100000010011000010010000011101011110100111111110111000000010100110011011011100001000001001111011011100000010000011111000001010100000010001010000001100000000000110000000000000010011111010111111101000001100100001100010000001001000100011000110110000000000010000100000000010110001000000100011110000000000010010110011100001110110010000110000010010000001100000000000000000110010100011000101100110100000000010100010100000010000000000000000000010011110100000000000000001101100110000001000011110000000100110000011010100010010000000000011110100011100000010000001110000000010000000001101001011100000001000000000001001001011000000100000001011111000011011001000100100110010001001000100000000100000000110000000110000000111000000000001101111000100011111101000000100000000000000100000101111101110000001111001100100000111001110011110100010000000001100110100101110001000010010110100010000000000011000010100010100010010000000101101000010010000001011111011011001000011100100001000101001000100000001011011000101001000010000111011001000000101001010011001101011111110010100000001000010100001000010010000010000010010111111000000100110100001000000000010011101011100000000000000000000000100000000110101111010100010000111110010011100101000001010000011000010010001000000000010001000000101001110010001010000010001100100001100100100100100100001000011001100110000111000000000011100010110011011011001000000010000001000100001101111100000000011100000001110110000100100011001100010000000000011101001111111010000100000010001000000000100000000001101010001011000100010100000000000001010000100001000011100011000100001101010001011010101001000100100100011100110101000110000000000000000011100000000011010011001111100001101001011000000011100111111011001000010011000100000000000000011111110100000000011001000101000000011100000000100000000011101101011011011001000000000000000001010011010000010100001100100100111010111111001110000001100001000000100001101000000000010010000010000000000000101001001111010111101000000001010100100010000101101010101000000010000011001100001100011011110010001110110001001000000000100011100011000000001001110001111000100110000011100000100000010101011110100010100000000000000000000000000001101000000000011110010000010000110001110000110100011001011000000100000001110000000000000000100101011110001111000001000010001011100011000110100101110100100010111100001110010000100110111011011001111100001111000010000000001101010011101111100000000100000111011000100101011111101100001000100000000111001000000000000100100000010011011101011011111010000110000110000000000001011000000000000010011100010000011100110010011100000001000110101011110001101100000000000000010011100111000001000010000100000000000000000000011001110100011011110000000011001001001000111100000000000001001010101101000001001010010000010100000000100110000010001000100111001101111000100000000110000000011001100001101101001001000011100100000000000010000000110110100101000001010001110100110000011000001110000100000001000110100101011101001000000001010110101000101001100001001101011000100111111111100000111000010100010100011101011000100001000001011000010001001111001000010110000100000001010100001110111010001000000000000001011110111000000001000001111000111001110110000000001010010000100110011001100000100000000000111011011000101110010111010001001000011111111010001000000000000000000001111110110001100100100000010110101101111001101101101100100000011000000000000101111100001010000000100101000010000101100001101000100000000111100000000000100000000000000000010111101001000000100001110100000100110000110100000000000000000000000011001000000011001110110000001001001001001011011000000101111101000100000010001100011000110001010110010100010000100100110100011101000110000000110000001000000000110111011101001000000000000000010001000011100010010000000000000111100100000000000100100011000000100000000010010010001011111101110100011100000010000110111101000000011101000100110100000100001111000000000010011001001101011010000010011000000000001000000000010001110000000001100010101000000111110100001001010000000100000000011100000001000001000101001000100000111110011111001000000000001001100010111100001000101001010100010010000100000010111010000000000010001000000100000010011111110000010010000000001000000001000000100000000011010000100001100000001100111010000000100101100000000001101101100000000001010111000010110101010010101110000110110100000111101101000110100001001101000011100000000111001001000000001101000000000000100011100000100001000010011111110001111011100000111101101001110100110111100010001001001000011101001110111101101010000001011100110110000000000011001001011000100100110001110000111000001000001001000010000010001011001101110000000000000001010110000011011010000010101010011010001001000101000100000100110101110000100101110100001000100000111100001000011000100001000000110001010001010000011010100101010110000000000100011000000001000011011101100000110101000000000010111010001000010000001000010000000000001010110001000000010011001111110011000101100100010110111111000101011010101101010101101100001000000010000110000001101100011101100011000000110011100000001010010101100100000000111011000100011011010010000000101000000111001100111000000001000001000000100011110000001111100011101111100111001101000101111110010001000011000000000000000000010000010011010111100011010010111000000000010100000011100010000000111110011101111100001100000001101000110011110001111000000000101001000010101000010010001110000011010010000100001000100000101000010111001001010100001000010010000000111101011111010011000010101000101101000010001001001000000000001010000000001010011100000001000010001110101110010000110011111000100000000010000100000100100111010001110101000000000100010000111111111111111111111111111111111111111111111100100000100011011001101110010011010101011011101111111100001000001011101111010011010100000000011111011111001111001011100011110111101110001101101111001110111010110110111101101101111110010001110111111111110000011111111010011100110001110111110101011111110000000000010000000011101100110110
