# Supplementary material for: An enormous potential for niche construction through bacterial cross-feeding in a homogeneous environment
Source: PLoS Comput Biol. 2018 Jul 24;14(7):e1006340. doi: 10.1371/journal.pcbi.1006340 (PMC6080805; doi:10.1371/journal.pcbi.1006340)
Supplement: S1 Dataset — The folder contains 500 files, each corresponding to a random network obtained sampling (Methods, section Pan-metabolic and random networks) from the pan-metabolic network. Each network is represented with a sequence of zeros and ones where one and zero indicates presence or absence of the reaction in the random network respectively. (ZIP) [file pcbi.1006340.s007.zip › 2583/network_2062099_20_20000]

0000000010000000000000011100000000100001010000100011001000001101111001100000010000000000100001100000000000000111111010010000000000101101011110100000111000101100100000011001010011110111101101001000000001010010111101001011101001111000001010111111100001100001011010100000100101100001101100110010001100000010000000000000000000010011110001101000000011010101101110011101001010010111111001000000000000000000001100101010000000000000000001000000001001101111111000110110010000100111101100001100000000000001010010000000000100011000000100001000100000101001100100100100100100000100100001001111000000001110101010010100101000111100001000010010000001010010001011111001001010011011100001000011000000001110010110010001000111110010100100001000100000101101110001011110010100100000000100110111000000100110110110010010000001011000010000110011110100000001001000000001000111010110000110111011000110111011100001001000100000000011111110100011000000000000010000000010010100001100001001110001001010100000001100000110101001111000110011000100000000010000100000111001111010011100100000000101001000000000000000100010100000000001010000001000100000110101011010111001110111110110010000000001000011000001000000100000001000110101011000111001100100000011000000100011000000011100000010110001010101000011101001001101110011011011010010101000000111111010100011000101001111001000100000000000001101000001010000010010010000000101101000010000100100100000000010011101000110111000000001010100001100000000001000000101010100010100100000000011000101000110110110000100000001011110000011010010010110011000010111100000011010000000000100000111100001000000000110000010001000000010010100000000010100100000001010000000000000000000010000100000001100000001101101001101101001110011011100010100110000011011000010100011001010001111100011100000010011011110000000000000000001101001101100000010010010000001001010010110000100000000010100000010001010010010110011010001000110100011000100000000010000010110100000111000010000000010110000000011110011100000100010000000000000000011101111110000001111100000010100101000111010010000000000000001101111000111110001001010000100000000000000001001010000100010001000100000010101101000010111000000000011101000000001111100001101100101111000000000000011101010101011101100001010110001010000110101010011001101011100110011100010000000000001001000010000000000000010110101111000001111111100001000000011001011101001000000000001000000000000110011011101100101000001100011101111110111100100000000100110001000010010000010010110110011000010100011000100101010000110001100010101100100101000011100000000001100110110100101000000000010110000010011011011001001000011001111010010001101111100000000111110110101100110000100110010001110000000100001101001101110111100000111100011000000000001000000000110001010101010100110010100000000000001110000000001000010000001011100000001010100110000110001001101100100100000000111001100100000000000000010000000000001111010010111100100111001111000000011100110110000010000110010101100100000000000011110111100000000001011010101000000011000000000101010000011111100010010001000100000000000000001011111011000010100001100001110101110011001101001000000100001000110100011101001000001010010000010000010100110000001001111001101101000000001011000011010000111000110000000100010000010001100001010001000100011000111110000000010100110100010110101010011001101000001101000000010000010000001000000010101011010111010110110001000000000000011100110001000000000011111010000000010011000111000010100111100000000000100100000110000000010000010101100011101111101001111000010100011001011000010000001001101100110011100000100000100000101101010011110011000011010000010000000001001110000101111100000000101000001001011100001111100101100001001000000000011011100000000000100100000010010001111000111110000000110000110010000000000001000000000000010100100010010011100010011010100000001010001001010100011001000000000000000010011100111000000001000000100001000000000000000001011110100001000110000100011000000001000011100000000000001001010001010000000001100010000010000000000110100000010000010100101001001110000100101000011000000011100101100000100000000000011100000010000000010000110100011000101010000000101101100010000000100001100000000000000000111101010010101000000000001011000101000001001100111010001010000000101010010111000011000010000000100011001001100100001100000010000000001101111000000011110000000000010010101001111110000000000000000000001111010111110100001001000110001010000010110100100101011010000100000011011100000011000110000101011011000100010110110000000011000010011111000001001100000000001000110010011010011000001100100010111100111011111010100100001101000000000000000000101110100001010000000010000000000000001101000001100000010000001100000001000100000000110000000011101000001001001100011110100000100110000011100100100100000000001011011001110000011011010111000010001011001100101111001000001111110100110001100001101111100110000110110100100000000110100001011010011000110000000110000000000000000110111001101001001000100000000110001000011110110010000000000100111100100000110010110100110000111100001100010011010000011111011100110010100000011001100100001010000100100000100000111000000000011000000000011011000010011111010000000011000000000001100000000011100010100000011100010001000101011101100011000110000010100100000011000000101000101000101001011000011010000111110101000000001001001110101111110011000001001001000000000001100000000001110000000011010101001100010010010000111110000010101000100001000100001000100100000000101000000011101110100000110011110001000111100100000000001011110110000000001010111001011011001000010100110000111100011101101101001000100110010111101000101101101010100000001001000001001010000000000101011100010100000000010101110011011111011000010111101001101111010110111110100000111001010011001010100111000101010001001001110011100000000000011000001110000001100001010110000111100000000000001110111000011001001000101010000000001001000010010010111111010000010011110111011001001000101001100000100111001110000000001111001000100100000011100000001011011000001010001100000110011110100011010100100010110010000000101111000000001001100001011001000010110000000000001101010000010100000000010010000000010001010111000000000010001110001110111000101100110011101011000001011011011011100010001000111001000000010011101000001000100001001100011000001001101110000001010011010001110000000110010010100001011010010000000101000001111011100110000000001000101101000100001010000111101100011101111101111000101000111011100010001011001000000000000000000010001110001100111100110101001110000000000010100000001010000110000011110011001100110001110000001100100011000010001111110000000000010000000101100010010011110000011000000100010000000100001101101100111101001010000001000010110010011110101001111010000010011011110100100000101001010001100110100001000000000000101011100010001000000010110110110110100110000101000100100000011000100001000100011100001101101000000010100001000111111111111111111111111111111111111111111111010101111011000100011011110110000110010001110001011100100001100000111111001010011100011011000000011000111100101110100111100101001100110101011101111111000100011110011000000011111110100111111110111111010110000001111111001111100110101101001001101111111110000000100011000000010101110100100
