# Supplementary material for: An enormous potential for niche construction through bacterial cross-feeding in a homogeneous environment
Source: PLoS Comput Biol. 2018 Jul 24;14(7):e1006340. doi: 10.1371/journal.pcbi.1006340 (PMC6080805; doi:10.1371/journal.pcbi.1006340)
Supplement: S1 Dataset — The folder contains 500 files, each corresponding to a random network obtained sampling (Methods, section Pan-metabolic and random networks) from the pan-metabolic network. Each network is represented with a sequence of zeros and ones where one and zero indicates presence or absence of the reaction in the random network respectively. (ZIP) [file pcbi.1006340.s007.zip › 2583/network_2062099_20_15000]

0000000000000000000100010000000000110001010000100010001000011011010011100000010001000000100010000010110000000111101001110000000001101000000111100100011100101101100000001001010101001101101011010001000000110001111110001001111011001000001001101100000000100000010010000001001111001000001100010010101101000010000000010000000000010001110000111000001001011111100111000001001010010101011001000000000101000101001110001000000000000000000001000000000011111110001001010100110010101110111000011110000000000000101001000101000100100000000000110011100000001000101100100101100100000100111101001111000000001000101011110110111100010100001000001110000001000011101011011101011010111111100000000001000000101110110100010100000111110000001100001000000001110000110101000101000100000000000100000100000000000111111100010000000110000000000010110010111100100001001001000100010010101000100010110000110111010001000001001000100000101011101010000011000000000000000010100110011100001100000010110001110010100101001110000111111100110001110000101100000000000000011000000101011110011010000000000101000010000100000001010111100000010000100000001000100000110101111101010001100011001011010010000000000101010001000000100001100000111001100000111001100100000010000000100111110000011100000010111000011111000010001111110000110111101110000010001100000011110001100001000000001101101001000000100000011011000001010100000010011110000100100000010010110000100000000010011110001001111100001000010000001100010000011011000101001110110010100000000000010101000000110110000101000100001110000000010000010110011100010111110000110110000010000100001110100000000000000110001100001000001100110010000000010100110100000010000000000000000000110011100101101000000001100100011110000001010010011001000100000000011111100111010100001010001111100010100000011100011100000000000000001001101001001110000011010000000000001001010110000100000000011111000010001011010100010111010001000000000010000100000000100010010010100000010000010000011111011000000010100110100000100010000000000110010101000100110001001101001000000000111000111010010000010000000001101111010111110001000000010110000100000000000001011010000000001000100000000101101000010111101001001011110001001001100000111101000101111001000000001001101110001011100111001111110001010010111001010010011110011010110010000010000000000110110000110000000000000000110010010100000011010100001000000011001010101010100010000000000000000000000011010110101011010001100110010101110111100100000000110010011000010000000010010100110011000010000000010001001000000000000100100101100100100000110000001000010001010010100110000000000011011000010000011010001001000011001001010100001101110100001001011110100001010100000100011011101011000000000001101010111110111010100101000111001000000001100000011111001011000001011101010000000000000101110000100001000011000001010100001100010100000000111001000101101101100001000001011000100000000000000010000000000110010011011011110100101001100000000011000111111001100000010010001100000000001101011110011100000011111001010101000000011100000000101010000011111101010010001001000000000000000001011100000000000000000000000111100101111011101101000001110101000000110001100001000001110111000010000010101010010000000111010111000000000001001100110010000111100000100010010010000011000000001010011100110000000110110000001010111000001001100101010001000001001001011100000000000000100001000000110101011110011010110110001000000000000001100110001000000001011111000000000010001000011010111000100000001000000100110000110001000010100010011101001101111001001010100010100011010001100100000000011111101111011100000100010000100101110001011100010000011111000000000000001000110011000011100000000100001100011101100001111110101100000001000000000111010000000000001100100000010011001100011011110000000110010110110100000000001000000000000000111110101101001100100011101000000001010111000111100011101000000000000000010001101100000000001110000000001000000000000000001001100100001010110000100111000110000000110000000000010001001010101100000001000000010001010100000000110100000010100011100111001101001001100100010011010000011001101001011101100100000011100100010000000011000100011001100101000010101011110100110000010100001100000100000000011110101100001001001000000001110110100000100001000111010000011000100110101001110000101000010000010100011111001100000101100001101000010001101101001000010110000000000101110001001111111101000000000000001001001110111000011001000001111001000001101100000100111011001000100100000001001001110000100000111011000000110010010011011000000000010011110010000000100000000001000001101111000011100101010000010111111111011111010100111101101001000000000000000000111000001000000000110000000010000100101001111010100010000111000000100000100000000110000000010000000000000001100011101100000100000001101000100100000000000001011001000101000011011100101101001000011001101101111001011000111110100100001000001001010100110001100100100100000000100100100110011000000010000000100000001000000010110111011101000000000000000010110000000011100010001101000000000110001100000110010100000000000111001000100010101010000010101111110111000100000011101110110101010000000001000101010010000000000111100000000001011101011101111010000000000000000010001110000000011100110100000000100010001000101000100101001000110000010100100000010001001111000110000001001011100000111010100011000000000001001000110101101100011000001011100010010010001000000011111110010000010010100000010110001010111111100000010010000010001000000001001100110000001101000000010011101100110101001010101000011000100000000000101011111000000001010100100001111101001010100110000101000001100101110101000000000111010101000111110110010010001001000000000111000000000000101010000000100001100010111111110101111011000010111110001100000100111011000010100010001010000111010111101100101000001000001010100110000000000001001000110010101000111011110000101000010000011000100101000001001001000101110000000000000101010111010001011010011010011100100010000001001100000110000111000011110000100101111000001000000000111100000001011001000001010001010001000010110100011110000100000101010000000011111001000100100011001111000000010101000000001010110010001110100000001010101100000010000010111011000000000011100101111010001100100100000110011100000111000010101100000001111101100000000000001010000000101110011100000000000001111011000000001011101111100110000000111000011100001110001010000000100000001111111000010000000001000101100010010011110000001101110001100111101111001101000011110110010001001011010000000000000000010000110011010011000111100000110000000000011100000001111010100100100011011101111010011110000000110110100011011001011010000100000001000000001100000000001110010011011000100000001000101000000000010011000001010100001000010010000011011011001101010011000111111010111100000100001000010110100100001000000000001111001100010001000010011010010100110100000011101000110100000010000000000011100101010000111101000010010100011000111111011111111111111111111111111111111111110111101101011110010110101111011000111010011000100111100000011000000101111101010111110111000000000000010101101100101101101001111001001010101010111011010111110100110111100010001001011010011011110111111111010000001111111110111101110010111100100110001111110000000100011000000010110010111010
