# Supplementary material for: An enormous potential for niche construction through bacterial cross-feeding in a homogeneous environment
Source: PLoS Comput Biol. 2018 Jul 24;14(7):e1006340. doi: 10.1371/journal.pcbi.1006340 (PMC6080805; doi:10.1371/journal.pcbi.1006340)
Supplement: S1 Dataset — The folder contains 500 files, each corresponding to a random network obtained sampling (Methods, section Pan-metabolic and random networks) from the pan-metabolic network. Each network is represented with a sequence of zeros and ones where one and zero indicates presence or absence of the reaction in the random network respectively. (ZIP) [file pcbi.1006340.s007.zip › 2583/network_2062099_20_10000]

0000000000000000000000001000100000010001000000100010000000011000000001100000000001000000100000101011000000000110110100110000000001111101101111100000001110101100100000011001010101111111111001010100000010010000111111001000001001011000100010111011000001000001000010000000101111000000101000010011100100000000000000010000000000000011000001111001000001110100101110101101001010010111001000000000000001100100001111100000000000000000000000000000001001011101111110110101000001111111101111111110000000100001011011000101000100001001000100000001000000100000101100010100100110000000011101001111000000001100101010111011111100010100100000111010000101010010010011000000011000101011100000000001000000000000010100110111100001110010100100001000100000111010010101011101000000000000100000110101000000100110111101010100100010001000010000010011011100000000000000000100011000111110000100110011110111110001000000000000000000101111111110000011000000000000010010100000011110000100000011100101011010000001000010000001001111111100100111101100000000010000011010111011111010001110100000000100001011001100000001010011000000010000100000111000110000110001110100011000110111111000010110001001000101010000001100100000001000011001100000111000100000000011000000101001110000000100000000101000011111100011001111001011100110101001000010111100000111100010000110000010001110011010000000100100011111000000010100010010000110000100001000010000100100000000000010011000001100011100000000100100001110000000011001100001001111000100000000000010000111010110110110001001001000001110010000000010000110011000011111111000011010000000000100000011100011000000000010001010000000111110110010000000010100110000001010000000000010010001010110010100011000000000011100101101100001110011110101010000101000011010100100111110000010001110100011100001000111011110000000000001001000101001111110000011000000000000001011001110000100001001000111000011010000110010100011010001000111100001000100000000110010110010100000111000000000000100010001100010101111000000100010000000000010000111101000100001001111101110011000111001101000110000010000000001001110011101100001001110000100100110000000001000011000000001101000111010001101101000010110100001101011000001001001101100100000000101001100100000001011101110000001000111000011110000010010111001000011011101011110110000000010000000010110111000110000000000010010010111011000000101011110001001000011011100100010100010000001010000000000110001100111011101011001100110001110110111100100000000010100001000010000000010000100010010000001000000100101010000000000000100000100100100001000000000001000010100010000101110000000000001100010010001001010101001000011000011000100001101101000001001111110000101110101000100111011101110010000100001111011111111110110000011101110001000000001100000010011001110101011001111010000000000000100100000100001000010100000010100001001011100101010111000000100001000111001110101010110100000000000000011000000000111100011011001000000001001111000000011010111101011101000110001100100100000001100011110110100000001111001000101000000001100000000000011001011101000111011010000000000000000000001000111011000000000001000111110010111111101100111000001110101001010111001101000000000110011000010000000001110111000001010010101000000000011011100101010000100000110000010100010000011001100001010010011101010001011010001000000010010101001110111010000000011111011111000000010000011100001000000010001011100010110100010010000000000000110000101100000000001000110000000000000001000101010111010100100101001000100000000110000000000010000100101011110011001010111000000100010111011100000100100010011101111011000000110010100100011101010011111010100011010000010000000000000100011001101100000000101001001000100101101111100101100000101100000010111010101000000001000100000010010110100000111010000000110010100110100001001101000000000000000101100101111010101110001010100000001011011001101010001101000000000000000011011100010000001000000100100001000000000000000001001110100001001110000000101001001000000000000000000000001001110001100000001010011010000010000000000110100000010100010100111001001001000000101000111000000000101101001100100100101000011100100010000000011001010111111100100010001000100110000100000001100001110000000000000011110100110011001001000000000111011101000100000000110000100011000100000111110111000111000010000000100001001010100100011100001110000000001101100000001011110000100100011010000001011011111001000000000001001011110001100000000001001110001101000011000100100011011101000100100110001101000010100100000111011000010100110010110011010011000010011011010000100000000000001000111000110100011100101000100010011110110001101011100101100100001011000000000000000110101000010010000110001000010000100100001011010000010001101100000000000110000000010000000001110101001001000100000100100001100000001100100001100100000000000010001000010000011010110101000010001001001111101000001011101111111110110001000000100001101110000010110100100010000110100011100111101000010000000110000011000000000110111011101001010000100000000001100000011110111101100000000100011010000000000000000000110000001000001100010001010000010110101110101100100000011000110111100000000001001000101110000000100000111000000000001011101010010011000000010010000000010001110000000010100110000000001100000101000101011101101011001110000000000100000000001001101000011000100000111100010011000101010000000000100001001111111101110000000100111000000000000000100000011101110000000010000001000110110000010001111111000010000000000001000100001000100100000000011010100000110101000000101101011100000101001100000000001111001010000000001000111000111000101011011110110000111000101101101100000000100100011010101001111100101000000001001001000000111000000000000101011000010100001100000011111011011101011100000111110001001000110110010111100000000000010010001001100111001100010000000011010101110000000000001001000101010101000000000110000111000011000011000110011000010001001000111010000000001000001011111000011000010011010100110010111001001001101000110000110011010100000000101110101010100100000111100000001010010100001000001101000110101110100011100100101000111000000000000101000000101000110011001001000100100000000000001011010001000101000001010100000000000001011111000000000000000011101111010000100100010010111001111001110000010001100110101011111001000000010011011000000100110011100000011000001111111000000000001111010010110000000111000001000011111010000000000000000001111101001010000000001000101001010100000110000011111100011000111101010001101000011111100000001001111010000000000000000010001000001110010000111101000011000000000011100000010010100110000111111011001001000011110010001000010001010001000000100000000000011000000001100010010011110010011011010000100001000100000101100110000000001010100001000010110010010001111001000010000000111001100100101000100001110001100000000000010000000000001001100010001000010010110110110000100000010111000110000000001000100001111100110110001111111000010010100010000111111011111111111111111111111111111111111110110110110111110001100111111001111111100001011001111100100011000000111111001010110110111000000011001110101110111000110100010101101101101010101100100111110100111111101100101001101011010111011110111011010100000011111110011000101011101001110110011101111110000000100010000000100100000010100
