# Supplementary material for: An enormous potential for niche construction through bacterial cross-feeding in a homogeneous environment
Source: PLoS Comput Biol. 2018 Jul 24;14(7):e1006340. doi: 10.1371/journal.pcbi.1006340 (PMC6080805; doi:10.1371/journal.pcbi.1006340)
Supplement: S1 Dataset — The folder contains 500 files, each corresponding to a random network obtained sampling (Methods, section Pan-metabolic and random networks) from the pan-metabolic network. Each network is represented with a sequence of zeros and ones where one and zero indicates presence or absence of the reaction in the random network respectively. (ZIP) [file pcbi.1006340.s007.zip › 2583/network_2062099_19_5000]

0000000000110000000000001010000000110101000000000101001000001111101011100000010000000000100011101001110000000111111111110000100000000100100111100100001100001101000000010001010110011111101001000001000011110000111111001001001011110000101101110101100001100001011010100000101111101001100100100011001101000010000000000000000000010011100011011000001001100011100110111101001000010010011001000000000100100101000101000010000000000000000000000000001011111010010111110111000010111110111100010110000000000001100110000001000000101000000000110001100000001000101100011100100010000100101101001101000000001000101110000110101000010000101001110010000001011000110011001000011100011110100000000001000000000110100100011100000101010000101101001000100010110000110011010110100000100000000000100101000000100111110111010110100011100000000010110011010000100001001001000000111111111100100000111110010011010011100000000000000000101011101000000001000000000000000010100100011110100100000001110111110011100110001110000111111010110101110000100100000000001000101000001011110110001110100000000000011001000100010001110001000000010001100000001000001000010011111101111000110011111011010110001001000011010001000000100001100000011011101001111101110001000011000001000011010000010100000000111001011000100011101101111010101110010000000000010100010011001101000011000110000110101011000000000100011111000000010100000010001010000100100000000010110000100000000000010100011101100101000001010000001011010000011001100110010110100100100000000011010111010000110110001101000101011110000011010000000110001100011100111000100010000010010100000001100000000000000100001000001000110110110110000000010100100000001000000000000010000001110111100101011000000001001100100110101001110010010000010100111000011110100001101110001000011110100011100000010101000100000000010001000001101001001110000001000000000001001010011000000100001001000110000010011000010110000010000000001111100011000100000000100010000110100000111000010000001110111011000011101011000000000000000000000100000010001110110000001101001000110100011101100110100100010000000001100111000110100001000000010000000010000000000000001010100011100000100000011100101000010111001001011001011001001000100100011001000101101001000000001010011111101010111111000110010000000010101001100010011011011100110001000010001000010101010000010000000010010000100100011100001101111100001000001011011101100001100010000000000000000000111001100100110111011100110100000000110110100001000001000111001000010000000000010000110001000011100010010000100010000010000100110001100100101100010000001000011000010110010011000000000010101010100011011011101000000011001011000100001101101000001000011100000100000101000100101011001110010000000001100000111110111110000111100010001000010000100100011101001011100010100101010000000000000001000000000001000011000010010000001000111101111000110000000100100101101100110110010011000000000000000011100000000000110000001010100100011001011000000010101100011011110000100000101100100000000101001111010110000001001001000101100000011000000000110011001111110000100010011001000000000000000001000001000000010100001000000100100010111101001110000000000001000110110001100001000000010100000010000010000101111000000011001101101000000011001100001010000110100000101000011010000010000000001100001010101000000110110000000010101011101010100100010011000100100011111000100100000011100001000000110001011100111100110110011000000000000011100111100000000001010111000000010000000001110000001010111111100000000100000000110000000010010010100000001100001101001101100010100011101001000000100101011100100011111100001100010100100001101001011010101100011010000010000000000001111011001111100000000101001101011010100100111101111100001001000000010111011001000000000000101000011011011011011011110000000110011110100000000001011000000001000000111110000011000100100010001000000001001011100010110011101100000000000000001010101111000000001010100010001000000000000100010011100100000011100000100001000110001010001100000000000001001110101001000001010101010000010100000010110100000010000011100111001101101000000100010111010000011101111001110100001000000000100100000000000010001010110100100000001011001111111100000000001000011110000100000001011111101110011001000000000000111101100000101000100000011100010000100111111011111000111000000100010100001101011100100101100001000000001001100100001000010100000100000000100100001011011101000000000000000001111110011110010000001001111000110000101100100100000011111000000100110011101000001100110000101011001000100010010100011001011000011011111010001000000000000001000110111010010001010101000000010110011100001001110000111000001001011000000000000101010101001000000000110100000010000101101001011100100010001111100000101000100000000010000000001111101001001001000010100100000000100001100100000000100000000000001011001100000011010100101001010000011001011010011001011100111110000100001100000001111101110001111100110100010000100100101001000111000110000000100000000000000010110111000101001011000000000010010100000011100010011000000000000110111101000100110010000011000111000000100011010000001010111011110001011100000000100100111101000000101100000100100000000000000011000000000010011000011101101010000010011000000000001000000000011001010100000011100000000000000100101100001000110000010100000000000000000101000111000100000010000001011000010011000000000101001101110011101010001000000111111110000010000100000001111100010000010000100000100000011010100111011000000000000100001000100001001000110000000001010100101110110100001100001010001000101000100000000000010011100000000001000111100001110111000001110100000101110101101100110101000110110001000101000101101110010000001001000000001001010000000000101011100000100001101000101000110111011011000000111110001110110110110111011110001101000000010001001110111100101000000000011110001110000000000000101000101000001100101000100000010000001000001000000001000001001010000011100000000000001101011001000011000010011010011010111011001000000001000110000111100111100000000100100000100000000000011100001001010000100000010000101001100000110100001100000100010111000000000111111000000100100001011101101000110001000000001001110010001010010000001010001100000010000011100001000000010001100001101110001100000000011110111001000111000011001101100101011111101000000000000111000001100100001101000011000000111111010000001010100110011010000000110010000000011110001100000000100000001111011101111000000001000000001010000011110000110111110011000111100101001001000111111110010000000001000000000000000000000001110011010011100011100000010000000000010100000011000110010100111111011000100110011100010001100100101011111001111100000000101010000000001000010010001110000000000010000010001000101000001101100000101000010100001000010100000001011111011001010011011001101100110101100110001111000110100000001010000000001010111100010001000000000110001110000100010010111000100100000001000000001101000110000000100110000010110000011000111111111111111111111111111111111111111111111011010111111101100101111110111100111111011110111011111100000100001111100000010011110101011000111001111111000101100100000101010001000100100010011111111110101111111001100011001101100011111101011111111011110000011111110000001110011100111101001001111010110000000100010000000011101010111100
