# Supplementary material for: An enormous potential for niche construction through bacterial cross-feeding in a homogeneous environment
Source: PLoS Comput Biol. 2018 Jul 24;14(7):e1006340. doi: 10.1371/journal.pcbi.1006340 (PMC6080805; doi:10.1371/journal.pcbi.1006340)
Supplement: S1 Dataset — The folder contains 500 files, each corresponding to a random network obtained sampling (Methods, section Pan-metabolic and random networks) from the pan-metabolic network. Each network is represented with a sequence of zeros and ones where one and zero indicates presence or absence of the reaction in the random network respectively. (ZIP) [file pcbi.1006340.s007.zip › 2583/network_2062099_19_25000]

0010000010010000000000011010100000010100000000100011001000011011110111100000010001000000000011000011100001000111100000110000100001111101110111100100100000011001100000000001010011010111111111010001000001010001111111000000011011000000001001110111100001100001000010000000101110101001101100010011001100000010000000010000000000010001100000001000000001101111110111111101000110010100001000000000000001100001000110000010000000000000000000000000000011101011111011000110000011101011111011110010000000000000101011000101000100010001000110010001100000001000101000111100110100000100000101000101000000001010101110010110001100111100101001110110000001011011110011110101011000111111100000000001000000101000100110011111100101110011101100000000001000110111110101000110000000000000100100110000001000100110111100010110000000001000000001010111111000100001000000000100000001111000000010111011000111110010101000000000000000101011101110100001000000000000010000100000011000100100001001100100001010000101101010000011111001101001100010100100000000011000010010101011111010001010100000000001001000000110000001100111000000000000110000101000011000110001111101111000110101101100010110001001000101000000000000000000000000110001100001101001100000000001000000001111100000011000000010110000011010100010000101001001110010010110000000011100110010010100100010000100000101111010110000100100001011000000010000010010001010000101100000000010000100100000000000011000000110011000000000010100001100000000011001100001011110110100001000000001010101000010110110001000001000011110010010010000000110000100000110100000111110000010000000000101100011000000000110010010011000111110110010000000010100000000001000000000000000000001010001010001111100000001101100111100000001110011110001010100010000011011100001100111000000011111100011000000011101011110000000010010001000101001011100000010010010000001001000010010000100000001010101000011000001010100110011010000001010000001000100000000000010010000100000011000010000001110111001000011001011000000000010000000000010010101110111010001001101101100001000011001111110110100010000000001100111111111110001001110000110100110000000001000010000100011101010110000010000101000010110100000011101110001000001010100001100100111111101100000001000101000000011111010001010010001010010000100100010001010011100110001100000000000010110110000010000000010010000010011010100000111111110001001001010000101101001100010000001000000000000111010011110110111100001000010001111110011100000000000110110011000010010000010010110110011000000101001010110010000000110000100000101100100101100010100000000010101000110101110000000000011010000010011001010101100000011001111000010001101101000001001011100110000010110000100101011100011000000100001101111011111111100000101000101001000010001100100010011100100101000010011010000000000010101010000100001000010100010010100001111111000101010111000000101100000000100100111010000000000000000000010000000000111111011001100100101001001100000000011010011100001010000110010101100100000001001011110010000000011101001010101100000001000000000111010010000010101110010000001000000000000000001011111000000010000001000100001000101101001001001000001010001001110101011100001000001010010000010000010001001010001001010011111000000000011011000111010000110101100101010010010000010001000001100001011011010000011010001000010101011101011100001010000001111110001001000000110000001000001000000110101011110011011110110001000000000000110000101101000000001001110000000000000110000111010101110100100111000000100110000110001000010000000001001001110110001010011100010100011101011100110000101000011100010101100001100000100000111010001011001111100001111000000000000001100001010100001100000000001001100000011101001111111111100001100000000000111010100000000001100101000010001100010000011110010000110001010110000000000110000000000000010110100011000000001110000111100000001011101100100100011001000000000000000011011101000000001001010100100000000000000000100010001100100011011110000100111001001001010110100000000010001001010101101000000000111000000010000000000100110000000101011100111001100001000100100000111000000010001111100001000100101000010100000010000000010001100110001000000011011000111100100010000010000001110000000000001111100100111001001001000000000010101101000001000100110010101010000100111111110110000011000000000010000001111001100100001100001110000011001000101001000000110000000100101100001001100111110000000000000000001110110101000001000001000110001111001111110100100001010110000100110101011100001010000110000111011011010110000000010001011000000011111011010000011100000000001000010110111000011010100010100010111011101101011010001110100100000011000000000000100111001001000010000010101001010000001100000100110100000000111100000100000100000100000000000011010100001001001100001110100000010010000010100101100000000000001001001001101000011000110111000011001001101111101011000010001111100010100000110000101000001110000111100000000000000000100010110100111000110000000110000011000000010110111010101001010000100000000101001000010100010001000000000000001011100100100000110000100000111001001100011100000001010111100110000011100000000101110110100010000000100000000001110000100000001000000000010010000010100101010000010011000000000001110000000010100110100000000100000100000101001111101011000010000010100100000001000001111000100000101001011100001011010010111001000000001001100111110101010001000100111101110000010000100000001101110010000010001101001100110010010100111100000000011000110001000000000000000110000000011000100111111101100111111011010100000110100100000000001001111000000000001000011000110100101000010000100000111100001100110110100000010110111000101001101110101010101001001001000001011010100000000101010000000100001100000111010010011011011100010111101001100111011110111101010100001000000000011000100111101101000000001001010000110000000000000000100101010000100100011100000101000001000011001100110000011000010000001000000000000001001011101110111111010010000011110011111000000101001001110000111110111100000100000100001000100100000111100001000011000100000000001011100100011010100011010000100010000010000000110001000000000000101011001000000110110000000000010110010000100100000000010001000000000001001110010000000000010011101110010001001100110001111110001001101000011101100010101110101001000000010011000000001001010011001000000000001111101110000001001101110100010000000101010011100011010001000000000101000001111001101011000000001000000101000010010010000100111110001101111101111000000000101010110010000001101000000000000100000010000100001100110000011101011011000000000010100000001100100010000110011011001011100001010000010111111111011001001010100000000100000000000101100010010011110010000010000000110000000101000100001010101000001010000001000010100010001010111000110000001010110111110111101100000001101000110110100001000000000000010001000000001000000001010111110110100110011011000100000000011000100000110000001001001100110000010100000001000111111111111111111111111111111111111111111111100110111101011011011011100101111100010001001111011110000010100000011101001010110110011011000111011001111101110100111111001010001100101110110110001111001011111111111111110111110001000001101010111111001100000001111111100111101100010010010101111110110110000000000011000000101110010111010
