# Supplementary material for: An enormous potential for niche construction through bacterial cross-feeding in a homogeneous environment
Source: PLoS Comput Biol. 2018 Jul 24;14(7):e1006340. doi: 10.1371/journal.pcbi.1006340 (PMC6080805; doi:10.1371/journal.pcbi.1006340)
Supplement: S1 Dataset — The folder contains 500 files, each corresponding to a random network obtained sampling (Methods, section Pan-metabolic and random networks) from the pan-metabolic network. Each network is represented with a sequence of zeros and ones where one and zero indicates presence or absence of the reaction in the random network respectively. (ZIP) [file pcbi.1006340.s007.zip › 2583/network_2062099_19_20000]

0010000000110000000000011000100000100000010000000111001000001111111111100000010001000000000001101010100000000110111100010000100001010101101110100000010100111000100000011001010000111011101011001000000011010001111111001010010010101000101111000111000001100000000010100000101110000001001000100010000100000010000000010000000000000011110001111000000000000100011110111001000010010101001000000000000101000101000101100010000000000000000001000000000000110001100111100111010010100111101110100010000000100000100001000101000100111000000000111000100000101001101000100101110000000000010001000010000000001010000111011001010100010100001000100010000001010010101001111101011110011111100000000011000000100000110110011001100011111000001101011000000001101101110111011000100100000000000000000000000000000111110111000010100001001000000011110110110000000001001001000000100010111010100010111001100010111001100001001000000000000111111000100011000000000000010000000111011000101100001011100011101010100011001100000011100110111001110011001000000000011000001000011111110010011000100000000100010010000110010001010000100000000001110000011000100000000011011111011001010111100110010110001001000011010001001100000001101000011001111000101101110101000011000000101011110000000000000010110001000011100011101111011011110110010011010010101100110001011110100100000010001111111001110000110100001001000000010100000000001100000100100000010000100100000000000010011000000100111101000011010100001011000000011000000011010100110110101000000001000101000000110110000000001100011000000000000010010010001100000111010010110100000000010100000111000011000000000010010000001000011100110010000000010100110100000000000000000000000000010011110000100000000000111100011101100001110011110101010100111000011110100111111101001000011101100011100001000110010000000000010000001001101001111110000010000000000000001001001010000100001001000100000011010000110110110010000001001111100001000100000000110010000110100000011000010000000111010001000010000101000000000010000000000110000111101110110001001101100100000100001100111111010100000000000001001111101101100001001000000010100010000000000000011000000001100010000000011001100000010111001001011111110001001001010100000101100111111000100000000011011011101001011001000111111001000010101001110000001110011010110001000010000000010011101000010010000010000010010100010100001011110010001001001000010111001001000010000000010000000000101001000101010001000000100111100011010110100100000001100011011000010010000000010110110011000010000000110010111010000010000101100101100100000000111000000000011000110010110010000000000011000010010011011010101101000010001011110100001100101000000000111100010011100111000100001011100101000000100000111001011111110000000011000100001000010000100000000111001101101011111011010100000000000101000000100000000010100010000100001101101101000010001000001100101001011100100110011100000000000000000011100000000111100001000011010000000000010000000011111111010011001000110010101100100000001001011111100000000010001011000100100000011000000000000001000101110001110010001000100000000000000001000100011000000000000100011110001111001101001011000001110001000110001011100001000000110111000010000000101111000000001010010111001000000011011000011010000100100100000000111010000011000100001110000111010000001101010000001010100010000011100111010011001101000001111100100100000010100000100000110101011000111011000001001000000000000111000111101000000001011110000000010000110000011010100100001000100001000100110000110000000010010000100101011101000111001111000010100011111011000010000001100100000111001100001100010100100101101001001111101100001100000000000000000101111010001001100000000001001110010010101101111101011100000101000000010101011001000000000100101000011011010000000101010010000110000010100100000000110000000000000000000110100001011101000011110100000001011110001010010011101100000000000000001000100011000000001010000110001000000000000100011001110100010000110000100011000111001000010000000000010001001110001101000000100001000001010000000010100110000010101011100011001101011001100101000111010000011100101001100000000101000001100100010000000011000100001101000100010000001111101100000000001100011110000100000000001110001010000110000000000001010011100000000000100001010000000000100011111110100000111000010100000100010001010100100011100001010000011001001110000001011100000000000000000000000110011111001000000000001001101010111111110001001000111001101000100100100000111011011000100010000011000001101100100000101011010000111100110000001011000000010111010000001110100000000001000001111111110001010100110100010111111101101111000001101101000001011000000000000101011101001000010000010100001010000101000001101010000000001111000000001000100000100010000000011010001001001001100001111100000100100001111000100100000000000001011011001111000010001111000101001000011101110011011000011101111100000100001010000100010101110000000100010100100000110100111110011001100110000000110000010000000000110111011101001001000000000000111000000011100111111101000000100100101001100110100100000110000111100000000010011000001011111110100010101100000010000100100100000000011100000001011110000000011011000000000011011100010100111010000000000000000010001010000000010001100100000001100010001000001010100100011000110000010100000000000100001101000010000001001011100000011010010111001000000000001001111010111000000000101101110110000010001000000001001000010000011000101000010000010010011111100000010111000110001000100001000000110000000011000000010111110100101100101110101000010100100000000001100001111000000000010000000101101111011001111110000110110011101011110000000110100100110101000111100011010001000001001000001101010100000000101010000000100000000010011010111011111010100000111100001100111101111010001110100001001010011001011111111001001010000000011100110100000000000001100000010000001100111001110000010100011000001001110011000001001010000111010000000001000000001100010010000010011011111110000011000000000000000110000101010100010000000001100100110100100000111100001001110010000001010000111100000111010100011000100101010011010000000101111000000001001001011111001000110010000000000001010010001010110000001000101000000010001011110000000000010001001001111110001000100110000110111111001101011010001101110001101111100000000000000011000001000100011101100001000000001111110000001010100111000100000000100011011000011111011110000000000000000111101000011000000001000100001010000000110000010101110001100111101010001101000111111010010001001011000000000000000000000001010001100011000110111010010000000000010100000011111010100000101111011101111100011100010001100111110101111000000100000000000000000000101000000010001110010001001010100000000000100001100101000010101000010100001000010100010011111011010111010011001110101000101100100011001011010010100100001010000000001111101100010001000010001110000100110000010001101000110100000011000100000101100111011101001111000010000000001000111111011111111111111111111111111111111111110101110111101110101000111011110010101100001001111111110100010100000011101000010010110100000000110011110111001100100001001110101110100000111100100111111100101111110111001001001101001011010111111111011110100000011111111000100100100100111111110011010101110000000000010000000011110010101000
