# Supplementary material for: An enormous potential for niche construction through bacterial cross-feeding in a homogeneous environment
Source: PLoS Comput Biol. 2018 Jul 24;14(7):e1006340. doi: 10.1371/journal.pcbi.1006340 (PMC6080805; doi:10.1371/journal.pcbi.1006340)
Supplement: S1 Dataset — The folder contains 500 files, each corresponding to a random network obtained sampling (Methods, section Pan-metabolic and random networks) from the pan-metabolic network. Each network is represented with a sequence of zeros and ones where one and zero indicates presence or absence of the reaction in the random network respectively. (ZIP) [file pcbi.1006340.s007.zip › 2583/network_2062099_19_15000]

0000000010110000000000011110000000110101010000100011001000011000110101100000000000000000000000000001110001000110100001110000000001110100011110100000011000101101100100011000010111001101101111011100000000010011110111000000100010110000101111011011100000000001000010100001100100001010100100010011001001000010000000010000000000010011100001001001001010001011101111010101001010000110011000000000000001100000000110001010000000000000000000000000000011110110101111100100110011111011101101010010000000100000101001000001000100001000000000001011100000000001101100101101100110000100011001001100000000000000001110010001000100101100100001101010000001000011000011110000011010101111100001000011000000100110110100101010100111111011001101010000100011111111110101001010110100100000000000100111001000100110110101000110100011110000010001010111110100000001000001000101011111111100000010111000110110111001001001001000000000000001111000100010000000000000000010100001011000101100001011110110101010100011101100000001110111101101110011101100000000010000001000111101110110001110100000000100001011001110000001010100100000010001110000001000100000110110011000100001000111011100110010001001000010010001001000100000100000111111001000111101100101000001000001101001110000000100000010001001001111000011100111010000101111001110010000100100110111101110100000000001001101101000110000100100011011000001010000000000000000000101101000010010000100100000000000010001001110001101001011000100001001000000011001100111000100110110001000000000010101000010110110001000000100001110010011000000000010011100010100001010111100000000010000001011100001000000000000010000000000011110110100000000010100010100000010000000000000010001110100110100101100000001011100110110001001000010110001000000000000011111100111101111000000000110100011000000011101001110000000010001001001101001011100000010010000000000001011001110000000001000000010000011011000110010110111010000000010100000000100000000010010110000100000110000000000001111111011100011001000100000100000000000000000010000110011100001001101001010101100001100111011100100000000000001000111000101100000001010000100000100000000000001011000000001100000111000011001101000010110100000000111011011001001101100110000000111111100000000000001111101100011101110000011010001010010011001000010001111010011110001000010000000010001001000110010000010010010110101010100000111011010001000001000000100101011100010000001000000000000111011011110000101111000110101100000110010100100000001110000011000010010000000010010010011000010101011000011010010000100001101110000100100101100111000001000010000110110100100000000000010111000010010111011101000000010001110110000001101110100000000111100000001110110000100100011101100010000000000001100001110110100000110101101001000010001100100011001001011000000000101010000000000010101000000000001000001000000010000001001111001010010011000000101101101000001010110011100100000000000000010100000000101001011001100010000011000100000000011100001000010111000000011100100000000001001011110100110000001010001000100000000001000000000111011011011110001110011011001100000000000000001011101011000010100001100011111100111011011001111000000000101000100101001100000000001100010000010000000101100010001000100001101100000000010011000101010000100001110101010011010000010000100001100010111010000001011110000000010110001100011110001000010001100010011101100000010000001000000000000010001011000011010110101001000000000000100100101001000000001011111010000010000111000001010100010100100111001000100000000110000000000000000001100011101000101011001100000100011100001000110100100100111000111101100001100010100100001100011001011010100010110000010000000001001101011000011100000000001001100000110101001011111101100001100000000010010001100000000001000100000011001111001000101111000000110001110110000000000001000000001000000011100101111001101100000011100000001000001100001010011001000000000000000001011100001000001001110100010000000000010000100000011110100000010100000100001001110000000011100000000000001001010101000000001110101010000010000000010110110000010101011100101001101110001100100000011010000011001101100011100001100000000100000010000000011000100111000000000000011011011101100000000000100011100000100000001111010101001001001001000000001111010101000101001000011010100011000000100111101111000100000010000010000000011001100100011000001101000010001101100001000010110000100100011010001000100110101000000000000000001110010110101101001000001110001000000010000100100101010101000000110101011001001010100110000101011000000100110110111010010011000011111111010001000100000000000000101001111100011100001010100010110101110011011100101111101101001010000000000000000111000001000000000100100001010000100000000011110100010000101000000001000100000100010000000000111100001001001000101100100001000000001101000101100000000000000011001000001000011010111011000011000011101000010100001010100111111000100000010001001010001110000111110000100010000000100000101010010000010000000110000001000000010110111011101001001000000000010000000000011110011000101000000100110001100100010110010000100000111001000100011010000000011111010100101001100000010101110111101000000100001000001001000000100000001100000000001010101010101001010000000011000000010001010000000011101000000000001100010000000001011100101001000010000000000100000000000000101000011000000000001100010011110100111100000000101001101111010111110000000001101000010000000000100000011001110010000000011001001010010011010100111100000000101000110001000000000000000110000001101000000000110111000111111111000100000011100100000000001011011010000000000010000000111001111011010001110000100010101101111101100000110110110111101001111111100010000001001001000001001000100000000101010000010100001101010101001010001001010000010111101001000000111111011101010101001000010000101011101101100101000001001011010011100000000000001001001101000101000010000100000010000010000001000010111000001000011000011000000000000001001001111000000111010010011001110101111001001101000001100000111000110110000100100110000101000100000111100001000011001100001000001100101110101110000011000100101010011010000000100101001000001100100011111100000110111000000001000001010001100111000000010101100000000001010110011000000010000101011110111001000000010010111011111000011001011101100000001111100101000000000010110000001001100011001100011000001110111110000000011111111001000000000101001001000011011001110000000100000000111011001011000000001000001101010100011110000111111110011100111100111001101000111101010010000011101000000000000100000010000010001110111100110001011010000000000010100000010100101110100110111011101111010011110000001011101111011010001110010000000101010000000101000000000001010000000001000100100001000100001001100010101101000010100001000010110010011101111001110010001001111011010111101000011001001010010010100001010000000001010001100000001000010011000010110110000010001111000110100000000010000001100100001000001001111000000010100011000111111011111111111111111111111111111111111111011110111110111011101011010111111100000010111000111100100011000000011101110010011010111000000111110100111001011000011110100011111001111000110101001111111001010010111111010001101110101111001011111011011010000011111111000110100010100110100001011111111110000000100001000000001110010110110
