# Supplementary material for: An enormous potential for niche construction through bacterial cross-feeding in a homogeneous environment
Source: PLoS Comput Biol. 2018 Jul 24;14(7):e1006340. doi: 10.1371/journal.pcbi.1006340 (PMC6080805; doi:10.1371/journal.pcbi.1006340)
Supplement: S1 Dataset — The folder contains 500 files, each corresponding to a random network obtained sampling (Methods, section Pan-metabolic and random networks) from the pan-metabolic network. Each network is represented with a sequence of zeros and ones where one and zero indicates presence or absence of the reaction in the random network respectively. (ZIP) [file pcbi.1006340.s007.zip › 2583/network_2062099_19_10000]

0000000010110000000100011000100000100000000000000101000000001010011001000000010001000000100010101011000001000111110100110000000000101001011111100000010110011001100100010001000101111001101001010001000010110000110111000011111011100000000000110110100001000001000010000000001100100001000100010000001001000010000000010000000000000011000011110000000010010111110110100001000110000110101001000000000000100101001111101010000000000000000001000000001011100101101010100101010001100011101100101000000000000000011000000100000100101001000000001010100000101001101100110100100110000000111101001011000000001000000011101111001000111100001001110110000101011011110011000000001100111110100001000001000000000000110110110001100100111010101100011000100011101110110011010111100100000000000000110011001000100110110111010100100100101000000010010110111100000000000000000101001011000010000100111010110111110001001000001000000000011101101100000011000000000000010000000001011010100100001011110111000011100111101100000110111101111000110110001100000000001000001010111101110010011110100000000101000000000100000001010011000000010000000000110000101000110001000110010000010110000100010100000001000001010001000100100000100000011100101001101000110100000010000001000111111000111100000000111001011111000011001101011100111111101010010000001100100111111110000001000110000111011001110000000100001101000001010100000000011100000101100000010000110100000000000000011111000101001101000011110000001111010000011000100010011100100110101000000010010101000010010110000101000101001000000000010000010110010000011110101010101000000010000100001001000001000000000110011010011000111110110110000000010100000100001010000000000010000001110110100000100100000000110101010101101001010011110001000000111000011011100101011110001000011101100011000000000110001100000000000010000001101001101100000010000000000001001010011010000000000001000111000011011011000100010110010001001111000010000100000000110000100110100000111000010000011000011000000011111110100000100000000000000010010000100111110001001111001100110000111100111011100000010000000001001110101101110000001010010100100110000000000010001010100010001010111010011100101000010010100001110011101001001000011100101001100101101001100000001000101001101011110110000111010001010000111001100001011110011011110011100010001000000111100000010010000010000010010011110000000111010010001001001000011011001011000010000001000000000000111010111110110101111100100000001001010010100100000000110010001000000010001000000100110000000001100010010111001000000010001101100100100100100100010100000000011000110100101110000000000000110000100011011010101100000011001011000100001101110100001000011110110011000101000100100011001000010000100001100010011111110110000100000011001000010000000000011101000111101000111110010000000000000101010000000001000001000011010100000111010101001000110000001101101101011001010110011000100000000000000010000000000001110010010110110101111000110000000000000100110000111000000011100100100000000001001111100000000001101001000101100000000100000000001011001010010100011011011001000000000000000001010110010000000000001000100001101001101111000100000001100001000110001011101001000001011010000010000000101101110001001101000111101000000011011100111010000110001100000000110010000010001000001010011101000001000100110000001000110000001010100010010001001001111001011100000010000001000000100000110100011110110101000110001000000000000110100101000000000000000111010000010000111001111010100010100110010001000100000001110001000010100000001100001110110101011111000000101010100011100010000101101010101010011100000100010000100010000010001100111000010100000000000000001101011010100111100000000101001100011011100100111111101100001001100000010001010100000000000000100000010000000111000111011000000110001110110000001000001000000001000000101110011111010001100011111100000001001000101101000001101100000000000000010010101001000000000000100110001000000010000000000011110000010011100000100001000001001010110000000000000001001110101010000001100101010001010100000010110110000010101001100001001000110000100101000111010000001101111000010000000101000011100100000000000000001000101110100001010010111011111100110000000000011110000100000001111101101001010010001000000001111110101000100000100001011100000000100010101000101000111000000100010100000011011000100001100000010000011001101111001001000100000000100000100001001111111000000000000000001001011010110101101001000000100000000000101000100100100010011000000010000001001001011000000000111011010010111110000101011001001000010111010000000000100000000001000111111101000011110001101100010011011111111001110100101001101001010000000000000100010001000000010000110001001010000101001000101100000010001110100000100000110000100000000000011101100001001000100111101100000010010001110100100000100000000000010001001000000011010101010100010001011001110011000000001000111100110010001010001101001000110001100100110000110000010100111010111101100010000000100000000000000000110111001101001001000100000000010000000011110110111000000000000101000100100010010010000011000111001000100011101010001011111101100010000100000001001110100101000000011100000100011101000100010101000000000011010001011110011010000010011000000010001110000000011100100000000001100000101000001100100101011001010000010000100000010101000111000000000101000110100011011010010111101000000001001001100101101100010000000101011100000010000100000011010100000000010001000001010010011010100111111000010000000000001000100001001000110000000101010100011010111100110111101011100000001000100000000000001001001000000000010101001000101001001010011110000111010111100010111100000000100110011101000101111111010010000000001000001101000000000000101010000000100000101010111011110010011010000000111101001110011111111111110110101100001010001111010111111101100010001000001100111100000000000000001000011000001100100010100000000100001000011001110100000000000011001111100000000001000000011011000110010010010010101110110111001000101001001110000111001000010000000101110001000000000000111100001001011011100000000001010001110010110100011110000101010010010000000101011001000001001001001111100000100010000000000011100010000000110000001000011100000000000011110001000000010001010101100111001101000110001110001111001101011001101101100101110110101000000010010100000001100110011100100000000000001111110000001010100011101110000000111010011000001010001110000000101000001111011101111000000001000000000000100011110000110111110011001111100110000001000101011100010001010001000000000000100000000000110011000111100011010011111000000000010100000000101011000000111110011100100000001010000001111010101111001000011000000100100011000010001100010010001010000010010010100000001000100000001001010111001000010100001000010110000000110111001110000011000001101110110101100100001001011000010000001000000000001011001000000001000010011100000100110000100010001000010100000001000100000100100110111000100101000000000100011000111111011111111111111111111111111111111111111010001111111111111011011110000000100101011011110111110100010000010101101001010111010111010000011100011101111110011111111100000111101001100111100011111111101111111010111000001100000011111001110111011110000000001111110110010110010011110111001001001100100000000000011000000101101110000010
