# Supplementary material for: An enormous potential for niche construction through bacterial cross-feeding in a homogeneous environment
Source: PLoS Comput Biol. 2018 Jul 24;14(7):e1006340. doi: 10.1371/journal.pcbi.1006340 (PMC6080805; doi:10.1371/journal.pcbi.1006340)
Supplement: S1 Dataset — The folder contains 500 files, each corresponding to a random network obtained sampling (Methods, section Pan-metabolic and random networks) from the pan-metabolic network. Each network is represented with a sequence of zeros and ones where one and zero indicates presence or absence of the reaction in the random network respectively. (ZIP) [file pcbi.1006340.s007.zip › 2583/network_2062099_18_5000]

0010000010100000000100011110000000110100010000100001000000001000010111100000010001000000000011001010110001000111110110010000100000001001011110100100110110101101100000011001010100111100101001001101000010110011111101000010010111111000101011100111000000000001001010000000100111001001101100110001001000000000000000000000000000000011000011101001001001010011101110011101000110010011011001000000000001100100001110100000000000000000000000000000001011111101111001000111010000101011101111011010000000100001110100000101000100100000000100101001100000100001100100100100110100000100010101001110000000001010000111110110111100111100001001101100000101010011000011001100001100111111100000000011000000101000110110111000000001111010101100001000100000100100010001011101100000000000100000000011001000000111110000010010100001011000010001000010010000000001000001000001001011010100000110010110010011110011001000000000000000011001101010100011000000000000000010000111011010101100000011110100010011100001000110000100101111101001110111100100000000001000101010000011011010011100000000000000010001000100000000100001100000000000110000101000110000010100011100010000100100110111010110000001001110000001000100000000000000011010011001101000100100000011000001101111011000001000000010100000011100000001001101111110111111111001010000101000100011001101000011000010001111111011010000100000011101000001010100010000001010000100000000010010000100000000000010011010001001111101001011010100001111010000011001100011000111110010001000000001000111010110010110001000000100001100010010000010000110011000011100110010011010000000000100001101000011000000000000011010010000010000010010000000010100100100001000000000000010000001010101100100011100000000110100011111100001010010111101010100110000011111000011100101001000010110100011100001011110011100000000010011001001101001001100000010000010000000001001010000000000001001011110000010011011100010100010010001001000100011000100000000100000110110000000110000010000000111110011000010100101100000000000000000000000000111110100110001001101001010100000111000101100000000000000000001101110010111110000000000010010100100000000000010011010100011001010001000011000100000010011001001110101110010001001110000011001100111011101000000001001111100001000010010001111111001000010011100100000011111010101110010000010000000010001000000110010000000000010000001010100001011111010001001001011001001100000100010000001010000000000111000111111110101100000110111111001110111100001000000100110001000000000001000000010010001000011001011110110011010000010001100100101100100001000110100001000010100110010001010000000000011101010100011101010001001000011000100010010001100110100001000111100110011010101000100010010100101000000000001011001101111111010100111000011000000000001100100011001101011101010010010010100000000000001010000000001000000000010001100001101111100010010111000001101100101110100110110011111100000000000000011100000000100110010010000100000111001110000000011001111111010101000100011000100100000000101001110011110000001110011010101000000010100000000101011000111001101001010011000100000000000000001010011001000010100000100011010010010011001101111000001110101000000100011100000000001011110000010000000001011011000000001011111001000000001010000011010000110100110100010111010000010001100001100001110110010001111010001000010110001001001100100010011000110101001101000000010000011100000100000110001011010010000110100011000000000000111100101100000000001011110000000010010100001010000100100101101010000000100100001110001000010100010001101011111101111001010000000100011011011000000100001000001001111111100001100010100100100011011011001111100000100000000000000000000111010100111100000000100000100011101100100111110100100000000100000010101001100000000001100100000010000011010010101110010000110011100100100001001100000000001000000000110100011010101110001111000000001011010101001100011001000000000000000011001100100000001001010000000000000000010000000001001110100011000000000100111000111001000100100000000000001001110101011000000010000010001010100000010110110000000001001100011001100100001100100000111010000010001111101000000100101000011100100010000000001000110010111100000011011001010111000110000011100001100000100000000001100101111010110000000000000110110100000000000100100000001011000100001011101111000101000000100010100010101001000100101000000011000010001100111000000000100000100100010110000000011010111001000000000001001000110110111001000001000101001011001110110100000111010111000100110001011101000100100110000101011011010110100100110001010010000011101111010000110100000000001000001100001110010000101001100010011110101001011111000110100101001010000000000000100110101001010000000010100001010000101000000110000000000000001100000101000100000100100000000010000101000001000100000100100001010000001000100001100100000000001001001001100000011000101111000010000001101110110011001011000111110100000001100001100100100110001111100000100100000100100000010000001100010000000110000000000000010110111011101001011000100000010101000000011110011101101000000100100011001100010000010100011000111001001100010001010001011100100110111101100000011001110110100010000011101000000010111000100010011100000000001011100001100101000000000000000000010001100000000011001110100000000100010101000100111100101011001110000010100100000001000001111000000000000000111100010011000100010101000000100001001100011111100011000001001101110010000000000000001101110010000001010001001100000001010101111100000000111000110001000100001001000110000000101010000101000111100111101101000000000100101100000000000100001111000000000010100100101000011011001001100000101000000101000100101000110010011011101000001100010010100000000001000001101010100000000100011000010100000100000001010010111001010100010111101101111111010110011100010000110000010010111001111101100101010000001001100111110000000000011001101100010000100101001110000100000000000011000110101000000000011001011010000000001001101000011110101101010001001011110110010001000100101001100000100100011110000000001100101000100000000001100000001010010000000010001101100010110100100011110100100000010000000000011001000000000101010011111100000010001000000000001110010000100110000000010101100000010001011111001000000000011011011110110000101100110000101100010001111011010011100100101110001101000000000001000000000101010011001000011000001101011100000000010011011000110000000110000000000011111011000000000101000000111001101011000000001000101001010100001010000111111110001000111101010000100000111111110010000001001010000000000000000010001010001100110000010010010010000000000010100000010110010010100100011011101111000001100010010110110101101100001110010000000101000000010001000010000011110000010011010100000000000101001000100010001100001010000001000010110010011101001000110000010001111011010111100000100001000001110110000001000000000000111111000010001000000011000111110010000000010111000000000000011010100001011000011110100100111000010110000001000111111111111111111111111111111111111111111111101010111111001110011001011110011110111010111000011110100000100011101111110010100100011000000101111010101101000011010101101101000101110010110011111111110111111110111001010101110110110111001010011111001110000001111111011000110100010110100001010110100110000000100010000000101100110001010
