# Supplementary material for: An enormous potential for niche construction through bacterial cross-feeding in a homogeneous environment
Source: PLoS Comput Biol. 2018 Jul 24;14(7):e1006340. doi: 10.1371/journal.pcbi.1006340 (PMC6080805; doi:10.1371/journal.pcbi.1006340)
Supplement: S1 Dataset — The folder contains 500 files, each corresponding to a random network obtained sampling (Methods, section Pan-metabolic and random networks) from the pan-metabolic network. Each network is represented with a sequence of zeros and ones where one and zero indicates presence or absence of the reaction in the random network respectively. (ZIP) [file pcbi.1006340.s007.zip › 2583/network_2062099_18_25000]

0010000000000000000000001000100000100101000000000001000000011100101101100000010001000000000000101000100001000110001110110000000000011000111111100100110010011000100100000001010111101100111101011100000000110001110100001000111111001000100110111111100000100001000010000001101110101011001100110011000001000000000000000000000000000011110000110000000010010111110111011001000100010100011000000000000100000100001111101010000000000000000001000000001001111111101001100010010001101011111110101110000000000000111110000101000100111001000000100011100000101001100000110101100110000100001001001011000000000100101011011111001100011100001000111100000001010001111001000100011110011010100001000011000000001110100110111101100110011010101101010000001010111010110101011110110100100000100000110011001000100111111010010100000000010000010011100111110100100000001001000000110101100000100100011011110010111011101000000000100000000011111000100011000000000000010010000111011110101100001001110111111010100111101100000001001111100100110100001000000000001000001010100001010010001110000000000101010001000110010001010101100000010000100000011000011000100101100010111001100111000000010010001000001101010000001000100000100000111001111001101001110000000011000001001011001000000100000010110000000011100001100011101100100010100001010000011000110101011111000110000110001101011001100000000100011101000000010100010010001010000101100000000000100000000000000000011000011111111101001010010000001010000000000010000110010010000100000000000010000111000000110110001000000101011110010000000000010110011000010111010000011000000000010000001100100011000000000100000110010000110010110000000000010100110100001010000000000000010000110111110001000100000000010100100101001001000010111001000000100000011011100001100001000000011110100011100000001001000100000000000010001000101001111100000001010010000000001011000010000100000000011011000010011011110000110111000000000100000001000100000000100010000000100000010000010000001110010001000001101010100000000000000000000010010001110111000000001111100100000000001000101001110100000000000001100110011100100000000110010100100010000000000000010010000001100010001010011100100000010011101000100101010000000001101000010101000101101100000000000010111010100010010011001111111001000010010101110010001111010011110000100000001000010101100000110000000010010000010011010000000101110100001000001000001001001000100000000001010000000000000001110101111101101001010000011011010010100001000001110101001000010010000010000100110001000011001011000001111000000010001100010000100100101100001000000000001101110110100101000000000010011000110011111010101101000010001111100110001101101100001000011110010111000110000100011011100011010000100001010111011111001010000011101010000000000001100100010111000100100010001001010000000000000100010000000000000011100011001000001111110100010000100000001101101000100101110011011100000000000000000011000000000110001010011110110100100000011000000011100000010011001000010001100100000000000101001111011000000000101011010100000000010100000000001011011111010001110010001000000000000000000001010111000000010000000100110001111000011111101111000001000101001000100011100001000001001110000010000000001010011001001000001111001000000011000100001010000100001100001010100010000011000100000110010000110011001100010001000000111001101001110100000001001000111011111100100110000001000001100000110101011110110001100010000000000000000110100111100000000000001111000000000000111001011010100110100101101000000100100001110001000010110000010000011111100001010001100010000010111011100110000100001100000110011100001100010000000110111010001101111100010100000010000000000001101010100011100000000101001101001010100101111111101100001101100000000111010001000000001000100000010011001010001101011000000110011110010100001000001000000000000010010100101011011001110011101100000001011000000010100011001100000000000000000000101011000000001110000010001000000010000100001011110100000001110000100111001101001010011100000000000001001110101010000001111110000001010000000000110110000000100001100111001101010000100101000111010000011101100100101000001001000011100100010000000000001010011000100101010011000000101000010000000100001100000000000001111010101111011001000000000000011000101000000001100111011100011000100111101001111000111000000100010000001111000000000001100000111000010001101101001000011110000000100110110101000111011010000000000000000001101110101001111001000000110001101000110010100100100010110000000000111011101001101100100000011011011010010110100100011001010000011101110000000110100000000001000010011101100011000101011100010111111111011111001101011001101001001000000000000001111100001010010000000001000010000001101001101010100010000111000000100000110000100000000000011001001001001001000001111100000010110000010000101000100000000000001001000101000011010000001001011000011101110001101000011100111110010100001010001001001100110000101100010100000000010100111100000110100010000000110000001000000000110111011001001001000100000010110000000011100010000100000000100011011001000010110111100011000111101001100011001010000010111101100011011100000011101110101101000000010100000000001010000100001101100000000001010100000110011000000010000000000010001110000000010101010000000010100000101000101001110101011001010000000100000000011000001111000000000101000011000001111100010010101000000000001101100100111110001000001101110010000000000000000010110110000000001011001001010000000010100111000000010001000100001000100000001000100000000111010100010010100100100110101011000000110001100000000001011011111000000001000111101111100011000000011110000111000011101101111001000110110011011101001111111010010111001000001000001001000100000000101010100010100000001000001010010011001011100010111111101110110100111111011000000111000000000011000101101001100010001001001100101110000000000000101100100000001100101011100000100100011000010000000000000011000011001011100000000001000100011010010001101010000011111000110011001001100101000110000110111100000000000000111101010100000000011100000000011011000000010001111000010010010100011110100101000110010000000111111000000101101111001011101000000010000000000011110010000100111000000000111000000010001010110011000000010011111011110011001100000100000111010111001011010001111100010000100100001000000010011010000000101100011100000011000001000101110000000011011101110000000000101010010100011111010000000000000000000111101100010000000000000001001010110001110000100111100011100111101011001001000111110110010001000011000000000000100000000001110001010011000011101010110000000000010100000011001001110000110110011001110000001110010010111010010110000000100100000000101001000010101000010000011010000010010010000110000000100001001001110000001001010000001000010110010000001011001101000001011100011010101101100101001110011000010100001010000000001111111100000001000000011100100110100000100011001000010100000000000000000000000100111001101101000000110100010000111111111111111111111111111111111111111111111100001110111011111101001001001111111000001010111111110100001000000101110101010011010011001000001010010101011100010101111110011111101111110101011111101100011111111011010111101001011110111001011011011100000000011111111001110111001111001001111111001100100000000100010000000011111010111010
