# Supplementary material for: An enormous potential for niche construction through bacterial cross-feeding in a homogeneous environment
Source: PLoS Comput Biol. 2018 Jul 24;14(7):e1006340. doi: 10.1371/journal.pcbi.1006340 (PMC6080805; doi:10.1371/journal.pcbi.1006340)
Supplement: S1 Dataset — The folder contains 500 files, each corresponding to a random network obtained sampling (Methods, section Pan-metabolic and random networks) from the pan-metabolic network. Each network is represented with a sequence of zeros and ones where one and zero indicates presence or absence of the reaction in the random network respectively. (ZIP) [file pcbi.1006340.s007.zip › 2583/network_2062099_18_20000]

0000000010100000000000010110100000010000000000000111001000011110011101100000010000000000000010100000110001000110011111110000100001001001011011100100110010111000000100001001000100011110101101010100000001110010111110001000000011101000101100010100100000100000011010000000100100001011001000000010100101000000000000010000000000010011110000101000001011010101100111111101001100000000011001000000000101100100000100101010000000000000000000000000000010101001011110110110000001111110101111101110000000000000110101000100000100100001000100010010100000001001100000000100110000000100011101001001000000001010001000111010101100101000100001001010000001011010110001000101001110111011100001000011000000100010000110101001000010110011101100011000100000100101010001010101010000000000100100100100001000100110111000000010100111011000010010110111010000100001001000000000011000010000100110010011010010110010101000001000100000111001111110000011000000000000010000000000010100101100001010110111010011000000100110000111000001110100110010001100000000001000101010001011111110011100100000000000010001001100010001100001000000000001100000011000111000110111000111001001110011101110110000001001000101010000000100100000100000111101100001101101100100000010000001100001011000101000000000110000000011100010101101001011101111011011000000000000100111110111100111000011000101101011110000100100001011000001010100010010010100000000000000000010100000100000000000010001010001011000001011010000001111000000001001100011010100010000000000000011010110010010110100001101000001011010000001000010010010000100010100001010001110000010010100000110000001000000000100000010011000001000110110000000010100010000001010000000000000010000110010100000101000000000011101011110001001110010110001000100011000011110100111100111001010001101100011100000010110010110000000010001001000101001101110000010010000000000001011001110000000000000011010000011001001000010100011010001001111100010000100000000100000010100000000011000000000011110110000000000100000100000100010000000000000010001011110110001001111100000101100101000100000110000000000000001101110010111110001000010010110100110000000000011001010100000001000000010001000101000010110101001100011110001000000010100111101000111111001000000001011001010101001101110001011010001010010011000010011001011010101110010100000001000000001110000110000000010010010110001110100000010010000000000000000011011100011000010000000000000000000111010111110011101111101010101000111110010100101000000110010001000010010001010010000110011000000101010110111010010000100001100010100100100000000100000000000001000110010111110000000000010010010110010001011101101000011001110000100001100111000001000111110110111110101000100000011101101010000100000100100101011100000000111101000001000010001000000000110000100101000110001010000000000010101000000000001000000100010001100001011011101011000101000001100100000011100000011011111000000000000000011100000000000110001011101110100011001111000000000000010100001011000110010101100100000001101011111110010000001001011010101000000001100000000110000010110001001010011010001000000000000000001010000000000010100001100110011000110111001101011000001100101001110010011100001000001110010000010000010100111001001001100011111100000000000001100101010000111101010101000101010000010001000001100001111001010000001010001001000000111000010100111000010001011100001011000100010000001100001000000010001011010011100010000010000000000000010100110101000000001010110010000010000110001111010011110110011111001000100110000110001000000110010101101001110011101001110100000101011111001000010000001110010100111111000000110010000000111000000011111011100001101000000000000001001001001101111100000000001000110001010101101011110111100000000100000000011010000000000000000101000011010010011011001110010000110011000100000001000001000000000000000011110011001000001110011010100000001001011101011100011001000000000000000011000100010000001001000100010001000000000000000011001110100000011110000000101001011000000010100000000000001001110001011000000100101000001010100000000110110000010101011100111001101101000100101000010000000000001111000111001000100000000100000010000000001001110110110000101011001100111100000010000011000001100000100000000001110000111000110000000000000111001101000100001100110001100010000100111101110111000010000000000010000010101000100100001000000010000011001001100001001011110000100100101000101001011111111000000000000001001100010011111101001000001111001000001111000100100101011000000100100011011001000111000010000101011010000110010100001011000011000011101011010001011100000000001000011110111110010000100011000010010111110101011100001100100101001000000000000000000110000001010010000010000001010000101101001010010100010000010000000001000110000100110000000011000101001000001100001100100000110000000000100100000100000000000010011000010000010010011001000010000001001000001110000001000111111100000000100000001111100110001111110110100110000010100110011011100000010000000110000001000000000110111010101001011000000000010011101000011100111111101000000000100110001000110010000000010000001100000000010101010000011100110110011000100000010000110100100010000110100000001110001000100011101100000000001010101010110111010000010010000000010001010000000011001110100000001100000001000101111100100011001110000010000100000010101000011000111000001000110000000111010011010000000000101001001111000111010011000100001001010000000001100000011111110010000011001000000010110010010111111101000000011000110001000000001001000100000000111010100110100110100101111111110100000111100000000000000110111010000000000000001100111011101010011111100000101000111100011101001000110010111101101000101111110000100000000000000001111010100000000101010000010100001100010011100110110101010100000111110101010111101111011001110001101001010010111011101101101000010001000011100011100000000000001001100111000100000010011110000001000011000001001100011000010001010001111110000000000000001001000100001000010001010101110100010001000001101001100000100111111100000100100111100111100100000111100000000011001000001010001011100100111110100011010000100010110010000000001111000000000101111011111100000100001000000001011011010001100111000001010111000000000001000110011000000000010111001111010001100000110011100010010001001010011001100110001010111101000000000001111000000100010001001000011000001100111000000000011010001111110000000101010000000001111010010000000101000000111001100110000000001000101100010100010110000010101110011101111101011000001000101111100010001011111000000000000100000000001010011110011100010001011111000000000011100000010111111110000101111011100111010001100010000110011111011111000110100000000101000000000101000010010001110010010011010100010000000100001000001010110001001010100001000010000010010000011001110010000000001111110111100000000001011000110010000001010000000000011110000000001000000001010101100010100010000101000100000000010000100001010100111110101001101000010010100000000111111111111111111111111111111111111111111111111010110101100011010011001010001101101000101110111101100000100010001110010010101100010010000011101100111110101000010100100100111100101101101111001110111111110110111111100101101011010111111110111011111100000011111111101000100001111010010100101011111110000000000010000000000111100101010
