# Supplementary material for: An enormous potential for niche construction through bacterial cross-feeding in a homogeneous environment
Source: PLoS Comput Biol. 2018 Jul 24;14(7):e1006340. doi: 10.1371/journal.pcbi.1006340 (PMC6080805; doi:10.1371/journal.pcbi.1006340)
Supplement: S1 Dataset — The folder contains 500 files, each corresponding to a random network obtained sampling (Methods, section Pan-metabolic and random networks) from the pan-metabolic network. Each network is represented with a sequence of zeros and ones where one and zero indicates presence or absence of the reaction in the random network respectively. (ZIP) [file pcbi.1006340.s007.zip › 2583/network_2062099_18_15000]

0000000010100000000100000000000000000101000000000011000000011111011111100000010001000000000000100010100001000110111100110000000001010101101111100100110000011000100100000000010100001101111111011101000011110010111110000011000001111000001000011010000001000000000010100000101101100001100000110011101100000000000000010000000000000001100010010001001010110111011111110001001100000000011001000000000100100101001110000010000000000000000001000000001010110110001011100010100010100111101000111100000000000001001111000100000100010000000010010011100000100000101000111100110110000100110001000100000000000010101000010110010100110100001000111100000001011011010011001101001010011111100001000011000000101000000100010001000010111010101100000000000000111011110111010101110100100000100100010110001000100111110110000010100100000000010000000011111100100000001001000100101100110100100100110011110110110011101000001000000000011101111010000001000000000000010000000111010100101100000010100011110011100010100110000101100011100100100011100100000000011000000000111101111010001000100000000100000011001110000000010110000000000001110000100000011000110100111011101001100111000001110000000001001100000001001100100001101000010000001000111101110000000011000000101101111000101000000000111001001011100011100111010110101111110010000010100000110111011000100110000000000101101011010000110100001011000001010100010000011000000100100000000010000000100000000000010011010011111101001011110000001000000000000001000101001010010000001000000010000111010000110100000101000101001010010010000010000010000000011110111010111100000010010100001100100000000000000100001100011000011110010110000000010100110100000000000000000000010001110010100100111000000000101101010110101001010010111101010000111000011010100011010000001000011111100011000000011001001010000000000011001001101001111110000011000000000001001011001100000100001000010110000010011010110110000010000001001011100000000100000000110010100100100000111000000000011110110010000011001111000000100000000000000100010110111001110000001111101100110100011001101110110100000000000001000111000110110001000110010110100110000000000010010000100011100010010010010101100000010011101001000011110011001001111100110100000111011101100000000000111000000011110110001111111001000010101101010010011110010011110011000000000000010011010000010000000010010000110011111100001110110000001001001010001110001011000010000001000000000000001001111101101101100000100111010011110111100100000000000000011000010000000000010000110000000010101010110111101010000000000101110101100100000100001100000000011101100010101011000000000010110000100010101011001000000011001010000000001100110100000000111100000010100101000100011011100100000000100001011101111010110010000111001111000000000001000100011011101101100000010101010100000000010100100000100001000010100010000000000011011100100010000001000100100001110001000010010110100000000000000010100000000000111000011011000100111000110000000001110100100000011000000011100100100000000101011110101100000001110011010101100000000000000000111000011001001100011011011001000000000000000001000000010000000000000100110100100110101001000100000001110101001000100011101001000001110111000010000000000101011000000111010101101000000010011100111010000110000000100000111010000011000100001000010001111011001011110000001010111001100000110011010010001111110001111100000110000011100001000000110101011100111110110111001000000000000110000111000000000001010110010000000010010001100010101110010100100001000100000000110000000010100010001101001111110111000110000000100011111001100100000101011000101011011000001110010100100010101000011111011100010000000010000000000001010000000101100000000101000111001010100001011111111100000000000000010010011001000000001000100000011011011101000111010010000110000110100100000001111000000001000010111110000111010101100001011000000001000100001101000001101000000000000000000000101100000000001110000100000000000010000100010011100000001011010000100101001111001010000000000000010001001110101000000000001010010000010000000000100110000000001010100001001000100000100101010110000000010101100101001000101000000011100000000000000000001100111010000100000011001110101100110000011000011110000000000001110111001000000001001000000001011110101000100001000001001100010000000011110011100000011000010000000000010111001000100101000001110000001001001100000000011110000100000011110000000011011101001000000000000001111110010101010000001001100001010001110010100100010011010000100100101011101000000100110000011011001010100100010110011001001000011111111000000111000000000001000010111101010001010100111000010111110111101111011101100000101001001000000000000000111001001010000000000101000000000000101000001000100010001101100000000000110000100110000000010000100000000000000100100100000100110000101100001100000000000000001011000101000011010110010101001000001001010000111000001000111110100010000110001100111100110001110110110100110000110100101011011101100110000000110000000000000000110111001101001000000100000000000000000011100111100000000000100011111001100110110110100000000011101000100010010000000011111101110011000100000011100100100001010000100101000000111100000100000011100000000011011000010101001010000010000000000000001110000000010000100100000010100000100000101001110100011000010000010100000000000101001011000111000101000010100001111110101111100000000101001001100011101010000000101011101100000010001100000011111110000000010010001000010100001010101111001000010111000110001000100000000100110000001011010000110100111100111101001010101000111000100000000001110001111000000000010011101011110111011000010100000111010011001000101000000110010010110101001111100001010101001001001000000111000000000000101010000010100001100000111011011110001011000010111101101001111111110010110110001111000000001111011110101000100010001001011110001110000000000001101100011010101000011001110000010100001000011001000101000000000001000101110000000000000001001000110010111010011000001110110111001001000101001110000111100000010000100000110100111100000000011100001000011000100001000000111000100110010100001010100100010000000000000111111000000101101111001001000000110111000000000000100010000010101000000000110000000010000000111011000000010000011011110110001101000100001110010100000001011000101101110001011100100000000000011001000000001000011100100000000001100111110000000011110000110100000000111001000000001011011010000000101000001111101100111000000000000100100010110000010000111111100011001111100111001000000101011110010000000011000000000000000000000001000011100010000110011001110000000000010100000011100100110000111111011000010110001110010001101011101101110001101100000100101010000000001100010010001010000010000010100100001000100000100101110011100001010100001000010110010000011111011000010000011010101010110101100111001011010110010100001000000000000100100000010001000010001110000110110100000000111000000100000011010000001001100001110101101101000010100100000000111111011111111111111111111111111111111111110100101111011111101111111100011110110101010100011111100000010000010101100111010101000011010000001011100111010101101111101101000101101111100010011001110011001111111000111110111110011000011011110111111001110000001111111011100100101011111100100111110010110000000100000000000111111110100010
