# Supplementary material for: An enormous potential for niche construction through bacterial cross-feeding in a homogeneous environment
Source: PLoS Comput Biol. 2018 Jul 24;14(7):e1006340. doi: 10.1371/journal.pcbi.1006340 (PMC6080805; doi:10.1371/journal.pcbi.1006340)
Supplement: S1 Dataset — The folder contains 500 files, each corresponding to a random network obtained sampling (Methods, section Pan-metabolic and random networks) from the pan-metabolic network. Each network is represented with a sequence of zeros and ones where one and zero indicates presence or absence of the reaction in the random network respectively. (ZIP) [file pcbi.1006340.s007.zip › 2583/network_2062099_18_10000]

0010000010100000000100001010000000110000010000100100000000001010001111100000010001000000100010001011110001000110101111010000100000010100001110100000111110111001000000010001000011111110111101010000000001110001111101000001001000101000001111100101000000000001010010100001001111101001101100110010100000000010000000010000000000010011100000111001001011000111010111011101000100000000101001000000000100000101001110101010000000000000000001000000001000100011100011010111110001111110101011111100000000000000001101000100000000100000000110101000100000001001100100100101100010000100010001001000000000001100101101111110011100101000100001011010000001011010101011010001011000011010100000000011000000001000000100110110000001110011001101011000100001100010110011001101110000000000100100110111001000100110111000000010000111001000000001100110111000100001000001000100110110011010000100010011110110111011101000000000100000011101111110100001000000000000010000100011011100100000001011110110011011100100101010000110101111100001110100101100000000000000000000011101011110011110000000000101010010000000000001010011000000010001110000011000101000100111111110110000000001001110010100001001000111010001001000100001101000110000011000111101110001000010000000101111111000010100000000110001001001000001101001001111100111010111000010110000100001100001100100000001001101111001000000110100001001000001010100000010000110000100000000010000110000100000000010010110010110000101001001000000001110000000001000100101011100000110100000000010010111010100010110000101001100011110000000010010010110011100010101010010110110000010000000001111000001000000000110011010011000101010110110000000010100100100001000000000000010000001010101100100011100000001011101001101001001000010110101010000001000011011100001101110001010000100100010100000001101010110000000010011000001101001001100000000000010000001001000001000000100000001000001000010011000110000110110000001000001100000000100000000110000000100100000110000010000000110110001000010110011100000100000000000000110000011011110110000001111100100110100001101100010110000000000000001001110110110100000001010000110000100000000000011000010000011101010111010010101100000010011101001001101110011001000100100010101000111111100000000001001111000100010101110000110111001010000001001000011001010011111110001100010000000010001000000010000000000010010110111111100000001011010001001001001001101101001000010000001010000000000101000111111111011101100000011101000010011100100000001010001001000010010000010000110010011000011101001100100001000000100000100110000100100101100101100001000010101010110111011000000000011101000110000111011101101000011000110100110001101100000000001111100100010010110000100011010100101010000100000111010111111011110100010001111000000000001000100000100101101000011111011010000000000000001110000000001000001000000011100001011011000110000011001000100100101011101100011001000000000000000000010000000000110110000011100010101110000001000000001001101110011000000110010000100100000000101001110100000000001100011000101000000010100000000110001000000101101101000001001000000000000000001010000001000010100001100000001000100001001001001000001000001000100010011100001000001011000000010000000100111010000001111000101000000000000010000001010000111001000001000110010000011001100001110000111111001001111010000001010010001001010100111000011001110110001001100000100000011100000100000110100011100110111100011010000000000000010100000001000000000011110010000010010101000111000110010100101111000000100000000110000000010000000111101001111101111011000000010101010100001100110000101100101100110111100001100000000100001001011001111010000000111000010000000000000001011100111100000000101001001000101100000111111111100001001100000000001001100000000001100101000010011000001011011111000000110001000110100000001000000000001000000101110111010001000000001101000000001011101000111010001001100000000000000010001100001000001000110100010001000000000000000011011100000011001000000100111000011000010011000000000010001001110101001000001110101010001010100000010110100000000001001100111001000010000000100000011000000011101111000011000001001000010100100000000000011000000010010000100001011001110101000110000010000001110000100000001000001100111000010000000000001111110101000101001100010000001011000100100101100110000111000000000010000001111001100100101100001101000010001000111000000010100000100100001010001001111010110000000000000000001110110010101010000000001110001011000111110000000101010000000000010000001000001111000100000101011011010011110010010000010010000010011011010000011000000000001000011000100100010010100100100010011100111111011101000111001101001011000000000000001011101001000010000000100000000000001101000011100000010000110100000001000100000000110000000011100100001000001000001101100001010110001110100101100100000000001011011001010000011010100101000000000011101001000111001000100111101110100000110001000111000110001101110110100110000010100000110111111100110000000010000011000000010110111001101000011000000000000000100000011110010000000000000100011101101100110000011100010000011001001000011011010000010110110110001010100000000001110101000010000000101000001001111000100010011000000000011010100000000111000000010001000000010001100000000011000110000000010100000100000100100110100001001010000010000000000010100001111000001000101001001100011111110111111000000000001001001100011111000010000000001011000000000001000000010111010010000010001000000100110011010110111000000010000000010001000100001000000110000000101010100111001111100100111011010101000111001100000000000101111011000000001010111100111110111000000000110000110110010100111101101000110000001100101001111100000010010000000001000001011000000000000101011100000100000101000011011111100001011000010111100101011100101110011111110100101001010011011011111111100001010001001001000111110000000000011101000010010101000000011110000101000011000011001000010000000001011001111110000000001001000011101110110111010001010011010100111000000101101001110000110000100110000100000101000001000100000111100001001011000100000010001001001110010110100011110000100010111000000000101001000000101101000011101000000010000000000001001111010000100111000000010111100000000000001101011000000000000011011100110001000000100000111100000001011001001101100110001100111101000000000001110000001101010011001100011000000110011000000000001110100001010000000111001011100001111011000000000101000001111001101101000000000000000101010110001110000100111110001001111101101001000000101111110010000011011010000000000100000010001000001110001100110111001011000000000011100000001111110110100111111011101010010011000010001010110110100010001001010000100100011000010101000000010011110000011010010000110000000100000101100110100101001010100001000010100010011101011010101010001001110111010111100000001001010010010000100001000000000001101011100000001000000011100110100110100110011111000000100000011010100000111100111100001100100000000010100000000111111011111111111111111111111111111111111111111010110101000111010001010110100111111000010011011110100001100011011111010010000110011010000001110100101110111010100011001010000101011100001011011111011101111111010101011101111101101011111111011011111010000001111110011111101000011100001001111011101110000000100011000000101100010110100
