# Supplementary material for: An enormous potential for niche construction through bacterial cross-feeding in a homogeneous environment
Source: PLoS Comput Biol. 2018 Jul 24;14(7):e1006340. doi: 10.1371/journal.pcbi.1006340 (PMC6080805; doi:10.1371/journal.pcbi.1006340)
Supplement: S1 Dataset — The folder contains 500 files, each corresponding to a random network obtained sampling (Methods, section Pan-metabolic and random networks) from the pan-metabolic network. Each network is represented with a sequence of zeros and ones where one and zero indicates presence or absence of the reaction in the random network respectively. (ZIP) [file pcbi.1006340.s007.zip › 2583/network_2062099_17_5000]

0010000010000000000000010000000000100100000000100100001000001110100011100000010001000000100010101001110000000111011110110000100000101000011010100000110110011101100000001001000110101101111111011101000011010010111101000000010111011000001111001000000000000001001010100001101111001011100000100001000101000010000000010000000000000011110011101000001011111011100111001001001100010000001000000000000100100000000101101010000000000000000001000000000000111010111111110100000011101010101000110110000000100000110010000001000100001000000010100011000000001000101000000101100100000100001001001111000000000110101110000010010100010100101000101110000101011011000011110001001010111111100001000001000000000000000100100000000100011011000100000000001010111001010001000111100000000000000100110000001000000111111011010110000111111000000001000010111000100001001000000100011001000100100110011101100110110011001000001000000000100111101000100011000000000000010000100111010000001100001011110111010011000110101010000000101010100001110101001000000000010000111010110111011110001100000000000101011010000000010000100001000000000001100000011000110000010001001000101000110100101101110100001001001111000001001000100001100000111101001000111101100000000001000001101101000000101100000000111001001001000010100011101001101110111110000000000000110101011111100101000100000111101000110000100100011111000001010100000000000110000101101000010000110000100000000010011110010101010000001010100000001110010000001001000110001011010010100000000011010110010100010110000101001101001010000011000000000010001000011110011000111110000010000000000001100011000000000000001110001000101010110100000000010100000100001010000000000000000001110101110101100000000000010101110101000001010010111101010000101000011010000011001110001010011101100010000000011010010110000000010001001000101001101100000010010000000001001011011110000000001000010010000010001011000110010111000001001101000010000100000000100000100000000000011000000000011100011011100011011010000000100010000000000110010110001111110001001100000110100000011101101001110000010000000001100111001101100000001110010100100100000000001001001000000000100010011000000101100000010110100000001101101011000000000100001101100101011101000000001010011111101011000011001011111000000010110000100001001000011100110000100010000000010110101000110000000010010000010011010100001101111110000001000000011111101011100010000001010000000000101011101111000011100101010011011101010011100101000001010011011000010000000000010100010000000010001010000101011000000110000100110000100100100100000100001000011100100010001010000000000011111000110001111010001000000011001101000000001100111000000001111110100010110110000100111010101101010000100000001001011110110000100101000111001000000000000100000110000111101000110100010000000000000101110000100001000011000011001000001111011101010000101001000101100000010001100101011000000000000000000010000000000000100010011111100001101000110000000011110111100001100000000010100100000000001100000111111100000001001001010100000000001100000000110010000111100001110000001001100000000000000001011110011000010100000000100100100001101011101011000000000101000110011011100000000001011010000010000000000010000000001101011101101000000010011100011010000110001010101010000010000011001100001100011111101001000010110000001000111100000000100001010010001111101011001000100100000010100000100000010101011100111010110001011000000000000101100110000000000000001110010000010010000001010010000100010010001001000100010000110001000010110010000001001101111011001111100010101011001011100100100000111011000111111000001110010000100111111001011100101100011101000010000000001101001001001101100000000000001100011010100001011111101100001101100000010011001100000000000000100000011001011001010111110000000110000100100000000001101000000000000010001110101111000100100011101100000001000001101001000001101000000000000000010010100101000001000010100100001000000010000100000011100000011000100000000111000111000010011000000000000001001110101010000001001001000001010100000010100100000010101001100101001101001001000000010010010000010100100001011001101000000000100000010000000001000110101111100101000010110000110100110000011000001110000100000001111011101111001111001000000000011001100000101001100000010000001000100100110100101000111000010100010100011011011000100101100001011000011001100111000001010110000100000110000100000011011111001000000000000001011110010010100000001000111000111000111110000000100011101000100100100011100000111000110000111011000000111000110100010010000000010101010010000010000000000001000010111111010000010101011000010011001100111101000101111101001001010000000000000101110100001010010000110000001000000001001001101010100000001010100000001000110000000100000000011110100001000000100011101100001000100000110000101000000000000000010001001010000010001101000000001001011001111011110000000000111111110110000110000101001001110001010100110100110000010100111001101000000010000000100000001000000000110111001001001011000000000010010101000011100010101101000000000111110001100100110110100111000011101001000010011000001011110110100001110100000011100110111001000000011101000000101001000100000101100000000011010001011111101010000010011000000010001000000000011000100000000010100010101000100111101100001001010000000100000000000000001101000011000100001010100011011010011110101000000001001101111011111010001000100011110000000000000100000001110000010000000001100001110110000010111111101000010001000000001000100001000100110000001101010100110111111100011101001011101000010101000000000001110110110000000001010101101001011101011010011100000101100010001101100001000110110111111101000001101100010010000000001000001101000000000000101010000000100000100000111100010111101011000000111101101110000110110010001100001100000010001001000101101000100010001001011010100110000000000000000001111000101000110011110000000100011000011000110100000011000010001001110000000000000101000101110111000010001010111010110111000001100100001110000110001000100000000100100101111000100000001100001001110000100001000000010100100111010000001100100101010011000000000010101001000101101100011001001000100010000000000011101010000010111000000010000100000000000011111010000000010001011111101110000001100010011111111111001111000000111101010101010110101000000010011111000000101110001001100000000000011011100000001001101101001110000000110001011100001111000110000000101000001111111001111000000001000001000010110000010000111111100011101111101010001100000001000100000001001001010000000000100000000001010001110010100111111000010000000000010100000010110010010000100110011101010100001110010011010011010111011001111100000000101011000000001100010010011010010001001010100110001000101001100000110011000000010100001000010100010010101101011001010010010010001100101100100110001110001000110100001010000000000011111100010001000000001100100110000100100001101000000100000000010100001111100001100101010100000000000100001000111111011111111111111111111111111111111111110011010111011010011111101000011111111111010000110111110000000100011111101111010100110011010000011111110111010010100001010100011101101101101110001110111011101111111100110111011001111001101111110011111110010000001111111011111100111111110111110001001100100000000100000000000100110010010000
