# Supplementary material for: An enormous potential for niche construction through bacterial cross-feeding in a homogeneous environment
Source: PLoS Comput Biol. 2018 Jul 24;14(7):e1006340. doi: 10.1371/journal.pcbi.1006340 (PMC6080805; doi:10.1371/journal.pcbi.1006340)
Supplement: S1 Dataset — The folder contains 500 files, each corresponding to a random network obtained sampling (Methods, section Pan-metabolic and random networks) from the pan-metabolic network. Each network is represented with a sequence of zeros and ones where one and zero indicates presence or absence of the reaction in the random network respectively. (ZIP) [file pcbi.1006340.s007.zip › 2583/network_2062099_17_10000]

0000000000000000000000011000100000100101010000000110000000001001110011100000010000000000100000001010110001000110000001110000000001001001001110100100010010111000100100010000000000010101101011011100000011010011110111001010011101111000001111100010100000100000000010100000101111100011101000110011101100000010000000000000000000000011100010001001000001011000111111111101000110000111111000000000000000000101001100101010000000000000000001000000001010100000101100000011110011111011101110001110000000100000000111000100000100101001000000110001000000101001100000101101110110000100100001001101000000001110101001001000111100101000101000101010000001001001100001111101011100011010100000000011000000101110110110011010100011111000000100011000001010111000110111011101110100100000000100110011000000100111111110010100000100111000010011110111010000000001000000000101111010100010000100000111110111010010000001000000100000011111111010100001000000000000000010100111010110101100001011110001111011100010101000000011100010100101110010101000000000011000001010101111110110001000000000000101000001000000010001110101100000010001100000000000100000110100111111111001100011110011110000001001001010010001000000100000100000110110101001111101110001000011000001001111101000111000000000101000010111100011101101101101110110001010000000100000110111110011000010000101001111101011110000000100001101000000010000000010000000000000001000010000110000100000000000010010001011101101001011010100001001010000011010100111001100000000001000000001000111000000110100001101000000001000000001010010000110011000011110110010000100000010000100000001000001000000000010000110000000101000110110000000010100100100000010000000000010000001010001110000111100000000100101111111001001100010111101010100100000011110100101100001001000000101100011100001010111011010000000000000001001101001101100000001010010000001001000011010000000001000000101000010011011110110010110010001001011000001000100000000100000100000100000110000010000001111110001100011100110000000100000000000000110010111100011110000001101100000000100111100111011010000010000000001000110010110110001000000010110100100000000000010011000000010101010110010010101101000010010001001001111101000000000001100011101000101011101100000001011101011001010100111001011010000010010111001110011001001011111110011000000000000010000110000110010000000010010000110110100001111110110000001001000011011101011000010000001000000000000011000110101001101101001000111101101010011100000000001010101011000000010000000000100010010000010100001010001100000000100001100100100100100101000011000001000010001010100001101000000000010010010000001001010001001000011001001000110001101101000001001111100010110010100000100100011101101000000000000111110001111111110000111101100001000000001100000011011100010001011111111010000000000010000100000000001000010100000001100000110110001010010110001001001001000000101110110001101000000000000000010100000000001001000010010110000111001110000000000100101001011011000100001001100000000001000011110111000000000010001010101100000011000000000111010001110110000110011011000100000000000000001011100001000010100000100101011001110101001001010000000000001000110011011100001000001111101000010000010001000111000000000001101000000000001010100110010000101100110100010111010000011001000000000010001100011000101010000000010001010001010110010000001000111111001101100100010000011100000100000010001011010111000010111000000000000000111100110000000000000011111010000000000111001011000110010101011001001000100000001110000000010000010011101001111100001001010100010001010111011100100100101100011101110101000001110010000000101000010001111101000001011000010000000001101110010100111100000000101000000011100100001111111100100000001000000010011001101000000000100100000010010111100011101010010000110011010010100001000111000000000000010101110001111011100010010000000000001010110101001010001101000000000000000011001100000000001001100100100000000000010000100010011110100001000010000100101001111000010100000000000010001001010001010000001111101000001010000000010110100000010101011100110001101110001000101000010010000010001100101010000100100000000100100000000000011001000100000000001010011100011110100110000010000011100000100000000111010100111010101000000000001111011101000100001100000000101000000000101010101100000011000000000010100011111000100100001000001011000011001001110000001001100000000100010000100001100110001001000000000001001001110110110011001000000111000000001100010000000101010011000000110011011100000011100100000101011001010000110010110001010011000011101010010000101100000000001000001101111100001010001011100010111111111011101101000011101100001010000000000000000110101001000000000100101001010000000001001000010100000000100100000101000100000100110000000010011101000000001000101110100001110110000111100101100100000000001010001001110000011011010110001001001001001101001001001000001111100100110000000001101011101110000111110110100010000110100000111010100100110000000100000011000000010110111010101000011000000000010111001000010100111100000000000000010000100000010100110000101000110101000000010000000000011110110100111111100000000101100100101010000110101000001111000000000011001000000000001011000001110001010000010001000000010001010000000011000100000000011100010100000101111110101001000010000010000100000001001001011000100000101001010100000110110001011000000000001001100110011111010011000000001010010000000001100000001001110010000011011101000110110011010110111101000010011000010001000100001000100110000000111000000100011111000000111001001001000110000100000000001101111101000000000010000101010001001010000011100000101000101000101100000000010000111111101000111100010010111000001000000001001000000000000100011100000100000000010001001111111011011100010111111101111010010110011111110001111000010010111010110101101000010001001001010011110000000000010100100110010100000101010110000111000010000010000010111000011001011001111110000000000001101001001100011101010000010100010111010000001100101000000000110000001100000000000111000110000100000111100001000110010000001010001110001100010110100011000000101010011000000000110111001000100101000011111001000110111000000001010111010000100111000001000110000000010001001111000000000010010001111110010000100000110001110111111001110001001111101110001101101101000000010011111000001101100011000100001000001110101010000001011100100010000000000111000011100001010011010000000100000001111011100110000000001000000101010110010010000011111100011100111100011001001000101011100010000000111000000000000000000000000100001110010000010011011111000000000010100000001010101110000100010011000100010011010000011110000010111101001111010000100101010000000101000000010001010010010010010000110000000101000100001110000000001010100001000010110010000001011011001010000000111001100111101000101001100001010110100001010000000001111100100010001000000001000110100000100010001110000110000000001010100001111100000001000011110000000000100001000111111111111111111111111111111111111111111110010011111110100111110111011110101111110010001100111101000011000001101111110010011000111001000111010111101001100111111010110000011101011100001100100000101011111111100000010111010000110010111111111011111010000001111110001111110100001101010000101111100010000000100001000000000101100000100
