# Supplementary material for: An enormous potential for niche construction through bacterial cross-feeding in a homogeneous environment
Source: PLoS Comput Biol. 2018 Jul 24;14(7):e1006340. doi: 10.1371/journal.pcbi.1006340 (PMC6080805; doi:10.1371/journal.pcbi.1006340)
Supplement: S1 Dataset — The folder contains 500 files, each corresponding to a random network obtained sampling (Methods, section Pan-metabolic and random networks) from the pan-metabolic network. Each network is represented with a sequence of zeros and ones where one and zero indicates presence or absence of the reaction in the random network respectively. (ZIP) [file pcbi.1006340.s007.zip › 2583/network_2062099_16_5000]

0010000010110000000000011010100000100100010000100110001000001011001011100000010000000000100010101000010000000110110111110000000000110101111010100000010100101101100100001001000000101111111011001101000000010010111110000011111000110000101110001110000001000000010010100001001110000010100000000000001001000000000000000000000000010011100000110000000001111011110111110101000010000010111000000000000101100101000101000010000000000000000001000000000010111010101111010101000011101111101110010010000000000001010010000001000100111001000100100010100000100000101100110101110010000100001101000100000000001110101100000000111000110100100001100000000101000000110011011100011100001110100000000001000000100110010110001010000110110001101100011000000011110010110011010011110100000000100100000100001000100111110111000100000110010000000001110111011100000001000001000000100101111100100100100011110111010011101001000000100000100101111110000010000000000000000010100011011110000100001011100011101011100000101110000111111101111100100111101000000000010000011010010101111110011100000000000100010011001110010001010100000000000000100000110000000000100111000100101001110010000011110010001001000010000000001000100001100000010001011001101101110000000000000000000001111000110100000010101000011100100010100011011101110110001011000010111100110111110011100100000011001100001010110000010100000011000001010100010000001100000000000000010000010100100000000010011011001101010100000010010100001101010000010011100011011000110010100000000011000111000100110110001100001100001000010000000000000010000100011101001010110110000000010100001100000011000000000110001110010000111100010010000000010100110000000000000000000010010000010111110001110000000000100101111110100001000011011101000000011000011111100111011111001010010101100011100001000010011000000000010000001000101001111110000001010000000001001011000010000100001000010010000010001001000000010010000000000010100011000100000000110000000010100000010000010000001110010011100010101111000000000010000000000100010100111010100000001111101010101100001101110010000100000000000001101111101111110001000010000000000010000000000001001000000000101010111000000001100000010111101000110011110010000000001000000101000111011101100000000011111001000001101100001111111000000000000000110011001111010111110000000010000000010101101000010000000000010000100010111100001110010100001001001011010011000011100010000000010000000000111010110111010111010001000101001000010110100000000000000011001000000010001000010110110001000001001001110011110010000100001100100101100100101100011000001000000101110010111001000000000010011000010000101010101101000011001011110100001100111100001000111110110111110110000100100011000000010000000001100110101110011110000111101110001000010000100100001000100111101010011001010100000000000101100000000000000000100001000100000110001000011010110000000101101101011000000010011101100000000000000010100000000011111000010100000100101000101000000011100001010011110000100011101100100000000101001110110100000000111011000101000000010100000000110011001011001100101010000000100000000000000001010110001000010100001000101000010000111001100001000000000101000010111011100000000001010000000010000000001001111001001001001101100000000000010000000010000111100100100010111010000011001100000010001001011011001111010000000010011001100010100011000010001101011001011100100110000011000000100000110000011110010010100010001000000000000001000001100000000001000110000000000010100000001010101000000000111001000100000000110001000010110010010101001111101111001110100000001011101001000110000101110000101011011100000100010000100100011000011100011100001000000000000000001101010000100111100000000101000101011101101100011100110100001100000000000111001000000000001000101000011010001101011111011010000110001100110100000001011000000000000010000100011110010001010011111100000001010000100001100011001100000000000000000000100001000000001110100000001000000010000000011001110100011010100000100101001010000010110000000000000001001110001011000000110110000001010000000010110110000000000011100111001101010000000000010011010000000101101001011001000001000011100100010000000001001010110100100001010010110011101000110000010100001110000000000001111100001111001111001000000001110111101000101000100000000101001000100010010001101000111000000100000100001001001100100111000001101000011001001101001001011110000100000110000000001110010000001000000000001001011110000100010001001001111000101001110000100000111011011000000100000011000001111000110000111011001010000000110110001011010000010101110010000101100000000001000001110100000011110101101100010010001111111111000001001100101001010000000000000101110001000000010000000000001000000100001001000000100010001011000000001000110000000110000000011011000001001000100100100100001010110001001100101100000000000001000001000101000010001011011101001001011101011101110001000100111111100010000010001001111000110000000110100100010000010100110010011111000110000000100000010000000000110111010001001001000100000010011001000011110110111100000000000011100100100100110101000011000000101000000011100000001011111001110111010100000010100100110100000000011101000100011111000000000111000000000011011000011001111000000000001000000010001110000000011001100000000011100000000000001111100101001000110000000100100000010101001011000110000100000001100011011010111110101000000001001001110111111010000000101101100110010010001100000011110010000000000010001001000010011010111111010000010101000010001000100001001000110000000101010000011010101100101110111000100000111001100000000001001111101000000000000110101010000111011001010100000101000000000111101000000000010111100101001011111101000011001001000000001001000000000000100011000000100001101000011010010111111010100000111111001110110000111111100010000110001010011111001101101001100010001000011010001110000000000011101000011010001100111000100000100100010000010001110110000010001000001011110000000001000000011011110111110010010011111110100111000000101001000010000111101111110000000100101001111000100000011100001001010011100001000001100100010000010100011010100101010100010000000000011000000101101110011011101000100101000000001000010010000010111000000000100000000010001011111000000000010000111101111111001101000110001101100000000011011011001100100101011111000000000000001000000000101010011001000011000001111101110000001000010101111100000000110001011000001110000000000000101000000111111100101000000000000001100000110001110000011111100001001111100111000100000011110100010001000101000000000000000000010000010001010010000010011000111000000000010100000001011101110100101111011100101110011110010010011010010001101001010110000100000001000010101100010010011110010000011010100100000000101000001101100001101000010000001000010100010011010011011110010000001101101110110101000100001101001110000100001000000000000110101100010001000010010010111110010100110011011000100100000010000000001100100001011101011101000010100100011000111111011111111111111111111111111111111111111110001111111111000001101011110000111001011100110111100100011000011101110110010111110101001000101110110101111100001110111111100001000100100011101001111111001111111111010001011011101011010001011111011011100000001111111101010111010000100111110001111001010000000000010000000110110110010000
