# Supplementary material for: An enormous potential for niche construction through bacterial cross-feeding in a homogeneous environment
Source: PLoS Comput Biol. 2018 Jul 24;14(7):e1006340. doi: 10.1371/journal.pcbi.1006340 (PMC6080805; doi:10.1371/journal.pcbi.1006340)
Supplement: S1 Dataset — The folder contains 500 files, each corresponding to a random network obtained sampling (Methods, section Pan-metabolic and random networks) from the pan-metabolic network. Each network is represented with a sequence of zeros and ones where one and zero indicates presence or absence of the reaction in the random network respectively. (ZIP) [file pcbi.1006340.s007.zip › 2583/network_2062099_16_25000]

0000000000010000000000011110000000000000010000000111001000001001101101100000010000000000100011101011100000000110101110110000000001001100111110100100010110101101100000010000000011000101111111000101000010110001111111000000100000100000001101110101000001100000010010100001100100000001001000010010100101000000000000010000000000000011110010001001001001111010110111011101000110010110011001000000000000100000001110000010000000000000000001000000000000111111110101100110010001111011111110011110000000000001100100000001000100000001000010111010100000100000100000100101100110000000000101001011000000001010001110010000100000011000001000110000000001011010100001110101001110011110100001000011000000000110100100010100000010111010001101001000100010101010110001011111110100000000100000100110001000100111111101010000100111001000010010100111110000000000001000000100001011101110100110111111110010110000000000001000100000011011111010000011000000000000000010000100011110000100000001110000110011000110101000000010111011110000110101101100000000010000011010001111010110011100000000000100000000001010000001100111000000000001100000101000111000010110010111010001110000111101110100000001001001010001001000000000001000011111110001111101100100000001000000101111010000101100000010111000011110000001100101110010100111101100000010111000100100110110100000000011001110101011010000100100001001000001010000010010000110000001001000010000100000100000000000011001001101000001001011010000001100000000001010000101001110010100100000000010000111000010110110000100000000011110000001010010000110001100000101111010001000000000010100000110100001000000000110000100011000001000010010000000010100100000001010000000000000000000010100110101101000000001000101111101100001010010110100010000111000011110100011111011000000010111100011100000000101000000000000000010001001101001101100000000000000000001001011001100000000000000001111000010001011010110010111000000001011000000000100000000010000000110100000111000010000011011111011100011111111100000000000000000000110010101000100010001001111100110001100111000100010100000010000000001100111110100100001001100010010100000000000001011010010100010100010110000010001101000010110101001111111010000001001001000110101000111111101000000000011001001001011011110000110111001000000011000110010001110010111110011100010000000010111011000110010000000010010010111111000000100010110001001001011000101101010000010000000000000000000010011000101111011001101110111100010110110100100000001110101001000010000001010010010010001000001101011100011011000000000000100000001100100000100011000001000010101100110101100000000000001110010100001001010101101000010001110110010001101100100000001111100010000110111000100011011101110000000100001110100011111100110100011001001001000010000000000010000001100001010110011010100000000000001100000100001000010100010010100000100100001110010011000000101100001001101000100010110100000000000000011100000000111111001011110110100100000000000000000001111011000011000010001101100000000000000001111000010000001000001010101000000000000000000111000001110100000110011000001100000000000000001011101010000010000000000011101001111101001101011000001000101000000101001100001000000110011000010000000100111111001001000001111000000000001000100100010000111001110001000011010000010000100001100010110110001000010010001000000111100100001110111010011000110111011101100000100000001100001000000110100011110011110110010001000000000000111100110100000000000011110000000000010101001101010000010011101010001000100100001110001000000100010111000011110101101000111000000101011010001100010000000110010000010111000001100010100100101110011011100001100011011000010000000000000000010101101100000000000000110010110101000011101010100001100100000010110010100000000000000101000010001011011011111111010000110010110100100001000110000000001000000111100101101001100010011111000000001001100100010110011001000000000000000011000101001000000000010100100001000000010000000010001110000001001100000100101001111000010111000000000000001001110001110000000001101000001010000000000110110000000100010100010001101000000100100000110000000001101100101101101101000000001100100000000000001001010010101000001011000111100110100010000011100001110000100000000111101101001011011001000000001011100101000100001100010010100001000100110000011111000101000010100000100011011001100100001000000111000011001100111000000010110000000000101110000001011010111001000000000001001110110010011001000001001100001011000001000100100111011101000000110100001100001101100100000111011000010101010100000000011011000010101110000001100100000000001000011000010010011100000001100010110111111101111101000011100101000010000000000000000110100001010000000100000001000000100001001110110100010001011000000100000110000000110000000000100100001000000100010100100001100010001111000001000100000000000011011001011000011000001010101001000011001111001001000001000111101110010000110000100001101110001000110010100000000100100001110011010100110000000100000000000000000110111000001000001000100000010011000000010110111101000000000000011111000100000000000100101000001101000100010111010000011100001100010111100000010000000100000010000000001000001111011000100010111100000000011010101001001011000000010001000000010001010000000011001110100000000100000100000001110101101011001010000010100000000011101001011000011000000001110100001111100110110001000000100001101101111111100001000101101110000010010001000000001011100010000010011101000010110011010000111001000000100000100001000100001000100100000001011010000111111101000000101101111101000000100000000000001010011000000000001010111101111100111011000000100000111010100001001110100000010000001011101000111100111010110000000001000001011000000000000101010000010100000101010101010110111001011100000111110101101101010111111110010100011000000011011000101111001101000000000011100111110000000000001101101011010001100100000100000111100011000011001100101000000001011000011010000000001000000001000000111010010001011011010000011001001000001001000000110000011110000000001111101100100000000111100000001111000000001010000101100000101010100011110000101010101000000000101011001000001101010011101001000110111000000000010000010000110111000000000010000000000001011111000000000000001101111110110000000100100001100111110001110011011011101100101011101101000000010010100000000101110011001100010000000001111110000001011001100111110000000111011010000011011001110000000100000001111001001011000000001000000100010110011010000000101100011000111101101000100000101011010000001011111010000000000000000000000100001100111100011011001011000000000011100000011111110010100011111011101111100011100010001011100010000011000010110000100001011000010101100010010001110000011011010100110000000101000001100000011100001010000001000010110000010100101011101000010011001011110110100100101001110000110100100001010000000001100011000010001000000010010100110110100000001111000100100000010000100001110000000000101011100000010100100011000111111111111111111111111111111111111111111110111110111111010000101111010010011001100000011100111100100010100010111101101010110000101000000101011011111110010110101000101110101101000000110001101111111101111111011111001101011101100110011011111111110110000011111111010000111011111110110111010010101110000000100010000000111100000101110
