# Supplementary material for: An enormous potential for niche construction through bacterial cross-feeding in a homogeneous environment
Source: PLoS Comput Biol. 2018 Jul 24;14(7):e1006340. doi: 10.1371/journal.pcbi.1006340 (PMC6080805; doi:10.1371/journal.pcbi.1006340)
Supplement: S1 Dataset — The folder contains 500 files, each corresponding to a random network obtained sampling (Methods, section Pan-metabolic and random networks) from the pan-metabolic network. Each network is represented with a sequence of zeros and ones where one and zero indicates presence or absence of the reaction in the random network respectively. (ZIP) [file pcbi.1006340.s007.zip › 2583/network_2062099_16_20000]

0010000000010000000000000010100000100001010000100011001000011100111011000000010001000000100000001001010000000110110010110000000001111101011111100100001010101100100000001001010000101110101111001000000011110011111111001011101100001000001100000110000000000000010010100000101111101001001000100010000001000010000000010000000000010001110011001001000010111011001111010001000100010110111000000000000000000100001100001010000000000000000001000000001001111010101110100110110001111111111100011010000000000001111100000000000100110001000000100010100000101001100000010101100010000000111101000001000000000010101111111111111100000000001001101110000001010011100011110100011110111110100001000011000000000100100110110100000101111010001100001000101011111111110001011010110000100000000000100101001000000111110001010010100001111000010011000111010000100001000000000101111010111010100100100011000011111000100000001000100000001111111010000001000000000000010000100101011000101000001011100101111011000100001110000101000001111101100110001000000000011000011010110101110110011110100000000000001000001100010001100111000000010000100000111000111000000111011110011000100111110010110100000000000001010000001100000000101000110111110001101001100000000001000000001011110000011000000000110001000011100010001111111111100110101111000010111000100101100110100011000110000111111011000000110000011011000001010000000010001110000100000000000010100000100000000010011111011100011001001011110100001010000000000000100111011100110010100000000001000110010010010110000000001100011110010011010000010010011100011111110010100100000000010100000111000011000000000010000000000000110110110110000000010100110100000010000000000000000001010111110000100000000000110101010111100001010011110101010100001000011010100001000010000010011111100011100001000111011100000000010001001001101001011100000011010010000001001001010110000000000000001011000011011000010100010011010000001011100001000100000000100010010010100000011000010000010011010000000010110000000000000000000000000000000001100000110001001111001000110100101000111011110100010000000001001110100110100001000110010100100110000000001011000000000011101010001010001100101000010010100001111111111010001001101100011000000101111100100000001011101100101000111110001011111000000010010101010011001111011001110011000000000000010101000000110010000010000010110111111100001000011100001001000011011101100011100000000000010000000000111001100100000111010001010001101001010110100000000001100101011000010000001000010110010001000001100010100011111000000110001101000101100100000100010000001000011101110110000110000000000010111010010010101011101001000011000111010110001101100000001001011110110101110110000100101010000110000000100001011110001111100100100001001101001000010001000100000100000011001011010010010000000000010100010000100001000000000001001100000111000100100000000001000101100100000001010111011101100000000000000010100000000101110000010011100101110001111000000000101010111010101000100001101100000000001100011110000010000011001011010100000000000000000000001001010110011101000011010000100000000000000001011110000000000000000100010001011001111111101011000001010101001110110011100000000001111001000010000000101011110000000110001101001000000011000000111010000111000110101010010010000011001000001010010110100001001110110000001010100111001011100101000010000100110011111000100100000000000001000000110100011110110011000101011000000000000110100011100000000000011110010000010010011001010010101010001101100001000100110001110000000000110000101001001101110101001111100000000011001001000000000001111001100110111100000110010100100000111011001000111000011001000010000000001100100010001111100000000000000000011111101101111111001100000001100000000001001100000000000000100000010000011010010101111000000110001000110000000001011000000001000000111110010010011000010011101100000001001101001011110011001100000000000000011001100001000001000010100000000000000000000000011001110100000000110000100101001000001000000000000000010001001110001001000000101101010001010100000000110110000010001001100001001101111001100001010111000000011100110101010101101101000001100100000000000001000100011001000000001000110101110100010000010100001110000100000001001011101101011110001000000001011010100000100001100001010101011000000110110011111000110000010000010100011111000000100111100000001000011001000100000000001110000000100101110001000110110001001000000000000001100110110001010001001001110001101000001010000000011011101000100000010011100000011100110000101011000000100110010100001011001000011111011000000111000000000000000011010110110001010001101000010111001111101111101101111100000000000000000000000101110000001010010000000100001010000001101001100110000010000001100000001000110000000100000000011100101001001001000001101100001110110001011000001100000000000000011001000010000011010111001100010001011001110010111000011101111100110010000000000000110000110001101110110000010000100100010000110000000110000000110000000000000010110111011101000001000100000010000001000010100011100000000000000011011000000100010111000111000000001000000011110010001010110000100001010100000011100100111001000000010101000101100111000000010111100000000010010101000110101000000000001000000010001100000000010001110100000011100010000000101111111101001001110000010000100000011001000111000110000101001101000010111100110110001000000100001000100011111100011000100001101100010000001000000000101010010000011011000001100110011010010111111000010100000010001000100000000100100000000111000100111010101100110101101010101000000100100000000001101011000000000000000100000111100111011010011100000101110001000100101101000110110010100101000001101110000111001001001000000111010100000000100010000000100001101010111101010110011011000010111110101011111111111011111110000100001000001101010110101101000000001000011010101100000000000010001100010010101100100010110000000100000000011001100111000000001011000111100000000000000000010111010001011010000000111010000110001000100100001110000111111100100000000101100000100000000000111100000000011000100001010000111001000101110100001110000100010111000000000011011000000100100110001111100000110010000000000001111010001100010000001010010100000000000001101000000000010010001011100011000101100110001100001010001100001010101100010001000110001000000000011010000000000100011000000010000001101111100000000001111111111110000000100000011100001110010100000000000000001111001001011000000000000100001010110011010000001111110011001111101001001101000011010100000001011011010000000000100000010001010011010100000110101011011000000000011100000001111101000000110110011000100000011110010011000101101111001001000100000000100011000000001100010010001010000011010010100010001000101001001101000011101000010100001000010110010001111011000100010011010101001010100100100000001100000100000100001010000000001101011100010001000000011110100100110000100010010000100100000010000000000101000100001000100100000010010100010000111111011111111111111111111111111111111111110101101111111111110010001010010000000111000000100011100100011100001111111000010010100011011000111100110111010001111100001110100111100001011001000001111110001111110110100110011000000101001111110011011111010000011111110000101111110111100111100001101011110000000000001000000001100010110110
