# Supplementary material for: An enormous potential for niche construction through bacterial cross-feeding in a homogeneous environment
Source: PLoS Comput Biol. 2018 Jul 24;14(7):e1006340. doi: 10.1371/journal.pcbi.1006340 (PMC6080805; doi:10.1371/journal.pcbi.1006340)
Supplement: S1 Dataset — The folder contains 500 files, each corresponding to a random network obtained sampling (Methods, section Pan-metabolic and random networks) from the pan-metabolic network. Each network is represented with a sequence of zeros and ones where one and zero indicates presence or absence of the reaction in the random network respectively. (ZIP) [file pcbi.1006340.s007.zip › 2583/network_2062099_16_15000]

0010000010110000000000010110000000110001010000000001001000001100001111100000010001000000000011001010000000000110111011110000000001111001110111100100001110101101100100001000000101100010111111011100000010110001111111001000100010010000100011101011000001000001001010100000101110100001101000110010000001000010000000000000000000000011110001010000000010011111010111110001001100010101001001000000000101100001000101100010000000000000000000000000001001111000101110100101010010100111111010011110000000000000110110000101000100100001000000100011100000100001101000000101110010000000110101001101000000000000100111111000011000101100100000000110000001001010111001110101011000101111100001000001000000000010110100111101000101011000100101001000100001111001010011001111110000000000100000110111000000000110110000000100100110000000000011100010111100000001001000000000011111010000100110100100100011110010100000001000000000110001101110100010000000000000010010100110010010100000001001110101001011000110101100000101001010101000100110101000000000010000010000000111010010001010100000000100011001001100010000100101100000000001110000100000011000000100100111101000100101010101010010001001000001000000001000100001000000110010101001111101110000000001000001100101001000101000000000101000011111100010101101110001110011010001010010110100110111100011000010000110000110111000100000110000001111000001010000000000011110000001000000010010110100000000000010011011010010010001001011010000001101010000011010000010011110010110001000000011000111000100110110000101001100011110010000000000010010011000010110010000110000000010010100000101000000000000000110010110011000011110110000000000010100110000000000000000000000000001110110110001011000000000011101111111101001110011111001010100101000011111000001111110001010011100100011100000001110010000000000000011001000101001011100000000000010000001001010011100000000001000010100000010011000010010100110010000000101100010000100000000100000110010100000111000000000001110110001100001010010100000100000000000000110010011011110000000001111000010010000001101101111010100010000000001001110001111100000001000010110100110000000001000010000000010101010110000001100101000010111101000010111010011000001001100000101100111101100000000001000111010001000111111001010010001010000110000100000011000011111110011000010001000010001100000010010000010010010010111011100001111010110000001000010001110101001100000000000000000000000000011110100111011100101110010000111110111100100000000100001001000010000001000010100110010000010101001110010011000000110001100110100100100101100101100000000011001010100100111000000000000110000000001001010101001000011000101100100001100110100001000011100010111010100000100110010100111000000100001000110011111011100100110001111000000010001000100000110001001101010001111010000000000010001100000000000000010000010010100000111111001101010110000001101101001010000010011000110100000000000000011100000000000011000001000100100101000000000000010011110110000111000010010000100000000001101001110111110000011110011010100000000011100000000100000010101100100101010000000100000000000000001000010011000000000001100100101000011111101100111000001110101001100101001101000000001111011000010000000101110011001000110010101101000000011010100110010000101100000100000110010000011001100001000010001111011000011110001001000000011000001110101010000000101010001101000100100000001100001100000110100011110110111100111010000000000000100100101101000000001000111000000000000001001011010111010111100110001000100100001110001000010110010101001011111011111000001100000101011000001100000000100110010001111011000001110010100100001111010001000011100000000000000000000000100100011101111100000000001001111011011100000111101110100000001100000010110010100000000000000101000011011100100010001110010000110010110110100001001111000000000000000001110001110000000110000111000000001011000001011100001001100000000000000001011100000000000001110000100000000000000000100011011110000011011110000100111000110000010110100000000010001001010101011000001101110010001010100000000100110000010100001100101001000111000100100010111010000001100100101101001101000000011100100010000000000000000111010000001010011111001100100000000010100001110000000000000011010100010011110001000000000110110100000101001000110011101001000000001111010110000111000000000000100000101000000100111100001100000001001000100001000011110000100000111110100000110010010000000000000000001111110111110110001000001111000011001011100100100011011101000100000000011000000011100110000101011010000100110010111010011001000010001111010001000000000000001000110101000010010000100010100010011011101001101111100100000100001000000000000000100110001001000000000010001001000000100101001101100100010000001000000001000110000000110000000011110100000001000000001100100001010110000000100001000100000000001000011000110000011000110101101011000011101100001111000001000111110010100000110000100101101110001001100100100110000010100111010100000100010000000110000010000000010110111000101001001000000000010101000000011110010011001000000000111011100100100100011100111000110100000000010110000000010110110110110010100000010000110110101000000101100000101111001000100000101000000000000011000011110011010000010000000000010001000000000011101000100000010100000000000100110110100011001110000000000100000001000000111000001000001000000100011111010100111100000000101001101110001101010010000100001100110010000001100000000011000010000011010101001100110001010111111111000010110000110001000100000001100100000001101000100111000111100100111101110000000100001000000000000011111100000000000000011100101100111001001100100000111100011101010111001000110110010001101001111111010010110001000000000000011010100000000100011000010100001101010111111010101101011100010111110101010001111111110001110100101000000011011010111111100101000001001001100111110000000000001001000100010000000101000110000001000010000011001100010000010001010001101000000000001000100010011110010001010011011011110001110001001101000000110000101100011100000000101110001100100100000011100000001110000100000010000100001110010010100011000100100010001000000000100111001000000101110011011101000100110000000000011111010001110010000001010011100000010000010110001000000010000111011111110000001100110001110111111001011000001111101000101011100101000000000011101000001001110001100000011000001101101110000000010010110000000000000110001001100001011000110000000000000000111001101011000000000000100001010100010110000111111100011100111100101000001000111111100000001010101000000000000100000010000000001010011100011101011111000000000010100000001111101110000010011011001010000011100010010011100000111111001010110000000101000000000101100000000001110010010000010000100000000100000101001010000001000010100001000010110000010000001011100010000011111001100110100100100001100010000110000001000000000001000110100000001000000011000101100000000000000100000010100000011010000001111000011100101101111000010110000010000111111111111111111111111111111111111111111110111001111111101100001011110110111111111011000110111110100000000000011101111010111010101001000011111010101101101010110100110001010001010111110110011111101110111111000011101011001011001100111111110111001110000011111111011010110101010110001100000001111110000000100011000000111111010110110
