# Supplementary material for: An enormous potential for niche construction through bacterial cross-feeding in a homogeneous environment
Source: PLoS Comput Biol. 2018 Jul 24;14(7):e1006340. doi: 10.1371/journal.pcbi.1006340 (PMC6080805; doi:10.1371/journal.pcbi.1006340)
Supplement: S1 Dataset — The folder contains 500 files, each corresponding to a random network obtained sampling (Methods, section Pan-metabolic and random networks) from the pan-metabolic network. Each network is represented with a sequence of zeros and ones where one and zero indicates presence or absence of the reaction in the random network respectively. (ZIP) [file pcbi.1006340.s007.zip › 2583/network_2062099_16_10000]

0010000010100000000100000010000000000101000000100110000000001100011001100000010001000000000011000011100001000111110011110000100001010101111111100000010000101001100000011001010111011011101001001101000011010011111100001011110100011000101101111111100000000001010010100000001110000011101100100000001101000000000000010000000000010001000000001001001000010101000110011001001110010010111000000000000000000100000111100000000000000000000000000000000001111111011111000110100001111111101110101100000000100000011111000000000100010001000010000011100000001000101000111101110010000100110101000010000000001010100110111111011100010000100001101110000101011001010001101000011100011010100001000001000000000010110100000101100000111010100101001000001010100101110001001100000000100000000000110011000000000110110111010110100011011000010010110011010100000000000000000100100110111110100010010111010010010010001000000000100000110111101110100010000000000000010010000001010010100100000011110011001010000000001110000000011110111101110111001100000000001000101010000101011010011100100000000100010011001100010001000001100000010001000000010000011000110011010000111000010110011110010110001000000011000000001100000001101000111011111001111101100101000000000000101101001000110000000010010000000000100000100111000111101110110011010010000000010110000111000011000101001101101010110000000100011111000001010000010010010110000000001000010010010000000000000010010010001110001001000001100100001111000000011000000000001010000110001000000010000101000110110100001101001000011010010011000010010010010000011111000000111110000000000100001000000011000000000100011110001000110110010110000000010100010000000000000000000010000001110001100101100100000001100101011110000001110010010101010000110000011110100110001010001000000100100011000000000001011100000000000011001000101001101110000010000010000000001010001010000100000001011010000010001001100110100110000000000111100000000100000000110010110110000000111000010000010100110010100001101011100000100010000000000100000011101110100001001101001000001100111100100110110100010000000001101111010111110000001100000110100000000000001001011000100001001000111000010001100000010111101001011011010000000001111100000100100111001101100000000001101010101001101000001110110000000000111100110010001000011111110001100010001000000101110000010010000010010010100010110100001110111000000001001001011111001010100010000001010000000000110010110111011011011001100000101000010011100101000001110011011000010000001000010010010000000001100001110101110000000000001101100001100100100100101100000000011000000100001101000000000010010000000011011011101000000010001101110010001100111000001001111110010111110101000100010010001110000000100001111001001111010010100000001100000000010001000100001101101000100000111101010100000000000100000000100001000010000001011100000001101001111010111000001000100001011000100000010101100000000000000010100000000111100001000010000101111001110000000000001011111011001000010011000100100000000100011110011100000010111011010100100000000000000000010001001011101100110011011001100000000000000001010100010000000000001000110101111010001101001111000001100101000000011011100001000001011101000010000000101001011001001000001111101000000010010100110010000101101110100010010010000010001100001000011010001000001011110000001010110010101001100110010011001100000001101000000000000001100000000000010001011110110110110111000000000000000000100111101000000001001111000000010000011001011000010010001101101001000100100001110000000000110010011001001111110111000000000000100011101011100110100001100101001110111100001110000000000101101001011000101000010001000010000000000000010001100101100000000100000110010111101000111101111100000101100000010111011001000000001000100000011001111101010111111000000110011010010000001000010000000000000000101110011101001101100010100100000001000111101011000011101100000000000000001011100110000000000110000100000000000000000100011001100100001001110000100001001011001000101100000000000001001110001111000000011100010000010100000010100100000010001001100111001100010001000000010111010000000000110101101000001100000000100100010000000011001100000000100000001011111111111000010000001100001110000100000001011011101111011000000000000001111101100000100000000110011101001000100010100110111000110000000000010100010001011000100011000001011000001001100110001000000110000100000101100101001101011111001000000000001001110010100011110000001001110000011000011000000000101011111000100010011011000001110100010000111011001000110010110101000001010000011101011010000010000000000001000111010100000010110100000100010111011100011011101100011100001001011000000000000101011001000010000000100101000000000100100001101010100010000000100000101000110000100100000000001101101001001000100010110100001000110001011100101000000000000001000011000000000010001111111101000001001001101000100001011001111100110010000000001000000100110000110110010000110000000100100101011011000110000000100000001000000010110111011101001010000100000010100100000011110110111101000000000111101100000110100011100111000001101000100010011010001011111011110001010100000011101110110100010000001100000001101010000000000111000000000011011101010010111010000000000000000000001010000000011001010100000010100010100000100111101101001001010000000000000000010001000101000100000101001101000010111000010110101000000000001001110101101100000000001001100010010010000000000000011110010000011001000001110010011010101111111000000001000000001000000000000000110000000001000100110000100000011110101110100000111000100000000001011101100000000000010100101011111011011011010100000111110110100011100000000000010000000101000111100111010001001000001000000001010000000000100011100010100000100010011011111111111010100000111111101111111101111110100100101101001010001001001101101101101000000000011110101100000000000010100100100000001000011010100000010000010000001001010000000001000000001111110000000000001000001010110100010010001011011110101111000001101001000010000101000000100000000101100101111000000000111100001000010011100000010001101100000101010100011010100101000100010000000011001001000101001111001101000000100101000000000001010010001010111000001010110100000000000001111001000000010010111111110110001000000010001110010011000100011010101101100100001000101000000010011010000001100000001001100011000001111011000000001010010011000110000000110010011100011010000000000000101000000111011101011000000001000001100000010010110000011111110011101111101110001101000011110010010000011011010000000000100000010000010001110001100111011010111000000000011100000011100110000000111110011001001100001110000000111110000111100000111000000100001001000000001000010010001110010010010000100110001000100000100101110110100001010000001000010110000001111101001011000011010100011000101101100101001110000110010000001010000000000111000100000001000010001110111110110000100011100000010000000010010000000011000110110101011111000000100100011000111111111111111111111111111111111111111111111001110111110000111111111010101101001011001101011011101100011100001001100110010110100111011000101000110111011111101101001001111100101100010010011111111010101111011111010110001001000100010101011111011011010000001111111100010110000100001111010010001111110000000000011000000111111110100010
