# Supplementary material for: An enormous potential for niche construction through bacterial cross-feeding in a homogeneous environment
Source: PLoS Comput Biol. 2018 Jul 24;14(7):e1006340. doi: 10.1371/journal.pcbi.1006340 (PMC6080805; doi:10.1371/journal.pcbi.1006340)
Supplement: S1 Dataset — The folder contains 500 files, each corresponding to a random network obtained sampling (Methods, section Pan-metabolic and random networks) from the pan-metabolic network. Each network is represented with a sequence of zeros and ones where one and zero indicates presence or absence of the reaction in the random network respectively. (ZIP) [file pcbi.1006340.s007.zip › 2583/network_2062099_15_5000]

0000000000000000000000010110000000010101000000100000000000001110010011000000010000000000100010101000100001000111110101010000100001101001111111100100010100111000100000011001010111110110111101010000000001010010111110001000101100110000101110111110000001100000010010000001000101001000101100010001101000000010000000000000000000000011010010101001001011111111001110001001000110010111111001000000000000000001001100000010000000000000000001000000000010111111110010100101010001101111111011101010000000100001001101000100000100000001000010111011100000101000100000000101100000000100010001001100000000000110000001011011001000000100100001110110000001000010101001101001011010001011100001000011000000001100100110011010000111110001101101001000101011100011010111011100000000000000000000100010000000000111110000010110100010011000010011100110011100100001001001000001101000110100100100111101000111110011100001000000000000000101111010000011000000000000010000000101010110000100001011110001110010000101101010000100110101111001100110100000000000000000100000011001010010011110000000000000000010001110010000000110100000010000000000111000110000100000101111101000010110000011010110000001001011000001001100100001101000111010010000101001110101000011000000001111101000000100000010010000011110100001101111101011110110111110010000011100100001000001000110000100000101111011010000010100011111000000010100010010001110000001001000010010000000100000000000011001000011001100000011110000001111010000001000000101011100010110001000000001010100000110110100000100000101001100010010010010000110011100010110101010110110000010010000001001000001000000000100010110010000101100110000000000010100010000000010000000000000010000010101110100010100000001100100011100001001010011111101010100100000011011100100100010001010010111100010000001010110000110000000010011000001101001111110000011010010000000001011010110000100001000010010000011011011100110000011010000001010100001000100000000100010000000100000111000010000011111111000100010111111100000000010000000000010000110010011000001001111001110010100111101111110010000010000000001100111111100100000001000010000100000000000001001011000100001000010101000010101100000010010101000101111001001000001110100110101100101011101000000000000011110001011011110000011011001000010010101100001001111011110110000100000000000010101010000110000000010000010010010111100001101010100001001001001011001100011100010000000010000000000011001100111011001010101110101010101000110100101000000110010011000010010001000010110110000000011101011000011110000000110001101000000100100100000111000001000001101000100011111000000000011001000110000001011101101000011001010000000001101101100000001111110110100010101000100111011001101010000000001111011101111010110000111101110001000010001000100010011001110000001101101010100000000000000010000100001000000100001000100001001111100001000000001001100101100001001100011010101000000000000000011100000000100100001011000100101001001110000000000110101001010110000100000000100000000001101011111001000000011111011000101000000011100000000100011001111000101011011011000100000000000000001001111000000010100001100001001110000011101001110000000100001001000000001100001000000010011000010000010001011010001000101010111000000000001001000101010000111101110001000111010000010000100000110000110000011000110110000001000101101000011100011000001001000010001101000000000000010100000100000010000011100110101000001000000000000000111000010001000000001000110010000000000100001101000110110000010000001000100000001110001000000110000111000011100000111011101000010001011001001100100100100001101100010101100000100000100100111111010011100111000011000000000000000001001101011101101100000000000000000011110101101111111000100001000100000000101010101000000001000101000011001011101011111011010000110010000100000000001111000000001000000101110000001011000000010101100000001001100000111110011101100000000000000001011101110000001000110100100000000000010000100000011110100001010110000000011000010001010110000000000000001001010001110000001001001010000010000000000110100000000000000100001001000110001000001010111000000011000101100111000100000000001100000000000000011001100100101000101011010111110111100110000011100001100000000000001111110100110010100001000000001010001100000100001100011001100011000000111001000101000010000010000000100001011000100100101000001111000011001101110000000000110000100000000000100001011111100000000000000001001011010101000101001001000100001011001010100100000110010110000100010101011000001111000010000101011001010111010010000010011011000011101011010001101000000000001000011100110010011100000110000010011100101011101110100001001001000010000000000000000010100000000000000100101001000000001000000100110000010001110100000101000110000000110000000011100101000001001000010100100001100010001011100100100100000000001001011000000000010010111010001000001001001100010101001000001111101110110001000000000011101110001111110010100100000010100000110011110100010000000110000000000000010110111001101001011000100000000001000000011110111100100000000000011111100100010110011000010000001000000100011111010000011100000110010100100000000001000111101010000110101000101100100000100010001100000000010011000001111011000000010011000000010001100000000011001000100000000100000100000001111100101011000110000010100100000001001000101000000000000000110000001011100111111000000000000001101111000111100000000001111101110010000001000000000110110000000011000101000010010000010101111011000000001000100001000100000001100110000000011010000111011100100111101111010100000011101100000000001011011100000000000010100101101100101000011011110000110010101001100111100000010010111011101001011100100010101001000000000001001000000000000101011100000100001100010101010011101101010100010111111101111101101111110001110101111000000001101010111111100100010001001001110111110000000000011100001100010000100111011110000111100011000011000000001000011001011001111010000000001000101011000010110110010011000101110110011001000101001001110000101011101100000000101101001010000000000111100001000110010100000000000010100100100100100001110000101010100000000000010111001000101101001001101101000110110000000001010000010000110001000000000100000000010001001110011000000010000001101110011000100000100010111101110000010010001011101100101011001001000000000011010000001100110001001000000000001110101110000001011111110011110000000111010000100001011010110000000101000001111101101110000000001000101100010010001110000111111100001001111100011001100000011110110010001000011010000000000000000010001010011010110100111101001110000000000010100000001001100000100011110011101101100011100010011101001011010010001111010000100101011000000001100010010011110000010010000000000001000101001101100010101100001010100001000010110010010100111010001000001011001101010110101000001001001010010100100001000000000000000111100000001000010011110011110110100110010100000110100000001000100001110100011110000010101000010010100001000111111011111111111111111111111111111111111110010101111010001100001011111010000010110010011000111111100011000010111110001010111100110011000101101111111101111010100000101011111000111111011011101111101011101111000011111111011000100101001111111111011110000011111111110101100100001000111001010101010010000000100000000000001111010000100
