# Supplementary material for: An enormous potential for niche construction through bacterial cross-feeding in a homogeneous environment
Source: PLoS Comput Biol. 2018 Jul 24;14(7):e1006340. doi: 10.1371/journal.pcbi.1006340 (PMC6080805; doi:10.1371/journal.pcbi.1006340)
Supplement: S1 Dataset — The folder contains 500 files, each corresponding to a random network obtained sampling (Methods, section Pan-metabolic and random networks) from the pan-metabolic network. Each network is represented with a sequence of zeros and ones where one and zero indicates presence or absence of the reaction in the random network respectively. (ZIP) [file pcbi.1006340.s007.zip › 2583/network_2062099_15_25000]

0010000000010000000100000100100000000001010000100111001000001110011001000000010000000000100011001001000001000111111001010000000000010101000111100100110110011100100000001000000101000101111011000100000011010001111100000000111100011000100000110011100000000000010010000001101111001011000100110000000000000010000000000000000000010001110011011001001001001101101111110101001110010101001000000000000000100000000100100010000000000000000001000000001001100100101101110101100010101111111001111100000000000001101001000100000100111000000110100001000000101001101100100101110110000000100101000100000000001000101101110111011100010000100000000000000101011000011001110100001110111110100000000001000000000000010110100100000000011011000101010000101000101100110001011011100100100000100000010010000000100111110010010110100111001000010011110110110000000001001001000100100010010000000110101011010111011001100001001000000000001111111100000001000000000000000000100010011000000000000001100000110011100101101110000110101101111101100101100000000000011000111000100111011010011000100000000000010011000110000000110011100000010000110000010000010000110100110111111001000100111101010100001000001010000000001000000001000000111100111001101101110000000010000000100101010000010100000000001000010011100010101111111100111111011111000000010100110001010011100110000100001101111000000000100000001011000001010000000010011100000000100000000000010000100000000010011101001111110000001001110100001001010000011011100010011111110110101000000011000101010010110100001001000101001110000011010010010110010000010111011000001010000000010000001101000001000000000010010000000000100000110110000000010100000100000010000000000010010000010001110100011000000001110100000111000001110011111100010100111000011111000001111010001000011101100011100001010100000100000000010010001001101001011110000010000010000000001001011100000000001001011110000010011011000100010011010001001011100011000100000000100000110010100000010000000000001111011011000011000011100000000010000000000110000111001100100000001111101100001000001001100111110100000000000001101110111100100001000110010100100000000000001011011010000011101000111010000101100000010010001001011101110011000000100000110000100101011000100000001011001100100011001111001111110001000010011101110011011101011110110011100000000000010010100000010000000010010010110011010100000000011110001000001001010010101010000010000000010000000000101001111111011111101101100000111100010111100100000001010101001000000000001010000100110000000010100000100000111010000000000100100101100100100100110000001000001000010110100001000000000000110010110011111010101101000011000011000100001100101000000000111100110110110111000100010011100000000000100001111101011110110100100101000010001000010001100100000011101111001010001000010000000000000101100000000000000001100011010000000010110000101000101000001101100100010101000001011110000000000000000011000000000100010000011010000100011000001000000010101111101010110000010001100100100000001100001111011010000001100001000101100000011000000000101010010100111000110001011001100000000000000001001110011000000100001100010010100111101011100101000001110001001110100001101000000001010111000010000010000111010001001110010111001000000001011100101010000110100110100010011010000011001000001100011110111010001010110001001000011010001000100011010011001101111001001100000110000001100001100000010001011000001010110010011000000000000101100101101000000000000111000000010000001001001000101110111110110000000100000001110000000010010010011100011110010001010111100010101011111011100000000101110110000110101100001110000100000011010000001110001100000100000000000000001101011001101011100000000101000100011011100000111110110100000000000000000011001001000000001000100000011010100011001001010010000110001100110000001001110000000000000000101100010001001001000001101000000001011101001011010011101100000000000000010011100000000000001000100000000000000010000100010011100000001000110000100111001100001000000100000000010001001110001101000000010111010000010100000000110100000000001001100101001100100001000101010111010000011000101101111101001001000010100000010000000011000100110101000000011011101101111100010000000100011110000100000001111110001111001101001000000000010101100000101000000110011101000000000001100001111000001000010100010100001101001000100101000000111000000001001111000000010110000100000101100100000111110100001000000000000001011010011100100001001001111001101000110010100100001011101000100010000011000001010100100000111011010000110110100011001000001000011111010010000111000000000001000110111011110010010000101000010110001111101001010100101001101000001000000000000101011000001010010000110101000010000001100000111110100010000101100000101000100000100010000000000011100001000001100011111100001000010001111100001100100000000001000011001100000010001001111001011001011101101010100001000100111101000100001100001101010101110000011110110100100000000100011100101110000110000000110000011000000010110111011101001001000100000010101101000011110110101000000000100111110000100110110111000100000000100000100010110000001011100110110010001100000011000110111101010000000100000001111110000100011101100000000011011101000000111000000010001000000010001000000000010101110000000010100010000000100011110100011001110000010100000000000100000011000001000100001111100001110000100010000000000001001101100111111100001000101111101000010000001100000001010110010000001010100000110100010010010111011000000111000110001000100001000000110000000111000000011010101000001100101000001000000000100000000000111111110000000000000101000110011111000000100110000101010000100111110101000000000010000101001001101101000110000000001000001111000000000000100011100010100001100010111110011100011010000010111100101011110110110011000100100101001010011011010111111001101010000000011100101100000000000010101000001000101000000010100000100100011000011001010011000011001010001101000000000001000000011111000110010010010000011010110010001001100000000010000101110101110000100100100100110100100000111100001000011011100001000001011100100011110100001100100101000110010000000101111001000101101001001111101000010101000000000000110010000100000000000000110100000000001010110010000000000011100111100111001100000110000101001101001001010011011100100001001101001000000010000100000001101100011101100001000001011101010000000010101011001110000000110011011000001011000010000000101000000111001101100000000001000101100000010001110000101101100001100111101111000001000001010100000001000001010000000000100000000001100001110001000110011001010000000000011100000000111011010000100110011001111010001100000011100011011001001000100010000100000011000010001100000000001110000011011000100000000000101001000100010110101001010100001000010100010000111111000110010000001111111100110101000110001100000000110000001010000000000100101100010001000010000100000110110100010011011000010100000010010000001100100111010101101100000010110100010000111111011111111111111111111111111111111111110011101110011011011011001011111111111110010101000011100000011100010011110000010110100110011000000010010101110100111101110001111110100111110100111001100100011111111111110101011111110000110011011111011011100000001111111101001110111111011111100110100111000000000000011000000110100110111100
