# Supplementary material for: An enormous potential for niche construction through bacterial cross-feeding in a homogeneous environment
Source: PLoS Comput Biol. 2018 Jul 24;14(7):e1006340. doi: 10.1371/journal.pcbi.1006340 (PMC6080805; doi:10.1371/journal.pcbi.1006340)
Supplement: S1 Dataset — The folder contains 500 files, each corresponding to a random network obtained sampling (Methods, section Pan-metabolic and random networks) from the pan-metabolic network. Each network is represented with a sequence of zeros and ones where one and zero indicates presence or absence of the reaction in the random network respectively. (ZIP) [file pcbi.1006340.s007.zip › 2583/network_2062099_15_20000]

0000000000110000000000010000000000010001000000000011000000001101100001000000000001000000000000000010110001000110101010010000100001111101011110100100111100111000100000010001010111111011101111011001000011110011111111001001010110110000100111110101100001000000001010100000100101101001000100110011001100000000000000010000000000000011100000101001001010111100110110011001000010010011011001000000000100100000001110101010000000000000000000000000000011000001111100110110100010111111101100000000000000100000000101000100000100110001000010100011100000001001101000100101110100000000000001001010000000001100101000010110010100101100101001001100000001011011111011101101001000111111100001000011000000000110110100111110000010010001101101010000100010100100010111001110000000000000100100100111000000000110111010010110000011010000010000010110110100100000001001000001111011111110000010100101100011110011001001001000100000110001111100000011000000000000000010000001011110001100000011110000100010000011100000000100010101111101110001001100000000011000000010000011010110001010000000000101000000000100010001010111100000000000010000000000111000010110000111011001100011011001010100000001001010010001001100100000001000110111110000101000100101000000000001000001011000000000000000001000010111100001000001101011110111101001000000001100100001011000000001000111001100101011000000010100011101000001010100000010010100000101101000000000110100100000000010011010010110010100000011110100001011000000011011100111000100100000001000000010010111000100010100000001001001001000010001010000010010010100001101101000110000000010000100000100100010000000000110011100000000101010010100000000010100110100001000000000000010010000110000010101110100000001011100010111101001100010011101010100111000011010100110101100001010001111100010100000011110001110000000010010001001101001111100000001010010000000001000011010000000001001011010000011011010010000110110010001001001000010000100000000010000010110100000010000010000010010110000100010001101000000100000000000000100000111111110010001001101001110011100011000100011100100010000000001000111010100110000000110000110000010000000001010011010100000101010101000001001101000010111000001101101010000000000111100111101100101011000100000000011001111100000110111001010011000000010001001110011011000010011110011100010000000000110110000110000000010010000010000011000000011110110001000001001011100001010100000000000010000000000100010010111111011101100110101101010110111100101000001100100011000010010000010000010010001000001101011100111010010000100000101000001100100100100001000001000001101010010110010000000000010110000100001101010001101000010001110100110001100100000001000111100110101100111000100111011001111000000100001011110101110111100100000001101001000010000100100001101100001000000010100010100000000000001010000100001000010000011011100000110101100100000010001000100101001101001010110011110000000000000000010100000000000011011011111110100001000001000000001111011110001011000110010000100000000001000011111110100000001001011010101100000010100000000111010010101000101011001010001100000000000000001010101010000010100000100100011101111101111101110000001110001001010010011100000000000001110000010000010101111000000001011001101101000000011011100111010000101000100100010010010000010000100001010000100101011000001110000001010110100101011110100010011000110111011001000100000000000100001100000110101011110000101110011011000000000000110000110100000000000011110010000000000100000101010111010011001111000000100010000110000000010100010111001011111010011010100000000101010011011000010000101101101001011011100001110000000000110111000001111010100010111000010000000000001110000000011100000000100000011001110101000011111111100001000100000000011001100000000000100101000011011001001010111111010000110011110110100001001100000000001000010110100100111001000010011001000000001010001001000100001001100000000000000001011100010000001001100100110001000000010000100001011100100011001000000000011001101001000110000000000000001001110001101000001111010000000010100000000100110000010101011100011001001110001100100010010010000010001110001101101000101000011100000000000000010001010001101100000001010110011111000100000011100001100000100000000110001101111001110000000000000010011100000001000000111000001010000100101100110101000011000010000010100001011000100100001100001110000000001001111001000011100000100100001100101001111010111000000000000000001011110100011001001000001111000011001010110100100101011110000000000011011100001100100110000101011000000101010110111000001001000010111010000001010100000000001000011011101000011010000101100010010111110101001110101111000101001010000000000000000010100000010010000000001000010000000100001100110100010000011000000100000110000000000000000010101001001000001000000111100000000010000100000101100100000000001010011000010000010001000001001001001001101001100011000011001111111110100001100000000100101110000010110110100000000100100001000001011100010000000010000010000000000110111011101001010000000000000100100000011100111011000000000100100111001100110000111100111000001100001100011101010000011110111110101001100000011100010110001010000101000000100011011000100001101000000000011011101010111001000000010010000000000001100000000010001100100000011100000000000100100110101001001110000000000000000010100001111000111000100001110100010111100111110001000000100001001101011101110001000001011101100010000000000000010001000010000011011100000000110011010111111111000000010000110001000100000001100100000001011010000101010100100000111011011101000000000000000000000111001101000000000010100101110011111011000011110000101100111100011110001000110010101000101001101100101010111000001001000001011000100000000101011100000100000100000011110010101111010100010111100101001110000110011111010100001000000000001000110101000101010001000011010111110000000000010101001010010101000100001100000011100011000001000010001000001001010001101110000000001000001001110100011011010011011011010011010001001101001000100000100011100100000000101111001100000100000011100001000010011100000010001110001110000110100011000100100000011000000000101101001000100001001011011001000100010000000000000111010000010101000001010010000000000001010100011000000000000101111100110000100000110000111110111000111010000001101110101111110101000000000000110000001101010001101100001000001011101110000001001100100100010000000101000010100011010011110000000001000000111111100110000000001000101001000110010110000110101100011000111101101001101000111111110000001001101000000000000100000000000010001110011100110000010011000000000011100000010011010010100111010011000110010001110010001111000010010000001111110000000000001000010001000000000011010010001010010100000000000101000100100000011101001010000001000010000000001011011011101010000001111011100111100000000001101001110100100001010000000000000100100010001000010001010110110100100000011010000110100000011010100001000100001101101111100000010100000010000111111111111111111111111111111111111111111111101011111001011010011101101111011100001001100101011110100000100000001111111010111110111010000100001110111010001011000110110110100000110111101111101111010011011111100100101011101110010111101011011111010000000011111110100111111011110111110010101101101110000000000011000000100101100001100
