# Supplementary material for: An enormous potential for niche construction through bacterial cross-feeding in a homogeneous environment
Source: PLoS Comput Biol. 2018 Jul 24;14(7):e1006340. doi: 10.1371/journal.pcbi.1006340 (PMC6080805; doi:10.1371/journal.pcbi.1006340)
Supplement: S1 Dataset — The folder contains 500 files, each corresponding to a random network obtained sampling (Methods, section Pan-metabolic and random networks) from the pan-metabolic network. Each network is represented with a sequence of zeros and ones where one and zero indicates presence or absence of the reaction in the random network respectively. (ZIP) [file pcbi.1006340.s007.zip › 2583/network_2062099_15_15000]

0010000000010000000100000000000000110001000000100011001000011100100011000000010000000000000000101000010001000111110001110000000000110100111111100100011100011000100100011001010010011100101011010101000001010010111101000010010000111000100110100100100000000001000010000001101111101000100100100001000001000010000000010000000000000011100011101000001000110100010111111001001100010001111000000000000101100001001101100000000000000000000001000000001001110011101010100101110000111010101111110110000000000001101011000100000100111000000010011010100000100000101000011101110100000100100101001010000000001110000110110111010000000100100001101010000101010011101011100001001100111110100001000001000000101000100100111100100011111011001100001000000000111111110101010010010000000000100000110011001000100110111000010000100110110000000000110110010100100000000000000101111111000110000000011011110110110000000001000000000000101101111100000011000000000000000000000110011110000000001010110001001010000111101010000111101100111100100001100100000000001000101010011111111110001100000000000101000000000100010000000011000000010001110000011000011000010000101000000000110010100100010110000000001000000001000100100000001000010111101001111001100000000011000001001011110000110100000000111001011001100000001101000101100111010000010000011100000011101110100100000010000111111001110000100000011101000000010100010000010010000001100000000000010100100000000010011111001000001100000010110100001001000000011011100111000001100010101000000001000101000100010100001000001100011100000010010000000110011100000101100000111010000010000100001101000000000000000100011110000000111110010100000000010100110000000010000000000010000000010010100001111000000000101101011100100001010010010001000000100000011010000111010110001000010110100011000000001011011000000000010011001000101001101100000000000010000001001001000100000100001001011010000011001001000110110111000001001011000000000100000000100000110110100000111000000000000110110000100000010101100000100000000000000100000011001110110000001101001000001100011000111011110100000000000001001111010101100001001110010010000000000000001011000010000011000010010010011101101000010111001000000101001011001000110100011001000101011101100000000010111010001000111011001011111000010000001101110000001110010000110010100010000000010100011000010000000010000010100001111100001011110110001001000010011111000010100000000001000000000000111011000101100111101001100111011001010110100101000001110011011000000000001010010010010001000010101011110010101010000000001100010001100100100000110100001000010000010010110010000000000011110000010001111011001100000011001011010010001101101000000000111100000101010101000100110010101100010000000000111111101111011100000100001111001000010001000100000011000010001000111110010100000000010001100000100000000001100000011100000011001100011000101001001101000000100101100010011111000000000000000010100000000010011001001001100101011001000000000011101111000010011000100000100100000000001000001110110100000010110011010100100000011100000000011010000011010101010011010001000000000000000001000110011000000000001000100111011101101111100000000001110101001110101001101001000000111111000010000000000000010001000100000111101000000000011000011010000110001100001000010010000010001000001110001011011010000111110001001010100000001010110011010000000101011011101100000000000001100001100000110001011010010111010100011000000000000010100110100000000000000110010000000010100001111000101100111010110001000100110001110001000010010010110000011100001001010101100000101011100001100100100100010101100111101100001100000100100011001011011111111000001111000000000000001000111000100101100000000100001111001100100001111101101100001101100000000010001001000000000100100000010001110011011101011000000110011000000100000000001000000001000000101110100110011101010010010000000001010100001011010011001000000000000000000010100000000001000110000110000000000000000100000011100000001000100000000111001110001010011000000000010001001110101000000000100110010001010000000010110100000010101001100101001001110001100101000111010000011000101000110000001000000001100000010000000000001100111011100101010001101100100100100000001000011110000000000000011111101100011101000000000001011111100000001000000000011000001000100011100011101000010000000100010000011111001100100001000001000000011001001100001001010110000100000110110001000111010100001000000000001001010110000111011001000000111001111000011100000100011010111000100110000011101001001100000000111011010010111010110011001011010000011001111000001011000000000001000011101111110000010101110000010110111101001001111101101000101001010000000000000001011001000010010000100101001000000000101000111010100010001111100000100000100000100000000000001111100000001001100001101100000110000000111100101000000000000001011001001011000011001101101100011001001001011110100001010001111110110100000000000101001101110000000110110100000000110100001001100100000110000000000000000000000000110111001001001001000000000010110101000011100011100101000000100110111101000110100100000111000011001000100010101010001011110111110011011100000001001100111101010000111100000100011111000000000101100000000011010001001101111010000000011000000000001100000000011101010000000001100010001000001111100101011000010000010000100000010001000001000011000101000100100000110010111110100000000001001100110111101100011000101111111000000010001100000010010010000000010000101000000000001010100111111000010000000110001000100000000000100000001001000100000100111100010111101010100000110100100000000001111011011000000001010100101001111111010001000110000100010101100111100101000110000101110101000011110110010010001001001000001011000000000000101010100010100001101010001110111011001010100010111100001001010111111011110110100111000010011101000101111001101010001001011000000110000000000010001001101000100100101001110000001000001000001000100111000001001000001111010000000001001100000111110010000010010001101110000111000001101001001110000111101010100000100000111000011100000000011100000000011010100001010001101001100111010000001000000101010100000000000000011001000101101001011001001000100101000000000010011010000000110000001010101000000000000010111011000000010000111001110011001001100110001101111011000111000011001100000001111001100000000010001001000001001110001100000001000001011111100000001011000011110110000000100010001100011010011100000000001000001111101101110000000001000100100010000011110000111101110011000111100100001101000001111110010000001111010000000000100000010001010011100100100111101011010000000000011100000010001011100100001111011100100100001110010011101101111100110000010110000000001011000010001100010010001010010011010000000010000000101001001101000011100001010000001000010100010010101001000100000010010100011110110100000010001101001110110000001010000000001011100100010001000010000100111110110100110011111000000100000011010100001111000011100101000100000010110100011000111111111111111111111111111111111111111111110000111111110001111011001011111110111011010110011111111000011100001011110001010110010101000000001010010101011101110100110100111001101100000010110101110111001010111110110100101000101101111111010011011101100000011111111111101111001111000100110110111111110000000100010000000001110100101110
