# Supplementary material for: An enormous potential for niche construction through bacterial cross-feeding in a homogeneous environment
Source: PLoS Comput Biol. 2018 Jul 24;14(7):e1006340. doi: 10.1371/journal.pcbi.1006340 (PMC6080805; doi:10.1371/journal.pcbi.1006340)
Supplement: S1 Dataset — The folder contains 500 files, each corresponding to a random network obtained sampling (Methods, section Pan-metabolic and random networks) from the pan-metabolic network. Each network is represented with a sequence of zeros and ones where one and zero indicates presence or absence of the reaction in the random network respectively. (ZIP) [file pcbi.1006340.s007.zip › 2583/network_2062099_15_10000]

0010000010110000000100010110100000110101000000100110001000011000011001100000010001000000100000001011000000000110111011110000000000110100100110100100110110001100100100011000010011111110101001010100000001010001111101000000101100110000101110101111100000000001011010100001001101000001101100100001101101000010000000010000000000010001100000011001000001110111101111101101000000000011111000000000000001100100000111000000000000000000000001000000000001110111100010110100110000111010101001000000000000000001111111000001000100101001000110111010100000100000101000110101100010000100000001001100000000001110001011110101011100110100100001110110000101010000010011111001011010101110100001000001000000100000100100100011000000110000101101001000000011100100110111010001100100000000000100010100000000000110110100010010000001010000000001110110010100000001001001000000110110010100000010000110000010111011101001000000000000100111101010100011000000000000010000000111011100001100001010110010010010000100001100000111000100101001100100101000000000000000011000110101110110011010000000000101000001000010000001100100100000010000000000101000100000100111000111100000100010010111110110000001001011010001000100100001100000110011110001101000110000000010000001001101100000111100000000000000001001100011101101111100111110111100010010001100100111010111100010000100000111001010000000010100011111000000010100010000001110000100100000010010010100000000000000011111010100010000000011100000001011010000010000000100001010010110000000000010000101000100010100000100000100001010000000010010010110001000001111011000111110000000000100001100100001000000000010000110011000110110110000000000010100010100000000000000000000000001110110100101000100000001100100101101000001010011010001000000100000011010100001101101001000001101100010100000000010000110000000010011001001101001001110000000010000000000001011011010000000001001011010000011010000100010110111010001001010100011000100000000100010110110100000111000010000001100110001100010110111100000000010000000000110000111111001010000001101101110111100111100111110000000000000000001000110111101110000000010000000000110000000000001000010000011000000110000000001100000010110001000000101100001001001000100110101100101111100100000001011011011101010011011000110110001000010000101110001011110011001110010100000000000000111001000010010000000000010000000111100001011111100000001001011011010001000000010000001000000000000111001001100010111001101010110011100110110100101000000010011011000010010000010000110110000000001100011100100111000000000001101110100100100100100010100001000000001110000110010000000000011101010110011111010001000000010001111000100001100101100001001111110110111110111000100000011101110010000100001001101101111110110100000101111001000010000000100011111100111101001101100010100000000010001000000000000000000100000011100001001010000101000000000001101100101110001110011011000100000000000000011100000000111011011010010100100010000101000000000000101011000110000000010101100100000001101011111100100000000001001010100100000011000000000111011010111000000110010010000000000000000000001011111011000000000001000111001001011101111001001000000110101000100010011101001000001011111000010000010101101100000001101000111100000000000011000111010000101001110001000000010000011001100000010011100011011000101010001000010101100000011100111010011000110110011101100000000000010100000100000110100011110111101110001000000000000000001100011001000000000010110000000010000101001111000001110110010011000000100000000110000000010010010000001011100000101000000000010101011101001000010000101010101101011101100001110010100100011110010001111001100010110000010000000001001111010001101100000000001000111000010101100111111101100000000000000000010011000000000000100101000011001100111000001011000000110000110010100000001101000000000000010011110110011011000100011000000000001001110000010110011101000000000000000000010100001000000001100100110001000000010000100011011100100001001110000100101001011000000101000000000010001001010101101000001001011010000010000000010110110000010001011100101001100000000100101000010010000001001110000001101001001000011100100000000000001000010100101100100011000011000111100110000010000011110000100000000111010101011011111001000000001111010100000001001100110000100010000000110010010110000010000000000010000010111011100100011100000000000001001001110001001011110000100100111000101001110011000000000000000000001110110010111001001001001110001110000110110100000110011011000100110101011101001000100010000111011000000100110100111011000001000011111110000000101100000000001000000011010110011010101010100010011110110111001010001011000001001010000000000000000010101000000010000100000000010000100101001100110000010000111000000000000110000100110000000010101101000001000000000111100001010010001010100101000000000000001000011001110000011011111101101001001001101011001101001000001111110010010001110000101101100110001110110100100110000010100000111101101000010000000110000001000000010110111000001001000000000000010000101000011100111100001000000100011000001100110110111000111000011100001000011101010000011110000110110001100000001101010100100000000010100000000010100000100010101100000000010010101011000011000000010000000000000001000000000010100110100000011100010001000001101100101011001110000010000100000001001001011000101000100001110100001111000101110001000000001001100101101101010000000101111110110010010001000000000100110010000011010101001110110001010101111110000010111000110001000000001001100100000000111000100000111111100001110011111001000101101100000000001011101100000000001010001100111001001010000111100000111100110101000101000000010000111110101001111110101000001000001001000000101010100000000100011000000100000001010111100010001011011100010111110101101001010110011101000001001000010010001000111111001000010001000011000000110000000000011001101101000001100001001100000101100011000011000100101000011001011000011100000000001000101001010010010110010011010001100010010001001100000000100000111010011100000000100101101010000000000111100001000111010100000010001001000010100010100011110100100000101010000000111011000000100100000011011100000110001000000000011001010000000110000000010110100000010001000100010000000010000000101101111000100000110010101001100001101010001111100010101111110100000000000001101000001101010011101100011000000001101110000000010111101010110000000101001000100011110011000000000001000001111011001011000000001000001000010010010010000100101110011100111101010000000000001011110010001011101000000000000100000010001010011100111100010101001110000000000011100000001101000010100110111011001011110001010000000011001101000010001010110000100100001000010101000000010011110010011011010000010000000101001001100110110000001010100001000010110000011100011010111010011011101011000101101000000001101001110100000000010000000001111101100010001000010010010110110100100010011110000110100000001000000001010100100000001100100000010110100011000111111111111111111111111111111111111111111111000100111111001111001001110100101101101011111110011101100011100011101101111010011110110011000110110001101011010110001001001111101101101110111000101101111101111111011100011101100010100110101111111111100000000001111111001001110110110101111001001000010110000000000010000000011101010111010
