# Supplementary material for: An enormous potential for niche construction through bacterial cross-feeding in a homogeneous environment
Source: PLoS Comput Biol. 2018 Jul 24;14(7):e1006340. doi: 10.1371/journal.pcbi.1006340 (PMC6080805; doi:10.1371/journal.pcbi.1006340)
Supplement: S1 Dataset — The folder contains 500 files, each corresponding to a random network obtained sampling (Methods, section Pan-metabolic and random networks) from the pan-metabolic network. Each network is represented with a sequence of zeros and ones where one and zero indicates presence or absence of the reaction in the random network respectively. (ZIP) [file pcbi.1006340.s007.zip › 2583/network_2062099_1_5000]

0000000010100000000100000000000000010100000000100011001000001011111001100000010001000000100010100011010000000110010011110000000000111001100110100000011000111001100000000001010011110111101011011001000011110001111101000001010001110000101111001110100001000000001010000001101110001010101000010011101000000010000000010000000000000011010011000001001001111101110110110101001110000110011000000000000101100101001101000010000000000000000001000000001001111000100111110101000010101011111100010100000000000001110110000000000100101001000010100011100000100001100000011101100110000100011001001101000000001110100101010101101000010100101000111000000001010001000011011000011100101111100001000001000000100110100110101010000101010010000100001000101011110100110011011110110100100000000000110100001000100111111101000100100001111000010011110010111000000001000001000001100011110110000010100110100110111000101001001000000000001011111100100011000000000000010000100101011100001100001010100111100010000001001110000110010010111101100100001100000000000000011010111001010110011000100000000101011010000000000001110101100000010001010000001000011000000100110110101001000110011110010110001000001111010001000100000001000000011111111000111101100000000001000000100011110000111100000010100001011100000000100011000000101110110011010010001100110111010111000011000000001100011010100000110100011011000001010000000010010010000001100000010000100000000000000010010011000011000101000011010000001001000000001010100111010110010010100000000011010110000010110110001001001100011110010001000010000010010100000101011010011000000010010100001100000010000000000100011010001000100000110010000000010100100000001010000000000010010001010001110000101100000000101101111111101001010011111101010000001000011110100000110100001010010110100010100001010000011000000000010011000001101001011100000000010000000000001010010010000100000001000010000011001000010010010010010000001100100011000100000000110010100110100000110000010000001000010001100010000111100000100010000000000100010111001101010001001101100100011000111101100101100100000000000001001111111111100001000100010110000110000000001011010010100001101010110010011001101000010111100000101111001001000001011100101001000111001001000000001001101011001010100100000110011000000010111001010001001110011000110010100010001000000010000000110000000010010000100110110100000011010110000000000000011110101010000010000001010000000000110011100111000011111001100010100000010011100101000000010101011000010000001010010010010011000001001010100010111000000110000100110001100100100000100100000000011001110010111000000000000001111010000001111011101101000011000000110010001100111000001001011100100010100100000100101010100010010000000001100111011010010010100111001110000000000000100000001100100100000001111111010100000000010001100000100000000010000010011000000010100101001010000000001101001000010101110100001111100000000000000010100000000111000010011010110100111001100000000011011011011001100000010001100100000000000000000110001110000011011011000101100000010000000000110001011111111001010011010000100000000000000001010111010000010000001100101110001110101101100011000001110001000010100001101001000001010100000010000010000010101000000110001111000000000011001100010010000100101010001000111010000010001000000100001001110011000101010000000000100000001010110010000010000111111011111100100110000000100001000000010101011010011011010010001000000000000111100011101000000000010111010000000000000001011000001100011111100001000100010001110000000000010000011001001111001101001101000010001010001001100110100001110110101111101000000110010000100000100010001000010100000100000010000000001101110000101111100000000001001010010001100100011110011100001001000000010100011000000000000000100000011000110111011001010000000110000110100000001000110000000001000010001100001000010001010010011000000001000101001110110011101100000000000000011011100001000000000010100100001000000000000100010011100100011001100000100001000111000010011100000000000001001010001000000001001011010001010000000010110110000000101001100111001000111001000101000010010000010001101000101101100000000001100000010000000010001000010110000101011011000011100100010000011100011110000100000000001101101111011001001000000000110011101000001000100011011000010000000010001010111000000000000100010100011011001000100011100001111000011001001111001001011110000100100111110100001011010110000000000000001001100010101000111000001000100001110000111100000100101011110000000100111011100000110100010000101011011010000010100011011011001000011011010000001101100000000000000111101111100011110001001100010011001111111101001101111001001000001000000000000001111100000010010000110101001000000101101000001010000000000010100000001000110000100100000000010100000000001000100100101100000100010001110100100100000000000001011001001011000011011100110001000001011001000001111000011100111100010000001010000100011101110001011100100100100000000100011000001011100110000000110000011000000010110111010101001000000100000000001001000011110111110001000000100111011101000010110111100010000110101001000011101010001011111000110111111100000010101110110101010000100101000101010110000000000101000000000000011100011110001000000010011000000000001110000000011000000100000011100010001000101110110100001001010000010000000000010000000101000101000000001000100001011110111010001000000101001101110101111000010000001101111000000010000100000010011010000000000011001001100110011010001111110000000101000110001000000001001000100000001001010000000101111000010110111000100000101001100000000000111101010000000001000101101110011011000001100110000110000101001000110000000110110100100101001101110111010000001000001000000111010000000000100011000010100001000010011001010100101011100010111100001101100101110110011100100111001000011001010111101100101010001001011110001110000000000000101101100000001000110010110000010000011000000000110100000011001011000101110000000001001100011011010110101010011010101110011111001000101101001100000100011111100000000100101100111100100000111100000000010001100001010000111000110011110000011110000101000011000000000000111001000100000101001111001000100001000000000001100010001110110000000000000100000010000001100000000000010001110101110011001100100010011100110010000110001000111101010001011100001000000000011000000001001100001100100001000000111101110000001010010100100110000000101011011000001110001100000000100000001111011001101000000001000100000010110011110000111101100011001111101010000001000111011110010001011011010000000000100000000000010011000110000110100001011000000000011100000011001111110100001010011101100010001110010011001010111010000000010000000000101000000000001000000010011110000010001010000110001000101000001101000110001001010100001000010000010011000011000110010001011111101000101101000111001100001110110100001000000000001110010100010001000010001110000100110100010011110000010000000001010100001110100100110000001110000010010100010000111111111111111111111111111111111111111111111110110111111000101110001100111111001001011101111111110100010000011101100001010011110111001000110101000101001011110101010100111000100011101111101101110101011101111110010000101011101110101101010111011001000000001111110001100101101110010001111000101110010000000100010000000111111100000110
