# Supplementary material for: An enormous potential for niche construction through bacterial cross-feeding in a homogeneous environment
Source: PLoS Comput Biol. 2018 Jul 24;14(7):e1006340. doi: 10.1371/journal.pcbi.1006340 (PMC6080805; doi:10.1371/journal.pcbi.1006340)
Supplement: S1 Dataset — The folder contains 500 files, each corresponding to a random network obtained sampling (Methods, section Pan-metabolic and random networks) from the pan-metabolic network. Each network is represented with a sequence of zeros and ones where one and zero indicates presence or absence of the reaction in the random network respectively. (ZIP) [file pcbi.1006340.s007.zip › 2583/network_2062099_14_5000]

0000000010110000000100001000000000100101000000000111001000001011000101100000010001000000100011101001100000000111111011010000100000110001011111100100110010001000100100011001010111101111111111010100000010110000111111001011100111011000001111011000000000000001001010000001101101001001101100010000000001000010000000000000000000010001100011000001001000110000100111111001001000000101111001000000000101000101001101100010000000000000000000000000001001101011111101010100110010111111101101001100000000100001101100000100000100101001000010111000100000001001101100000101110110000100011001000101000000001010100101111101110000011100101001111110000101011010000011011100011000101110100001000011000000101000010100010101100011111011001101001000001001110110010001011111110100000000100100110101001000000111110011010100000011001000000010100111111100100000001001000001010111101010100000101100000011010011100001000000000000001001111000000001000000000000010000100010010010100100001000110101111010100111101000000101000010110001100001001100000000010000111000111111011010011010000000000001000010001000000000000011000000000001100000111000111000110100111111011001010010110001110010000001000111000001000000000000100000110111111001111100110100000001000000001111110000101100000010101001010111000011100001110111110011000111010000111100100101110111000001000111001101111011100000000000001111000001010100010000010010000101100000010000110000100000000000011111001001001000001001010000001100010000000001000101001100100010000000000001000100010100010100000001001100011110000011010010010010000000010100101010101000000010010000001110100001000000000010011100011000001000010010000000010100110100001010000000000000010001110011010001001000000000100101000111100001110011010101010000011000011010100010101101001010011110100011100001010011011110000000010011001001101001011110000011010010000000001000011010000100000001011011000011001000100110110111000001000010000010000100000000100010010110000000010000010000011111011001000010101100000000100010000000000010000010001010100000001111101010111000001001111011000100010000000001101111010100100000000110000110100010000000000000000010000000101000011010001100101000010110000001011011011010001000001000001101100111001001100000001010101110100011011000001011010001000010000101000011011010010100110001100000000000010000111000010010000010010010100101011000000001111100001001000001010001100000000010000000010000000000111000000101110001010101000111110100010010100101000000110010011000010000001010010100110000000000000011100101100010000000001101100100100100001000011100001000011000010000110011000000000010100010000011111011001101000011001001010100001100101100000001111100100011100100000100110010001100010000100000011100111110110100100110101101001000000000000100001010001000000010011111010000000000000001100000000001000011100001001000000101010000111010111001001101100000000100000100001000000000000000000011100000000011100001001111010001110001100000000011000101010001101000010010100100000000001101011110110100000011110011000100000000011100000000000000010010100001101011001000000000000000000001000110001000000000000000010100001111111001000100000001110001000110110001100000000000111111000010000010100101001001001000000111000000000011011000100010000101100010001010110010000010001100001000001110111011001010010001000010100111001010100101000001001011101001001100100110000011100001100000010101011110111100000010001000000000000011100100001000000001011111000000000010110001010010110100101011010000000100110000110001000010110010010101011110101111011010100010101011000011000000000101110101000110011000001110000100000101011011011110000100010110000000000000000000111000101101100000000000001101001111100001111111111100001000100000010010010001000000000000100000010001010011011101111010000110001100110100001000011000000001000000001110001100011101000010010100000001011101101110010011101100000000000000010010101100000000001110000000001000000010000100010011100100001000100000000111000100001010101000000000010001001110101111000000100100000001010000000010110110000010000001100101001101001001000101000111000000010101101101101100001100000000100100010000000010001000111011100100001001010111101000010000000000001100000100000001111110001111001011001000000001111010101000001001100111001100010000100011100011101000000000000100010000000101011100100001100000110000001001100100001000011100000100100101000101001111110100001000000000000001101010001000101001001001100000111000100010000100011011001000000100001001101000111100100000111011011010111110110010010011000000010001011010001111100000000001000110100000010000100101010100010010101110101101000101111100000000000000000000000100011001001010010000010001000010000101101001001010000000001100100000101000110000100100000000000100100001000000000011111100000000000001001000101000100000000000001011000111000010000110111101011000011101111011110000010100111110110000001010001001110001110001010110000100000000110100001000010111100010000000110000011000000010110111001101000001000000000010101000000011100010011001000000100110111000100010100111000101000011000000100011001010001011111000110100000100000011101110111101000000111100000101101101000000011001000000000001011101010110001010000000011000000000001100000000010100010000000010100000001000101000110101001001110000010100100000011000001001000010000101000101100001111100101111001000000100001101110101101010000000101111011110010010001100000001100010000000010011001000010100011010111111100000010101000010001000100001000000100000000101010100011110101000111100111011101000111000100000000000101111010000000001000101000110100011011011010110000111000111001100101001000100110011101101001111101101000110001000001000001101000100000000100011000010100001100010111011110010011011000000111100001101111110111010100100101000000010000001001100101100101000001000001000111100000000000010101001001000000100101010100000000100000000011001010010000001000000000101000000000000001100001101010101101010011001001100000011001000101001000110000100011100100000000000111001111100100000101100000000011010000000000000101100110001010100001110100101000010010000000110111000000100100010001111001000010110000000001001010010001110011000001010000100000000000011100011000000010001100011110011000100000010001100110111001110001011011100000101110111000000000010001100000001000100001100100010000001011001110000000010100111010000000000101010000000011011001100000000001000001111111000110000000001000001101010110010110000011101110011001111101111001100000111001110000001011011000000000000000000000001010001110111100110110011111000000000011100000011101100110000111011011001100110001010010011010000111100011000011000000000100010000000101100010010011010000010011010000000000000101001101101010101101000010100001000010000000010111011011111010010000100111000100101100111001111000000010000001010000000001111101000000001000010011000110110110000000001111000110100000001000000001110100001111101110101000010110000000000111111111111111111111111111111111111111111111011110011010000010001001101000111100110001011110011110100010100010101110110010011010000011000100010011111111111110101011010110011101010011010001101001010101111111101011011001011111000000011111011011110110000001111111010100111000001111111011010011001000000000000011000000101100000111110
