# Supplementary material for: An enormous potential for niche construction through bacterial cross-feeding in a homogeneous environment
Source: PLoS Comput Biol. 2018 Jul 24;14(7):e1006340. doi: 10.1371/journal.pcbi.1006340 (PMC6080805; doi:10.1371/journal.pcbi.1006340)
Supplement: S1 Dataset — The folder contains 500 files, each corresponding to a random network obtained sampling (Methods, section Pan-metabolic and random networks) from the pan-metabolic network. Each network is represented with a sequence of zeros and ones where one and zero indicates presence or absence of the reaction in the random network respectively. (ZIP) [file pcbi.1006340.s007.zip › 2583/network_2062099_14_25000]

0010000010100000000000010100000000100100010000000111001000011000101001000000010000000000100000101010000001000111110110110000100000111001111110100100111000101000000000011000010110111100111001010001000010110001111101001001101111011000101001011010000001100001000010000000100101001010001100110010000000000000000000010000000000010011110000001000001000010111010111100101001110000010111000000000000001100100000110001000000000000000000000000000001010111101110011000110100010101010111001101110000000100000100100000101000100111000000100101011100000101000101000010101100010000100110001001010000000001110001000011110100100111100001001100110000101010010101001001000001110111010100000000001000000100100100100111100000100011000100101011000000001100110110001000100100000100000000000110100000000100110110101000000000010010000010010000011111000000000000001000101100110101000000000100010100010111010100001000000000000110101111000000001000000000000010000000010010000001100000000100111011010000111101000000110110001111101110111001100000000000000010010000111011110011100100000000101001001000110000000110010100000010001000000011000101000100010110001100000110110110111010100001001001001010000000000000001101000111101010000101101100100000011000001101001111000010000000000011000001001000011001101011110101111000111000000110100110111101101000011000010000100111011100000000000011101000001010000000000011010000001101000000000010100000000000000011100011101011000001001110000001111000000011000100010001100110000000000000011010110010010010100000001001100011100010010000010010010011100011101101010001100000010000100000111100000000000000010000100011000110110010010000000010100100100000000000000000010000000110100010001100100000001001101101110000001100010110100010100111000011111100000011100001010010111100010000000010011001110000000010010001001101001111110000001010010000001001000010000000100000001010011000011000001110100010110010001000100000010000100000000110010010110000000011000010000000011110010000001101101100000100010000000000110010011111111100000001111101010101100111100110001000000010000000001101110010110110001000110010110100100000000001011001010100010000010101000011100100000010111100000101111010011000001011100101101000101101100000000001000011111100001001111000010110000010000100001010010001010010110110000000000001000010110110000110000000010010000100110010000000000111100001000001000001000000010000010000001000000000000101011011101001111101001110000011101110010100100000001100110011000010010001010010000110000000010101000010111010010000010001101010001100100100100100100001000010100110000100011000000000000100010100011111010101001000011001001010100001101101000001001011100110000100111000100110011101110010000000000110101011110111110100101101101001000000000000000001001101101100010110100010100000000010000100000100000000011000011011000000001110001011010110000001100001101111001110011000010000000000000000010100000000111000001000010100101111001001000000000010010101011111000110010100100100000001001001110100000000001110001000101000000010100000000010011000111010000011001010001100000000000000001011111000000010100001100001101100101011001001101000000100101000110110011101001000001010111000010000010101001100001001001001111101000000000001100111010000111001010101010111010000011001100001100001010000000000001010001000010111101100000100001010001000101100001111000100100000011000000000000110001011110111000100011010000000000000001000110100000000001010111010000000000011000111000000010100100110001000100100001110001000000000010111001001111111011001011000000101011111011000100100101111100100010011100000110000100100111110001001101110000000011000000000000000100010011001011100000000101000110011000100000111111101100001000100000010111001100000000000100101000010010101011001101111000000110011000010100000001011000000001000000011100001111011100010011001000000001010010001100010011001100000000000000010000101011000001001110100010001000000000000100001001110100001010100000100001000010001000010000000000000001001110001100000000110110010000010000000010100100000000100001100111001100011001100000000011010000010101111101110001000001000011100000010000000001000110011100100100000011011110111000010000010000001110000100000000101100100101011010000000000000111100100000000000000010001101011000000011011011110000101000010100000000010011000000000001100001001000001001001110001001000100000000100010110100001010111001001000000000000001110110010100101001000000111001101000100100100100011011010000000110011011001001000100010000111011011000100010000011001010011000010101111000001011100000000001000111111011100001010101001100010110011100001101000100101000000000010000000000000100110101001010010000010100001010000100101001111010100010000001100000101000100000100010000000001110101000001000100111110100000100000001101000100000000000000000011001001011000010011001011101010000011101111110111000010101111101000010000000000100001001110000001110110100010000110100110110111110100010000000000000010000000010110111011101000001000000000000011001000010110110000000000000100101010100100010000111100101000111001001100011010010001011110010100011010100000000101100100101010000010100000000001111000100010011100000000000010100001101011000000010011000000000001100000000011101110100000011100010000000001010101101011000110000000100100000011000000001000011000000001010000000110010011011101000000101001101101101111000011000000111101100000010001000000011100100000000010011001000100110010010001111110000010010000110001000000000000000110000001111010100111011100000101101111011101000001001100000000001101110111000000001010101101110010111010001111110000110100000101001100101000110110101111101001101111101010011001000001000001111000000000000100011100000100000101010111101010101101011100010111111101001101011110010100110001101000000011111011100101100100010001000011110111100000000000001000000001010001100000000110000000000001000010000100111000000001011000111000000000000001100010111000101110010000011011100110111001000100100000110000101101111010000000001111101101100100000001100001000110010100000010000111101100110100100001110100100000101000000000101111001000000001111001111000000110111000000001000011010000100110000000010110000000010001001111000000000010011101011111110001100000110001101110111000111001001001101010001010100001000000010001111000001000010011100100000000000111101100000001011101011100010000000111010001100001111011110000000100000000111111001111000000001000100101000100001010000011101110011100111101011001101000111010100000000010001010000000000000000010000000011010101100111001001011000000000011100000001010101010000111110011101001110011000000001111100011110000000111100000000101011000010001100000000011110000000000010100010001000100001001101010111000001010000001000010010010001011001000001010001011011011010111101000011001111000010100100001010000000001011110100000001000000011100100110110100110000110000110000000011010000001101000101000000011101000010100100011000111111111111111111111111111111111111111111111111110001111111101101111100111010011011000111111111111100001000001111110010010111010001010000101000001111000110000001100111000001101010110111011011111110111111110111110000101001100000101101110111111101110000011111110100011110101111100001111111100010010000000000010000000111110010111010
