# Supplementary material for: An enormous potential for niche construction through bacterial cross-feeding in a homogeneous environment
Source: PLoS Comput Biol. 2018 Jul 24;14(7):e1006340. doi: 10.1371/journal.pcbi.1006340 (PMC6080805; doi:10.1371/journal.pcbi.1006340)
Supplement: S1 Dataset — The folder contains 500 files, each corresponding to a random network obtained sampling (Methods, section Pan-metabolic and random networks) from the pan-metabolic network. Each network is represented with a sequence of zeros and ones where one and zero indicates presence or absence of the reaction in the random network respectively. (ZIP) [file pcbi.1006340.s007.zip › 2583/network_2062099_14_20000]

0000000000010000000000011110100000000100010000100101001000011110101101100000010000000000100011101001110000000110111000110000000001001101111110100100011110111100100000010001010110110111111001000101000000110000111111000010101100111000101010000010000001100001001010100001100110101011101000110000101101000010000000010000000000010011110001110001001000001111001111101001001010010110111001000000000001000101000100100000000000000000000000000000001010100101111100110110010001111010101101001100000000100001100101000000000000000001000010001011100000001000100000000100110000000100010001001010000000001010000000010111010100011100001001111010000101010001100011000101001100001111100000000001000000000010110110011111000100111010100100001000100001100111010001010001110100100000100000110011000000000111110100010010100101100000010001000011111100100001001001000000011110110010000000110101010111111000000000000000100000100001111000100001000000000000010000000111011000000100001000100101111010000001001000000111110110111101110111101000000000000000011000100011111010011000100000000101011011000110010001000011100000010001100000011000111000010100100000010000010110000110010010000001000111010001000100100000001000111100011000111001100101000010000000001001010000110100000000111001011111000001001011111101111011000111010010110000010011101111100111000100000110011010110000000000001111000001010100000010001100000101101000000000010000000000000000010111010111110100001001010000001011010000010001100101011011010110001000000011000100000100110110001101000101001010010001000000000010000000011110111000001000000010000100001001000010000000000110001100010000101110110110000000010100110100000000000000000000000001010011010001001100000000101101111101001001110010111000000100011000011011000111110100001010001110100010100001001111001000000000000000001001101001011110000011000010000000001010011110000100000000000010000011001011110110000110000000001011000011000100000000000010000110100000111000000000011011011001000000110000000000100010000000000010010111000110110000001111101110110100101001111110010000000000000001100111101111100000000100000000100110000000000011011010100011100010011010011000100000010111101001011101010010000001101000111101100101011000100000001011101110101001010001001111111001010000000101100010001111011110110010100010001000010010100000110010000010010010100001011100001111110110001001000000001010101011100000000000010000000000011001011101011101100001110010111110110010100000000001010000011000000010001000000010110011000010100001000110011010000110001100110001100100101100000000001000001101100110111101000000000011100010000001101010101001000010001010110010001101111000001001011110110110000101000100011011101110010000100000001111101011100100100110101110001000010001000000011001100101100001101111010000000000000001110000000001000000100010010000000010111001001010100000000100100100101100010011001000100000000000000011100000000010011010010100100000111001110000000000101111100011011000000001001100000000001101001111111010000000111001010100000000001000000000110011001110000101110001001001100000000000000001010110011000000100001100111110010000111011100101000001010001001010110011100001000000100001000010000000100111010001001101001101101000000010011000111010000110000010001000001010000011001100000110010100010001001111010000000000111001100001100010010010001101100011011100000110000011000000000000110101011110110111010101011000000000000111100101000000000001010111000000000000010001000010010110010100010001000100110000110001000010110000111000001111000101011100000010000011010011000100000000110000101110011100001110000100000110010010001111110100011111000010000000000001111000100101100000000001001000000010100000111110101100001101000000010011011000000000001100101000011001011000011111111000000110001010010100000000001000000000000000000110011101011100100010101000000001000100000100100001101000000000000000001011101000000000001000100100001000000010000100010001100000010011010000000101001101001010111100000000010001001010001101000001110110010000010000000000110110000000000011100011001001010000100100010011000000000001110101110000100001000000100100010000000010000100000110100101010010110011101100110000010000001100000000000000001011000100000011001000000000011001100000001001000110010001011000100011010011110000011000010100010100011101001000100111000000011000000001101101000001001110000100100101000000001110110101001000000000000001100010011100101001001001101001111000010010000000101011110000100110000001000000010100010000111011010000110010010110000011010000010101011000000110000000000001000111100111000001010000000100010010110101001111100001101100101001010000000000000101110101001010000000110001001010000000001001111110000010001111100000001000110000000000000000011010001000001001000100111100001100110001101100001100000000000001000011001111000011010110000101011000011001110101110001011001111111010000000010000101111100110001001100010100110000000100010000000101100010000000100000011000000010110111001101001011000100000010001101000010100010001100000000100001011001100110110011100000000111101001100010001010000010101010110101101100000011100010111001000000101001000101000010000100000011000000000000010001001001001000000000010000000000001000000000011001100000000010100010000000101110101100001001110000010100000000001001001101000111000101000000100000010000101110001000000001001001111101111100001000000111101110010000000000000011101010000000010000001001110110011010101111111000000111000100001000100000000000110000001101010100111001110000110101111110100000111100000000000000100111111000000000010010001010111111010010100110000110010001001111111000000110010101010101001011101000010100000001001000000101000000000000100010100000100000000010011010111011111010000010111111001110010001111011100010101111000010000011010110101001001000001001011000101100000000000011101000111010100100101000110000111100001000010001110110000011000001000111110000000001000000001011110010111010001001010110100010000000101101001110000101011011110000000100110100111100000000101100001001111010100000000001010000110010000100001000100100000110000000000110011001000100101010001111000000110011000000000000110010000010001000001010111100000010000001110011000000000011111101110011000001000100000110111101000100011011101100010101110111100000000010001001000001100010011000100011000001110011000000000010101001111100000000101011010100011010010100000000101000001111011101000000000001000100000010110011110000011101100011100111101111001001000001100100000001000011010000000000000000000000000011000001100011110010110000000000011100000011111100110000011110011101011100011000010001000111011001101001010100000100101001000000101000010000011010010000000000100110000000101000100001010000100001010100001000010110000011001101001100000001000001111010111100100000001000001110010000001000000000001011111100010001000010011110110110000100110000011000010100000010010100000001100111111000111110000010100000011000111111111111111111111111111111111111111111111110001010111101111000101100101100001101010111000111111100010000010001111110010111010010000000010000011111010010100011011110111101001101110111100110000110111111111101000001111001101111111001011111111000110000011111110000101110111110001101110100000100100000000100010000000000111010111010
