# Supplementary material for: An enormous potential for niche construction through bacterial cross-feeding in a homogeneous environment
Source: PLoS Comput Biol. 2018 Jul 24;14(7):e1006340. doi: 10.1371/journal.pcbi.1006340 (PMC6080805; doi:10.1371/journal.pcbi.1006340)
Supplement: S1 Dataset — The folder contains 500 files, each corresponding to a random network obtained sampling (Methods, section Pan-metabolic and random networks) from the pan-metabolic network. Each network is represented with a sequence of zeros and ones where one and zero indicates presence or absence of the reaction in the random network respectively. (ZIP) [file pcbi.1006340.s007.zip › 2583/network_2062099_14_15000]

0000000010010000000100001110000000110100000000100110001000001100111011000000000000000000100001100000010001000110110101010000100000100000110110100000110100111101100000010000010101001101101001011101000010110010111100000000011001011000100010101111000000100001010010100001001101101011001100110001101001000000000000010000000000010011110011110000000011110011111110110001000010000011011000000000000000000100000111000000000000000000000001000000001011111001110100100110010011101011101101100000000000000001101111000101000100111001000010101010100000101001100000000101100010000100110101000100000000001110001110010110000100011100101001110110000001011001110001001001011000011010100001000011000000101110000110111100100011011001000101011000000000111100110011001110100100000000100100010111001000100111110001010100100011010000010010010011111000100001001001000001001110011000100110010011110111111011101000000000100000011011101000100011000000000000000010100010010010001100001010110001101011000110001110000111100111111001100010100000000000010000111000111001011110011000100000000100011010001010010001100011100000010001100000110000001000110111101011011001110000100010110100000001001101010001000100000000101000010111110000111100100101000000000001100111111000001100000000100000001111100011000101110001111110001110010010111000000001110001000101000000001100111011100000010100011001000001010100000010001010000001000000010010000100000000000000010111011010111000001011100100001111000000001001100100001001010100100000000001010110010100110110000101000101001000010000010010000110011100001110000010001000000010000100000011100011000000000110001010001000011000010110000000010100100100001010000000000010010001110110100001111000000000111100001101101001110011110101010100110000011111100100010000000010001101100011000000001001001100000000000011000001101001011110000010010000000000001001000110000000000001010110000011011000000110010010010001000010100000000100000000000010010010100000010000010000011000111001100010110011000000100000000000000000000001111100100000001100100010000000111100101101100000010000000001101111101111100000000010000110100100000000000001001000000000101000011000010001101000010111101000111111110010000000101100101000000111011101000000001011001010101000011111001010010000010010110100100000011111010010110010100000001000010100011000010000000000000000100010110100001011110000000000001001010110001001000000000000010000000000101000101111101001101001110101100110110010100001000001110010011000010000000000000100110011000000100011110100001010000010001101100101100100101100110100001000011100110110111110000000000010010000110011101011001100000011001010110010001100111000001000011100100101110101000100011010101101010000000001100111111111110110100101101111001000000001100000011111101100100001000111010000000000000001110000100000000001100010011100000100111100001010011001000001101001100101100001000000000000000000000010000000000000011001010110010101111000010000000001111110111000100000100001100100100000000100001110101010000001100001010101100000010100000000111011001100100100001001001001100000000000000001010111011000010100000000001111011100011101101000000001000001001000111011101001000000110110000010000000100111111000000110000101001000000011011100110010000111100110001010100010000011001100000110001010000011000011110001001000110011101011110011010010000110111001011100000110000001100001100000010100011110110010000011010000000000000000000001000000000001000110010000010010001001010010011110110011000001000100010001110001000010010010001100011110011011000100000000000010011001000000100001101101000111111100000110000100100010011011011100000000010010000010000000001001100010101111100000000000001110001010100101011110100100001101100000000111001100000000000000101000011000100010011101010000000110001000000100001001011000000001000000011110110110000100010010010100000001010111001101010011101000000000000000011011101110000000000010000110000000000010000000011011100100011000100000100011000001000000010000000000010001001110101101000000011101000000010000000000110110000010001001100101001101010000100100000110000000011101110100111100101100000001100100000000000011001000100111100100000011111110101000010000001000011100000000000000101111101111000010001000000000011101101000101000000010001001010000100101011011100000011000010100010000011101010100000101000001000000010001001101001001001110000100100100110100000110011111001000000000000001001010101101100001000001111001110000111110000100001011100000100110010001001001110100100000101011010000011000000101011011011000011011110010001010100000000001000010011001000011100100011100010111001111011011010100111000001000011000000000000001011101000000000000110001000000000001001001011010000010001010000000101000110000100010000000011100000001000000100111101100000000010001000100101000000000000001001011001100000010011111100101001001001101100111010001011001111100000110001100001100111100110001011100010100110000000100010100101111100110000000010000011000000010110111011101000000000100000010011000000011110010000101000000100010110101000100010001000011000001100001100011011010001010111001100010111100000011001110101100010000010100000100111011000100001011000000000010011100001011001000000010000000000010001110000000010001010000000000100010001000101011101101011001010000010000000000011101000101000100000001001011100010111100000110001000000100001001111110111010001000101011100000000010001000000000000100010000000000001001110100000010111111111000010011000000001000000000001100110000000011010100100000110100000100001011000000110000100000000001110111010000000000000101100110011111001001111110000101110011001111111101000010100011101101000011100010000100001000000000001111010000000000100011100000100000000000111101110100111011000010111111101001111110110110100000001101000000010011001111111100100000000000011000111100000000000011101100110000101100100000110000001000010000001000010110000000001010001101110000000000000101011011110110111010000001000000011111001000101001000010000101111111110000100101111000000100100000011100001001111000100001000001011101000000110100001100100101000111000000000111001001000101000010001111100000110110000000000011111010000010001000000000101100000010000000111000000000000010110001111110000000000100000110010011001010011010111101000101101101000000000010011100000000001010001000000011000001111011000000001001001101110010000000100010011000001111011000000000001000000111101101011000000001000100000010110011110000101101110011100111101100000000000111010110010001001111000000000000100000000000110011010011100111000011011000000000011100000011110000000000101011011101111010011110000010110010111000101001111010000000001011000010001100010010011110000011010000100100000000100001001101110111000001010100001000010010010001010101010010000011000010111100111100000111001100000110100100001000000000000111100000000001000010011100100110000000100001101000100100000010010100000011000010101001101111000010110000000000111111011111111111111111111111111111111111110001000110101000000001111101101100010011011111100011111000011000011101101011010110010110010000001110000111110010010110001010110100101110010101110001111101000111010000000011111000111101111111110011111000110000001111111101111101010011001100110111001111110000000100000000000000101100110100
