# Supplementary material for: An enormous potential for niche construction through bacterial cross-feeding in a homogeneous environment
Source: PLoS Comput Biol. 2018 Jul 24;14(7):e1006340. doi: 10.1371/journal.pcbi.1006340 (PMC6080805; doi:10.1371/journal.pcbi.1006340)
Supplement: S1 Dataset — The folder contains 500 files, each corresponding to a random network obtained sampling (Methods, section Pan-metabolic and random networks) from the pan-metabolic network. Each network is represented with a sequence of zeros and ones where one and zero indicates presence or absence of the reaction in the random network respectively. (ZIP) [file pcbi.1006340.s007.zip › 2583/network_2062099_14_10000]

0000000010110000000100011000100000000101000000100111000000011110100111000000000000000000100010001011000001000111011110110000000001010000101010100100010110011001100100001001000111101101101111010001000011110010111100000001010011111000101000000001100001100001001010100000101111100011001100100000001101000000000000000000000000000011100000111001001011101001101110000001001100000111101001000000000100100000001111000010000000000000000000000000000010111100110011110101000011111111101101011000000000100000101110000101000100011001000110010010100000100000100100110101110000000100001001000000000000001110100010111110101000010100001001000100000101000001110011001100001000011110100000000011000000101110100110001000100111110010100101011000101010110011110111011000010000100000100100110010001000100110111111010100100010101000010001100110111000100001000000000101110001111110000010010001110110111010001001001000000000110111101110100011000000000000010000100001011110101000001010100101011010100110101110000011010111111001110001100100000000000000011000100011111010001100100000000100010010001000010001100101100000000001110000001000010000100100111101010001110001110100010110001001000100010001001000100001101000111101011000101001110101000011000001101011111000110100000000010001001001100011100011101011111010000100010010001000110101010100100011000110000110001000110000000100001001000000010100000010000110000001100000000000010100000000000010011001010110000000000001010100001001010000011001100111010111110010101000000010010111010100110100001001001000001010000000000000010110011100011110111000010010000010000100001110000011000000000010000010000000110100110100000000010100010100001000000000000010000001010000110101110100000001111100110110101001000011010101000000010000011010100011101110001010010110100010000001001110001110000000000010001001101001111100000001010010000001001001010100000000001001001011000010000011100100110111010001000111100011000100000000100010100010000000011000010000001101010000100001100110100000100010000000000000010110000000010001001111000010101100111101110001100100010000000001001111001110110000001010010000100100000000001000011010100001101010001000010101101000010111101001101001011001001001011000111001000111101101000000001011001001001010010101001011111000000010111000010001001101011010110011000010001000010011101000010010000000000010000001111100001110011010001001001000010110001001100010000001000000000000001011010110111111110001010010000110110011100101000000110111011000010010001000000010110000000011100001000010101010000100001100010000100100100000011000001000011000110110001101000000000001101010110011001011101001000010000011000100001100100000001000011100110111100100000100001010001001000000100001000101101111011110100011101111001000010000100000001100001001101001110101010000000000000101100000000001000011100001011000000110011100111000110000001001101100010001010001000011000000000000000011100000000001010010000000110001100000110000000010101110011000101000010010100100000000000001011111001100000000111011010101100000011100000000010001001011110101101001010001000000000000000001010100001000000100001100110010001011101001000011000001110101001100101011101001000001111111000010000000101100111000001010001111001000000010011000000010000101100100001000001010000011000000000110001111111000001110010001000000000110100000100001000010001111100001011100000100000011100001000000110101011010011011010011000000000000000000100111101000000001011110000000010000100000110000000100110101111000000100110000110001000000110000111001011111110011010001100010100010001011100010100101111100101111101100001100010100100110101010001101010000000010000010000000001101100000001001100000000000001111011001101101011110011100000101100000010111010000000000001100101000011011101101011011111010000110010000000100000001101000000001000000010100100000010100010000010000000001001000001000110011101100000000000000011001101000000000001110100110001000000000000100010001110100000001110000100101001110000010111000000000010001001110101111000000100000010000010000000000110110000000100001100011001100010000000101000110010000010000110101111100001001000011100000010000000000000010111111000100001001110010110100100000011000011100000100000000111111100110000001001000000000010101100000101001000110000000001000100100011111100000100000010000010100001111011000100101000000101000000001001110000001001110000000100110000101000011011010000000000000001001101110000110010001000001111000110000000010000100111010111000100000110011100001000100110000111011010010011000100111000011010000011011110000000101000000000001000110001110100000100101100000010111100111101101100101100101001001000000000000000001010101000010000000100000001000000100001000111110100010001101100000100000110000100110000000000000101001001000000100111100000110110000110000101100100000000000001011001100000011011001001101001001011101111011100000001001111100110010001110000000000101110001011100010100100000100100000111101101100010000000100000011000000010110111010001000000000100000010110101000010110111011100000000100111011001000110100101000001000101000001100011000000001010111101100101000100000001000000110100000000011000000001101110000000001001100000000010010101010100111000000010001000000000001010000000011100110000000011100010101000001011111101001001110000000000100000001101001111000111000100001000000011010100000010100000000101001001110111111000010000001011000010010010000000000010101010010000001000100000100000011010111111011000010111000000001000100000001100100000001111010100011110100000110100011110100000110001100000000001010100000000000001000111100111001101000011000100000110010011000110111001000100100100010101001101111011000111001001001000000111010100000000100011000000100001100000001000111001111011100000111111001010000111110010101010001111000010011001010110111100000010001001011110011100000000000001101001000010000100101001100000111100000000011000110111000001001001000111110000000001000101010010000111010010011000011100001111001000001001001010000110100000110000100101110100101100000000001100001001111011100000000001011001000011110000011110100100000111010000000100101001000001000001011101101000000101000000000010010010001010100000000010001100000010001011101010000000010011111101100011000100000100000100100101001010010011101101000000000100001000000000001111000001000110001001100000000001001011010000001010001010011100000000101000001000011010011100000000101000000111011101001000000001000101100010000011110000010111100001101111101000001001000111110100010000001111000000000000100000010000000011000010000011111010110000000000011100000011111011010100000110011001111110011110010011110110111011110000011010000100000010000000101000010010011010010000001010100110001000100001000000100100001001010100001000010100000011011111010011010010001111001110110100100111001101011010010000000000000000000101011000010001000010001100011110010000100010001000000100000011000100000100100101101101010110000010100000000000111111011111111111111111111111111111111111110000100110111111001110111111011000100111011110001111100100000000000101100011010110100010011000101100110111011111111101100101010100001001101111111001110001111111111101010001011001011010001011010011011111000000001111110010111111100111011101100111101101110000000000000000000000101110111000
