# Supplementary material for: An enormous potential for niche construction through bacterial cross-feeding in a homogeneous environment
Source: PLoS Comput Biol. 2018 Jul 24;14(7):e1006340. doi: 10.1371/journal.pcbi.1006340 (PMC6080805; doi:10.1371/journal.pcbi.1006340)
Supplement: S1 Dataset — The folder contains 500 files, each corresponding to a random network obtained sampling (Methods, section Pan-metabolic and random networks) from the pan-metabolic network. Each network is represented with a sequence of zeros and ones where one and zero indicates presence or absence of the reaction in the random network respectively. (ZIP) [file pcbi.1006340.s007.zip › 2583/network_2062099_13_5000]

0010000010110000000000011110100000000100010000100111000000011101010111100000010001000000100011101010100001000111110001010000000000010100111111100000001110101101100100000000000010111110111001000001000001010001110101001001010110110000001011110110000001000001011010000001101110000000001000010010101000000000000000000000000000010001110000001001001011010001011110111101000100010111111001000000000000000001001101001010000000000000000001000000000011110100000101000111100000110110111011101110000000000000101010000001000100010001000100111011100000101000101100000101110110000100111001001010000000000010101111001111110100110100100001001000000101011011101011010101001000011011100000000001000000101110000100011100000110011010001101011000000001110111110101000001010000100000000100010111001000100110111100010110100000111000000011110011010100000001001000000101100101111010100110110110110110110010000001000000100000111001111010100011000000000000010010100111010010000100001011100001001010100000101010000001000010101100100000100000000000011000101000011101111110001100100000000101001010000110000000000101000000010000000000001000111000000100001100111001110011101110010100001000000100010001001000100000000000110001001000111001100001000000000001101111111000110000000010111000001000000001101101010111100011111111010000000000110011111111100111000101001110101010100000100100011101000000010000010000011010000001100000010010100000100000000000011111010111110101001001000000001001000000001011100010000110100000001000000010010111010000010110001000000000001000010011010010000010011000011111111010011010000010000100001011000000000000000010010110000000110010110110000000010100100000001010000000000000010001110000110101100000000000001100000101101001010010011101010100110000011111100110010111001000011101100010100000010001001100000000000001001000101001001110000010010000000001001000011100000100001000010011000010000010100110010010010000000111100000000100000000100010100100100000011000010000001010111010000000100000000000000010000000000000010010011110110000001101001010100100111001111100100000010000000001000110001101110001000100010100000010000000001010010010000011101010001010001000100000010111001000101111010000000001101100111001000101011101000000001011111011001001100010000010110001010010001001110001001100011111110000100010001000010111000000110010000010010000010010111100001111011110001001001001000001001011100000000001010000000000011001111110100101010101110011110001010011100100000001010111011000000010001000010110110010000000101011100101100010000110001101110101100100001100010100001000011101100000101110000000000001111010100000011010001100000011001110100010001100110100000001011100100110110110000100101011000001000000000001100000001111110100000101100101001000010000100100011110001111000011101100010100000000010101100000000000000011000011010000001110101001010010011000000101101100001001000101010010100000000000000010000000000011101010001001100101011000011000000010110111100010101000110001101100000000001000001110101100000010100001010101100000010100000000000000011010100001000001010000100000000000000001011010011000010000001100100111111110111111101111000001100101000010111011101000000001110000000010000010100001111001000011001111000000000010011100101010000100001100000000100010000011000000000110000101101001001101110001000000100111000000100000010001001110011011001000100010000010000001100000110101011110111111110111000000000000000111100111101000000001011111010000010000011001100010100000001011101001000100010000110001000000010000011001001110100101000001000010001010000001100100100100111101101110111100001100010100000000110010011111001100010110000010000000001000011011001101100000000101000101000011101100111110011100000101000000010110011101000000001000100000010001111101011111111000000110010010110100001000101000000000000010111100001110000001100011111100000001001100101101100011001100000000000000011011100000000001000000000110000000000010000000010001110100010010010000100111001101000010111100000000010001001110001011000000110101000001010000000010110110000010100000100011001000101001000001010111010000001101110100111001000101000011100000010000000001001100101111000000001010010000110100010000010000001100000000000001111110100101011001000000000001110011101000100001000110010000000000100100011011101000010000000100010100011011010100100011100000010000001001001110000001001110000000100100100100000011111011000000000000000001001110010011001001000001101001010000000000000000110011111000000010101001001000111100010000111011001010000000110110011000011000011101010010001111100000000001000111000111110010000101101000010110000110111011010000011101101000010000000000000000111001001010000000110001001000000001001000111110000010000110100000001000110000100100000000000010101000001000000111100100001110010001110000000000100000000001010001001100000010001100110101001001011001011111111001000000111100110100000100000000100000110000100110010100000000010100011101101101100110000000010000010000000010110111010001000000000100000010100101000010110110110101000000000110000000000010010110000100000110000000100010011010001011110011100000110100000000001100101001010000100101000001011101000000000001100000000000010101011111101000000000000000000010001110000000011101000100000010100010001000001111110100011000110000010100000000001001001111000000000100000000000010111000010010001000000001001001101101111110010000101101101110000000000000000011111100000000010001100001100110010010100111100000010001000100001000000001000100110000001111010100011111101100000111111111001000011001100000000001101001111000000001000000000101001101011011010100000101100110101011110101000110000001011101000111110010010001000000000000000111010100000000100010000010100001101000001011111101011011100010111110101101011010111110101000000011000000010111001111111101101010000000001010001110000000000011000000010010101000100000100000011100001000011001110100000011001000000111110000000000000101010000000001111010000011101010100111001001001101000110000100000101110000000100101100101100100000111100001000111000000001000001011101010111010100011010000101010110010000000110101001000001001001011101100000000001000000001001010010000000011000001000010100000000001001111010000000010011100001111111001000000100001100010101000001001001111100010000111001100000000000011101000000100100011101100010000000001001110000000001101100011110000000111001011000011010011010000000001000001111011000111000000001000000101000010000110000001111110011101111101111000100000111111110010001011011000000000000000000000000010001100010100010000000111000000000010100000001011010100000011010011100101010001110000011110110000001100000111110000000101001000010001100010010011110010011011010000110001000100001000001100001101001010000001000010000010000001111011101000001011010101100100101100000001000001110000000001000000000001010101100010001000000000110001100100100000000010000100100000011000000001100000101010101111111000010000100011000111111111111111111111111111111111111111111110101011111011011010101001010101011111111011111100011111100000100001101111110010011110100000000010001001101100111010101011010010111101110111111011101111010011111111110100101101001010111101111010110111001100000001111110010011111100011010100110011001001010000000000011000000010111010111110
