# Supplementary material for: An enormous potential for niche construction through bacterial cross-feeding in a homogeneous environment
Source: PLoS Comput Biol. 2018 Jul 24;14(7):e1006340. doi: 10.1371/journal.pcbi.1006340 (PMC6080805; doi:10.1371/journal.pcbi.1006340)
Supplement: S1 Dataset — The folder contains 500 files, each corresponding to a random network obtained sampling (Methods, section Pan-metabolic and random networks) from the pan-metabolic network. Each network is represented with a sequence of zeros and ones where one and zero indicates presence or absence of the reaction in the random network respectively. (ZIP) [file pcbi.1006340.s007.zip › 2583/network_2062099_13_25000]

0000000000010000000100001100000000000100000000000100001000001001111111000000000000000000100010101010000001000110011010110000100000010101100110100100000110111000000100011001000010001011111011001101000010010011110110001010010011110000100010101011000000100001011010100000100100100011001000110010000101000010000000010000000000010011110001010001001001111110110110101101001010000001101001000000000000000101001110001010000000000000000001000000000001111011101001110100100001111111111100001000000000100001111010000100000100110001000110000001100000001000101000100100100100000000001101001100000000000110000111001110001000011100001001011010000101010010101001110000011010001011100001000011000000101110010100100111100101111010100100010000101000111111010101010000110100000000000000000011000000100111110100000010100010110000000011110010010000100001000001000001101110111010000010011011110011010010101000000000100000001001101110000011000000000000010000000110011010101100001001110110011011100111000010000110010111110100100111101100000000000000111000010011010010011110100000000000001010001100000001100111100000000000100000010000111000010000000101101001100111010010010010000001001101000000000100100001100000111101111001111000110101000010000001000111101000100000000010001001001110100000001001101100110011111111000000110100110111001111000011000011001101101001010000110000011011000000010000010000010110000101100000010010010100100000000000010010010111101100001011110000001001000000001001000010011111000110000000000001000111000110110100000100000100011110000001000010010110001100000101010010011010000010010000001010100000000000000010010100000000111100010110000000010100110100000010000000000000010000110101110101011100000001010101111101100001100010010101010000000000011111100111110000001010011101100011100000000110010000000000010010001001101001001110000000010010000001001011010100000100001001011011000011001001100010110111000001001011100000000100000000100000100000000000010000000000000101011011100001001101000000100000000000000100010001100001100000001111100000011000111100111010100100010000000001100110110111100001000110010100000010000000001011001000100011101010011010011101101000010011000000100101010001000000100100101001000101101001000000001011011100001010110110001010110001000010110000100011001111011111110010100010000000000010101000010010000000010000000100110100000101111000000000001011000000101010000010000001000000000000000010011111010111011001100101010101110011100001000001100101001000010000001010000000010001000000100001100011000010000100001100000100100100101000010000000000010001010010100111000000000000111010100011101011101101000010001011110110001100111000000001111100110111110111000100111010001111000000100001111111001010011100100110100110001000010001000000011010100100001000101001010100000000000101010000000000000000000011010000001111101001010010111001001000101001100001000110011000000000000000000010100000000010111001001101110101111000110000000011000011100001011000110000001100000000000000011110111110000001011001000100000000001000000000110011011011010100011001010001100000000000000001011010000000000100000100110001101111011101000101000001010001000010100001101001000000011101000010000010100101111000001000001111001000000000000100110010000101001000000010111010000011001000001010001110101000000100010001001010010000001011100001000011000110010011101000000110000010100001100000010101011000001111110010000000000000000111100110001000000000001111000000010010011001101010001000100000011000000100110001110001000000100010011000011111101111001000000000100010010001100110000101001100100110001100000100010000100111110011011110110000010001000000000000001000011011000011100000000101001101011001101101011110100100001100100000000011001000000000000000100000010000110111001011110010000110000110000100000001110000000000000000010100111010010100010011001100000001000110000111010001101100000000000000011000101010000001001010100110001000000000000100001001110100010011100000100101000111001010101000000000010001001110101111000000100101000000010100000010110110000010101001100101001000100000100101010011000000011100111101101101101101000000100000010000000010000110011011000001011011011101101000100000011000001110000100000000011001101111001010000000000001011111101000000001100111010101010000100001110101110000011000000100010000001011010000100111100001101000011001100111000000000100000100000111010100000110110110001000000000001001111110111100101000001000111000011001110000000000111011110000100110111001101001001100100000111011001010111110100100001011010000011111011000001001000000000001000101111111110001010100110100010011100101011111011100101100101000011000000000000001011001001010010000010001001010000001100001101000100010000001000000101000110000000110000000001111001000000001100001111100001110010000011100100100000000000001011011001000000011011010011101011000001001010110111000010000111110010010001110000101010000110000010100000100110000010100010110101111000010000000110000001000000010110111001001000001000100000010101001000011110010101101000000000010001000000100010011100010000001100000100010011010001010111111110000111100000010000110100001000000100101000000111110000100011111100000000001010100001111101010000010011000000010001110000000011100110000000000100010001000101111110101011000110000000000000000011101000001000001000101000011000011110100110111100000000000001101101001111110011000001001110100010010000100000011111010000000010000001000110100001010001111100000010111000100001000100000001000110000000101000000001110110000001111011001000000100101100000000001011111100000000000000010000100111011000010010110000111110111101111111100000110000110000101001101100001010000000000000000000101010100000000101010000010100001100000101010010010101010000010111111001010010100110010010000000011000010011011001110111101100010000001001110000100000000000011101000101010001100000001110000111100000000011000100010000000000001000111100000000001001100000011110110000010001000001110110110000001100000001000000100010110110000100100111100000000000000111100001000011011000000010001000101000011110100011010100100000010000000000000101001000101101100011001000000010001000000001001110010001000110000000010010000000000001011101011000000010010111001110011000100000100000111011101000000001010011101100100011110100000000010011101000001101100011100000011000001100111000000001011000011101110000000100011011100001011000010000000001000000111111001001000000001000101101010100010110000111101110011100111101010001001000101001110010000000111010000000000100000010000000001000111100110111000111000000000011100000001100111110100101010011101110110011110010001110100001000001000101000000100101010000010001100000000011010000001010010000100001000101000001101100100000001010000001000010110000010101011011000000010001110101000111100000100001101001110110000001000000000001111011100010001000000011100101110000100110011110000110000000001010100000011100111101100101100000010010100010000111111111111111111111111111111111111111111111101110111101110100110101101111011001100001111111111101000011000001001100110010111110101010000111011111111001101111100100111101011100111000110010001110011101111110001011011001000011101000001111011011111100000001111110011100101110100100011011110000010110000000000011000000110101010111000
