# Supplementary material for: An enormous potential for niche construction through bacterial cross-feeding in a homogeneous environment
Source: PLoS Comput Biol. 2018 Jul 24;14(7):e1006340. doi: 10.1371/journal.pcbi.1006340 (PMC6080805; doi:10.1371/journal.pcbi.1006340)
Supplement: S1 Dataset — The folder contains 500 files, each corresponding to a random network obtained sampling (Methods, section Pan-metabolic and random networks) from the pan-metabolic network. Each network is represented with a sequence of zeros and ones where one and zero indicates presence or absence of the reaction in the random network respectively. (ZIP) [file pcbi.1006340.s007.zip › 2583/network_2062099_13_20000]

0000000000010000000000011000100000110101000000100111001000001101000101100000010000000000000011001010110001000111001011010000100001001100110110100000011110011101100000000001000100111000111101011101000000010010111110001011001101111000101100101011000001100001010010000000101101000000100100100010001001000010000000000000000000000001000001101001001000111111101111111001001100010101101001000000000100100100000110000010000000000000000000000000000011100001101111000100000010101011111110111010000000100000110011000101000100000000000110010011100000001001100100111100110110000000011001000111000000001110100000001101011100011100100001011100000001011010000011110100001000011010100000000011000000101010010100100111000011111000000101010000101011101110110111011010100000000000000000110100000000100110111111010010000100011000010001000011110000000001000000000000110000011010000000100100110011110000100000001000000000111111101110100001000000000000010010000011011010001000000010100000111010100111101100000111101011100100110011101100000000011000001000001111111010011100100000000000011011001100010001110100000000010000000000010000111000110110111111101001110001111111010110000000000110000000001000000001100000110101110001111100100001000010000000100011110000110100000010101001011010100001000111100111111110111111010010110100000001110110100111000010001101111011110000100000011001000000010000010010001010000101001000010010000000000000000010010111001101011100001011010100001011000000011000000000000110010000001000000010010111000100010110000101001101011000010011010010000110011100010110100010111100000000000100000110000000000000000100001000010000110110010100000000010100110100000000000000000010000001010110010101010000000000101101100100100001100010111101010000110000011111000100101110000010010101100011100001011001001010000000010000000001101001011110000000000000000000001010000010000100000000010100000010011011100110110010000000001001100000000100000000010010000100100000111000010000010011011000100011100111100000000010000000000110010000110111110001001101101010110100111100111110110100010000000001100111001111110000001010000010100110000000001010010010000001100010000010011100100000010011001000001101010010001001010100000001100111101101100000001010001001101010111100001110111000010010110000010010011111011100110011000000000000000111110000010010000010010010110101111100000100011110001001000001010011001010100010000000000000000000001010001110011101110100110010001101110110100001000000110111011000010000001010010100110000000000101000110001101000000100001101000101100100100100010100001000011101110000110011000000000001100010010000011011101001000010001111110100001101111000001001111110010011000101000100101010101100010000100000101110001010001110000101101010001000010001000000000110001110100011101110010000000000010001010000000001000011100001010000000101101100111010101001000101101001010100110001010010100000000000000011000000000110010000010111100000111000011000000011111011101010101000100000000100100000000001001111110000000010000001010101100000011100000000110011011101010100011001010001100000000000000001011000011000010100000000011011110111001101001101000001010101001110010011101001000001001001000010000010000011010000001010000101001000000010010100011010000110001100100010100010000010001000001110001111111010000011010000001010001010100011100010010001001111100001001100100110000011100001100000010101011110110011100100010000000000000000100000101000000001000111000000000010011000011010001010000101011001000100100001110001000000010010111001011111011001010110000000100011111001000110000001101000000111101100001110010000100001111001001010011100000100000000000000001100111010100101100000000100000000010010101101111110000100001100100000000000011000000000000100100000011000111010011101111000000110000010000000001001111000000001000010101100101111000101110010100000000001001101000001110001101100000000000000000000101110000000000100100100001000000010000100011011100100000000010000000111001101001010000100000000010001001010101111000001010101010000010100000000100110000010001010100101001001110000100001010010010000001101101100101000001001000001100000010000000010001000100001000000000011100110101100110000001000011100000100000000100001100100001011000000000001111010101000000001100000010101001000100111110101110000011000000100000000011001011100100011000001101000010001000101000000001100000000100101110100001001111111000000000000000001001110100110110001001001111000100000001100000100111010110000000110010001101001001100100000111011000010111100100100001011001000011011110000001110000000000001000001011110100001110100111000010111011100101111001001101100001000001000000000000100011100001000010000110101000010000101101001110100000000001100000000000000100000100110000000001010000000001000000101111100000010010001110000001100100000000001011011001101000011001011101001000001011101110001000001001101111100000110001010001001001001110001111110010100110000010100110000001111000110000000000000000000000010110111010001000000000000000000010001000010100011111000000000100011011100100100000111000110000010001000000011110000001011100111110111001100000001001110101000010000010100000101111110000100010001000000000011010000001000001000000010001000000000001110000000011100100000000000100010001000100011111100011001010000010000100000010001001011000011000001001101100000111010010110100000000001001001101010111100001000000111111000000000001100000010111010010000001011001000100100010010101111001000010110000000001000000001000100110000000011010100011110111100111100011001101000100100100000000000110111011000000001000100101011101101000000100110000110100100101111111100000110010111010101000011111010000011000001001000001001000100000000100010000000100001000010101010011001001010000010111110101110000111111111101010000110000010011101011111111100100010000001001110111110000000000011100100001010101000010000110000001100001000001000100101000001000011001001100000000001000000011010000000100010000010101110101010001001000000000110000101011101100000100101110101111000000000111100001000111000000001000000101101100011110100001100000101000001010000000110111001000100101001001101100000010000000000001001100010000110011000001000111100000010001010110001000000000000101001100110001001000100011101100110001110010001001101010001010100100000000000011011000000000000011100100000000001101111100000000000100011101100000000110000011100011111011000000000100000000111011101111000000001000101001010100000110000100111100011001111101011001001000101110110010000010001010000000000100000010001000011000010000010111000111000000000011100000011010111110000101111011101011010001010000011101011010110000001011110000000000000000010001100000000011010000010010010100100000000100000000101110011101001010100001000010000010001011001011011010011001000111010101101000111001111011110000000001000000000000110111100010001000010010110101100100000010010010000010100000000000000000001000100000100010110000000100100010000111111111111111111111111111111111111111111111110010111111100110010011111011000111111010010010011110000011000011101110101010010110001001000101111001111010111110111110110110111001110111101011111111111111111111101001001101000010111010101111010011001000000011111111111011100110001000111011011111100100000000100000000000010111000111110
