# Supplementary material for: An enormous potential for niche construction through bacterial cross-feeding in a homogeneous environment
Source: PLoS Comput Biol. 2018 Jul 24;14(7):e1006340. doi: 10.1371/journal.pcbi.1006340 (PMC6080805; doi:10.1371/journal.pcbi.1006340)
Supplement: S1 Dataset — The folder contains 500 files, each corresponding to a random network obtained sampling (Methods, section Pan-metabolic and random networks) from the pan-metabolic network. Each network is represented with a sequence of zeros and ones where one and zero indicates presence or absence of the reaction in the random network respectively. (ZIP) [file pcbi.1006340.s007.zip › 2583/network_2062099_13_15000]

0010000010000000000000000010100000100101010000000001000000001010110111100000010000000000000011100001100000000111000100110000000001000000101110100100110110011001100000000001000111001101101101010000000010110010111100001001111010101000101000101111100001000001010010100001000111100011000100110011001101000010000000000000000000010001000000011001001011111101110111110001000100000111111001000000000100100101000111100010000000000000000000000000000010111111110110110100110001110111111001001110000000000001110101000100000000101000000110001001000000001001100100101100100000000100100101001111000000000010100111011101010000100100000001001100000101010001101011000001011110011011100000000011000000101000000110010000100111111011100101001000101001110011110111011110010000100000100100100010001000100110111001000100000011110000000011100011111000000000001000000000001110011110000000001000000111011001001001001000100000011111111110000001000000000000010000100011011000101000000010110101101011000011101010000110111110100100100111101100000000000000101010001001111110011100000000000000001001001010000001110010000000000001110000101000101000010111110100110000110101011110110110001001001101010001000100000001001000011011011000101100110001000001000000101111010000100100000010001000000110100001000011100011111110110111000000011100000101111001000011000101000101001000110000100000011101000001010100010010001010000000000000000000000000100000000010011010001100101100000011000100001111000000011010000111011111110000000000000011010111000110010100000101001100011100000011000010010110010000001101110000010000000010000000001111000011000000000100011000011000000010110010000000010100110100001000000000000010010000110111110000100100000000010100111101101001000011110001000000010000011110000111111111001010011111100011000001001111011010000000010010001001101001011110000000010010000000001001011010000100000000001001000010011010010010010010010000001001100001000100000000000000100000100000110000000000011101011001000000010110000000100010000000000110000011101101110001001111000000011000101100101111110100000000000001001111101110110000001000010110000110000000001001010010100010001010111000001101100000010110001001101101000011001001101100001000100101101101000000000000101111000000010111001111010001010000111100000011011110010001110011000000000000010001111000110000000010000010000110111100000001011000000000001010001001100001100010000000000000000000000010001111110111100000100001000000110010100000000000010000011000000000001000000110110010000011101010100110011010000110000101110001100100100000011100000000001001110100001101000000000011000000100000001011001100000010000011100100001101111000000001111110110111100111000100100011100010000000000000111111111111001000100111101110001000000000100000000111000111001001110001010100000000010001000000000000000000100001001000001011101100110010100001001001101101111000000000011001100000000000000010000000000110101000000011000000010000010000000010010111000001111000010010000100000000001100011110110010000011011001000101100000001100000000000000010110111101011011010001100000000000000001010101000000010100000100111111001111101101101110000001110001001000110011100001000000110101000010000010101100010001000000010111001000000011010100011010000110000010100000111010000011001000000010010011011011001111110000001010101000000011100111010010000110001011001100100110000001100000000000010100011010110111110111000000000000000011000101101000000001011110000000010000101001000010010110001001100001000100100000110000000000000010111001001111110101011100100010001010111011100110000100110100001011111100001100010100100100010011011010011100001110000010000000001001110011101111100000000101001101011011100100111111000100001101000000010110010000000000001100101000010011000010011101011000000110010000110100001000101000000001000010001110010111001101100011101100000001000111000100000011001100000000000000000011101101000000000000100110000000000010000100011001100100000001010000100111001011001000110000000000000001001110101111000001100011010000010100000010100110000000101011100001001100011001100101000110000000011000111000111100100001000000100100000000000000000000111100000000011000110101111100000000011000001110000000000000101011001111001100001000000001111101100000101001100011010101010000100100000010100000011000000100010100001101000100000111100000001000001001001111001000010110000100100110110100001100011111000000000000001001110010110000011000000001101000011001001110100000110010100000000100101001001000100100010000111011001010011110100100011000011000010101010000000100000000000001000111111011100011010001001000010110110110001111110001111100001000010000000000000001011001000010010000110100000000000101101001111100100010001011000000101000110000100010000000010111101001000001100001101100000000000001101000101100000000000000010001000111000011010101110100011000001101010110000001000100111100110010001010001001011101110001010110110100000000010100001010001000000110000000000000001000000000110111011101001000000000000010111000000011100111101001000000100110100101100110010111100011000001001001100011100010000011100010110100011100000000000110100100010000000101000100001100000100011011100000000000011100011000001000000010011000000010001000000000010000110100000001100010001000100100101100001001110000010100000000010001001011000111000100000101000000111110001010101000000000001001110111111110001000100001101110000000001100000001000100000000000011001000000000001010101111010000000011000010001000100001001000110000000001000000111110101100100101011101100000111000100000000001011101111000000000010111000100110111001011101110000110010010100100111001000010110011010101000101101010010100000000001000000111010100000000101011000010100000101000011001110010111011000010111101101010010100111011111000001100001000011001000100111000101010000001011110111100000000000011000101001000001100011010110000101100011000011001010111000010001011001101110000000001000101010001000101110010011010111110010011001001001101000100000111010101100000000100111101100100100000011100001000110010100001010000111000010110110100011100100100010101010000000000111000000100101110011111101000010010000000001001001010000000101000000000000100000000000010100010000000010001111101110111000101100110011110110011001001001010101101100101011011100000000000001110000000101110011100100010000001001101110000000001111100000110000000101001000000011010000000000000001000001111111001101000000000000001101010110011110000011111100001100111101001001001000001111110000001000111010000000000100000010001000001110100100111111010111000000000011100000000111110110000011010011101011000001110010011000011001111000001001100000100101000000000001100010000011110000001011010100010001000101000000001110000100001010000001000010000000010001111000000010010010111111110101101100001001000011110100000000010000000000101101100010001000010011000001110010000010011010000010100000000010100000000000110010000111110000010100100011000111111111111111111111111111111111111111111111110001111111100111010111010110101010101010001010111111000000100001111100101010110110011010000110001000111011111000100001001101011101001110001101111111111111111110101011010011001100101001011111111111111110000001111110010001101001001100000000000101010110000000000010000000001110010101100
