# Supplementary material for: An enormous potential for niche construction through bacterial cross-feeding in a homogeneous environment
Source: PLoS Comput Biol. 2018 Jul 24;14(7):e1006340. doi: 10.1371/journal.pcbi.1006340 (PMC6080805; doi:10.1371/journal.pcbi.1006340)
Supplement: S1 Dataset — The folder contains 500 files, each corresponding to a random network obtained sampling (Methods, section Pan-metabolic and random networks) from the pan-metabolic network. Each network is represented with a sequence of zeros and ones where one and zero indicates presence or absence of the reaction in the random network respectively. (ZIP) [file pcbi.1006340.s007.zip › 2583/network_2062099_13_10000]

0000000010110000000100001100100000100100000000100100001000011101010101000000010001000000000001000001100001000111110110010000100001011101110111100000010110001100100100011000010111111000101111010001000000010001111111000010011101001000100010011011000001000001001010000000000111100000001100100010100000000010000000010000000000000001010011101000001010101110010111101101001000000111001001000000000101000101001100000010000000000000000000000000001011111101100111100110010011110011111111111110000000000000001011000101000100101001000000001011000000001000100100100100110000000000000101000100000000000010101110011011100000111000001001110110000101011010010011000000001000101011100001000011000000001110110100101101100111010010100100011000001001110010110001010001010100000000100000010010001000000111110001000110100011111000010011100110111000000000001001000000101100011110100000001100010010011000000001001000000000010001111110100001000000000000000000100111010110101100001011100011101010000100100000000100111011100001100100001100000000010000110010101101011110011000100000000001011010001110000001010011100000010000100000011000001000100100111101001000100100101111010000000000000111010001000100100001100000110111101001111000110001000010000001101001111000111100000010101000011110000001100111110110111010101000010000100000100001101010100100000100001100111001010000100000001101000000010100010000001100000000001000010010100000100000000000011011011001100101000010110100001100010000010001000111001000000010100000000010010110010010010110001100000101011110000011010000000110011100001110111000001000000010010100000111100000000000000110000100001000111110010010000000010100110100000010000000000000010001110101100101111100000000010100010101001001000010110101010100001000011110100111000100001000011110100011100001000110010000000000010001001001101001001110000001000010000001001001000110000000000001001010000011010010100000110011010000001100000011000100000000010000110100100000110000010000001001010011100000111101100000000010000000000010000000101000110000001111001010001000011101101110110000010000000001101110101100100001000010010010000010000000000000011010100011101000101010001000100000010110101000100111101000000001101100011101100111111001100000001011111010001011011000000011011000010000000001000001001010010000110010100010000000000101101000010010000010000010100111110100000010111000001000000010000011100000100010000000000000000000000011001101000011100101110101000001110010100001000001000011011000000000000000010100010010000001101001100101010000000000000101110100100100101000011000001000011101010000110011000000000011100000000000001011101001000011001010110000001100101100001000011110110010110100000100011011100000000000100001101110111111000110000001100100000000000001100100001100100000101000111100010100000000010100110000100001000011000010011100000011110101101000111000000100100100111100010101010011100000000000000010000000000100101011011101110101011001100000000011101110110010000000110000001100100000001000011110111000000000110001010101100000001100000000111010011111011001111010011001100000000000000001010111011000010100001000010111110110011111101010000001110001000110011011100001000001011101000010000010000000010000001100001101100000000011011100100010000100101100101010000010000011001100000110011110010000001101110001000000000101101001110101010000001100100011111100100100000010000001100000110001011000011101010010001000000000000111100001100000000000000111000000010010011001001000101010110001100001000100110001110000000010100010011100001110011001000011100010100010010001100000100001110111101111001100001100010000000001011011001100101100011001000010000000000101101010100011100000000000000110011101101100111111001100001001100000000010001001000000000000101000011001110010000011010010000110011010000100000001101000000000000010010100010011011100110011111100000001000011101100000001101100000000000000001011101111000001001010100110001000000000000100010011100100011000100000100101001100000010010000000000010001001110101010000001001111010001010000000010110100000000001010100010001101101001100101000110000000011000111100111101101001000010100100010000000001001010001111100100011010011000100000110000011000001110000100000001101101100111011100000000000001011111101000000001000010000100011000000110111000111000110000000100010100001111000000100111100001111000011001000100000001010100000100100011110000001110111110000000000000000001010010100011000001000000101001011001111110100000110010011000000100111011100000100000000000011011000010011010110111010011011000011111111010000011100000000001000000110000100010010100111000010011011100011111100100101101000001011000000000000101010100001010000000010000000010000100001001000010100000001001100000100000100000100100000000011001101000001001000011111100001010000000110100101000100000000001011011000011000010001001111001001000011101101110001001000101111101010110001110000101000101110001010100010000000000100100001100011110000110000000110000011000000010110111001001001000000000000010110101000011110011001000000000000110100100000000110101000111000011001000000010101000001011110011100100101100000000101110100101010000110000000001001001000000011001000000000011010101011000001010000010001000000010001110000000011001110000000001100000001000001111111101011000010000000100100000011000001011000110000001001000100001011110100111100000000100001000101011111110001000101111011000010000000000000000111010000000001010100000110110000010100111101000010101000000001000000000001100110000001101000100101111100100100110111110101000111100100000000000011101110000000001000111100001110111011011100100000100110011001010110001000010000011010101000001111111010110000001001000000101000000000000101010000000100000000010011001010010011011000010111100101111101111111111111100000000001000000111000101111000100010000000001100111110000000000001001100011010001000010011100000001100000000010001000100000000001000000011110000000001000001011110010100001010010000111010011111001001000101001110000111001010110000000000110100111100100000111100001001011001100001000001110001000111110100001110100101010010010000000110101001000000101100001001001000100111000000000001100010000010110000001000001100000010001011101011000000010001100111101011001001100110001101110101000011011010101101100000110001100000000010010110000000000000001101000000000000111101100000001011101111110100000000101011010100011110010100000000100000000111101001101000000000000101100010000000110000000101100011001111100010000101000111110100000000011101000000000000000000010001010011110110100111100011111000000000011100000011001011100100001111011101000000001110010011110111110111110001011000000000101010000010101100010010011110010011011010100010001000100001001000100101101000010100001000010110010001100101000011010010000100011100100101100111001000010100010100001000000000000101111000000001000000001100110100000100100011110000110100000011010100001101100111111001110111000010100000011000111111111111111111111111111111111111111111110011100111111001110110101110001011010110010111001111110000010000010101100111010111110000000000110001001111010010101010010101000111100010110101101001111111111101110100010010101101000111110111110111111000000000011111110010011110001001111110111110001010110000000000010000000110101100101010
