# Supplementary material for: An enormous potential for niche construction through bacterial cross-feeding in a homogeneous environment
Source: PLoS Comput Biol. 2018 Jul 24;14(7):e1006340. doi: 10.1371/journal.pcbi.1006340 (PMC6080805; doi:10.1371/journal.pcbi.1006340)
Supplement: S1 Dataset — The folder contains 500 files, each corresponding to a random network obtained sampling (Methods, section Pan-metabolic and random networks) from the pan-metabolic network. Each network is represented with a sequence of zeros and ones where one and zero indicates presence or absence of the reaction in the random network respectively. (ZIP) [file pcbi.1006340.s007.zip › 2583/network_2062099_12_5000]

0010000010110000000100011010000000010000010000100111000000011100101011100000010000000000100011100001100001000111011111010000000001010000011110100100010100101000100100010001010100111111111111001000000001010010111101000001111011011000000111100110000000100001001010000001101100100011100100100001101101000000000000000000000000010001010000111000001001101101001111110101000100010010111001000000000000100101000101001010000000000000000000000000000011001011101011000111100011110011111001100100000000000000011111000101000100001000000100111001100000100000101100110101110110000100101001001001000000001000101011011001110100010000000001100100000101011010111011111001011000001110100000000001000000000100110100001101100001111001101101011000101000110001110001011011110000000000100100100001000000000110111111010100000110100000010011100110111000100001000001000100101111111110100100101111000110111011100001001000100000001001101110000001000000000000000000100101011000100000001010110111011011100111101000000010110011100000100110100100000000010000100010101011110010001010100000000001010011001000010000100110000000010000110000110000110000110100110010101001010101010000010000000001001010010000000000000001100000011101111000101000100101000000000001001001001000111100000000101000011111000011101011101110101111111111010000101100110001001100100011000110001101011000100000100000011001000000010000010000001010000100100000000010110100100000000010011110011111110101001010110100001000010000001010100101011100010000001000000011010110000110110100000001000001001110010001010010000110011100000101100000101110000010000100000100000011000000000010011000000000011010110110000000010100100100000010000000000010000000110011110001011100000000001100100111100001010011110001000100110000011110000110001010000000010111100010100001010100010010000000010011001000101001011110000011010010000000001011010100000100000001001011000011011011010000010011000000000111100011000100000000100000000100000000111000000000010101111011100011011000100000100010000000000110010011011110100001001111101110100100011100101101100100010000000001001110101111110001001110010010000100000000001011010000100000101010111010000100100000010011101000000001100001000001110000000101000111111000100000001010001011001010000011001010010000010000101100010010001111011000110001100010001000000101011000010010000000000010110101110000001000010010000000001010000111001011100010000000010000000000110010110101000001110101000001000101110111100000000001110111001000010000001010010110010010000001100001000001011000000010000101100101100100100100101000001000011001100000100010000000000010110010110010101011001001000010001101110110001100110000001001111110110111000100000100000010001111000000100001100001101111110000000100101110000000000000100000000010101101001010011110010000000000000001110000000001000011100010011100001111111001001010011001001101100000101100110011000000100000000000000011000000000110101011000101010100011000100000000000011011001010010000010000001100100000000101001111001010000011110011000100100000011000000000011001010010100101001011011000100000000000000001001111010000010000001000000111010111011011000001000000000101001100001011101001000000110000000010000010001010111001001011010111000000000011010000111010000101001100000000111010000011000100000110010001110011000110010001001010000100001001100110010010001101010001101000100010000001100000000000010000011110010111110101001000000000000011000001101000000001001111010000000010001000110010110100011001100001000100010001110000000000100000100001001111111111011001100000000010001011100100100101101100000011001000000100000100000011011011011100010000001110000000000000001101110011000111100000000100001101000100101001111111100100001101000000010101001000000000000100101000011011110111010011111010000110011010110000001001111000000001000000111110111100000101110001101100000001010010101110000001101100000000000000011010100001000000001010100010001000000010000100001011110100001000010000000001001010000010111000000000010001001110101111000001111111010001010000000010100110000010001000100111001001000000000101000010000000000001100101001100000100000010100100010000000010001010100001000100011010000100101000110000011100011110000100000000011011101101010111001000000001111011101000000001100110001001001000100010010000110000111000000000010000011011000000000111000000110000000001001110000001010100000000100101010000000011110011001000000000001001110010000001001001000001101000010000010010100000101010110000000000101011000001011100000000111011010010001110000111001010001000011011110000000110000000000001000000011011110011010101010000010111001111011101000001000000101000010000000000000100010100001010000000110100000000000101101000101100000010000001000000101000110000000010000000011100101001000001100101111100001010100000111100001100100000000000001001001111000010011101011001001000011101000100111001010000111101000000000100000001001100110000111110100100100000100100110110011101000010000000100000000000000010110111001001001011000000000010110001000011110111001000000000000000011101000000010110000111000111100001000011101010001011100111110010000100000001001110110101000000101000000001111101000000000011000000000011010000011010011000000010011000000010001110000000011100110000000011100010000000100110110101011001110000010000000000001101000111000101000100001100100010111000100111101000000000001000110111111010000000101101101110000000001100000011110010000000000010100000000110001010101111111000010011000010001000100001000100100000001111000100101101111100111111101101101000100000000000000001011100111000000001000101101101110111011011111110000101110010100101101101000000110001111101001101111001010101001001000000000101010100000000100011100010100001001000011100010010111011000010111100001010111100111110001110000010001010010001001111111101001010000000001010000100000000000010101101010010100000000011110000000100001000011000000001000011001011001101010000000001001101011111010010010010010011010100001111000001000100001000000101001101110000100001100101000100000000111100001001111011000000000001101101010001110100011000100101000000000000000100111000000001100000001011100000110101000000001011001010000010101000001000111000000000001001100010000000000010111101110111001001000110000100011011001110010011001100100101110111001000000000011110000000100000011001000001000001011001110000001000111110000100000000110010011000001111011100000000101000001111011101111000000001000001000010000000110000011101110011001111101001001101000011011110010001010001010000000000100000010001110001000000000010010001011000000000011100000010010110100000011111011001001010011100000011100110000000110000111010000100001001000010101100000000001110010001001010100110001000100001101101100100100000010000001000010100010011101011010000010001000011111000101100100110001111010100110000001010000000001001011100010001000000011000001110010000100010011000110100000011000000000000000111111001000111000010110100010000111111111111111111111111111111111111111111110101111001001111011110001100000001101011010100001111110100000100001111101101010110000011000000001101011111110010011101100011001100100101110000110110001111111111110111101100001111100101100101110110011000010000011111111110101101010110011010111010101110100000000100010000000001110000011110
