# Supplementary material for: An enormous potential for niche construction through bacterial cross-feeding in a homogeneous environment
Source: PLoS Comput Biol. 2018 Jul 24;14(7):e1006340. doi: 10.1371/journal.pcbi.1006340 (PMC6080805; doi:10.1371/journal.pcbi.1006340)
Supplement: S1 Dataset — The folder contains 500 files, each corresponding to a random network obtained sampling (Methods, section Pan-metabolic and random networks) from the pan-metabolic network. Each network is represented with a sequence of zeros and ones where one and zero indicates presence or absence of the reaction in the random network respectively. (ZIP) [file pcbi.1006340.s007.zip › 2583/network_2062099_1_25000]

0000000010110000000000010100000000110101010000100100001000001001000111100000000000000000100011000011010000000111101110010000100000010000011111100100101110101001100000001000000100011011101011010100000001010000111110000011111111110000000001101010000001100000000010100001100110000000001000010010000000000010000000010000000000010001100011110001000011010111100111110001000000010011111000000000000101100101000110100010000000000000000001000000000001100100100001110101000000111111111111110100000000100001100110000000000000100000000110101011100000100001101000001100110110000000110001001100000000000010001001010111101100011100101001111110000001011010001011001101001010111011100001000001000000000100100100101111000011010001000100011000100011111010010011001110010000000000100000010100000000000110110101010010000101111000010011000011111000100000001000000100111101100000100110000101000111111011000001001000100000101101111000000011000000000000000010000011010010101000000001110111011010100000101110000010110001101100100100100100000000010000111010110111111010011010100000000001010010001000000000010001100000000001100000100000100000100001100111000001010111111001110010001000000110000000001100000001000000111111111001111001110101000011000000101101111000111000000000111001000001000001000001111110110110011111000010011000110010010110000100000111001101011001000000100100001111000000010000000010010100000100101000000010100000100000000000011000000011001001000001110000001101010000001000000111011100000110001000000000010100010000010110000000000000001100000001010000010010010000010111011000101110000010010000001110100000000000000100010010001000110010010110000000010100010000000010000000000010000001010001100001000000000000000100101100100001110010111000010100001000011011100001001110001010011101100011100000010111010110000000010011001001101001111110000001000000000001001001001100000000000000001010000011011001110110010010000000000110100011000100000000100010110000000000111000010000010101010011100011010001000000000010000000000110010101011111010000001101000100011100011101100110100100010000000001000111100100110001001010000000000000000000000010010010100011100010110010010001101000010110100001110101111010000001011000010100100111111100100000001011111001000001111111001110011000010010111100000000011101010001110010000000001000010100111000110010000000010010000110011100000000111010001001001011001001001010100010000001000000000000011010001111100101111100110101111000110010100101000000000111011000010000001010010010010010000000100010110000101010000100000101010100100100000000110000000000010001010010000011000000000010110010010011111011001100000010001011000000001101110000001000111110010111110111000100101011001101010000000001001101111111110100100001101100000000010001000000001111100101100011010111010100000000000100100000000001000011000010001100000001011101101010011001001101101001001000110111011001100000000000000010000000000001000011001000010101011000011000000001010111111011111000110010000100000000001101001110011100000001110011000100100000001100000000011010000011110001100011011000000000000000000001001101010000000000001100101101101100001001000111000001110001001000111001100001000000010101000010000010100001110000001010010101000000000000011100111010000111001110001000011010000010000000000000010101010001001110010000001010001001100011100010010011001010111001101100000000000011000000000000110001011000110100110010001000000000000001000110001000000001011111000000010010011001010010011000011111110001000100110000110001000010100010111000011100010111010100000010101011010011000100100101111010101010111000001110010100000011001010001000101000011111000010000000001100011000000001100000000001001101000101101101111110111100000001100000010110010101000000000100101000010000011111010101011000000110000100100100001000111000000000000000001100011110001000100010011000000001001110001111110011001100000000000000011001101001000000001100000100001000000010000100011011110100000001000000000001001011001010111000000000010001001110001110000000101011000000010100000000110100000010001011100011001100000001100101010011000000000101110001001001100000000001100000000000000001000110110011000001001001000011111000100000011100011100000000000000011010100100011010000000000000011011101000001000100111010000011000100010101100101000100000000100010100010111011100100011100000111000001001001110000000010110000100000010010100001101011110001000000000001001100010100011011000000000110000110000011110100000011011010000000010101011100000011000110000001011011010101100010010001011010000011111111000001000100000000001000110100010010000010001111100010011100111101101010000101001101001011000000000000001010001001010010000100001000010000101001001100000000000001101100000100000110000000100000000011001001001001000100111111100001010110001111100001000100000000001000011001000000010000110101000001001011101111000000001000101111111000010001100001100010000110000000110000000000000000100000100111011000110000000110000010000000010110111001101000011000000000010111000000010110111100000000000000100011101100100110111000010000111101001100010011000001011111100100001111100000000101010101000010000111101000001011001000000010111000000000001011101000011011000000010011000000010001000000000011100000000000010100000101000001111111100001001010000010000000000010101001001000110000001001100000011011100110011000000000000001001111011101100010000000101110000010000000000000000001000010000001010101001100110011010101111000000000011000100001000100001001100110000001111010000100001101100101110011101100000000001100000000000010111110000000001010010101001010001001000101100000101010000101010101000000010100101101101001111111000010011001000000000000111010100000000101011000010100000100010101011110110111011000010111101001100011100111110010100101011001010010011011111111101101010000001001110111100000000000000100001001000100000001000110000101100000000010000100110000011000010001101110000000001001100011111110101100010000001101010101011001000101101000000000110011111110000000100110100101000000000111100000000011011100001010001010101110111110100001110100101000111010000000111111000000000100011011011000000100110000000000010101010001110101000000010001100000000000001111010000000010000001111111110001100000110011101010010001110011001011100110101101101000000000010010110000000001110011101000010000000011111000000001011100101010100000000101011011000001011000110000000000000001111111001011000000001000000000010110010010000000111100011000111101110001101000011110100010000011111000000000000000000010001010011110100100011101000111000000000011100000001111101100000010111011000110000011110010000011010111111101001001010000100001001000010101100000010001110000010001010000110001000100001001101010010100000010000001000010000000001101101000101000010000101101100101100000110001111001110100100001000000000000111011100010001000000011010101110000000010011101000010100000001010100001000100101100001110101000010110100001000111111011111111111111111111111111111111111110110111111111110111101111100011110111111010001010011110000001100011001101010010111110011011000111101011101101100101010101011100001100010001100101101111010001111111011011011011101001111000011011011111111000000011111110111111101111011111011101011000101010000000100001000000101111110111110
