# Supplementary material for: An enormous potential for niche construction through bacterial cross-feeding in a homogeneous environment
Source: PLoS Comput Biol. 2018 Jul 24;14(7):e1006340. doi: 10.1371/journal.pcbi.1006340 (PMC6080805; doi:10.1371/journal.pcbi.1006340)
Supplement: S1 Dataset — The folder contains 500 files, each corresponding to a random network obtained sampling (Methods, section Pan-metabolic and random networks) from the pan-metabolic network. Each network is represented with a sequence of zeros and ones where one and zero indicates presence or absence of the reaction in the random network respectively. (ZIP) [file pcbi.1006340.s007.zip › 2583/network_2062099_12_25000]

0000000000010000000100001110100000000001000000000011000000011000011111000000010001000000100001001011100001000111011011110000100000101000011111100100111110001000000100000000000110001111101111010101000011010011111101001011011000111000000110001001100001100001001010000001101111001011100100000010100101000000000000010000000000000011110010110001000000010111001111100101000000010110101000000000000100100101001101000000000000000000000001000000001001111101110110100100110000110011111000001100000000000000101011000100000100011001000000010001100000001001101100100100110100000100101101001000000000000000101110111110101100001100101001101100000001000010111011100101011110111110100001000001000000001010000100110110100000010010101100000000000011110110110011011101100000100000100000110101001000100111111000000100100011010000000001010111111100000001000001000100011101011010000110011000110010110011000001001000000000000011101010100001000000000000000010000111010110101000001000100111011010100010101110000110001000111101110111100100000000010000111010101101011010001010000000000001000010000100010001110110100000010001000000111000011000110111010101011000110111001011110100001001001000010001001000000001100000111110101001111001100101000001000000000001000000101000000010100000011000100010101011011101111011011110010000011100010011000111100011000100000110111010100000010100001101000001010000010000001010000001001000000000010100000000000010011100011110000000000010100000001100000000001010100000010111000010101000000001010100000000010100001100001101001100000010010010010010000000010110111000111110000010010100001111000000000000000100011110011000111100110000000000010100010000000000000000000000000000110110100101100100000000011101111110100001110011011101010000010000011110100100100111000010011101100010100000001001000100000000010011000000101001011110000001000010000000001000010110000100001001011100000010001010110010100110000000000011000010000100000000100000110100100000110000000000000011011011100000010111000000100010000000000110000111010000110000001111101100111100101001101111100000010000000001001111010101110000000100010010100000000000001000011010100010000010001000010101100000010110000001111111001001000001111000010001000111101000100000000010111110101000010001000010010001000000100101100011011011010011110001100000001000010010011000110000000000000000010111111000001101111110000001001001001111101011000000000001010000000000000001110111011101100100010100110110100010100100000000010111001000000000001010000100110011000000000000100010111000000110000101110100100100100100101100000000000100100110110010000000000010101010010010011011001100000010001010000000001101100100001001111110110000100100000100011010101010010000100001010111011111110110100111100001001000000001100100010111001101100001100010010100000000010101110000000001000010100001011000001111011101011000100001001100100100000100010010010100000000000000000010100000000111110011011111100101101000110000000000011110000000011000000011101100100000001101001111001010000001011001000100100000010000000000011000011011010100110011000001000000000000000001011111010000010100000100110111011110001101101001000001100101000010010011101001000001110001000010000000000110011001000101010111001000000000010100101010000100000010101010111010000011001100001100011010011010001101010001001010001101000001100101010001000101001011101100000010000010100000000000110101011010111010100111001000000000000011100111000000000000000111000000000000011001100000111000111011111001000100110001110001000000000010010100011110000001000010100000001010011011000110100001110101001110011000000110000000000010111011001011000100010000000010000000000001100011000001100000000101000110011110100000111111011100001100000000010110011100000000001000100000011001010110000111111010000110001010110000001001011000000000000010011110101111000101100011011100000001011111000001010011101000000000000000010001100111000001001110000000000000000010000000010011110100011001000000000001001010000000111100000000010001001110001011000000111000010001010100000010110110000010101010100111001101011000000000000110010000001001101001100000101101000010100100010000000000001000111000000000000001101101111100000000000100001110000100000000111100100101010110001000000000111011100000001001100111010100000000000110111101111000100000010100000100010001010000100001000001111000011001000100001000011110000100100100000001001110011100000000000000001001000110100110001001001000110001000000001100000000111011111000100010101011101000001000110000111011010010111010110101001000001000011111010010001001100000000001000101010101100010110101011100010110111101111001011000111101000001010000000000000000110001001010010000010001001010000101101001111110000000001001000000001000110000000100000000011001001001001000100011110100001110010001010100001000000000000000011011000111000011010110111100000001001001100100100000010100111111100010000110000100101001110000111110010100000000000100110111110110000010000000000000011000000010110111010101001001000000000010110101000010110111110100000000000101100101000010100011000010000111100001000011111000001011101100100011010100000000001110101101010000011001000101101011000100010011100000000000010001011100111000000000001000000000001110000000011100110100000011100000001000001101110101001001010000000000100000001000000101000000000000001100100010110110110011100000000101001000101011111110010000001111011110010000001000000010011100010000010010001000110100011010011111011000000010000010001000100001001000110000000011010100001000100000011111001011100000000000100000000000010011110000000000010000001010111011000000111110000100000001101111100001000000010111001101000101100110000010001000000000001011010000000000101011000010100001101010011110010100011010100010111111101001101111110110011100100001000010011101000100111001100000001000001100001100000000000011101000000000101000010000100000100100011000010000010010000010001011001101100000000000001100001111100010101010010010111110100010001001101000000110000110110001000000000001111100100100100000011100001000011010000000010001110000100111010100011100100100000001010000000111111001000100000110001111101000010010000000001001010010000100111000001000110100000010000000111011000000000011011101101010000001100110011100100011001111001011111100110100110011101000000010010101000001101100011001000010000001010111110000001011110110111100000000100010000000011111001100000000101000001111001000001000000001000001001010100011110000101101100011000111100111001100000101011110010000010111000000000000100000010001010011010010000110101011011000000000010100000011000010110100101010011101010110001100000001010100011010011001001100000100001000000010101100000010011110010000000000100000000000100001001000110101000000010100001000010100010011100111011001010001000011111110111101000110001110000110100100001010000000000001101000000001000010001100111100110000010011011000110100000011000000001010100111111101110111000000100000001000111111011111111111111111111111111111111111111101010111101110001111001101011101000110001111110111101000000100011001100100010010000001011000010101010111011011100110101101011011101011110011001000101101101010110101010010111011010011011101011011111111000000001111110111101110000101011000111110001101110000000000001000000100111010111010
