# Supplementary material for: An enormous potential for niche construction through bacterial cross-feeding in a homogeneous environment
Source: PLoS Comput Biol. 2018 Jul 24;14(7):e1006340. doi: 10.1371/journal.pcbi.1006340 (PMC6080805; doi:10.1371/journal.pcbi.1006340)
Supplement: S1 Dataset — The folder contains 500 files, each corresponding to a random network obtained sampling (Methods, section Pan-metabolic and random networks) from the pan-metabolic network. Each network is represented with a sequence of zeros and ones where one and zero indicates presence or absence of the reaction in the random network respectively. (ZIP) [file pcbi.1006340.s007.zip › 2583/network_2062099_12_20000]

0010000000110000000100011110000000000101010000000011001000001010100011100000010001000000100011100001100000000110111011010000100001100100111111100000011110011000000100011000010011101100101001011000000011110010111110000000010110111000100001011011000001000001011010000001101110101011101000000010101101000000000000010000000000010011100001101000000001111011111111001101001010010110101000000000000100100101001100101000000000000000000001000000000011110000110011100111110010101111101110101100000000000000011000000100000000011001000100011000100000101001100000000101110010000100110001000011000000001100100001001011011100101100000001110110000101011010011001110000011010111010100000000011000000001010110110111100000100110010000101010000100001110111010011001001010100000000100100000100001000100110111101010010000111100000000001110111010000100000000000000001111011011000000010111110100010010001101001001000000000010111101010000001000000000000000010100101011110101100001011100111011010000100001010000010011010110001110000100000000000011000100010011101110110001000000000000000011000000010010001000101000000010000110000011000011000010110000001000001000010011101010100001001001010010001001000100000001000111111010001101101110001000011000001101111010000110000000010101001011011000011001101100010110010010101010000000000110001100011000110000011000110111011110000110100001111000000010100010010010010000101000000010010010100100000000000011010011001011000001011000000001001000000011011100111011110010000001000000000010110010110010110000100000000011010010010010010010110011100010111111010011100000000010000000111100001000000000000011100011000010000110100000000010100110000000010000000000000000001110110100001101000000001111101100101100001100011110101000000001000011110100100001011001000011101100010000000001011011000000000010010001001101001111100000010010000000001001011000110000100001001010010000011001001010010110011000000000000100011000100000000100010100000000000010000010000011110111010100000001110100000100010000000000110000011110110010001001101100100100100111001111110000100000000000001001110111111100001000110010010000000000000000000011000100000100010111010010101100000010011101000010101110011001001111100100101100101111101100000001011111111100011010100000011011000010010100101000001011111010111110010100010001000010011001000110000000010010010000011111100000110111000001001000001010011001001000010000001010000000000111000100111110111000001010111010100010111100001000001010000011000000010001000000010010011000011101001010110100010000010000101010001100100100100101100001000011101010100011000000000000010110010010010011010001101000010001010010010001101110100001000011110100010010100000100111011101101000000100001100000001110110110100001001110000000000000000100010110000010101001100011010100000000000101110000000000000001100000001100001000111100011010011001001101101100101101000110011011000000000000000011100000000100111000010011110100011000000000000010001000010001110000110010101100000000001100001111101010000010111011000101000000010000000000011001000011010001111011001000100000000000000001011011000000000000001100110001110100111111001100000001100101001110100001101001000000011110000010000010001110010001001011001101001000000000010000000010000111101100101000100010000010001100000000001111000000001111110001001010101100001011110101000001001110110011001000000100000000100001000000010101011110101111010110011000000000000000000110001000000000011111000000010010101000101000110100010100110001000100110001110000000000110000100000001100010001011110100010001011110001100100100000111100101111101100000110010000100010011010011110100000000000000010000000001100010000101101100000000001001110001110100000111111111100001001100000000011011000000000000100100000010001111010000111011010000110010000000100000001101000000000000010100110111111001100100010010100000001011101000011000001001100000000000000001000101111000001000010100010000000000000000000000011110100011010010000100011000111001010111100000000000001001010001010000001000010000001010100000000110100000010001001100101001101100001000100000011000000011001110100101100101101000011100100000000000010000010010011100101001001000100111100100000010100011100000100000001101101001110010001001000000000111010101000000000000110000000011000100111111110101000111000000000000000000011011000000111000001111000000001001111001001000100000100000111010000001101111111000000000000001001110110011111100001001000110001110001101110100100000010111000000010010011001001011000010000101011001010110010010010011011011000011011111000000110100000000001000010001000110011110101110000010010111111011111111000111101001001001000000000000000111100000000010000010101001000000101000001001010000010001110100000001000100000000110000000010111101001000000100001100100001100010001111100001000100000000001010001001110000010010111001100011000001101100111110001011000111100010000000110001101001001110001111110010100000000010100101111101101000010000000100000010000000010110111000101000000000000000010100101000011110010001101000000000110101101000100100100000101000111101000000010001010001011110010100111000100000000000110101100010000101001000000001010000100001011000000000011011000011010101000000010000000000010001000000000010001010100000001100010100000001111100100011001110000010100000000001101001011000010000100000001000010010010100111001000000001001001111111111000011000001001100100010010000100000011001100010000010011001000010100000010001111001000000000000110001000100001000100110000001111010000010011110100011111001100001000001101000000000001001010010000000000010011001001110111010011001110000100110100100111111001000100000110101101001111111100010001000001000000001011010000000000100010000000100000101000101010010110001011100010111100001011010100111010001100101011000000010001000111101000100010001000001100000100000000000011100001110010101000010011110000011000010000010000010111000010000010001011100000000001000000010111110011110010010011000100001011001001101100001100000100100011110000000100110101101000100000111100001000110011100000010000101101000000110100001010100100010011010000000111011000000101001100011111000000100010000000000011101010001010111000000010001000000010000010111010000000000011000111110110001100000000000111001011001111011000101100010101110100001000000000010001000001000110011000100011000000110111110000001011011010010000000000111000001000011110011000000000001000001111101100011000000001000001001010000000010000001101100011100111101011000001000101000110000000010001000000000000000000010001010011000110100011110001010000000000011100000000000010010000110010011001111010011100010011110010111110110001010100000100100011000010101000010010011110010010011010100100000000100000001101110011100000010000001000010000010011110111011100000001011111001100111101000101001011010110110100001010000000001101101000000001000000001110100110110000100001100000010100000000010100000100100000011101101101000010010100001000111111011111111111111111111111111111111111110110010000110001001010101100010100111110010001011111110100010100000111100111010111000001011000001011011111110100110110010100010111101101110000100101100111111101111001111110011101111110110001011111111101010000011111110011100100100101111001011011111010110000000000000000000111100110111110
