# Supplementary material for: An enormous potential for niche construction through bacterial cross-feeding in a homogeneous environment
Source: PLoS Comput Biol. 2018 Jul 24;14(7):e1006340. doi: 10.1371/journal.pcbi.1006340 (PMC6080805; doi:10.1371/journal.pcbi.1006340)
Supplement: S1 Dataset — The folder contains 500 files, each corresponding to a random network obtained sampling (Methods, section Pan-metabolic and random networks) from the pan-metabolic network. Each network is represented with a sequence of zeros and ones where one and zero indicates presence or absence of the reaction in the random network respectively. (ZIP) [file pcbi.1006340.s007.zip › 2583/network_2062099_12_15000]

0010000010010000000100000000000000010000010000000010000000011001110011000000010001000000100010000000110001000111100001010000000001011100011110100000000100011101100100010001010111101111111111011000000011110001111110000010110111111000101101110110000000100001010010100001100100000010001100100010001000000010000000000000000000010001100001111000000011101010011111011001001110010101011001000000000100000001000101101000000000000000000001000000001000110111101110100110100001111111101011101110000000100001111110000001000000001000000000111000100000100001101000101100100100000100011001001111000000000110101111111001011100100000001001111010000101011000100011101100001100011110100000000011000000101010010100100110100000010011100100001000101001110100110111011000100100000000000100000011000000000110111000010110100011010000000010110011111100100000001000000001110001011110100100111110000011011011100001000000100000101001111100100011000000000000000010100100010110100100000010100111000011100100001110000111111101110000110011001100000000001000111010111111111010011110000000000001011011000010000001110101000000000000100000000000110000110100011010110000110110101111010110001000000100010000001100000001100000111011100000111101110001000010000001001111101000001100000010110000000010100001101111001101100111100111000000100100100101001011000001000000000100111000010000000100001101000001010100010000011100000101100000010000110100000000000010011111011111100001000010110100001111000000011010100110001101100110000000000010000111000000110100000100001101011010000010000000010010001000000100111000111000000000010000001000000000000000000010000010010000001000010010000000010100000000001010000000000000010000010100010101101100000000011101001101001001100011111101010100011000011111000111000101001000000101100011000000001101001010000000010000001001101001101100000011000000000001001000010100000100001001000111000011010010000100110011010000001011100011000100000000110010010110000000011000010000000110010001100011110001000000100010000000000000000101011111000001001101000000011100111000100111100100010000000001001110110111100001001000010100100000000000001011010010000011100000110000010001101000010010101000111111100011000000010100110101000111111101000000000001001000101010000101000111111001010000101001000011001011010000110001100000001000000001110000010010000010000010010001111000001110011010001000000000011110000001000010000001010000000000111000110110100111111100010101111101110011100000000001000101011000000000001010010000010010000001101011100111111010000000000101110101100100101100110000001000010000010100100111000000000010111010000011111011001000000011001011010100001100111100000000011110010001100111000100011011001001000000100000111101011110110110000110001011000000010001000100010001100100000001001100010100000000000100000000000001000010000011011100001000111101110010111001001101000101010100000100010110100000000000000011000000000101101000010111010101101001111000000011001101101010111000010000001100100000001100001111110000000011110011010100100000011000000000110001010011001001100011011001000000000000000001010010011000000100001000011111000001011001101111000000000001000010011011100001000001001010000010000010001101011000000010010111001000000010010000111010000101101100001010101010000010001100001110010111010000001011010000001000111011001010110101000001001101111001011000100110000001100001100000010101011110101110110000000000000000000010000111100000000000000110010000000000000000101010101010111011110000000100110001110001000010010010111101011110110011000101000000101011011011000010100100111011101110101100000110010100000110101010001100000100010110000010000000001100001001100111100000000100000111010011100100111101101100000001100000000001000101000000001100100000011010110000010101110010000110011000000000001000001000000001000010111110111111011100000000110000000001001111000110100001101100000000000000011011101011000001001100100000001000000000000000001001110100001011000000000011001111001010011000000000000001001110001110000000100101010001010100000000110100000010101001100111001101010000100101010110010000010001110000001101001101000010100100000000000011001000100010100100011001010101111100100000001000011100000000000001001110100111000110000000000000010000100000000001100110000101011000100111101110111000110000010100000000011111010000000001000000111000001001000110000001011110000100100101110101000111011110001000000000000001011110101001010001000000111000000001011110000100100011110000100010011011100000101100010000101011010010110010010000011001011000011011111010000001000000000001000010101100110000110100010100010010111110111111100001100001001001001000000000000101111100001010010000000000001010000001101001111100000010001101100000001000100000100110000000001001001000001001100100100100001000100000001000100100100000000000001011001000000010010111000101001001001101100110100001010000111101000100000100001001011101110000111100010100010000010100101111000000100010000000100000010000000000110111010001001010000100000000001100000011100110110001000000100011011100000100000101100111000101100001100011110010001010111110110010011100000011001110111101000000001001000101111000000100001011000000000000010001010101001000000010001000000000001010000000011100110100000010100010101000101011110101011001110000000000100000001100001001000000000000000110100001011110000111101000000101001101111110101100010000001001011110010010001000000001100010010000010011101000000010010010111111010000010101000010001000100000001100100000001011010000011111110000011100011110101000100001100000000000101011111000000000000011001000111101010000001100000101110101101100111101000100000001010101000001111110000010000001001000001011000000000000101010000010100000000010001110111100101010100010111100001101110001110011111000100001001010001111011100101100101000001000011110101110000000000000100001110000100100101010100000101000000000011000010100000010000011001001110000000001000001001111110110100010011010101110111111001000100001000100000111111101110000000000110101001000100000111100001000011010100000010001101101010000110000011110000100000111000000000011111001000101000111011001001000110100000000000000111010001100101000001000101100000000001001111010000000010010110111101111001100000010000111101111001010011000101101110101001100100000000000011101000001000100001001100011000001111111110000000011011001011000000000101000010100011011001100000000100000001111001100101000000001000100100010110011010000111101100011001111100001001000000001111110000000001011010000000000100000000001100001010001100110011010011000000000010100000001000110100000110010011001011000001010000000111111100000111000101010000000100011000000101100000010001010010000010010100100001000101001101001010010101001010100001000010010010011101001010000010010001101001000100101000011001010011110100000001000000000000011011100000001000010001110101100000100010011111000000100000001010000001111000100110100011101000010110000011000111111111111111111111111111111111111111111111010001100111001011101001111111000101100010010011011100000011100011111110101010010100000000000100110111111111001101100010111111000000011000000001011000100001111111101110010101001011101110011010011011010000000001111110011101110000100000011100010001100000000000000010000000011100000001110
