# Supplementary material for: An enormous potential for niche construction through bacterial cross-feeding in a homogeneous environment
Source: PLoS Comput Biol. 2018 Jul 24;14(7):e1006340. doi: 10.1371/journal.pcbi.1006340 (PMC6080805; doi:10.1371/journal.pcbi.1006340)
Supplement: S1 Dataset — The folder contains 500 files, each corresponding to a random network obtained sampling (Methods, section Pan-metabolic and random networks) from the pan-metabolic network. Each network is represented with a sequence of zeros and ones where one and zero indicates presence or absence of the reaction in the random network respectively. (ZIP) [file pcbi.1006340.s007.zip › 2583/network_2062099_12_10000]

0010000000010000000000010010100000010101010000100000001000011010111111100000000001000000100001101010000001000111110001110000100001101000010111100100100010101101000100001001010100111101101001000100000011110000111100001010001101111000101111010110100001000001010010100000000111101010101000000001001000000010000000010000000000000001100010001001001010111000010110111101000000010111111000000000000000100100001111101010000000000000000000000000000000111101111011010111010001111011101010000010000000000000010100000001000100011000000100110000100000101000101000101101100110000100111001001110000000000100101100111000011000001100101000010110000001011001101001101000011100001111100001000001000000101100110100110111000011111011001100011000001001101111110011000000010100100000100100100011001000000110111111010000100000010000010011100011111100000000001000000101101111110100100010001001110010111010100001000000000000110111111110000001000000000000000000100011010010101100001011110011110010000110101100000010010011101101100101101100000000010000110010011111010010011000100000000001001011000010000001010100000000000001110000100000101000010111000110001001110101111111110100001000001011010001001000000001000000111111000001111000100101000001000000101001100000010000000010101000011110100011101101011111111110110010000010100000100101101001000010000111000110101011000000000100001011000000010000000010011110000100101000000010100000100000000010011011001110100001001000010100001110000000001000100101010100110010100000000001010111010110110110001000001001011110010010010010000010000100010110001000111100000010010100000101100010000000000010001100000000000100010000000000010100010100001010000000000000010001010101110100101100000000110100000101100001100011111001010100100000011010100010111101000010010111100010000001010011011000000000010001001000101001111110000010000010000001001001001100000000000001001001000011010001100000100111000001000000000011000100000000110010010110100000011000000000010110111000100011010101100000100010000000000010010110110110100000001111101100010000001101101111000000000000000001001110011101110001001110000100100110000000000010001010100011001010111010010100100000010111000001010101000011001000111000001101100111011101000000001010111001101011001010001010110001010010111101110011001011011110110010000010000000010001010000010010000010010010010101010000001010110110001001000001000111101011100000000001000000000000010011011101011001011000000011001101110010100001000000110100011000000000001000010100110010000000001000110100000000000010001101010100100100101000101100001000001101100100100110000000000001110010100011001010101001000010001111010110001100100000001000111100100010000101000100111010001110000000000000000110011111110000000101001101001000010001100100011111101011100011111010010100000000000000010000100000000001000000011100001001010000111010100001000101100000011100000000000001100000000000000011000000000001110000011010010001110001000000000010110101000010111000100000101100100000001101001111101010000011101001010100100000000000000000010000010011101000010001000000100000000000000001010110010000010000001000111100010101001111100111000001000101001100001001101000000000010110000010000010001100011001001001010101100000000000010000011010000101000110100010100010000010000100001010010111101011001111110000001010101111000011100111000000001111010011001100100010000011000001100000010001011010001111100110000000000000000111100110100000000000000110010000010000100000101010010010000111010000000100000001110001000010100000110000001110001101001100000010100011011011000110000100101111000110101000000100000000100001100010001010110100001011000000000000001101111011001101100000000001001111011110101001011100100100001101000000000101001001000000000100101000011010011010000111011000000110011010100100001000001000000001000010001110110000011100000010000000000001001110000111010011001000000000000000011011101100000000001000000010000000000000000100011011100100010010110000000101001111001010001000000000000001001110101101000000000001010000010000000000110110000000101010100111001101101001000001010111010000011101101100011100101100000001100000010000000011000000111110100100011010100110101100110000011100001100000000000000011110100000001110001000000000011101101000000001000011010100000000000010110010100000011000010000010000001001000100000111000001010000010001000110001001001110000000100000100100001001111011001000000000001001101110100011100000001001111000111001101110100100110011011000100100110001001001001100110000111011000000001110110010011000001000011111011000001111100000000000000000100111100011110001001100010011111101001101101100111000101001010000000000000100110100001000010000110000000010000101001001010010100000001001100000101000110000100100000000010111100000001001100100111100001010110001001000100000000000000000011011001010000011011100010000001000001101111101101001011001111110110100001110001101101101110001011110110100110000000100101011010010000110000000110000000000000010110111011101001001000000000010001000000011100011111100000000000100010100100000110000100111000111000001000010100010001010101000110111011100000010000110100001010000101101000100101010000100011111000000000001011000001101011010000000001000000000001100000000011001100100000001100000000000001001101101011000110000000100100000001001001101000010000101001000100011111010011111100000000100001000111100101000011000101011110000000010000100000010111000010000000001101000110010001010111111101000000010000110001000100001001100110000001111000100101101101100011111011111000000111101100000000000100101111000000001000101000110001111011011101100000100010100100100110101000110000110101101000001100001010101000000000000001011000000000000101011000010100001001010011100111111111010100010111110101111011110111110111100001011000010011001011111111101101010000001011100001110000000000010001101010010101000110011100000010100000000001001010111000011001010001111100000000001000000001000100000110010000001001110000111001001100101001010000111100010010000000000100101110000100000111100001000110011000001010000100101110001110000001100100100000111000000000110111000000101001110011001000000010111000000000001110010000110010000001010110100000000001001110010000000010001111101101110001100100000001101011001000001011001101101100101100111000000000000011000000000100110011001000001000000111111110000000001111001000000000000110001010000011111001000000000000000000111111100111000000001000100100010000010010000100101110001001111101100000000000111001110000000001111010000000000000000000001100011010101100011100010111000000000011100000001110101010100110011011101001100011110000001000101011001000000001100000100100010000000001100010000001110010011011010100110000000100001000000100001001001010000001000010100000000100101010111000010001011011110110101000110001001000110000000001010000000001001001100010001000010010010111110010100110011011000000000000000010100000110100000110101001100000010010000011000111111111111111111111111111111111111111111110111101110101000011000001000111001111010001000110111100000001100010101111111010011000111000000110101101101011001011101010110010011001100111010010001111110011111110000010100111000111011101001111111111011110000011111111101010110000111100111101101100100100000000100011000000110100110110010
