# Supplementary material for: An enormous potential for niche construction through bacterial cross-feeding in a homogeneous environment
Source: PLoS Comput Biol. 2018 Jul 24;14(7):e1006340. doi: 10.1371/journal.pcbi.1006340 (PMC6080805; doi:10.1371/journal.pcbi.1006340)
Supplement: S1 Dataset — The folder contains 500 files, each corresponding to a random network obtained sampling (Methods, section Pan-metabolic and random networks) from the pan-metabolic network. Each network is represented with a sequence of zeros and ones where one and zero indicates presence or absence of the reaction in the random network respectively. (ZIP) [file pcbi.1006340.s007.zip › 2583/network_2062099_1_20000]

0000000010110000000100011000000000010000010000100101001000001100000001000000000000000000100010000010110001000110101100110000100001101001011111100000101010001001100000000000010111011011101111010001000011110010111101000010101000011000101111100110100000100001010010000000101110001000101100100001101100000000000000010000000000000001000001111001001001010110111110100101001100000001111001000000000000100101001111100010000000000000000000000000001001110011111000000011100011110111111000011100000000000001111100000001000100011001000100111000100000101001100100011101110010000100011101000110000000001100101111010001111100011100001001100100000101001010011011111100011110111011100000000011000000101110000100011111000100010011001101001000000010101001110111011100100100100000000100110011000000000111111010000110000010000000010010110010110100000000001001000001000111110100100010010011110111111011000001000000100000101101101110000011000000000000010000000111011100001100001010100111001010100101101100000011100110100100100111001100000000011000111010110011111110001010000000000001001010000110000000110100000000000001100000001000101000110010010110010000110111111110010110001001001011010001001000000000001000111101101001111101110001000011000001101101110000100000000000110001011101000000100001000111101110000100000010100000000111110110100101000010001100101011010000100100001011000001010000000010010110000000000000010000010000100000000000011011010011110100000011110100001000010000011001000111011001010000101000000000010100010110110100000100000000011010000001010000010010001000000111010010000110000000000100001100000001000000000110010010000000100110110110000000010100110000000010000000000010000001110011110101111100000000010101001110001001110011010101010000100000011111100111010111001010010100100011100000010111000010000000010010001001101001101110000010010010000001001001000010000000000000000010000010001011100000010111000001001100000010000100000000110010000000000000010000010000000011010011000011101001000000000000000000000100000100101110100000001101001010100100111001100110010000000000000001101111100101110001001100000100100100000000001011010010100011100010101000010101100000010111000001110111110000001001110100011100100101011000100000001000011101001001001110001111110001000010001101100011001111010100110001100010000000000011011000010000000010000000010001011000001011011000001001000010000110101010100010000001010000000000011010011101111101100100110111011101110011100101000000010011011000010010001010000110110010000000001011000111110010000010000100100100100100001100001000001000001000010110100111000000000011001010000010101011001100000011001000010010001101110100001001111100100110110101000100010010101000000000100000110111111111111110100100101111001000010001100000001101100101001001100000010000000000000001110000100000000001100001011100001011111001110000100000001000100100001000000011011000000000000000000011000000000111011011000110000001011000010000000011111010011011010000110011001100100000000100001110101010000000001001000101100000011100000000101011010111000101110000010000000000000000000001000100010000000000001100010111000000111001101001000001010001000000011011101001000001011100000010000010000001010000001000011111001000000011010100111010000111001100101000000010000010000100000100011001110000000100110001001000110110100010100101000011001011001011101000000110000011100001100000010001011100111001100111011000000000000110100110101000000001001111010000000010101000111010111100010100111001000100010001110000000010010010111101001111001011000100100010000010111011000110100000110110101011001100001100000100100011100001011001101100011101000010000000001100011011000111100000000100001000001011101000011101111100001001100000000110010100000000001000100000011010011101011101110010000110010010000000001001101000000000000010001110011111000101110011001100000001011011000011110001001100000000000000000001101011000001001000000010000000000000000000000011100100000011100000000011000011000010100000000000010001001110001101000001110101010000010000000000110100000010101000100100001001000001100100000110000000000001101101111100101100000011100000010000000000000000101110100101011011100111110000110000001100011100000100000001000111001110000001000000000001110101101000100001100011000000010000000100111101111000011000000000010000010111010000100101000001101000001001001111001001001110000000100110100001001011111001001000000000000001010110001011111001001001100000011001010100000100001011110000100110110001001001110000100000101011001010011010000010000000001000011111111000001000100000000001000110111011010011010100110100010110101101111011010101100101100000011000000000000001111000000000010000110001001000000100000001100110000000001000000000001000110000000110000000011111101001000001100010111100001010110000011100100000000000000001000011001001000011010110011001010001011101001000101001011100111111100010001100000101110101110000100100110000100000110100111101110001100010000000110000010000000000110111011101000000000100000000100000000011100010010100000000000110001100100010000111100100000001000000000011011010001011100011100010110100000010001000101100010000111001000100110010000000010011100000000001010101010101111000000010011000000010001010000000011100100000000011100000000000000111110100001001010000010100000000011101001001000111000001000001000011011010111110000000000100001101101110111000011000001001101010010010001100000011010100010000011000101000000010000010000111000000010111000010001000100000000000100000000011010100001110101100101111101001100000100101100000000001001001001000000001000010001100010001001011101110000100110100100010110101000100010110001101000101110000010111001000001000001001000100000000100011100010100001101010111111011110101010100000111110101011111111111110010100001001000010000011001101111000101000001001001110110100000000000011000001000010101100111011100000101000000000010001110100000011001001001001100000000000001001011011000111000010000000111110100111001001001100001100000110100011010000100100110100000000000000111100000000110011100001000000100101000011010100011010000100000000010000000011001000000001101001001001100000000110000000000010110010000000100000001000101100000000000011111010000000000011101111100110001101100110001101001111001010001010111101010000110000001000000010010000000001000100011001100011000000001111100000001000111010010100000000100010010100011111010100000000101000001111011001100000000001000101100010110000010000001101100011101111100011001001000011100110000001010001010000000000000000000001000001100001100011011001011000000000011100000011000110110100000011011101101100001100000001011110110010110000001010000100101011000000101100010000011010000011010000100010001000101001001001100100101001010000001000010010010010001111001011010000010010011000100101100011001111000110000100001010000000001111111100010001000000010110110100100100000011100000100100000011010000001001100110100101110110000000000100001000111111111111111111111111111111111111111111111011110111110000100101111111111100010011001101101111110100010000011001110101010111010101011000100110000111100100100100010110101101101101110010011001111011011111110000011111101011110111110011110111111011000000001111111110110110100011011011000010101001110000000100010000000101100110110110
