# Supplementary material for: An enormous potential for niche construction through bacterial cross-feeding in a homogeneous environment
Source: PLoS Comput Biol. 2018 Jul 24;14(7):e1006340. doi: 10.1371/journal.pcbi.1006340 (PMC6080805; doi:10.1371/journal.pcbi.1006340)
Supplement: S1 Dataset — The folder contains 500 files, each corresponding to a random network obtained sampling (Methods, section Pan-metabolic and random networks) from the pan-metabolic network. Each network is represented with a sequence of zeros and ones where one and zero indicates presence or absence of the reaction in the random network respectively. (ZIP) [file pcbi.1006340.s007.zip › 2583/network_2062099_11_5000]

0010000010110000000100011010100000010101000000100111000000011001001111000000010001000000000010101011110001000110111010110000100000100101100110100000100000111100100100000001000110110100101111001000000011010010111100000001101011100000001111101001100001100000010010100001100110000011000000100010100101000010000000010000000000000001100000011001000010000100000111110101001110010011111001000000000001000101000110000010000000000000000001000000000001011000010110100111100011110111111001111110000000000001101110000100000100111001000000111000100000101001101100111100110010000100100101001001000000000010101111010111000100101000100000001010000101010001001001001101011110111011100000000011000000001110000100000110000111111000100100010000100011111111110111011100110100000000100100000110001000000111111110010000100111001000000001010011011000100000000000000100000011001100100110001110100011011001101000001000000000010111101100000011000000000000000010000010010010000100001010110101110011000011100110000110100111111001110001100100000000000000111010011011011010001010100000000101010010001100010001110110000000010001010000110000111000000100011110001000110110111111110010000001001110000000000100100001101000011101111001101100110100000000000001100111010000011000000010111001010001000001100111100001111011111011000010101000010011011000100110000000001101001001110000100100011111000001010000000010001110000001101000000010110100100000000000010011000101011101000001100000001011010000011010100110001100110010000000000000000100010010110100001000000000011010000011010010010110010100010111001010100010000010000100000010100001000000000110000110001000101100010000000000010100010100001010000000000010010001010110100101011100000001101100111111100001010011010000000100110000011110100011011010000010001101100011100000010101000000000000010010000001101001111110000001010010000000001011011010000000001000011010000011011011110100100111010000000100100001000100000000100000010100100000110000000000011101111001100011100000000000100000000000000110000111101110000000001111001110110000101001101000100100000000000001101111110100110000000110010110100010000000000011010010100000001010001000010001101000010011001001110001001000001001100100110000100111111100100000000010111001101001011101001111111001010010011101010011011101011011110000100010001000010001010000010010000010000000010100011000000110011110001000001011001001100001100010000001000000000000001010010110100101111001010011010010010111100101000001100010011000010010000000000000010010000011101000110101011000000110001101010000100100001000010000001000011001110110001011000000000000011000110000111011101101000010001111110110001100111000000001011100000011010110000100111011101101010000000001100111111010000010000011101111001000000000000100001001001110101001010010010100000000010101010000000001000001100000010100000100010000101000010001000101001000111001100100010011000000000000000011100000000111011000000011100000011001101000000001010000111001010000110010101100000000001101001111000100000011101001000100000000001100000000001000000111010001101000000001000000000000000001011111011000010100000100110111000001111101001101000000000101001110010001100001000000010001000010000010000101111001000100011101101000000010000100111010000111101110001010101010000011001100001000001001011011000100010001001010001010001001100011010011001111101001111100000010000011100000000000010001011000111011000000000000000000000111000111000000000001010111000000010000001000101000000010010011110001000100110001110001000010110010111000011111110001001100100010100010101011100010000000111110000111111100000100010100000000000000001000101100010110000010000000000101000000101111100000000000001101011001101100111110011100000101100000010011011000000000001100101000010011010101011111110010000110011010000100001001101000000001000010110100101011010000110010110000000001011101101001110011001000000000000000000011101000000001001000100100000000000000000000001011100100001000110000000111000011000010010100000000000001001110101001000001000101010001010100000000100110000000100000100001001000001000100001000110010000001001100000011101001000000011100000010000000011000100101011100000000010001110101000010000011000011110000000000001111001100110010110000000000001110100101000000000000000011101010000100111101010101000111000010100010100001001010100100001000000111000010001101110001001010110000000100001110100000000110010001000000000000001111110011100110000000000110001101000110000100100011010010000100100100011100000111100010000111011000010110100010011001010001000010001110010000101000000000001000101011010110011010101111000010010100111111001111100111100100000000000000000000100011100001010010000110000000010000100001001011100000000001110100000001000100000000110000000010100100000000001000101100100001010100001010000100100000000000000000011001111000010011110110001000001001001110111010000011100111110000100001110000101001000110000000110100000110000010100101011010101000110000000000000001000000010110111011101001011000000000010100101000010100110100101000000100001000100100110000100000110000011000001100011100010001010101000100111100100000001100010101001000000000101000001001111000100011101000000000001011101010111111010000010000000000000001110000000010100100100000000100000001000001111100100011000110000010100000000011000001001000111000001001100000011111000010110101000000101001101100110101110011000100011010010010010001100000000100110000000011001001001010000000010111111000000010101000000001000100000000000110000000111000100111110101000011100001011000000100101100000000001111101101000000001000110001101011101001001011110000100010001101110110000000110110000101101000011111111010110000000001000001001010100000000101011100010100001100010101101011111101011100010111110001101000010110011011010100101001010010001011101101101000010000001011010101110000000000010001100110000001000111010100000111100000000011001000001000010000010000101100000000001000000001011100111001010001001011010111111001000100000001100000100100101000000100101101001110000000000011100001001010000100000000001110100100010100100011110100100010001000000000111011001000101100100011011101000000010000000001000110010001110100000001000001000000000001001110011000000010000101101110111001001100100000101010101000100000011001100110001000110001000000010010110000001001110011101100001000000001001100000000010001110100000000000110001001000011011000010000000001000001111111101010000000000000000000000100010010000001111110011101111100111000000000111100100010001011001010000000000000000010000110001110011000111011001111000000000011100000001111000110100111011011101111100011010010011001110011101010001011000000100000010000010001000010010011010010001001000100100001000100000001101000101001000010000001000010110000011111111000100000001001001011100111100100111001011010100100100001000000000001011011000010001000010001100011100000100010001101000100100000001010100000001100010001001001101000010000100010000111111111111111111111111111111111111111111111011111111111100111011001111101111100011011110011011110100000000000101111101010111010001000000001111111111100101010100011100111000100101111100011011111110011111111010100011101111100111001111110111111101000000011111110111101110011111110100101001100010000000000000011000000011110110110110
