# Supplementary material for: An enormous potential for niche construction through bacterial cross-feeding in a homogeneous environment
Source: PLoS Comput Biol. 2018 Jul 24;14(7):e1006340. doi: 10.1371/journal.pcbi.1006340 (PMC6080805; doi:10.1371/journal.pcbi.1006340)
Supplement: S1 Dataset — The folder contains 500 files, each corresponding to a random network obtained sampling (Methods, section Pan-metabolic and random networks) from the pan-metabolic network. Each network is represented with a sequence of zeros and ones where one and zero indicates presence or absence of the reaction in the random network respectively. (ZIP) [file pcbi.1006340.s007.zip › 2583/network_2062099_1_15000]

0010000000110000000100011100000000010100000000100100000000001001101001100000010001000000100011001011000000000110011001010000100000011100000111100000111100101101000000010000010111011001111111011001000000010010111100000000111100111000001111010101000001100001010010100000001100101001101100100011001100000010000000000000000000010001100001011001000011010010010111011001001100000010111001000000000000000100000100101010000000000000000000000000001000111000011101000111000000101111111100111010000000000000001110000100000100110000000010101000100000001000100100111101110010000100110001001001000000000110101001111101010100001000000000110110000101001010010001100101001100011111100000000001000000101100010110000111100011010001101100011000000000101111010101011010000000000000000100110111001000100110110110010100000011111000000000000011111000000000001001000100001101110010100010111110010110110001100001001000000000001001111000100001000000000000000010100111010010000100001001110111010010100010101100000111111001110001110000100100000000011000111000010101011010001110100000000101011001000000010001000111000000010001000000000000101000110000111011010001010111101111010110000000001000010001000100100001000000110111010000111101110001000010000000000011001000001000000000010001011110100010000011010111111111111111000010110100010001001001000001000101000101001011000000000000011001000001010100010010011010000101100000000010000100100000000010010011010011010100000000100100001100010000011001000110001100110110001000000010010111000100110100000000000000001110010011000010010010000000010100101000011010000000010000000000100001000000000100000100000000011100110110000000010100000100000000000000000010000000110110010000110000000001000101101110100001000010011101010000110000011110100111100111000010011100100010000001010110001010000000000011001001101001011110000001010000000000001011010110000000000001010010000010000001110000010111000001001000000001000100000000100010110110100000111000010000011101011011000011001101100000000010000000000000000111010111110000001111100010100000011001111111110100010000000001101110111100100001001100010100100100000000001011001010000010000010001010011000101000010011100001110001110011001001101100011100100111101101100000000000101010100011011111000111010001000010101100010000001110011111110010100010001000000100111000110000000010010010010011110000000110010100000001001011001110001001000010000001010000000000010001100110111001110100100110110010110010100001000000000001011000000010001000000010110011000001101000110111101000000000001100100001100100001000111000001000010001110110011100000000000001111010000000011010101101000011001001110110001101111000000000111100110111010111000100110011101110000000000000110111101110010110100101001101001000010000100100011011100111100010110101010000000000010101110000100001000010100011011100001111100001011000110001001101000100000101100000011010100000000000000011100000000000001010010111110001111000011000000010011101101010110000100011101100100000000101011111010110000010001011000101000000000100000000001010000001000101111011000001000000000000000001011110001000010000001100110010011000001001100101000001000101000010011001101001000001111100000010000010000000010001001010000101001000000000000100001010000101000010100000101010000010001100000000000010111001001010010000001000001000101001110001000001000111000001111000100010000000000001100000110001011100111010010110011000000000000011000101100000000000010110000000010000011001010010101100110100000001000100000001110001000010010000101000011100110101001110000000100010001011000100000101101110001010101000001100010100100111111000011000111000010100000000000000000001000011001011100000000000001111001110101000111101000100000101000000000110011001000000000100100000011000010110011001111010000110011010010100001001110000000001000000011100000110011100000011011100000001001011101101000011101000000000000000010001101110000000001110000110001000000010000100000001110100011001110000000011001001001000101000000000000001001110101111000001110100000000010100000010100110000000101011100001001101101000100101010011000000010001110100111001101100000011100100000000000010000000100111000101011011011010110100100000010100011110000100000000111001001110011010000000000001110001101000100001000010011101011000100110110100101000111000010100010100001011001000000101100001111000011001000110001001011110000100000010110100001101011000001000000000001001101110010011100001001001101001001001110010000000111010101000000010100011000001111100100000101011001000011000100101010001011000010111011000001000000000000001000100000011110011010101101100010010110111101111110100111101101001011000000000000101010000001010010000110000000000000100100001101110000000001110100000001000110000000010000000001001100000000001100100101100001010010001010000101100100000000001011011001001000011000111010000000000011101011001001001011000111110100010001010001100011001110000111110000100110000000100001111111001100010000000110000000000000010110111000101000001000100000010001000000011110011000001000000000101100000100110100100100110000001101000100010101000001011111101100101010100000001001010101001000000001101000100011010000100010111100000000001010000001100101010000000010000000010001100000000011001110100000011100000100000101100111100011000110000010100000000011100000011000011000000000111000011111100111011001000000100001100101001111110010000001111111000010010000000000011101110010000011011001000000010001010001111010000000111000010001000000001001100100000000111000000001101111100111111011101100000011001100000000001111101001000000001000011001111011111000011101100000101010011101110111101000110000110000101001101110001010111000001001000001011000100000000101010100010100001101000011011010111111011000010111111101110000110110111110110101100001000001001001111111000100000000001001110100110000000000011001001111010101100100011110000010100000000000000110101000010000000000101100000000001001000011001010010011010000000011110111110001000001100001010000101111110000000100000110101100100100000011100001000110000000001010000011101010101110100011100100100000011010000000001001001000100100011001001100000000111000000000011010010001100110000001000001100000010001011100000000000000011100101110011000001100100000110101101000111001011101101010101010011001000000010000101000001101010011100000011000000101001110000000000001101100100000000111010001000011111001100000000101000001111001000110000000001000000100010010001010000101101100011100111100101000100000101111100000001011101000000000000000000000000110011110110100010100000011000000000011100000011000001010100000110011100010000011010000000111110100001000001111100000000101010000000001000010000011110010011000010000010000000100001101001010000101000010000001000010100000010010001010101000011011000101110110100100111001101011100100100001010000000001111101000000001000010010000000110010100000001110000110100000011010100001000000010111101001100000010110100010000111111011111111111111111111111111111111111110001101111010111011101111010101110111010011001110111111000001000000011111010010110100101010000011111111111111111100000011010000000101111000010111001111011101111111011011101011100110110101111110011111100000000011111110110110101111011101011011111010011000000000100011000000101101110110110
