# Supplementary material for: An enormous potential for niche construction through bacterial cross-feeding in a homogeneous environment
Source: PLoS Comput Biol. 2018 Jul 24;14(7):e1006340. doi: 10.1371/journal.pcbi.1006340 (PMC6080805; doi:10.1371/journal.pcbi.1006340)
Supplement: S1 Dataset — The folder contains 500 files, each corresponding to a random network obtained sampling (Methods, section Pan-metabolic and random networks) from the pan-metabolic network. Each network is represented with a sequence of zeros and ones where one and zero indicates presence or absence of the reaction in the random network respectively. (ZIP) [file pcbi.1006340.s007.zip › 2583/network_2062099_11_25000]

0000000000010000000000000100100000010001000000100100001000011111001111100000010000000000000011001000100001000110001001110000100000110001101111100000101100011000100000001000010010111111111111011100000001010001111100000011010100001000100110001110000001100001001010100001100111001010101000000010001001000010000000000000000000010011010000111000000000101100110110110101000110010111011000000000000001000100001110100010000000000000000000000000001001011110010011000110110001100111101011110000000000000000101000000001000100010001000010010011100000101000100000010101100010000100101101001001000000001010000111111110110100111000101000011110000101010011010001110100011110001010100000000001000000101110100110110010100111110010000101000000001011110100010001011100010100000000000000010000001000100110110010010010000101110000010000110110010100000000000001000001101100001100000110101111010010011010001001001000100000001001111010000001000000000000010010100111011010100100001000110100111011000001001010000011101010100001110110000000000000010000000000111111110010001110100000000101000010000110000000010000100000010000110000111000101000010101010011100001000001011011110110000001001101010000001100000001101000110101110001101101100001000001000001001111010000111000000010010000000011100010001111111110100110011111000010100000110101100101100000000011001100101010100000110100011001000001010100010010001000000001001000010010110100000000000010011111010110010101001010110000001010010000001011100110010111100010101000000010000111000000010100000000000000011000000001000010010110010100010100111010110110000000000100000111100000000000000110011010001000010010110100000000010100000000000000000000000010000001110100100101001100000000011100000110001001110010010100010100110000011110100001110101001010011111100011100001000111010100000000010001001000101001111110000010010010000001001011011100000100001000001111000011011001110110010011000001001111000011000100000000010000110110100000010000010000010111011001100001101001100000000000000000000000000111001010110000001101001110001000111101111111100100000000000001001110000100110000001100010000000110000000001010011010100000000000111010011100101000010111100000110111100001001001101000010000000111111000000000000001001110101011110111001110110001000010000001010001011011011010110011000000000000010100101000110010000010010000110011110000000101110000001001001010000111001010000000000000010000000000100010001110010001110000000110110010110011100001000001010000011000000000001010010110010001000000100010100011011010000110000100010001100100001000101000000000011001100100000111000000000011000000100011001010001101000011001100110110001101100000001000111100100111000111000100110011101100000000000001100000001111010000100101001111001000000001000000011111100011100001001110010100000000000000100000100000000010000000011000001101100000011000001001001100101001111001100011010111000000000000000011100000000000001001011001010001111001101000000010100011100010010000000001101100100000001101001111111110000001011011000101100000011100000000010001010110111100110000011001100000000000000001001111001000000000000000111011101000001001001011000001100001001010100011100001000001110111000010000010101111111001000100010101101000000001011100110010000101100010100010001010000010001100001010011111101000001010010000001010111011001010110010010010001110100011011000100100000001100001100000110100011010110101110110010000000000000000000010001000000001011110010000010010111000010000111010010111111001000100100000110001000000000010101001001101100101000111100010101011001011100110000101000100100111101100001100000100000010001011011101100000001110000010000000001101100010101111100000000100001000011011101101111101111100000000000000000110011001000000000100100000011011100100011001011010000110001010110000001000011000000000000010101100101111001101010001010100000001010001101001010011001000000000000000001001100110000000001000100100000000000010000000010011100100011001100000000111000000001010110000000000010001001110001011000000011111000000010100000010110100000000000010100111001001111001100101000110010000011100110101110100000100000011100000000000000011001010111001100100011000011001101100000000011100011100000000000000101011000010000100001000000001111110100000000001100111011101011000100110111101101000110000010100000000010111001100000001000001001000010001001111001000011100000000100111100100000011011101000000000000000001000110010001100001000000101001011001101000100100011011101000000010001001101001101000110000101011010000001010110101000011010000011111110010000111000000000001000111011100100010010000000100010011111101011101101101000101101000001000000000000000011100001010010000110100000000000001101000001110000010000011000000100000110000100110000000001111001000001001100110100100000010110000000000101000000000000000010011000110000011010010011001010001011101100101011001010001111110110000001110001000110101110001000110010100010000010100010101101011000010000000100000010000000010110111010101000011000000000010000101000011110111011100000000100100110101100110010010100011000011100000000010011000001011110011110001000100000011101110110000010000101100000101011010000000011011000000000001011100000110101010000010010000000000001000000000010101000000000001100000001000001111100100001001110000010000000000011001001111000011000001001011000011110010101111001000000100001101101100101010000000001101110010000010001100000010111000010000000001100000100100010010111111010000010010000100001000000001001100110000000101000100100110110000111101111010100000011001000000000000111001000000000001010011100101011101010010001100000101010100101010110000000100100011010101000001111101000101001000001000001001010000000000101011000010100000000010111000010101101011000000111101001100010011110110110010000100001010010011010101111001101010001001011010111110000000000010100001010010101000101001100000111000000000011001010100000000001010000001010000000000001101011001000100111010001001001110111111000001001101001110000111111010100000000100111000010000100000011100001001111011100001000001101000110101110100001000100100000010010000000111001001000000101110011001000000110100000000001001111010001000000000001010011100000010001000101000000000000001010011100010001101000110000111001101001101011011111101110001011101001000000000000100000000100110001000000010000001010011110000001001111011001110000000111011011100001110000110000000001000001111111001111000000001000000100010010011010000001101100001100111100110001001000111000110000001011011010000000000000000010001110001110100100010110011011000000000011100000011111011010100100011011101110100011010010011001111101100101001101100000100101010000000101100010010011110010010011010100110001000101000001100100110101000010100001000010000010001101101000111000000010000101010101101000101001001010110000100001010000000000101101000010001000010011110001110100000110000111000110100000011000000000000100111000101001110000000110000011000111111111111111111111111111111111111111111110111110111001010101100111010110110001001010010100111101100011000010101100110010110110000010000110010110101101000101010011101001100100001001111110111111001011111011000001000001110011110111111010011111010110000001111111001101100010011011101011100001101110000000100000000000111111110000010
