# Supplementary material for: An enormous potential for niche construction through bacterial cross-feeding in a homogeneous environment
Source: PLoS Comput Biol. 2018 Jul 24;14(7):e1006340. doi: 10.1371/journal.pcbi.1006340 (PMC6080805; doi:10.1371/journal.pcbi.1006340)
Supplement: S1 Dataset — The folder contains 500 files, each corresponding to a random network obtained sampling (Methods, section Pan-metabolic and random networks) from the pan-metabolic network. Each network is represented with a sequence of zeros and ones where one and zero indicates presence or absence of the reaction in the random network respectively. (ZIP) [file pcbi.1006340.s007.zip › 2583/network_2062099_11_20000]

0000000000100000000000001110000000100000000000100111000000011111100111000000010001000000000011000000100001000111010101110000100001111101101010100100010000011001100000001000010100101111111011011101000011010000111111001011100101010000101111011001100001100001010010000001101100001010101000100000000101000000000000010000000000000001110000101001001011011100111111101101001000000011001001000000000000100100001101000010000000000000000000000000001000000110111100100111110001111111101111111010000000100000111011000100000100110001000100101001100000101000100100110101100110000100001001000011000000001000001101101111010000100000000000010010000101000000110011101101011010001110100000000011000000101100000100100111000101011001100101010000001011111111110101011101010000100000100100110101000000000111110011000110000011111000010000100111011000000001001000000001100101010110100010010011110111110010100000000000000000111011101010100000000000000000000010100111011110001100001010110110000011100011000010000100101001110001100101100000000000010000011010000111010110001010000000000001011000000000000001000111000000010000000000010000110000110011010111111001010111010011010010001000000001010001000100000000000000111010001000111100100000000011000000001001111000001100000010100000010111100001101001111101101010101010000010100100010001100000100010000001000100111011000000100100001101000001010000000000010100000001000000000010110100100000000010011011011100011101001000110100001000000000000000000001000111000110000000000011000111000110110110001001001101011010000001010010000110010100011110001000011100000000000000000111100010000000000100010110010000011110110010000000010100010000001000000000000010000000110100100100001100000001011101111100001001100011111101010000010000011111100001110101001010001110100011000000001011011110000000000001001000101001011100000001010000000000001011010100000000000000000100000010000011110110000011010000001010100001000100000000010000000010000000011000000000001011010010100001000110100000100010000000000100010101011001010000001111000000101100011101110101110000010000000001101111001100110000001000000110100010000000001011011000100010001010111010001001100000010110101001010111100011001001000000111101100111001100100000001001111011001001111101000010110001000010101000000010001111011111110011000000000000000101011000010000000000010000100101110000000111111110001001001000001001000011000000000000010000000000101010011111111111111001010101110101110111100100000000100101011000010000000000010010110001000001001000110111101000000110000100100001100100101000001000000000001100110100010100000000000010001010000000001011101101000011000011010100001101111000000000011100110011110100000100011011001110000000000000110111111110110110000011101000000000010000000100011000000111000011110101010000000000000101100000100001000000100010010100000010110001110010110001001101001101000100110011010010100000000000000010000000000010111011001001110101001000101000000010110110110011010000000001100100000000000100011110110100000010100011010100100000011100000000101001011111000101110001010000100000000000000001011001011000000000001000101010100100001111000011000001010101000110100011101001000001010111000010000010100111110000001101001101001000000011011100111010000111000110100010010010000011001100000110010110101001001110110001000010000001101010110110010011000000101001111000100010000010100000000000010100011010110001100100001000000000000110000101000000000000011110000000010000011001110000011010011110111001000100110001110001000010100010010001001110110101011010100010001010001011100010100101111111101110011000000100010100000001001001011011110000011011000010000000001101010011001101100000000101001111011011101001011100100100000101000000010110010101000000000100100000011010010111010101110000000110000100100000001000111000000001000010011100011000010101100011110100000001011011101111000011101000000000000000001001101010000000000110100110000000000000000000001001100100000010100000100011001110001010001000000000010001001110001010000001110100000000010100000010110110000000000010100111001101010001000101000011000000010001110000001101001101000011100000010000000010001110111110000001010011001110111000110000001100011110000100000000011010001110010000001000000001110110100000001000000111000101010000100110101101100000001000000100000000001011000100100011000001100000011001100111001000001100000000000101110001000000010110001000000000001001011110000011101001000000111000100000011100100100011011010000000110001011100000101000110000101011011010010010100000000010001000011101011000000101100000000001000000101101100010110001110000010110010100011111101001111100101000010000000000000100011000001010010000010101001010000000000001010010000010000001100000101000110000100100000000001110100001000000100011101100001100110001001000101000000000000001011011001111000011011100110001011001011101110101011001000101111100100100000110001001001100110001001110000100100000000100011011010011000010000000110000011000000010110111000101001001000000000010110100000011100111000000000000100110001001100010100101100001000011001001000011010000000011101101110101101100000011101110101001000000001101000101100011000100010011000000000010011000000011011000000010001000000010001010000000010101000100000001100000100000001011110100001000110000000100100000011001001101000001000101000011000000011110111010101000000001001001110010101110010000000111100110000000000100000001111100010000010010101000000000010010100111100000000101000100001000100001001000110000001111000100001011111100001110101011000000100001100000000001011011101000000000010011000100000101001011110110000101000010100101111100000100110111111101000011100111010001000001001000001001000000000000101010100000100001100010101010011001011010000010111101001011101001111010001110000010000010011011001111101101100000001000011110011110000000000000100100111000100000100011100000010100000000001001110111000011000010001111100000000001000101011001010000100010010001001010101111001000101100001110000110101101110000100001110100111000000000111100001001111000100000000000000100000110110000001000100100000000010000000110011000000101101001001001100000010111000000000011111010000000110000000000011000000010000011110000000000010010011011111110001101000100001111010101000110011001011101110001101001000000000010011001000000101000011001100001000000111101110000000010010111101100000000100011011100001011001010000000001000000111101101000000000001000000001000010011110000000101100011101111100111001000000111101110010000010001010000000000100000000001100001010110000110101000010000000000011100000011011111110000110111011000100010001110000000110100100100101000001000000000001011000010101100000000001110000011010010000110001000100000001000100101000000010100001000010100010011111001000101010000011101111100101101100010001110001110010100001010000000001111001100000001000000001110000100100100110010101000110000000010010100000101100011100100110111000010110100011000111111111111111111111111111111111111111111111111110111110001001010001010111110111011001011001011111000000100001011101111010111110111011000001111111111010000011100110100010100101010010011111101111111011101011101000100111111100101011001011010111110010000001111111101101111111111100010010011111111110000000100001000000111111000010000
