# Supplementary material for: An enormous potential for niche construction through bacterial cross-feeding in a homogeneous environment
Source: PLoS Comput Biol. 2018 Jul 24;14(7):e1006340. doi: 10.1371/journal.pcbi.1006340 (PMC6080805; doi:10.1371/journal.pcbi.1006340)
Supplement: S1 Dataset — The folder contains 500 files, each corresponding to a random network obtained sampling (Methods, section Pan-metabolic and random networks) from the pan-metabolic network. Each network is represented with a sequence of zeros and ones where one and zero indicates presence or absence of the reaction in the random network respectively. (ZIP) [file pcbi.1006340.s007.zip › 2583/network_2062099_11_15000]

0000000010100000000000011100000000000101010000100001001000011011101001100000010001000000000011100011010001000110000100010000100000001100101011100000100100111100000000011000000111101100101111011101000000110010111100000010001000100000001001110011100001100000001010100000001100100010101100110000000101000000000000010000000000010001100001010000001000110110011111000001001110000110111000000000000001000001000100101000000000000000000000000000001010011111111111010100010011110011101010011000000000100001110010000101000100010000000100010001100000101000101000010101110010000100101101000110000000000010100100011110010100110000001001101110000001001011110001001001001100011011100001000011000000101110110110111100000011111010101101000000000000100000010011010001000100100000100100100011001000000111111110000110100111110000010000100011110000100000001001000101010111101100100100001111010011010010101001000000100000011101101110000000000000000000000010000000011110000100001011100100001011100000100110000111110000100100110101101000000000000000110010011011110010001110000000000101000011001010000001110010100000010000110000000000011000100100011101011000000011110111010000001000001001010000000100100001001000010110110001111101100101000001000001000011111000101000000000101001010101100001100011000001100011101101000000111100010001010000000101000000001101111000110000000000011101000000010000000010011110000001101000000010010000100000000010010000000111111000000010010100001010000000000011000101011011000010100000000010010111010110010100001100000101011100010010000010000010001100011111010010110110000010010100001101000000000000000110001110001000111110110110000000010100010100001010000000000010010000110000100001111100000000100101000101101001000011110101010000010000011011100110111100000000011111100011100001001110011010000000010001001000101001011100000010000000000001001010011110000100001000001000000010001000100000110110010001000010100001000100000000000010100100100000110000010000000110110011100010111110100000100000000000000100010010110101110001001110000110001100001100101100110100000000000001101111110100110001001100010100000010000000000000000000100011100000000010000000100000010011101000110101001010000001101100001100100111001101000000000001111110000010110101001111111001000010011100100001001011011001110011000000001000010001010000010010000010010010110011110000000000111010000000001000000101001001000000000001010000000000011011111110011001010001100101110111110111100100000001000110001000000010000010010000110011000011000011110111110000000100001101110000100100101000110000001000011001110110110000000000000000000010110011011010001000000011001011110110001100100100000001011110110110110110000100111011000001010000000000100100011111010110000011000001000000010001000100000010100001001010111101010100000000010001100000000001000010100011001000000001111000001010111001000001100001001101110001001011100000000000000010100000000000011001000111110101001001010000000001010011111001100000010000101100000000001001011110110010000011000011010101100000011000000000100011000111011100010011001001100000000000000001000111000000010100000100011110111001001011100111000001110001001100100011101000000000010001000010000010100010010001000100001111100000000000011000110010000101101110101010011010000011001000001100001100111001000101110001001000111101001011100100000001001111110001111000100100000000000001000000010101011110010111110100011000000000000011100010101000000000001111010000010000001001101010100010001010011001000100100000110001000010110000100101011111110011011000000000100011010001000000000100000101000111011000001100010100000010011011011111110000000101000000000000000100001010001011100000000001001011011110100000111110111100000100000000000110011100000000000000100000010011111110011011011010000110001110110100000000001000000001000010010110010011010001100011010000000001011010101001010011101100000000000000010001101111000001001010100010001000000000000100001011110100010010110000000101001100000010011100000000000001001110001011000001101110010001010000000000110100000010101011100111001000111001000100010011000000011100110100110101100001000011100100000000000010000010000111100001011000110101101100010000010000001100000100000001111000001100010010000000000000111111100000001001000010001101001000100101111111110000011000000100010000010111000000100011100001011000011001101110000000000100000000000111100100000001011111001000000000000001111110110000111001000001101000000001110100100000111011100000000100011011100001011100010000111011001000111010010110011011010000011111011000001111100000000001000010010111100001010001111100010111011101011011101000111101100000001000000000000100111101001000010000110101000000000101101001111110000000000011000000000000100000100010000000010110001000001001000100100100001010000001111000101100100000000001000001000011000010001110001100010000011101101100100001011000111111010010000110001001111100110001010100110100100000000100011100001100000010000000110000001000000000110111000101000011000100000000001100000010110010001100000000100011010001100100100100100010000011100001100010000010001011111001100111000100000000101100100100010000111100000100111101000000001011100000000010010101011001011000000010000000000010001100000000011100100000000010100010100000001111111101011001010000000000100000010101001111000111000101001110100000011010000011100000000000001001100011101010011000001111001110010000001000000001101010010000001001000000110100001010111111010000010001000110001000100001001000110000000101000000111000100100000110111001000000101101100000000000010101000000000001010111101101111011001010010110000110110111000011101001000110100010111101001011111000010110000001000000001101000000000000100010100000100001000000111111011111101010100010111110101110111011111111001010101111000010010111010110101000101000001000011010110100000000000000101101011000100000101001110000101100011000000000110100000000001000001101100000000000000001011111000111111010011000111010011110000001001000000100000100110001100000000001100001111000000000101100001001111000000000010000011101110101010100001100000101000100010000000010111000000000101010011111000000000101000000001000010010000110101000000010100000000010001011110001000000000000101111111010001100100110001101101111001011011000101101110101001101101000000000001000000001000000011001000001000001011111110000000010111111111010000000111010010000011110001100000000101000001111011000100000000000000101101000100010010000001111100001100111100110001100000111111110010001000111010000000000100000010000010001110011100110011001011000000000010100000001011100000100110110011101000100001100000000010011000011011000110000000100001000000000001000000000011010000000001000000010000000100001100101010011001001010000001000010010010011001011011011000011001010111000111100000111001111010110110000001000000000000100001100000001000010011010101100110000100011100000100000000010000100000001000111011100110111000000100000001000111111111111111111111111111111111111111111111111001111111000110111011011101111010101001011010011110100011000010011110001010100000110011000001101100111000001000100111100111101000111111101110101111110101111111011111010111010110111111101110111111001100000001111110001111111010011100001110101000100110000000100010000000101101110110110
