# Supplementary material for: An enormous potential for niche construction through bacterial cross-feeding in a homogeneous environment
Source: PLoS Comput Biol. 2018 Jul 24;14(7):e1006340. doi: 10.1371/journal.pcbi.1006340 (PMC6080805; doi:10.1371/journal.pcbi.1006340)
Supplement: S1 Dataset — The folder contains 500 files, each corresponding to a random network obtained sampling (Methods, section Pan-metabolic and random networks) from the pan-metabolic network. Each network is represented with a sequence of zeros and ones where one and zero indicates presence or absence of the reaction in the random network respectively. (ZIP) [file pcbi.1006340.s007.zip › 2583/network_2062099_11_10000]

0010000000110000000100011010100000000101010000100111001000001011011101100000010000000000100001100000010001000110011010010000100000111001011111100100011010011101000000010000000110100111101011011100000010010010111100001010010010111000101011111110000000000001000010000001100101001011101000010010000101000010000000010000000000000001000000010001001011101010101111101101000110010110101001000000000001100101000100001000000000000000000000000000000010101010110001100010010010101011101000101100000000000000101110000100000100011001000110100011100000101000100100001100100000000100110101000000000000000010100111110111011100010000001000010000000001001010010011100001001100001010100000000001000000100010110110011010000100011000000100011000100000101011110001010001010000000000100000010101001000100110111011000010100001101000000001010011110100000000000001000000111110010110100010100011100111011010100000000000000000111111111110000011000000000000000000000111010100000100000011100011010011000001100110000110010101101100100001001100000000000000001010110011010110011100100000000100011001001100000000000110100000010000010000111000100000000111101011111001100000110110110010000001001111000001001100000000000000111100101000111000100001000001000000000001100000000100000000110000001101100001001111000111110110111000000010010100110010010000100000000101001101001010010000110100001101000000010100010010011110000100000000000000110100000000000000010100011110010101001010100000001110000000010001100111001101100000101000000001010100010000110100000101001001001100010000010000000010011100010101101010101110000000010000001000000010000000000110011010000000110010110110000000010100010100000010000000000010000000110001110001101100000000011101001111101001000010011001010100100000011111100101100111001000011101100011100001010001001010000000010011001001101001111100000010010000000001001000001100000100000000011011000011001000010110010110000000000101100010000100000000110000000000000000010000010000011010011001000011010000000000000000000000000100010001101000100001001111101100001100011101101110100000010000000001101110010111110000001010010110000100000000001011011010100011001000110010000101101000010011100001010111010001001000011000011100100101001100100000000011111111001001111111001110010000000000011101100011011011011110110000100010000000010001101000110010000010000000110110110100000000010110001001000011000101000010100010000000010000000000011011011110111011011101110001111010010111100000000001110110011000000010000010010110110011000011100000010110011000000010000101000100100100101100000000001000011000110100001110000000000001110010110010101011101001000011000111110110001100111000001001111110100111010101000100010011101101010000100001001110011110010100100101001010000000010000100000001101100100100011100101010000000000010100010000100000000011100011011100001111100000001010100000000100100100000100100110001101100000000000000010100000000110100001011100100101100000100000000001001111011010010000010010100100100000001001011110111000000001011011000100000000000000000000001001000111111100100001001001000000000000000001011000010000000100000000111011010000101011000110000001110001001000100011100000000001111011000010000010100001011000000010001111100000000001010100010010000100101000101000111010000011001000000110001000101011001101110001000010001011000010110100010001001110000011011100100010000010000000000000010101011100100111000010001000000000000111000111101000000001011110010000000010100000111010011110111000000001000100100001110000000000100000011101011111110101010010000010000010010001100100100101000001001110111000001100010100100111111011011110010100010100000000000000001100111000001001100000000101001111010001101001111100001100001001000000010100010001000000000100100000011011011101010111111010000110011010100100000000001000000000000010000110100111010101110001110000000001001011101110110001101000000000000000011010101100000001001000100100000000000000000100011011100000010010110000000001001011001000111100000000000001001110101101000001100001010000010000000010110100000010101010100001001101001000000001010111010000001101110000000101000000000011100000010000000001000010000101100100000011110011111000110000000000011110000100000001111000101101001100000000000001011001100000101001100111011101010000100010110110111000100000000000000100011111011100000111100001110000011001000110000000011110000100100101100101001000010011001000000000001001110010110000011000000001111001111001010100100000110010100000100010010001001001100000010000111011000010101110100011010011011000010101111000000010100000000001000101111011010010100001111100010111001111111101000001101101000000010000000000000000010001001010000000000001000000000100101001011010100000001010100000000000100000000000000000011001100000001000100110111100001010000000000100001100100000000000001001001101000011001111010001010001011101001010101001011000111111000110001010000101101100110000100100010000000000010100011111110110100110000000110000011000000000110111000101000010000000000010010001000011100111001001000000000011111101000110100110100010000101001001100011011010001010101101100101110100000001000110111100000000101101000000101001000100000011100000000000010100000101111000000000010000000000001100000000010001110000000010100000100000101110100100011001110000000000000000011001001111000111000001001000000000011100101111101000000101001101110101101110011000101011111100010010001100000010100010010000000001000000100110011010101111100000010100000110001000100001000100100000001111010100101010111000101111111010001000100001100000000001111101000000000001000010100000111111000010001100000110110100101010111000000110110110000101000111111111010011000001001000001001000000000000101011100000100001000000111110111110111011000010111101101010111100111011101100100001001010011111001111101001100000000001001000010110000000000010000000111000101100000001110000110100011000010000110100000000001011001011010000000001000101010010010111100010001011011110110110001001000001000010000110111011100000100100110100101000100000111100001000011001100001010000101001110110010100001010000100010101010000000100011000000001101000011001100000100011000000001010001010001110100000001000001000000000001010110001000000000010101101111111001101000100001111100011000101010000111101100001100001101000000000011101000001001010001101000010000001001011110000000000111000100110000000111000010100001111001100000000100000001111101001110000000001000100000010100000110000111111100011000111101111000001000011001110010001001001010000000000000000000001110011010000000111111011110000000000011100000011111101110000001110011100011010001010010000100110110001001000110010000000001011000010001000010010011110000010011010000110001000101001001001110001000000010000001000010100010011000101001110010010011111011010111100100111001111011110110100000000000000000111011100010001000010001010100110000100100001011000110100000010000000000011100100111001011111000010100100011000111111011111111111111111111111111111111111111111111111110110111001001011101001101100001011100111101100010000000011110100010111010111010000001011111101111111001111101001001011001010110010100101111100011111111100101101001101010111010101110111111001100000001111111111111100100101001111011001110001100000000100010000000110110010100010
