# Supplementary material for: An enormous potential for niche construction through bacterial cross-feeding in a homogeneous environment
Source: PLoS Comput Biol. 2018 Jul 24;14(7):e1006340. doi: 10.1371/journal.pcbi.1006340 (PMC6080805; doi:10.1371/journal.pcbi.1006340)
Supplement: S1 Dataset — The folder contains 500 files, each corresponding to a random network obtained sampling (Methods, section Pan-metabolic and random networks) from the pan-metabolic network. Each network is represented with a sequence of zeros and ones where one and zero indicates presence or absence of the reaction in the random network respectively. (ZIP) [file pcbi.1006340.s007.zip › 2583/network_2062099_1_10000]

0010000010010000000100001000100000010000000000100011001000001100111001100000010001000000100001000011000000000110010110010000000001011001001110100000110010111000100000010000000101101011111001010001000010110001111100001001001001001000000010111001000000100001001010000001101110000001001000100001001000000010000000000000000000010011110011111000001000100011011110111001000000000110111001000000000101100100001100101000000000000000000000000000000011101001011101010101010011110111111000101010000000100001100111000000000000001001000010011001100000001001100100100100110010000000110101000001000000001100101011011001111100001000100001011110000001011011011001000000001110111011100000000011000000100110010110001101100101110011000101001000100010100111110011001001000100100000000000110001000000100110110010010100100010110000010010110110110100000001001001000101111111101010000110101111110011011001000001000000000000110111111110100011000000000000000010000000011110101100001010100111101010100100001100000011101001101000110110000000000000001000110000111111110110001010000000000001001010001010010001100110000000010001010000101000111000010101100111011001010001101010010010000000000101000001001100100001100000110011110001111100110001000001000000100101101000100100000000110001010010100000000101101100101111101110000010111000100001101101100011000111001110011001100000110100011111000000010100010010000010000001000000010010010100000000000010011010000110110000001000110100001100010000001010000011011101110110001000000000000100000110010110001001001100011000010001000010010110010100010111001010110110000010010100000100100000000000000100010000010000111000010110000000010100000000000010000000000010000001010001010101001000000000100100011111001001000011010101000100110000011010100011001101000000001111100011000000011100000110000000010010000001101001011110000011000010000001001000010110000100000000010111000011010000100000100011010001000111100001000100000000110010000110100000110000010000000101010010000000110001000000000010000000000100010001110111010000001111001010010100011000101010110100010000000001101111000101100001001010010110000000000000001000001000000000001010001010011101100000010111100001111001010001000000011000111100000101001000000000000001111110101010001111000110011001010010111001100000001101010010110011100010000000010001000000010000000010000010000111111100001111010100000001000011000001101011000000000001000000000000011001111101001111111001010111100010110111100101000001000001001000000010000000010110110001000010000000000001101010000000000101010101100100101000010000001000001101100110110011000000000011111010010011111011001101000010001010100010001100110100001001111100100111000101000100010011101100010000100000101110011110110000000101001001000000010001000000011001001000100010010111010000000000010001110000100001000001000000000100001101101101000000111000001001000001100101110101011110100000000000000011100000000001100011011011110001011001001000000011010101111000111000000011100100100000001101000111010010000010010001000100100000001100000000011001001110110100111011011000000000000000000001011100001000010000000000101000111011011001001111000000100101001010111001100001000000010100000010000000100000111001001100011111100000000001011000010010000110000100100000111010000010000100001010010110010001000010110001001010101010000001100101000001000101110011011100000100000000100001000000110101011100111111100111000000000000000100000111101000000001001110010000010010001001000010001010110110111001000100000000110001000010010010101100001101111001000100100000100010101001000110100101110111101010101100001100000000000111100010001101111100001100000010000000001100111001101001100000000100001100011010101100011101010100001100000000000011011001000000000100101000010010011100010111111000000110010100100100000000000000000001000010100110111001011101110011100100000001010111001110100001101100000000000000011010100111000000001000000000001000000000000000000011100000001010110000000011001111001000100000000000010001001110101111000001110111000001010100000000110110000000001000100111001000100000100100010011000000011100110001100101100101000000100100010000000000001010111001100101011011110100110000110000011000001110000000000000011101100111001010001000000001111001101000000000000110011001010000100111011100101000110000000100010100000111010100100001100001001000010001000111000000001110000100100110110001001100011101001000000000001001111110011001110001000000100001010000001110000100110010110000100100010011100000010100110000111011001000010110100111000000010000010111110010001110000000000000000000001101010000110101111000010111010101011001101100111100001001011000000000000000011101000010000000100001000010000101101001001110000010000010100000101000110000100100000000000000101001000000100100110100000110010001101100001000000000000000001011000101000011010100011101010001001101111010000000001000111100110100001100001100001001110001110110100100110000010100101011000000100110000000010000010000000010110111001001001000000100000000001001000011110111111101000000100110111100000010010011100010000101100001000011111010000011100000100000101100000010100100110001010000101100000001111010000000011011100000000010010101010110011000000000011000000010001110000000010000000100000001100010101000001111100100011001010000000000000000000101000001000001000100001110100011111110110011101000000000001100101111111010010000001001010000010010000000000010101100000000010011000001110000011010010111000000000001000110001000100001001000100000001001000100110111110000111101111111100000011000100000000001011111110000000001010011100100000011001011101110000100110111100111111101000110010110101101000101100101000111001001001000000001000100000000101010000010100000000010011000011001111010000000111111001111110110111011010100001100001010000111001111111000100000001001001010110110000000000000001101101010000000111010110000100000001000010001110001000011000010000111000000000000001100011011010011110010000001101110111010000001101101000110000100111011010000100001101101100100100000011100000001111011000000000001011101010011110000011110100100010101010000000001111000000000001001011101101000000001000000001000100010000010110000000010010100000010000001101011000000010001101111111010001001000110010111111101000111010011001101010001010111000000000000001111000000001110011101000011000000001011010000001001001101100010000000111010010100001110010110000000000000001111111000000000000001000001000000110000010000111111110011100111101101000100000011010110010001010111000000000000000000010001000001010110100110101010011000000000011100000000011001110100100110011100011100001110010011110001011111111001111010000100001010000010101100010010001010010000001010000000001000101000000101000101001000010100001000010110000000011011011111010000011000011000101101100110001000000110110100001010000000001111011100010001000010001010010100010000010011110000010100000000000100001011100111110101100101000010100100001000111111011111111111111111111111111111111111110110100111010111011100001011111010001001001011001111101100011100001111111010010010110010001000100001100111111101101011111111001100001110101100001001110001111101111000101110111111111110001101111111111010000000011111111010110100010000001001111100011110010000000000010000000011100100010100
