# Supplementary material for: An enormous potential for niche construction through bacterial cross-feeding in a homogeneous environment
Source: PLoS Comput Biol. 2018 Jul 24;14(7):e1006340. doi: 10.1371/journal.pcbi.1006340 (PMC6080805; doi:10.1371/journal.pcbi.1006340)
Supplement: S1 Dataset — The folder contains 500 files, each corresponding to a random network obtained sampling (Methods, section Pan-metabolic and random networks) from the pan-metabolic network. Each network is represented with a sequence of zeros and ones where one and zero indicates presence or absence of the reaction in the random network respectively. (ZIP) [file pcbi.1006340.s007.zip › 2583/network_2062099_10_5000]

0010000000010000000100000100000000000001000000100001000000011011000001100000000001000000100010100011110000000110010010010000000001110100100111100000101000011000100100011001000001000111111011011001000001010011111101000011001101111000100100111100100000000001001010000000101111101011000100110011000000000010000000010000000000000011110001010001001011101111001111001001000010000100111001000000000000100100000110101010000000000000000001000000000010101110011011010100100011101110111101010100000000000001111101000101000000001001000100000000100000100001100000010100110000000000101001001011000000001100100011110001011000101000000000100010000101011010100001101001011100101111100000000011000000101100010100000111000110110010100101001000000001101010110011000010110100000000000100110110001000000111111000000010000000101000000011010011010000100001001001000100000011100100100100111001110110011011101000000000100000100111111000100011000000000000000010000010011110101100001000110110001011100100100000000001001111101100110000101100000000000000111000011101110010001000000000000100000010001100010000010010100000010000010000011000010000000110111100010001010011000111010010001001001110010001001100100000100000010010100001111101110001000011000001101011111000001100000010001001000011000000001111111000111111111101010010000000010111011111100000000000001100011011010000000100001111000000010000010010010110000100101000000000110100000000000010011010000101110000001011100100001100010000011010100101000001010000001000000011000100010010010110001000000101011010010000010010000110010000010101001000100100000010010100000001000010000000000000001110011000111110010000000000010100110000001010000000000000010001110011100101011100000001000101011110001001110010111100000100011000011011000101100010001010011111100010000000010011010000000000010000001001101001111110000000000000000001001001011010000100000001010111000011011010000000100110010001001010100011000100000000000000010100100000010000010000010011111001000011001100000000000010000000000000000010011100010000001101101100010100011101101010000100010000000001101111111111100001001000010100100110000000001011011010100010001010101010010100101000010010000000010001100010001000110000010101100111001101100000000010111110101000110100000111010001000000111101110001001011011111110000100010000000010010011000110000000000000000000101111100001011011010001000000010000011101010100000000000000000000000111000100111100001110100110010110011110110100100000001000001011000000000000000010100110000000001000011100011100010000100001100010001100100001100001000000000001001010110110011000000000010111010010000001011101001000010001111100000001100111000001001111100110101010111000100111011001100000000100000111010011011111010100111100011001000010001000100011110101000101011110110010100000000000101110000000000000000100001010100001011110101111000111001001000001101011101110100011010000000000000000010100000000110011011001000100100111001101000000001100001111011000000110001001100100000001000011111100100000001110011000101000000010100000000011010011111010101001011011000000000000000000001010101010000000000001100101010101111101011000001000001000001001000111011101001000000110010000010000010101100011001000011001101001000000001010100011010000101101000000010000010000011001100000000000011111011000100010000000000101111100000110101010001000110111001111000100100000011000001000000110100011100111010100010011000000000000111000000001000000001011110010000010000111001101010111110111101011001000100110000110000000000100010111100001101011111001101100010000010001001100110100101011111101110011000001110000000100000111010011110100000010111000000000000001000001001101011100000000100000011000100100001011110011100001101000000000010010001000000000000101000011001101010011111010000000110000000000100000001111000000000000010111100010000000101010001111100000001000011001001000011001100000000000000011000101000000001001100100000000000000000000100000011100000001011000000100011001101001000111100000000010001001010101001000000101111000000010100000010110110000010101011100111001100110000000000000110010000011101110000111100001100000000100100010000000001001010011111100001000011111010110000100000000100001100000000000001011011001111000001001000000001111011101000101000000110010001011000100000110101101000101000010000010000000111000100100001000000010000011001000110000001010100000100100111000000001100111101001000000000001001111110000000011001001001110001011001110100000100010010100000100000110001000001100100010000111011000000111110110010001011010000011111010000000001100000000001000110101011010011110000101100010010101111101011110000111000101001010000000000000100110001001010010000000101000010000101101001110100100010001101100000000000110000100010000000010000001000000000100110110100000100110001111100001100100000000001000011001100000011001100010001000000011001101111111001001001111110100110000100000001001100110001001110000100100000110100110010011110100110000000010000000000000000110111011101000001000100000000010001000011100110000001000000100011111100000110000111000111000101001001100010010010000011100010100001010100000011000100101101000000100100000100110111000000011001000000000001011000011111111010000010011000000000001110000000011001100000000000100010100000001110111101011001110000010100100000000101001101000010000101000100000011011110100111100000000100001100100000111100000000101001100000010010001000000011000110010000011001001001110100011010111111011000010010000100001000100001000100100000001111000100101010111000111111101101000000101100100000000001011001011000000000010110001011101101011010010100000111100101100001100001000100000100001101001101101110010001001001001000000101000100000000101011100010100000100000111011110110111010000000111101001000101001111111001110101001000000011001011101111101100010001001011000011110000000000000101000000010001100001011110000111000010000011000010000000011001011000001100000000001001001010010110111100010010001101100111111001001100100001110000111110110100000000101111000101000100000111100000001011011000000010001101000000111010000011000000100000111010000000000111001000101001111001011101000000000000000000001010010001110110000000000100000000000001010101010000000010010111111100011001101000110010111110111000001011000001100000001100011000000000010001001000000100110011001100010000000111101000000001011111110101110000000111011011100011111011110000000100000001111011101101000000001000101100010110010010000111101100011000111101100001101000011011100000000001111000000000000000000010000010001100111000110010011110000000000011100000011110001100100100110011101011010011100010001000111011001010000100100000100000010000010101100010000011010000001001010100010001000100000000101110110001000010000001000010100010011010001010010000011001100101000110101100100001100000100010000000000000000001101110000000001000010000110001110100000110010001000010100000010010100000010000101010001011101000010100100011000111111111111111111111111111111111111111111110011010111110100011001011111011101111100011111010011100000001100001101100010010010110100001000110111110111000101100011111111111011000101011111110111111110011111111001110010101101011110101101011111011010100000011111111111110111100110000100110100110110110000000000011000000110110010110100
