# Supplementary material for: An enormous potential for niche construction through bacterial cross-feeding in a homogeneous environment
Source: PLoS Comput Biol. 2018 Jul 24;14(7):e1006340. doi: 10.1371/journal.pcbi.1006340 (PMC6080805; doi:10.1371/journal.pcbi.1006340)
Supplement: S1 Dataset — The folder contains 500 files, each corresponding to a random network obtained sampling (Methods, section Pan-metabolic and random networks) from the pan-metabolic network. Each network is represented with a sequence of zeros and ones where one and zero indicates presence or absence of the reaction in the random network respectively. (ZIP) [file pcbi.1006340.s007.zip › 2583/network_2062099_10_10000]

0010000000010000000000011010000000100100000000100011000000001101000001100000010000000000100011100001110000000111110111110000100001101001010110100100001010001100100100000001000010011111111011010001000010110000111111001001000110110000001011010101000001100001001010100001000111101010100000100000100100000000000000010000000000010011010000110000001011100100111110111001001110010110001000000000000001000000001111101010000000000000000001000000001001100001010110010101110000110110111111100110000000000000110011000100000000101000000010110010100000100001100100000101110110000100001101000111000000001110101010111100111000100100000000011100000101011010011011111101011100001010100001000011000000001100110100010001100111011010100101001000101000111001110111000011010000100000000100100011001000000111110111000000000101100000000001010110010000100000000000000001000111111000000110001011000110111001100001001000000000011111101100100011000000000000010000000100010000100100001000100111101010100111001010000011010011100101110110101100000000001000110010101101111110001010000000000101001011001110010000100000100000000000110000001000101000100001000001111000110110011011110110001000000101010001001000100000101000010000101000101001110001000011000001101011000000101100000000110001010001000011101111100100101110101101010010000100110001110110100100000111001111111000010000100100001111000000010000010000001110000100001000000010110000000000000000010010001110011001001010110100001000000000011001100011011100000100001000000010010110000100110100001100001000001000000010010010010110010000011101010000011100000010010100001110000010000000000100010100011000011010110010000000010100000000001000000000000010000000010001100101001100000001111100111110101001110010111000010100101000011011100001101001001000000100100011100001010110011110000000000001001001101001111100000000010000000000001011001110000000001001011010000011011001010110110010000001001110000010000100000000100000110010100000111000010000000111011010100000111101100000100010000000000010000101011100110000001111100000100000111100111100110100000000000001100111101100100000000110000110000110000000000000010010000001001010100010010100101000010111100001111011101000001001000000100001100111111101000000001001111001000001111101001110110000010010011101000011011111010010110010000000000000010111000000110000000010000010110110111000001101111110001000000011010100100011100000000000000000000000111011110110010011100100000111010010010010100100000001000011011000000010001000010010010010000011001010100001111000000110001100010001100100000100111100001000011101010000011000000000000001011010000001011011101101000011001111100000001101101000000001011110100101010100000100100010100111010000100001100011001011011000100101100110001000010001000000000010100111001010110100010100000000010100000000100000000000100011011000001101111001011010110001001000101000001100010011010110100000000000000011100000000010011001011101110001011001011000000011101111111011100000110000001100000000001101011111110010000011001011000100100000011100000000100011000110011101110011001000000000000000000001000101000000010100000000011011010001011111001101000001110101000100001001100000000001010110000010000000101101110000000101001101000000000010001000101010000101001110101010111010000010000100001110000000001010001101110001001010010111101000100100010001001101001011011000000100000000100001000000010000011010110111110000010000000000000011000001001000000001010111000000010010011001100000101110011110000001000100110000110000000010000010111101011111001101011000000000000011101001000010100101011110100111001100001100000000000011111011011010101000001111000010000000000101101000101111100000000101001101000010100001111111111100000001100000010111010100000000001100100000010011101100001001111000000110011110110100000000111000000001000010010110101110000000110001111000000001011010101101100011101100000000000000010011101000000001000010100010000000000000000000010011100100000001100000100001000111001000111000000000000001001110001110000001111111010000010100000000110110000010001011100101001000100001000000010011000000000000111101101100000000000011100100010000000011001110010111100001000010111100101100000000001000001100000000000001111010100111001000000000000001111111101000101001000011011001010000100101000001110000110000010000010000010011011100100101000000111000010001001111000001001110000100000110100001000110011111000000000000001001011110001000100000000000101000110000011110100100100010000000000010101001001000000100010000111011010010000010010101011011001000010111011010000000100000000001000111100111010011110100000100010110011111011111101101111101001000011000000000000100110100001010000000100001001000000001100000010110100010000101100000100000100000100010000000001010000001000001000010111100001100000000011100001000000000000000001011000001000011001110111100000000001101100111101001010001111101010010000100000101010101110000001110010100110000110100100001110111000010000000000000011000000000110111010101001010000100000010000101000011100011011100000000100011110001100010100101000110000011000000000010101010001010111101100011111100000010001110110000000000100101000101001100000100000011000000000011011001011001101000000010011000000010001110000000011101000000000011100010000000100110111101011000110000000100000000000001000111000101000001001011100000011000001011000000000000001000111000101110000000000001011010010000001100000010100110000000011001001000100100010010111111001000010010000000001000100001001000110000000001000000000101101000110111111011100000111001100000000001001001011000000001000100100101101101011001110100000111000111101100100100000110010001110101000001111100000111001001000000001111000000000000100010100010100001101000001111111110111010000000111101001011000001111111111100101000001010000001010101111001001010000000011100110100000000000010001101000000101100001011110000111100000000011001000010000011001000001111010000000001000000010001010010100010011001111010101111000000100001001100000101100100110000100000110001100100100000111100000000111010100000000000001101010011110100011000100100000111010000000011101001000000100110011001000000000111000000001001011010001100011000000000110000000010000011111011000000000011101111111010001001100110000100011011001110000001001100110000101010001000000000001011000000000010001100000011000001101111110000001010010111011000000000110011011100001110000100000000101000001111101100010000000001000100100010100000110000111111110001101111101001000100000101111110010001000111010000000000100000010001100011110110100111011001111000000000010100000000011110100000010111011101001100001110010011000011011111011001000010000100101000000000101100000010001010000000011010100010001000100000100101100100101001010000001000010110000011011011011100010010000000011110101100000011001001011100000100001010000000001111100100000001000000001000100110000000010011011000010000000010000100001011000101110100101101000010000000001000111111011111111111111111111111111111111111110000110111100110101101111010001111010110000101101111101000010100000011101010010011110001000000101110100101101111001010001110110101101011111101010101111001001111111101011001001001000101011011010111111010000000011111111010110110011110110000010101100110010000000100010000000011110110111110
