# Supplementary material for: An enormous potential for niche construction through bacterial cross-feeding in a homogeneous environment
Source: PLoS Comput Biol. 2018 Jul 24;14(7):e1006340. doi: 10.1371/journal.pcbi.1006340 (PMC6080805; doi:10.1371/journal.pcbi.1006340)
Supplement: S1 Dataset — The folder contains 500 files, each corresponding to a random network obtained sampling (Methods, section Pan-metabolic and random networks) from the pan-metabolic network. Each network is represented with a sequence of zeros and ones where one and zero indicates presence or absence of the reaction in the random network respectively. (ZIP) [file pcbi.1006340.s007.zip › 2583/network_2062099_100_5000]

0010000010010000000100000000100000110100010000100100001000001111100011000000010001000000000010100001100001000110111000010000100001010001111111100100000110111101100000010000000101100100111101011001000000010011111100000010010001010000001000100111100001100000011010000000100110000000001100100011100101000000000000000000000000000001000000000001001001111111110111110001001100010110111001000000000100100000001110101010000000000000000001000000001011110111101101010100100011101111101110001010000000000001101101000001000100111001000100101000100000101000100000111101110100000100101101001101000000000010101101110001000100111100101000000010000101011000000011010101011110011111100001000011000000101010110110100001100001110000001100010000101001111010110111001010100000100000000000010001000000000111110011000010000100010000000011100111011000000001000001000000110111000000000010000111100111111011001001000000100000111111111000000011000000000000000010100011011000101100001011110100000011000010001100000111011001101101100100101100000000010000011010010111111010011100100000000100011011001010010001010100100000010001010000001000001000000011101111100000110100000110110110001001001000010000001000100000001000010010001000111100110100000011000001101101011000101000000000010000011000000011001001000110100110000001010000011100010011000100100010000110001111101011010000100000011011000001010100010000011100000001001000010000110100000000000010011000011110000100000011110100001101000000010000100100000101010100101000000011010111010010010110001101000101011010010001000010000010011100011110110000111110000010010000001000100000000000000100001100001000101110110100000000010100000000001000000000000010010001110110110101100100000001000101000110100001110011011101000100010000011111100100010010001010000111100011100001010000010010000000010001001001101001101110000011000010000000001010011100000000000000001111000010010000100110010010000000000100000011000100000000000010000100000000011000000000011110111001000010011100000000000010000000000000000001010100110000001101101010101000001101101110000000010000000001000110011111110000001110000110100010000000000000010000000011000010001010010101101000010010001000100001010001001001011000101001000101011100000000000010011011100001001110001011111001010010110101000011001001011011110011000000001000010101100000110010000010010010000110010100000111110000001001000000001010101010000000000001010000000000101011011111111111010101010111010101010011100000000001100111011000000000000000000000010011000011100011100100001000000100001101100001100100001100101100000000010000100100111010000000000011000000000001001010101100000011001010110110001101111100000001011100010110100111000100101010101100010000100001001010111110111010100010101111000000000001000000011010100101101010101101010100000000010101110000100001000001100010010100001111010100010010101001001000100101001000000011010110000000000000000011000000000010001000011100010001110000011000000001110001110010000000110011001100000000001101011111101010000011111001000101100000001000000000011011001001010100010011011000000000000000000001010011001000000100000000010011100011111101100111000001000001001100111011100000000001101000000010000000100101110001001110000101100000000000010100011010000110100110001000101010000011000100000000001110100011000111110001000000101101001000110001000001001110101011101100100000000011100001100000010100011000101011010111011000000000000011100011101000000000000110000000010000000001111010111000001000000001000100100001110001000000010010011000001101101011001001100010100011111011100000100100000001100111101100000100000000000010011010011010100000001000000010000000001101011000100111100000000101001110000111101000011111010100000101000000010011001001000000001100100000011010000100010111010000000110000110110100001001110000000001000010101110000001011101010011101100000001011111101111110001101100000000000000001001101011000001000110100010000000000000000000011011110000010011100000000111001110000010000000000000010001001110001000000001010001010000010000000010100100000010001000100001001000110000100101010111010000010101101100101100001000000010100000010000000011000010101100000101010011011100101100100000011000001100000000000001011100100100011111000000000001111101101000001001100010011001010000100011100110110000110000000100010000001101011100100011100001010000001001101111000001011100000100000011000001001011011100001000000000001001111010010110011001000000111000010001010110000100100011100000000010110011101000000100010000111011001010101100010100000000001000011001011000000111100000000000000000100110100010010100101100010010101101011111111100111101100001001000000000000101111000001000000000000001001010000001001001011010100010001000100000000000100000000010000000011100001000001000000000111100001010110001001100000100100000000001001011000101000010001100010001001001001101010100001001010000111101010110000110001100011001110001101100010000110000100100001001111111000010000000110000001000000000110111011101000000000000000000000001000011100011010001000000100011010001000000100000000101000101100000000011111000001011100101110111101100000000101100110000010000001100000001111101000000001111100000000001011001010100111000000000011000000000001100000000011000100000000010100010001000001111110101011001110000010000000000001001000011000011000101001011000011111100110111001000000001001101111001101000010000000001101110010010000000000001111000000000001011101001000100011010001111001000010001000100001000000000000100100000001001000100001011101100111111111111101000011100100000000001011001010000000000000111101110111101001010110100000100110111100011101001000100100001101101001111101101010111001001001000000111010100000000100011000000100001101010111101111110011011100010111100101111110010110110001010000011000010010001011111111101101010001001011100011110000000000000100101010010001100100000100000100100011000000000010000000011001001000101110000000001000101010101110011110010001000111110010010000001001101001000000101011011110000000000111101001100000000011100001001111000100001000001011101110111110100011100100100000011000000000010011000000101001110001101001000010000000000000011011010000100110000000000001000000000001011110011000000010010101001111011001100000000010111111001000000001010011100010000010010001000000010010110000000101110011101100010000000001001100000001011001010110000000000110011011000011011011010000000000000001111111000110000000001000100001010000001010000110111100001001111101111000000000111100110010000011111010000000000000000010000110011010110100110011011111000000000011100000001101010110000100111011101111100011110010011101011100110110000110010000100101000000010001000010000001010000010000000000000001000100001100001000010100000010100001000010110000011100111011011010011000110001000110101100010001011011100010100001000000000001101101100000001000010011010011100100100010010011000100000000000010100000111100111011101110111000010100100000000111111011111111111111111111111111111111111111100101111111010011111111011111110111111000101111011100100000100000101100111010011110111000000101111000101110011000111010010011101100010111110001111111111001111110010110100101100010100110111111011011001100000001111111010111111111010111111011011001101110000000100001000000011101110110000
