# Supplementary material for: An enormous potential for niche construction through bacterial cross-feeding in a homogeneous environment
Source: PLoS Comput Biol. 2018 Jul 24;14(7):e1006340. doi: 10.1371/journal.pcbi.1006340 (PMC6080805; doi:10.1371/journal.pcbi.1006340)
Supplement: S1 Dataset — The folder contains 500 files, each corresponding to a random network obtained sampling (Methods, section Pan-metabolic and random networks) from the pan-metabolic network. Each network is represented with a sequence of zeros and ones where one and zero indicates presence or absence of the reaction in the random network respectively. (ZIP) [file pcbi.1006340.s007.zip › 2583/network_2062099_100_25000]

0010000010000000000000000010100000110101000000000000000000001101110101100000010001000000000000100000110000000111001111110000100000001100100111100100001100111101100000001000010001111101111111011100000001110001111110000011011111001000001100101110000001100001011010100000000110001011001000100011100100000000000000000000000000010001110010111000001011011100101111000101001110000111001001000000000001000001000100101000000000000000000001000000000001100111011110000011010000100111111001001110000000100001010111000001000100000001000010101001100000101001100100111100110000000100101101001110000000001010100010011111110100110000000001001010000001010001111011101000011110101010100000000011000000000110110110100111000011110011101100000000100011100011110011011110010000000000100000010110000000000110110111010110100101010000010001110011111000100001000001000100010000010010000110100110010010111010001001000000100000001001111000000001000000000000000000000010010000000100000011110001010011000111101110000011001110111000100011100000000000011000100010001111111110001010100000000001011010001000010000110100000000010001110000011000011000000010110101110000000111111111110100000000000011010001000000000000001000111110111000111101100000000010000001001101111000001100000000100000000101100011000011010101111011010111010010111100000110010011000100000111000101101011100000000000011001000000010100010010011110000000101000010010010100100000000010011011010011010101000010100100001010000000011000100011001101110000101000000011010110010100110100000001000101011100010000000010000010010100001101111000101110000010010100001110000001000000000000000110010000011010110000000000010100110000000000000000000000000000010101000101010000000001010100001110001001100011011001000000100000011111100110011101001000010111100011100000001011011010000000000011001001101001111100000011010000000001001000011110000000000000011110000011011010010110100111000001000011100011000100000000000010110100100000110000010000011011111011100001101000000000000010000000000000000011010111010001001111101000101100101000101111110000000000000001001111110100100000001100010010100110000000001000001000100001000000101010011100100000010110101001001111101011001001110100100101100101011001100000001011101111001000110111001110011001000000100001100011001101010111110011000000001000010100111000010000000000010010000010111000000101010000000001000010001011100011000000000001010000000000101000011110100011011001010100101111110011100101000001000101011000000010000000000110110010000010001010010001011010000000001101100100100100100000011000000000010001010110111011000000000000100010100011111010001000000011001111010110001101111100001000011100000010000101000100101011101101010000100001101111011110011100100110000000001000010000100000010101000111101000101110010000000000000100110000100001000011000001010100001100110101000000100001001101000100111101100111011000100000000000000011100000000110110001011110010001010000110000000011000011011000001000010010100100000000000100011111110100000011011001010101100000000000000000101011001111100100100001010001100000000000000001000110000000000000000100110111101111111011000101000000010101001110100011100000000001111101000010000010101111100000001000001101001000000011010000000010000111101100001000111010000010001000000110001100111011000100010001000010000110101000100110000001001000010001101000100010000011100001000000010000011010010100010110000000000000000101100001001000000000011110010000010010000000110000011000100001111001000100110000110001000010100010111100011110010011000011100010000010100001100100100101101111100010111100001100010000000010110001011001000100010011000000000000001101011010101111100000000101001100000011100001011111101100001000100000010011001000000000001100100000011001110001010111010010000110000110000100001001011000000001000000010110111101001000110000101000000001011100001111110001001000000000000000011000101101000000000100100010000000000010000000011011110100011000100000000111001111000000111000000000010001001010101001000001101101010001010100000000110100000010001001100001001101101001000100010110000000001101111101100101000001000000100000000000000011000000111101100101001000110000111100100000010000011100000100000001111001101011000010000000000000010101100000101001000010010100000000000110111011111000011000000000010000011011001000100001100000100000010001101101000001001100000000100011010101000111110101000000000000001001110010010001101001000001110001010000100110000000001010101000100010101001000000011000110000111011000010100000000111010001010000010111010000000110100000000000000000101011100001000001010100010111001110111011101001111100101001010000000000000000010000000010010000010001001000000000100000100000100010000011100000001000110000000110000000001111001000001000100011110100001110110000010000101100100000000000001001001110000010011011000001000000001101000010101001000001111101010110001010000100111000110001111100110100010000100100110010001001100010000000110000011000000000110111011101000010000000000000101000000011110011001101000000000111100100100000010000100011000111000001100011111000000011110011100011011100000001100010101001000000000101000000010011000100010111100000000011010100000011101000000010001000000000001100000000010101100000000001100010101000100111110101011000110000000000100000011000001101000101000000001010000001111100110111001000000100001000111110111110000000101111111000000010001100000000011000000000000000000000010000011010100111100000010011000100001000100000000000110000000011010000111111101100100100101111100000010100100000000001111101011000000001000101100010010111011001111110000111000110101101100001000100000110111101001111100110000101001000000000000001010100000000100011100010100001100000011110011111101010100010111110101001111100111110111100001001001000011111000101111000101000001000011100010110000000000011101001001010101100110000110000001000011000001001110011000010001001001101000000000000000001011100100101000010011010101110100111001001100000001110000100101010110000000100111101011000100000111100001000010010100001000000010100100111110100001000100101010100000000000101101001000100100111011001000000110111000000000010011010001000001000001010111100000010000010110011000000000010100011110110001100000110000101101101001001011011111101110101100001000000000010010010000000000000001101100011000001011011110000001000101110101100000000111011000000001111010000000000100000001111101001101000000001000100001010110010110000011111100011001111100001001100000101101010010001011101010000000000000000010000110001110101000111010010111000000000010100000000111100010100000111011100000100011100000010001000111000111001111000000100100001000000101100010010011110000010011000000010000000101001100100100010101000010000001000010010010011111111011001000011000001101110100101100100001110010100010000001000000000001100011100010001000010011000100110100000010010100000110000000010000100001010000011111000011111000010110000001000111111111111111111111111111111111111111111111110011111101111100001011101101111010011010111001011111100001100000111111111010110000011000000111100111111100101101111010110100111100110100111011111111111101101111010001011011010101100100111010011111111000000001111110010010100111011100001011000011010010000000100011000000101110100111010
