# Supplementary material for: An enormous potential for niche construction through bacterial cross-feeding in a homogeneous environment
Source: PLoS Comput Biol. 2018 Jul 24;14(7):e1006340. doi: 10.1371/journal.pcbi.1006340 (PMC6080805; doi:10.1371/journal.pcbi.1006340)
Supplement: S1 Dataset — The folder contains 500 files, each corresponding to a random network obtained sampling (Methods, section Pan-metabolic and random networks) from the pan-metabolic network. Each network is represented with a sequence of zeros and ones where one and zero indicates presence or absence of the reaction in the random network respectively. (ZIP) [file pcbi.1006340.s007.zip › 2583/network_2062099_100_20000]

0010000000010000000000011010100000110100000000100101001000011110101001100000010000000000000001000000010001000111000010010000000001110000000110100000110100011001100100011000000101011001111101000001000010110000111111000001011110110000000110111100000000000000001010100000000111000000001100000011001101000010000000010000000000000001110001011000001010001011110111100101001000010110001001000000000100100001000111101000000000000000000001000000001001110100000110010101110000111011111101111000000000100001100001000001000000110000000110101001000000001000100000001100110010000100001101001111000000000010101011011010000100011000100001010010000001011001101011111100011010111111100000000001000000101110000110110000000011011011001100000000000001101111010111010000010100100000100000100100001000100111110011000110100010011000000001010110110100100001001000000100111011010110000100011110110010111011100001000000100000001001101010100010000000000000000010100110011110001100000000100110000011100101101100000111111100110001110010100100000000000000000000101111110110011100100000000001010011001110010000110110000000010000100000010000000000100001011111000000100100010011110100001001000110000001000000100000101000011110111001111100110100000001000000100001011000100100000010111001010000000001100111110101100011101011000010111100110001011101100101000010001101011001010000110000011011000000010100000000001100000101001000010000110100100000000000011100010111100000001001000100001001010000001011000111001011010100001000000010010111010100110110000000001001011110000001000010010110000000001101111010101110000000000000001110100011000000000100001110011000010100110100000000010100110100001010000000000010010001110101000100111000000000000100011100000001100011110101010100011000011010100111100111000000011111100010100000001001000000000000000010001001101001101110000010010010000001001011011000000000001001001101000011000000110000110110000001000111000001000100000000010010010010100000110000000000000010011001000010001011000000000010000000000110000011100101100001001100100010001000001001111101110100000000000001000110111110100001000100010010000110000000001000001010100010000010111010011101100000010111000001000001010011000001001000001101000101101001100000001000011111101011110111001110011001000000011001010001011000011101110011100000000000000100000000010010000000000000110110011100000110011100001001000000000110100010100010000001010000000000001010001100111011010000110111010111010111100000000001100011001000000010000010000000110000000000100001010100010000000000001100110100100100101100011000000000010001100110110100000000000000110010000001101011101000000010001010100110001101110000001000011100010101000110000100011011101111010000000000101111111110011100000110001111001000010001100000000010101001100011010110010100000000010001110000100001000011100000011100001100100101111000111001000101000001001100110011010101000000000000000011100000000001110010010111010100110001101000000001001001100001111000010000100100100000001101011111001010000010001011000101000000011100000000100000011011111101010001010001000000000000000001000011011000000000001000100101011011011001100001000000100001001100010001101001000000010101000010000010001110011000001100011111101000000001000100111010000100101000100000110010000010001000001110000101000010001110110001000000001110000010100100010001001011100001011000100000000010100000100000110100011100011101010110001000000000000101100011100000000000011111000000010010111001011010110110111011011001000100000001110000000010000010100100011111001001000000100010000010110011000000000000101011100110101100000110000100000101100011011111110100010100000010000000001100001011100001100000000000001100011110101101111110100100000101000000010110001101000000001100100000010000011110000011111010000110010100100000000001100000000001000010100110001101001101010011001000000001000111001001010011101000000000000000001000101111000001001100000110000000000010000000011011110100011000110000100001000110001010111000000000010001001110001000000000000110010001010100000000100110000000001000100101001100100001000001010110000000011100100100011001101001000000100000010000000010001100101110100101011000110000111100000000011100001110000100000000110101101000001101001000000001111111100000101001100111011101010000100010110110101000011000000100010000001101011000100101000000011000001001101111001000010110000000100001110001000011011000000000000000001001010110000111010001000001110001010000111100000100101010010000100100110011100001111000000000101011011010110000010111001001010000010011011010001100100000000000000000010111100000110101001000010011110111011101100000100101101001011000000000000001110100001010010000100101001010000100101000111010100010001011100000100000110000100100000000001000101000001000100110110100000110000000101000000000100000000000011011000000000010011011010101011001001101110101000001010100111111110110000010000001001101110001111100000000110000100100101110111101100010000000110000000000000000110111011101001011000100000010000100000011110111011000000000000001001001100000110011100111000111000000000011011000000010100100110010000100000001101010101100010000101001000101100001000000001001100000000001010001011110011000000010001000000000001100000000010101010100000001100000101000001101100101011001010000010000100000010000000111000101000100000001100011111110100110101000000100001100111101111100011000100101111010000010001000000010110000010000011011001001010100011010000111001000010111000110001000000001001100100000001011000100001010111000110101011111001000110101100000000001101101011000000001010110001001011101010010010100000111000000001010110001000010110001110101001111101110000011000000000000001111000000000000101010000010100001000010101111011011011011100000111111101101110111110110111000100110000010000101000111101001101000000001001110101100000000000000101000100000001000011000100000101100001000001000110110000011001011000011010000000001000100000001110101110010000011111010100010001000000000001110000111101111110000100100111001011100100000011100001000011010100001000001001101010101110000001010100101010101000000000111011001000100001000001111001000010111000000001010101010000110010000001010101100000000000001110010000000010010110101101110001101000010001100010111000001000010111100110001011100101000000010010010000000101110011100000001000000110111110000001001110011111110000000110011011100011010010100000000001000000111001101101000000001000100101000100001110000010111110011100111100111000101000111011010010001010111000000000000000000000001010001000010100010100000111000000000011100000001111110100000110111011001101110011110000010111001001110111001000000000100101000000010101000010010001110010011000010000000001000101001001000010000101001010000001000010010010001100011001101010000000110101100111101000101001110000100000000001010000000000010110000010001000010011110101100010000110001111000110000000000010100001100100111011000111111000000110100000000111111111111111111111111111111111111111111110011111111101111101001101100110111111001010001010011111100011100011001110110010111010110010000100011000111101010011010111001101011101110001000101111111111011111111010110111001110110000110111010011011101000000001111111100110101100001001111111101010001100000000100001000000010111100111110
