# Supplementary material for: An enormous potential for niche construction through bacterial cross-feeding in a homogeneous environment
Source: PLoS Comput Biol. 2018 Jul 24;14(7):e1006340. doi: 10.1371/journal.pcbi.1006340 (PMC6080805; doi:10.1371/journal.pcbi.1006340)
Supplement: S1 Dataset — The folder contains 500 files, each corresponding to a random network obtained sampling (Methods, section Pan-metabolic and random networks) from the pan-metabolic network. Each network is represented with a sequence of zeros and ones where one and zero indicates presence or absence of the reaction in the random network respectively. (ZIP) [file pcbi.1006340.s007.zip › 2583/network_2062099_100_15000]

0010000000110000000000001100100000110001010000100001001000011101010001100000000001000000100001001001000000000111101101110000100000011001010111100100110010011001100000011000010001111111101111011000000001010001111100001011000100101000001100101010100001000001000010000001001100000011001100110001000000000010000000000000000000010001100011001000001011001001010111100101000110000101111001000000000001000100000111101010000000000000000001000000000000110110001011110111100001110011111110110010000000100000111110000000000000010001000010011010100000000001101000001101110110000100101001000101000000000100100101110111000100111000101001011100000001010010000011111001001100111111100000000001000000101000110100011111000011111000100100010000001011110011010101010110100000100000100000010010000000000110111111010010000000010000010000100010111000100001001000000100001001000110100110100111100111011000101000000000100000000101101000000011000000000000000010000011010110001000001010110111000011000101101000000000011111101001100000000100000000011000101010011001010010001010100000000000010000001100000001000010100000010001100000111000000000000110110101110001110011111001110100001000001110010000001000100000001000111011001000101100110101000011000001001111101000000100000010110000010011100011101111010100100010111111010010011100110100010101000001000110000100011001110000100000011101000000010100010000011000000000000000000010010100000000000000011101011111011000000001100100001010010000011011100111010001010110000000000011000110000100110110000001001100001100000001010010010110011000001111101010100110000000010100001110100000000000000110010110000000101110110100000000010100100000001000000000000010010001010110110001101000000001101100010111000001100010111101010100001000011011100001110011000010011101100011000001010111010110000000000001001001101001011100000001010010000000001010010100000100001000011010000010001011100100000011010001000100100010000100000000010000000010100000111000000000010001111011100010101101100000000000000000000100010000110111000001001101001000111100101000111100010100010000000001000110111110100001001110010010000100000000001011011010100011101010001000010001101000010010101000111111011011001001100100100001100111011001000000001010011001100001101110001111110001000010100100010011011111011011110011000000000000010101111000010000000000010010110111011100001110011110001001001001011101100011100010000000010000000000010011101101111111000100100010001101110010100000000001010000001000010010000010010110010011000000001010110011010000000000001100110101100100100000101000001000000001100110010011000000000010011000110010101010001100000011001010110110001101110000001001111110100001100100000100000011001110010000000001110001111110111110000111100010001000010001000100011101101100001010011110010000000000000001110000100000000010100001000000001011010101101000100000001101000000011000010001000100000000000000000011000000000100111010000001000000101000100000000010111111110011111000100000000100000000000000011111000010000001010011010101000000010000000000111011011010111000111001001001000000000000000001010110010000000000000100110010111001111001001110000001100101001110100001101000000001011011000010000010100001100000000100011111101000000000011100011010000110000100001010010010000010001000000110001010011011001101010000001000010011101001110110010011000101111011001000000110000001100001000000110001011100111111010110000000000000000011000100000000000001011110010000010010011001000000101100101110110000000100100000110000000010100010010001001111101111010001000010101010111011000100000101110101101110101000001100010100100100110010011110101100010000000010000000000100101011000111100000000001001111010111100000111111001100001001000000000111001101000000001000101000011011110100010101010000000110010010000100001001011000000001000000110110011100001000000001111100000001001000000111110001101000000000000000011011101011000001001100100110000000000010000000011011100100001011000000100001001110001000010000000000010001001010101010000000001001000001010100000000100100000000001010100100001000000000100100000011010000010000111100110000001100000011100100000000000000000000010011100000000011101101101000000000010100011110000000000001001010101110010100001000000000111100101000101001000000011101011000100110110001101000011000010100010100010001001100100011100001011000011001101110000001011100000100100111100000000111110010000000000000001001010110111010011000001001100000101001000010000000011010001000000100100011001001100100000000111011001000111110010101010000000000010011110000000010100000000001000000011111100000000000010100010110011110111111111100100101100001010000000000000101110101000010010000000001000010000000101000011010100010001001100000000000100000100110000000001111100000000000000101100100000010010001000100000100100000000000010011001010000011010110001001001000001101010011110000001001111101000100000110001001011101110000000100010000110000100100110101111111000010000000100000001000000010110111011101001011000000000000111101000010100111110000000000100010010100000000110001100110000011100001000011111010000011110111110110101100000011101100111101010000111101000100000011000000001101100000000001011000011100011000000010011000000000001010000000011100010100000011100010101000100001110101001000110000000100100000010000001011000110000001000101100001111100001011000000000101001101101000111010010000001101100000010000001100000001100110000000010010000000100010011010111111110000000100000010001000100001000100110000000101010100101011101000111101011110100000000101000000000001111001110000000001010011100110111011001000011100000110110001100111101100000000110010001101001001101000010011001000001000000011000100000000101011000000100001001010101110010010111010100000111111001110110010110111111000100111000010001101001101111101101010001000001100001110000000000001001100100010100000001011110000110000000000000001110110000011001010001001110000000000001101001011110111000010011010011110100011000001000001000110000110011000110000100101110101011100000000011100000001010010000001010000000000100010000100011000100101000111000000000011111000000101000001011111001000110111000000001010110010001100111000000000001100000000000011111011000000010010001011100010001101000110001101011000001001001011111101000101010100100000000000001010000000001010011101100010000000001111010000000010010010101110000000110010011100001110010100000000000000000111111001101000000001000000000010010011110000101101110001100111101110001100000001011010010000001111010000000000100000010000110001110001100010001000110000000000010100000001111011100100111011011100001110001100010011111101111100101001110010000100001000000000001100000000011110010011010010000100001000101001101001110111000001010000001000010000010000001001011110010011000111111000100101100111001011000100010000001000000000001110101000000001000010001010000110000100110011110000100100000000010000000010100001010001110101000010110100001000111111111111111111111111111111111111111111110011011111111001111010011100011101111100001111001111101100010000011101110111010110110101001000011001011111000001010110010101100101001100101010111111111101101111111110011100101101100101101001010011111010010000001111111111100101000111101110001111110111110000000000010000000111110110111100
