# Supplementary material for: An enormous potential for niche construction through bacterial cross-feeding in a homogeneous environment
Source: PLoS Comput Biol. 2018 Jul 24;14(7):e1006340. doi: 10.1371/journal.pcbi.1006340 (PMC6080805; doi:10.1371/journal.pcbi.1006340)
Supplement: S1 Dataset — The folder contains 500 files, each corresponding to a random network obtained sampling (Methods, section Pan-metabolic and random networks) from the pan-metabolic network. Each network is represented with a sequence of zeros and ones where one and zero indicates presence or absence of the reaction in the random network respectively. (ZIP) [file pcbi.1006340.s007.zip › 2583/network_2062099_100_10000]

0010000010100000000000011000100000110101010000100000001000001011001101100000000001000000100010100011110000000111110110110000100000110101011111100100000100001101000100011000010011011111101101001001000011010000111101000011011000110000100110000011000000100001011010100001101100100000101100110011001100000010000000010000000000010001000011000001000010110100010110111001001100000111111001000000000100100100001110101000000000000000000001000000001001101101101111110101100010110011101001001010000000000000111011000001000100111001000000011001100000101000101000011100110000000100001101001000000000001010101100011010101100000100101001111010000101010010010001111101011010111111100000000011000000000100110100001001000011111000101101000000001000111101010101011100110000100000000000010101001000000111111100000010100110110000010011100111011000100000000001000101111000001100000010100111010110111001101001000000100000100101101000100010000000000000010010000001011010100100000011110011011010000111101010000010101110101101110111101000000000010000110010111111111110011010000000000001001010000010010001100111100000010001110000001000101000110111111110001001100101110000010110001000001111010000001100100001000000110011011001101000110101000000000001100011000000010000000000100000010111100010101111101001111111101100010010111000010011101000000111000100000111011011110000110000001001000000010000000000010100000001101000010000110100000000000010011111011100101100001001000000001111000000001001100001000101010110000000000010000111000000110100000001000001011110000000000000000110000100011110101000110100000000010100000100100001000000000000011100010000011000110110000000010100000100000000000000000010010001010100100100001000000001011101101101000001010011010101000000000000011110000011010110001000000111100011000000001011011110000000010010001001101001011110000000000000000000001001011010000000000001011010000010011011110100100010010000001110000001000100000000100000000100100000111000000000001010111011100001000011100000100010000000000010000110010100100001001101001110111100011100111111110000010000000001101111110111110000000100010100100000000000001001000000000001000000011000011000100000010011001001011101011000000001111000011001100111111001000000001001101011100011110100001110111001010000011100010001011010010010110010100000000000010111101000110010000000010000000110010000001010110010001001000010011010101000100010000001010000000000111011100111110001010001010100011001010111100100000000100100011000000000001010010000010000000011100000100001000010000100001101000000100100100100100100000000010000100110011101000000000011110010010000101011101100000010001011000100001101111100001001111100010111000101000100001011100110000000100001011000001110111010100111100011000000010000000000000110101111101001100011010000000000000100110000000001000001100000010000000011000100100010111000001000000101101101110001011110000000000000000010100000000111110010011101100001000000110000000001101101111000000000000001000100000000001101011111000110000001101001010101000000011100000000111001000100111101110011001000100000000000000001011101000000000000001000111100101111101001001001000001110001001110010001101000000001100111000010000010001111011001000111000101001000000011001100001010000100001010000000001010000011000000001100001111101000001001110001001000110010100001100100010000001100111011111000100010000011100001100000110001011100110001110001010000000000000011100110000000000001000111010000000000111000001000100010011111011000000100010001110000000000000000100101001110100111011010100000101011110011100010100101010111101011111100001110010100000010110010011101011100001111000010000000001100111001101101100000000101001110010011101100011101101100001001000000010111001001000000000100101000011001110110011111110000000110010010110100001001100000000001000000111100111010001000100010010100000001011001101100110001101000000000000000000001101011000001001000100000000000000010000100000001100100011011010000100111001001000010111100000000000001001010101101000000011000010000010100000010110110000000101010100001001101011001100100010010000000001101100001110001001101000001100000000000000001000010001100100001000010110001110100000000000100011100000100000000000111000011000110000000000000111011101000001001100111010001001000100011011100111000001000010000010000000101010000100011000001111000001001000110000001010100000100100111110101001101010101000000000000001001110010001010111001001001111000110001101000000100001011110000100110011011101001000100110000111011001000011000110101010001000000010011011000000001100000000001000011111100100011100101101000010010001100111111111001010101100001010000000000000000010100001000000000100100000010000000100001111100000010000010100000101000100000100110000000011010001001000001100000111100001100000001011100000000100000000000001011000001000011011101010100010001001101011010100000010000111111010000001010000101111101110001010110010100100000010100011000111111000010000000110000000000000010110111000101001011000100000000001101000011100111110100000000000011101101000100100011100000000101101000100011111010001010110011110111101100000000100010100101000000000101000001101101000100010101100000000001011000010100011000000000011000000010001000000000010100000100000001100000101000100111100100011000010000000000100000001001000011000010000000001000000010111010110111001000000101001101110000111000001000101111111000010010000100000001110100010000001000001000010100010010001111001000010010000000001000100001000000110000000111010100101011101000100111101101001000000001100000000001111101110000000000010100101111111111001001011100000110110101001010111101000010000101110101001011101001010100001001000000001011010100000000101010000010100000000000001010011101111010100010111111001110001100110011110000000100000010011101011111111100001000001001011110110110000000000011000001111000101100101001110000101100010000000000000001000001000000001111010000000001001101011001100000000010011011011110011010000000001101001100000111000100010000100100110100101000100000011100000000110001100000010001100101010111110100011010000101010000000000000110001000000101100001011101000000100001000000000010100010000100100000001010001000000010001011111000000000010010111111110111000101000010010110010001000111010001101101110100100100100000000010010100000000100100011101000000000000011101110000000010001111000110000000111011011000011011010000000000001000000111011101001000000001000000001010010010110000111101110001101111100001000000000101101000010001000001000000000000000000010000010011010011100010100011110000000000010100000011001000110000100111011101010110001010010001100101101000011000010110000100100000000010101100000000011010000010011010100110001000101000000101110010000001010100001000010100000001111011001110000010001111011100101101100101001011001100110100001000000000000110001000000001000010001110101110000000100011111000000000000001000000001101000111101101010110000010010100011000111111111111111111111111111111111111111111110111011111101010000100101001101111010000011111110111111000000000001011101011010010010011000000110010111101010110111000101000111101001110100101000001111001001111011011001001111101111111101011111011111010010000011111111111000100110111100110100111111101110000000100001000000011101010111010
