# Supplementary material for: An enormous potential for niche construction through bacterial cross-feeding in a homogeneous environment
Source: PLoS Comput Biol. 2018 Jul 24;14(7):e1006340. doi: 10.1371/journal.pcbi.1006340 (PMC6080805; doi:10.1371/journal.pcbi.1006340)
Supplement: S1 Dataset — The folder contains 500 files, each corresponding to a random network obtained sampling (Methods, section Pan-metabolic and random networks) from the pan-metabolic network. Each network is represented with a sequence of zeros and ones where one and zero indicates presence or absence of the reaction in the random network respectively. (ZIP) [file pcbi.1006340.s007.zip › 2583/network_2061094_9_5000]

0010000010110000000100000000000000110001010000100011000000001100101101100000010001000000100011100000110000000111000110010000100000001000110010100100101110101100100100000001010110101111111011001000000010110001111111000000010110011000100001100001100000000001000010100001101100100000101000100001000001000010000000010000000000010011000011110000001000100010011111010001000000010010111000000000000100100001001100101000000000000000000001000000001010110101100010100111010001100010101001000100000000100001001110000101000000111001000010111011000000000001100000010100100100000100001101000000000000001110101100011101100000111100100000001100000101011011100011001001001110001111100000000001000000100010000110101101100101010000001101001000100000110001010011001011100000100000100100110011001000100110110111000100100010001000010010110111111000100000001000000101110111101100100100001100010111011000000001001000100000001101111110100001000000000000010000100010011110100100000011110001110010100110100010000000010100110101100110000000000000001000111010101101011010001110100000000101011011001010010000010010000000000001100000011000101000110001101110010000100101110010110100000001000001000000000100000001001000110100111001101100110001000010000001001111011000101000000010111001011011000010000111111011100111101110010000111000110111011110100011000111000100101011010000110000011011000001010100000000011100000100001000000000010100000000000010011011010010110100001000110000001000000000001010000001010011110000100000000001010100000100010110000101001101011110000010010000010010011100011111100000010100000000010100001001100001000000000100011110000000110110110100000000010100110000001010000000000010010000110110100101111100000001100101111101101001100011010001000000110000011011100010100011001010000111100011100001011101010110000000000010001001101001111110000000010010000001001001000110000000001001000101000011000010110010010110000001001110100000000100000000110010100010100000110000010000010101111010100000111000100000100000000000000000000011001100100000001111101110100000011100101000000000010000000001100111011111100000001110010000100110000000001011010010000001000010010000010000101000010111100000101011000000000001000100011101000111101001100000000000001001001011001111001111111000010000000101010000001011010011110001100000001000010011111000010000000000000010000001111100000011111010001001001001001000101011100000000001000000000000011011110100111101111101100001110111110111100100000001010111011000010010000000010010110011000011000011010001111010000100001100010101100100101100001100001000011100110000111110000000000001111000110001101010001101000010001011100100001100100000001001111110000110110110000100101011101011010000100001111100101011111000100100000100001000010001000000010110001111100011101100010000000000000101010000100001000010000011000000001100110001101010011001000101100000001100100001011110100000000000000011100000000101100001001010010101111001110000000001010001000010111000100010000100100000000000011111001100000010110001010101100000010100000000010000001111011100101001010000100000000000000001000000010000000000001000011101111110111111100100000000110001000010010001100001000000111111000010000010000100011000000001010111101000000001011000111010000101101100101010000010000011000100001010001011110010001101110001000000111000101001110000000000000110010011011000000000000001100001100000010001011010010001110000011000000000000110100111101000000000000110010000010010010000000010110000111100000000000100010000110000000010000000111101001111111011010111000010100011111011000110000101001111000110001000000110010000100111110000001001110100001001000000000000001101011010000011100000000100001011001101101100011101100100001101100000000110011001000000001000100000011010101110000001011010000110000110010100000001101000000000000000110110011100011101110010011000000001001001001000100011101000000000000000011011101101000001001110000110001000000000000000001011100000001001100000000011001110001000011100000000000001001010101001000001011110010001010100000000110110000000001000100010001000000001000000010111010000000101101100110100100000000000100000000000000011000110000010000000010010001111101000110000010000011100000000000001011011001110000111001000000001011111101000100000100111001100010000100101111111100000001000010000010000010101001100000011000000110000001001101111001001000110000100100001110101000110111110001000000000001001000010111111101001001001111001100001010010100100111010111000100010101011100000001000110000101011010000110110000001001011000000011001010000001100100000000001000011110101100001100100000100010010011110011001010100011001001001011000000000000000011101000010010000000001001010000101101001000100100000001011000000101000100000000100000000001010000001001000100101101100001110010001111000001100000000000000011001001000000011000101110101010001011001011011011000001001111101000110001110001101101001110000110110100100100000110100011110000100000110000000110000010000000010110111000101001000000000000010000100000011110010011100000000100111111101100100010010000101000001000001000011111000001011110100110011111100000000100010101001010000011000000100010011000000001111100000000010011100000111011010000010011000000000001110000000010001110000000001100010101000000111111101001000010000010000100000011001001101000101000101001001000001110100110111100000000101001101101110111110010000000101110010010000001100000001101110010000010011000000110110011010111111110000010110000010001000000000001100100000001011000000001110111100011101111110000000110100100000000001000011100000000000010111101110111001011011101110000111100001101100110101000010110110010101001111101111000110001000001000001101010100000000101010000010100000100000111111110011001011000000111111001001010010111011101010101100001010000101011110101001100000000001001000111100000000000001000101001000100100111011100000000100001000011000110011000010001001001101100000000001000101001111010101011010011010011000110111000000101000000100000110011100100000100001100001111000000000101100001001111001100001010000111100100111110100001010000101010100010000000010001001000100101000011001100000010110000000001000100010001000010000001010001100000000000001110010000000010000110111111111000101100100001110010110001111011011001100010001111000100000000010000111000000101110011100000001000000111111010000001011111011001010000000100000000100001111010010000000001000001111001100110000000001000100100000110011010000110101110011100111100011001101000101101100010000000101000000000000100000010000110001010010100011011000011000000000010100000011110110110100100111011001100010001010000010111000000011000000011110000100000001000010001100010010001110010010010010000000000000100000100001000001100000010000001000010110000001010101011011010010001111011110110101100000001100010110100100001000000000000011011100000001000000011010101100000100010000010000110000000011000000000010000110010100001111000010110100000000111111011111111111111111111111111111111111110100010011011001111000001111011111000111010000101111100000011100010011101100010110100101010000110011010111000011011001011011100110101101111000001011011110111111111001110100111001000001001001111111011110100000011111110101111110011101111100000111011110010000000100011000000001101100010010
