# Supplementary material for: An enormous potential for niche construction through bacterial cross-feeding in a homogeneous environment
Source: PLoS Comput Biol. 2018 Jul 24;14(7):e1006340. doi: 10.1371/journal.pcbi.1006340 (PMC6080805; doi:10.1371/journal.pcbi.1006340)
Supplement: S1 Dataset — The folder contains 500 files, each corresponding to a random network obtained sampling (Methods, section Pan-metabolic and random networks) from the pan-metabolic network. Each network is represented with a sequence of zeros and ones where one and zero indicates presence or absence of the reaction in the random network respectively. (ZIP) [file pcbi.1006340.s007.zip › 2583/network_2061094_9_25000]

0000000000010000000000001110100000010100000000100100000000001111100001000000010000000000100011100000100000000110110000110000100000101000111111100100110110001101100000001001000010010110111101001101000011110000111110001011001110001000000111011110100000100001011010100001001101101010000100010010101101000000000000010000000000000001110000011001000001111101111111111101000110010011011000000000000000100100001111000010000000000000000001000000000000101110111011100101000010110111101001001100000000100001000110000101000000011000000110011011100000101001100100101100100110000000100101000100000000001110100011111111111100010000101000001010000101001001100011011100011110111110100001000011000000001110000110011101000110111000100101000000000011101001110111011101110100000000100000010111001000100110111000010100100111100000000001000011110000100000001000000000100110110110000110011110000111011011001000001000000000011111111000000011000000000000000010000111010110100000001011110011101010000100001010000010000100111001110111001100000000010000011000101101110010001010100000000001000010000010010001000111000000000000110000110000011000000110101100111001000000001101010100001001000110000000001000000001100000111101001001111100100100000001000000100001111000111100000000011001000011100011100111011010100011001011000000000100100111001000100010000001001111101001100000000000011111000001010100000000011010000001100000000010010000100000000000011111011111001001000011110100001010000000001001100001010000100110000000000011000111010000110100001101001001001010000011010010010110010000010101011000010110000010010000000100100001000000000000001000011000111010010110000000010100000000000010000000000010000001110100000100001000000001101101101111100001110010111001010000000000011111100101011011000000000111100010100001011111011010000000010011000000101001111100000010000010000000001000010100000000001000001010000010001000000010110011000000001100000000000100000000100010000110100000011000000000001111111000100011001010100000100000000000000010000111111001000001001111001010010100111100111010000100000000000001100111110111110000000100000000100010000000001001010010000000001010100010010100100000010111100001100011110010000001101000010101000111111100100000001011111101001010111111000111110000000010001000100010011111011100110000100010000000000000111000010010000010000010110001010000000100110110000001001011010100101001000010000001000000000000011000110111010011111101000110000100010011100100000000000011001000000010001000010000010000000001000000000101010010000110001101110001100100101000111100001000010101100010101110000000000001000010110000111011101100000011001110110110001100111100001000111110110110100110000100101011101000000000100000110111101111011010100011101101001000010000100000010101101011101000101000010000000000000001000000100001000010100000000000001101110101001010101000000101101001101100100010011111000000000000000011000000000110000011001011010100011001101000000010110001110001001000010010001100100000000101011111000110000001111011010101000000010000000000111010000111101000001001001000100000000000000001011110011000010100001000010010011010111111001111000000110101000010010001101000000001101011000010000010101110011000001011011111101000000000000000011010000110100110101010010010000010000100001110001111001000000100110000001000011010100000110011000011000101111011111000100000000001000001000000010001011000111111110111010000000000000110100000100000000000011110000000000010111000100000110110101111010001000100000000110000000010110010011001011100111111001111000010000010000011100110100001100001001011111000001110010000100100011010011111111100000011000010000000000100110011001011100000000101001010010110101001011110111100000001000000010011000001000000001000101000011011111011001101011010000110010010110100001000101000000000000000110100111001001101100000010000000001010101101101000011101000000000000000010011100111000001000110100000000000000010000100001011100100010011100000100101001010000000101000000000000001001010001111000001010100010001010100000010110100000010100001100111001001110000100100010011000000010100110001001000101000000011100100010000000010001000000101100100010010101000111100010000001000001110000100000000011111101110001110001000000000111010101000101001100011000101011000100110001111101000111000010100010000000001010100000001100001001000010001001110001000000110000100100100100100001110110110000000000000001001101110101001000000001001100001011001101000000100101011001000100110011001001001101000010000111011001000111000110000001011011000010101111000000101100000000001000111100100110001100101100100010110111101011111111101111000000001010000000000000000011101001000010000110000000000000101101000000000100000000111000000001000100000000010000000000000001000000001100111100100001000010001000100001000100000000001000011000011000011010110101101000000011001101100010001000000111110110110000100001001011100110001011100110100110000110100101000001011100110000000010000001000000010110111011101000000000100000010011100000011110110111101000000100111011101100110110101100111000110001000000010111000000011100111110110010100000010100110101001010000110101000101110010000000000111000000000010010001011111011000000000000000000010001110000000010101100000000010100010001000001010111100011001110000000100100000000001001111000101000001001011000010111110011011001000000000001101110100111100001000100101110010010000000100000011010110000000001001100001000010000010010111000000010000000010001000000000001100100000001011010000110011110000110111111011000000011101100000000001000111010000000001000000100101011001010010111110000100100000100110111100000100000010111101001001111111010001001000001000001001000100000000101011100010100000101010111110111001111010100000111101001100000101111110100100101101001010011011000101101001100000001001011100010100000000000011001000010010100100111010110000100100000000001001100110000011001011000001110000000000001100010111100001100010010001011100101111000000000001000110000111000110100000100000110101100100100000011100001000111001000000010000111001110100100100011010100101000110000000000111011001000001001101011011101000010111000000001000101010001100101000001010100100000000000001100001000000000010011111111011000100000110000101111110000100000011111101000101011010000000000000011111000001101000001101100010000000010101010000000010010101111010000000110001000000011111010000000000100000001111111101011000000001000100000010100001110000110111110001101111101100001100000011101100010000010101000000000000000000010000010011000111100110011011010000000000011100000011010100100000101111011101010010001100000010110100000111011001110010000000101001000010001000010010011110000000001000000000000000101001100101100010101000010100001000010000010011010011011000000001011100001110100101100110001110001110100000001010000000001011101100000001000000000010110110110000000000111000100100000010010100001101100110101001101100000000110000000000111111011111111111111111111111111111111111111111001110101000111111111001000010000000011110000011110100001000000001100110010111100001001000011001000101100011110000010100001011100100111101011010100111011101111100110001001101000111101111011010111000110000011111111101011111011010100101101000011110110000000100010000000111101010111010
