# Supplementary material for: An enormous potential for niche construction through bacterial cross-feeding in a homogeneous environment
Source: PLoS Comput Biol. 2018 Jul 24;14(7):e1006340. doi: 10.1371/journal.pcbi.1006340 (PMC6080805; doi:10.1371/journal.pcbi.1006340)
Supplement: S1 Dataset — The folder contains 500 files, each corresponding to a random network obtained sampling (Methods, section Pan-metabolic and random networks) from the pan-metabolic network. Each network is represented with a sequence of zeros and ones where one and zero indicates presence or absence of the reaction in the random network respectively. (ZIP) [file pcbi.1006340.s007.zip › 2583/network_2061094_9_20000]

0000000010100000000000000100000000000001000000100110000000011101011011100000010001000000100010001010010001000111110101010000000000001101101111100000101000111001000100001001000110101110111111001001000001010010111101000010110101011000101100000100100001000001010010100000101110101010100100000010001001000000000000000000000000000001100011111000000001101000100111000101000110000010011001000000000100000101000100001010000000000000000001000000000011110001110000000111100001100111111111010110000000100000011110000101000000111001000010010010100000101000100000011101100100000100111101001101000000001110000101011111110100110000100001010100000001000010110001000101011010111110100001000001000000001100010110111110100111111011101101010000001011101100110011000101000100100000100100110010001000100110110000000100000000110000000001010011110100000001000000000001101111011100100010010101110011011001101001001000100000110111101000000011000000000000000010000010010000000000001010100011110011100111100010000101000111111100100010101000000000000000101010010101111110011110000000000101001000000100010001010101100000000000100000010000000000010011101101111001000001101010110110000000000001000001001100000001101000010000010001111100110001000001000000001111111000101000000010101001011001000011100011100110111111111100010010010000000101101100100101000100000110111011110000110000010111000001010100010000001000000101101000000000010100100000000010010011001101101101000010110000001111010000001010100101010101110000100000000010000110010010110100001001001000011010000010010010010010011100000110111010101010000000010000001111100001000000000010001010001000001110010100000000010100010100001010000000000010000001110111000101101000000000110101001111101001100010110001010100011000011011100001101010000000001100100011100001010111011000000000010010001001101001011110000010000010000001001001010100000100001001011111000011011001110110000011010000000100100011000100000000000010100000100000011000010000010000111000000010010100100000100010000000000110010001111110000001001101101010111100001000111111000100010000000001001111010100110000001010000110000000000000001001011010000010101010110000000100101000010011100001011011000001001001011100101001000111001100000000001011101110001011011001000110011001000010101100110001011111010111110010100010001000010110111000110000000000010010110010110100000010010100000001001011001010101000000000000000010000000000110011111101010101010001010101010111010111100101000000000110001000000000000000000000110011000000101011010011010000000110001100110101100100100000111000000000011101010010111010000000000011110010100011001011101101000010001101110100001101110100001001011110000010010101000100111011101110010000000001110001101110001110100101000001000000000001000100010111001111101001111011010000000000010001100000000001000011000000010100001001110100001000110001000101101100000101110001001110100000000000000011000000000111111001010111000101000001110000000000101111111000110000000011101100100000001001011110111110000010011011010101100000000100000000100000011010011100101001001001100000000000000001010100011000000000000000000101011000101111101111000000100101000000110001101001000001100010000010000010000011011001001101000101001000000001010100011010000110000100000010100010000011001000001000001001100001000001010001000000001111101010100000000010000111101011001000100110000011100000100000110000011010011100010111001000000000000111100100101000000000001111000000000000001001110010011010010110010000000100010000110000000010000000101100001100101011011110100000100011101011000100100101100111100111101100000110010000000110010011011011100000001111000000000000001001110001101101100000000000000101000111101100111111110100001001000000010101000000000000001100100000011011011101010111010010000110011010010100001001011000000001000000001110100001001100110011110000000001011010101101000001101100000000000000000000101101000001001100100110001000000010000100010001100000011010010000000011000010000010001000000000000001001010101011000000111110010001010000000000100110000000101000100001001000010000100101000010010000011001110001010001101000000011100000000000000011000010011111000001011011000111111000010000001100011110000100000000101111101110000110000000000001111111100000101001100010001100010000100110000111100000011000010000000000011101011100100101100000001000000001101111000000000110000100100101000000001001011111000000000000000001001010111101110000000001110000100001100110100000111010111000100000010001000000001000100000001011001010110000010011001001011000011111110000001010000000000001000011101110110011110101110000010111110100111011001000111101101000010000000000000000110100000010010000000000001010000100001000101000100010000101000000001000110000000110000000011001000001001000000100101100001000100000010100000100000000000001011001001000000011010110011101010001001101110001011000000000111111000110000000001100110101110000010110000100110000000100111001001001100010000000000000001000000010110111000101000010000100000000110000000011100110011000000000000011111100100110010110100001000100000000000011011010001011110011100101010100000001100000101100010000001100000101000101000000011111000000000010010001010111101010000010001000000000001010000000010100010000000011100010000000001010110100001001110000000000000000001100000011000111000100000011100011011010111010101000000101001101111101111100000000101101101100000000000100000011011100000000010001100001010110010010011111100000010101000100001000000000000100110000000011000100000111111100000101011100100000001101100000000000101101010000000001010001000111001111010001001110000110010011001101111100000100100000100101001011111000010100000000000000001101000000000000101010100010100000001000111101111011111010000010111111001110110101110110111100000111000000011111000110101101101000001001011110110110000000000011101101111010000000101000100000101000011000001000100111000001000011001101000000000000000100001101110111010010010011011110011011001001100100001100000101101011110000000000110000011000100000111100000000111000100001010001111001100011000100001010100100010111010000000100111001000000100100011101001000110010000000000010011010000000101000001010100000000010000010111001000000000001111001111111001000000100010110011110000001011000001100000101010111101000000000010110000000001010001001100000000000011101010000001010001111111000000000110011001000011111011110000000000000001111011101011000000001000001001000110000110000111111100011100111100100000100000011010100000000001001000000000000000000010001100011010110000111001011011000000000011100000001110001110100000010011101110100011110010011101011110111001001111010000100100011000010101100010010001010010011000000100100001000100001101101000001101001010100001000010100010001111011000100010010001110111100110100100010001100000110110000001000000000001110001000010001000010000010010110010000110000101000110000000000000100001000100110100001001111000010100000011000111111111111111111111111111111111111111111111111011111011100001111101000011000111111001010011111101100001100010111100000010010110110001000110011010101110111100111010101010100000111111011110001110011111101111010000111111011011001010101110111011001010000011111110111001110010001011010100011111010010000000100010000000000110100101010
