# Supplementary material for: An enormous potential for niche construction through bacterial cross-feeding in a homogeneous environment
Source: PLoS Comput Biol. 2018 Jul 24;14(7):e1006340. doi: 10.1371/journal.pcbi.1006340 (PMC6080805; doi:10.1371/journal.pcbi.1006340)
Supplement: S1 Dataset — The folder contains 500 files, each corresponding to a random network obtained sampling (Methods, section Pan-metabolic and random networks) from the pan-metabolic network. Each network is represented with a sequence of zeros and ones where one and zero indicates presence or absence of the reaction in the random network respectively. (ZIP) [file pcbi.1006340.s007.zip › 2583/network_2061094_9_15000]

0010000010110000000000010110100000100100000000100001000000011011010101100000010001000000100000000011110000000111100111110000100001011001010110100000111000111101000000010000000101101110111001010000000000110001111111001010000100111000001100000100100001100000011010100001101110001011001100110000101001000010000000010000000000000011110010101001001000100111101111001101001100000011011001000000000001000000001101100000000000000000000001000000001001111011111011000111000001111111101111011010000000100001011101000101000100000001000110001011100000001001101100011100110010000100011001000000000000000100001100011001000100110100101001111110000001001001111001100101011010111110100001000011000000000010110100011111000100111010101101010000100011100111110101010000110000100000100000010101001000000110110111010010100000000000010011100011111000100001000001000001111111011000100010111100000110011000100000001000100000110111101110100011000000000000000000100000011010101000001011110011100011100001000100000100111011111100100001100100000000000000110010010011011110011000100000000000011010000000010001000110100000010001110000111000001000110001101101001001000001001000010100001000001101010001000000100001001000011111100000111100110100000011000001101111101000111000000010101000011111000010101101101101100110110000010000011100010101111101100000000111001111101010110000110100011001000001010100010010000010000000001000010000100000000000000010011010001001110000001010110000001100010000000001100101001010100110100000000010010101000100110110001000000100001110010011000000010110011100010100001010111110000010010000000000000000000000000010010000001000101110010000000000010100110000001010000000000010000001110011110101101100000001001100000111101001000011010101000100011000011110100111101111001010001110100011000000011010010110000000000000001000101001011110000010010010000000001010001110000000001000010010000010001001110000110010000001000011100000000100000000100000000110000000010000000000001110010000000001110111000000100010000000000100010101011110100000001111001100111000101001101011010100000000000001101111101110110000001010000110000110000000000001010000000000101000111010001100100000010011001000001101110010000000111100111001000111001000100000001010011011001010101001000011010000010010011001010010001011010101110010000010000000000101110000010010000010000010010010110100000101010100000001000001001011101001000000000000010000000000110000001110110101011101010000001110110111100100000001100111011000000010000000010100110010000011101000000111110000000110000100110101100100100100101100001000000100110110010010000000000010110000000010011010001001000010000011110010001100101100001001011100110100110111000100011011101110010000100000111110011111001110100011000011001000000001000000010101100001100000110111010100000000000100010000000000000001100011011100000000110101101010000001000100101100111101000000010111000000000000000011100000000001111011011010010100111000001000000001111111110011111000010010101100000000000101011110000010000010011001000101100000000000000000111000011111111101000010010000000000000000000001001111000000000000000100101111011101001011000111000000000001000110000011101001000000011011000010000010001100011000001111011101101000000000001000011010000101101110101010000010000011000100000010001001000001000110010001000000010101000011100100010011000101111001101000100110000001000000100000110001011100110010110110011000000000000110000110100000000001011111010000010000001001101010100010011111010001000100000001110000000010110010100000001101110101010100000000000011100001100110000001001100100111001000000100000000100100011000001111101100010100000010000000001101111010101111100000000101001101001011100101011101110100000001100000010001011101000000001000100000010001111011011101111010000110000100000000001000111000000001000010111110100110011100010000000100000001000111000011000011101100000000000000011001100001000001001110000010001000000000000100001011110000011011010000100011001100001000100000000000000001001010001110000001110111010001010000000000110100000000101000100101001101010001000000000011000000011001110001111100100000000011100100010000000011001000000010000100011010101101110000010000010000011100000000000001011011001001000000001000000000011101101000101000100011001000001000100000001101100000011000010100010000011011010100000001100000101000011001101111001001011100000100100111100100000011110111001000000000000001111010011101010000001000100000011001110010100000010011100000100010111011101001110000110000111011001010110100110011001000001000011011011000001111100000000001000101110110100000100101100100010110110111111101101001110101000000010000000000000000111100001010000000110001001010000100000000101110000010000101000000101000100000000000000000001010001001000000100111100100001010110000111100100000000000000001010011000011000011001001010000001000011101011011010000000100111101100100001100001101101000110001010100010100100000010100011111111111000110000000000000000000000010110111010001000011000000000010011100000010110011011101000000000110010100000110110101000100000101101000000011111000000010111100110000000100000010001100111000000000001101000101010100000000000101000000000000010001001111011000000000001000000010001100000000011001110100000010100000100000100101111100001000010000000000000000000000000001000110000001000011100001111010001010001000000000001001111110111110011000100111111000000010000100000011100110000000000000100000110000011010010111100000000011000010001000000001001000110000001111010000110110111100010101111100101000011001000000000000100100101000000001010111000101110111010010111110000111100110100101101101000000000110110101000111100111000010000001001000000011000000000000100011100000100000000010001011011100101010100000111101101000101011110110011110101001000010001011011111111100000010001000011110010110000000000011001101111010101100111010110000111100000000000000010011000001001001000111010000000000000001011001110000011010000001111010010110000001000001000110000111111100110000100001111100100100000000111100001000111011000000000000001001110110010100011100000101000110000000000101011001000100001110011101100000110001000000001001010010000100111000000000000100000000001001110000000000010001001001111111000001100110011110011100000000000011111101000101011111001000000000011010000000000100011100100000000001100111110000001000010010000000000000110011010100011110011110000000001000000111011000011000000001000001000010110011010000111111100001101111100110000001000011001100000000011001010000000000100000010000000011010010000110111010011000000000010100000011110011000000100110011001110000011110010000110110101100100000000100000000101011000000101100010010011010000010001010100010001000101001100001100011100001010000001000010000010010001101001101010010010011001110111100100110001111011000110000000000000000000110111100000001000010001010001110000000100010000000100000000011000000000110100111001100101101000010000100010000111111011111111111111111111111111111111111110101010110011101110011001101000101111001001001011011110100000000010111111001010111110110010000101100100101110111011101100011111011101110111101011110011111011111110101001111111110111001101001111011111011100000001111111010101110011101011110101101111011010000000100001000000111111110110110
