# Supplementary material for: An enormous potential for niche construction through bacterial cross-feeding in a homogeneous environment
Source: PLoS Comput Biol. 2018 Jul 24;14(7):e1006340. doi: 10.1371/journal.pcbi.1006340 (PMC6080805; doi:10.1371/journal.pcbi.1006340)
Supplement: S1 Dataset — The folder contains 500 files, each corresponding to a random network obtained sampling (Methods, section Pan-metabolic and random networks) from the pan-metabolic network. Each network is represented with a sequence of zeros and ones where one and zero indicates presence or absence of the reaction in the random network respectively. (ZIP) [file pcbi.1006340.s007.zip › 2583/network_2061094_9_10000]

0000000010000000000000011000100000110100010000100000001000011000010011000000010001000000100011001001000001000110101000110000100000100100011110100100100100111000100000001001010011000111101011000100000011110001111110001011101100101000001100000011100001100000010010000000101111100000101100110011001001000000000000010000000000000011000000110000001011111001010111110001000110000110011001000000000100100101001100101000000000000000000000000000001011001100111101000100000001110011101110001100000000000001111010000101000000100000000110010011000000000000100000110100110000000100100101000011000000000010000111011010101100011000100001100000000101010011111011110000011110001011100001000011000000101000100110101110100111110011101101011000101000100101010111011000110100100000100100100001000000000110111011010110000110111000010010110111111000000000001000000101000000100100000110101110000010110011100000000000100000111001101000100001000000000000000010100011011100101000001010100101100011000101001110000111011111100101110001101000000000001000011010111111011110001110000000000001001001001110000001000010100000000001100000110000101000100111100100011001110111110100110100001001001101000001000000100001100000011010010000111101110101000001000000100001010000111100000000010000001101100011001101011101111011111010000010111000100001110101000110000001000111001001010000010100001101000001010000010000011010000100101000000000110000100000000010010100011001110101000011000000001000010000001010100001010011000110001000000011010111010000010100000101001001001100000000010010010010010100000101100010001010000010000000001100100011000000000110010000010000100000110010000000010100110000001000000000000010010001010011000101100100000000101100010111001001010010110101000100000000011111100011100011001000001101100011100000010111010110000000010000001000101001111110000010010010000000001001011100000100001000001101000011011011010110110010000001000111000011000100000000010000000100100000010000000000000011111000100000110111000000100000000000000100010111011110100000001101001110010100111100111011110100010000000001001111101100110001001110010110100110000000000010000010100011101010001010000100100000010011100001101111000001000001111000001000000111011100100000000001001101100010000111001110010001000000101101010001001110011011110010000000000000000011101000010000000010000000010000111100001001011110001001001001001111001010000010000001010000000000001001011101110101111001000110000101110111100101000000100010001000010000001000010010010001000001101000010111111010000000001100110001100100001100110100001000001101110110000100000000000000110010110000101011001000000010001011010110001100101000000001111100110111000110000100010011001100000000100001101101111111100110100001101011000000010000100100011101100101001010101100010100000000010101000000100001000000100011000100000110110100101000001001001000001100000000110100011100000000000000000011100000000111001011011110100101101000011000000001101011010011001000110000001100000000000101001111010010000000111011000101000000000000000000111011000111000000110000011001000000000000000001000111000000000000000000111101110111011111001101000001100001000110000011101001000000100010000010000010101000110001000111011111000000000001011100111010000101000110100010010010000011001000000110010011000011001110110000001000100000001001110101010001001010111011101100000010000001100001000000110101011110111000100111001000000000000011000111001000000001010111010000000010111001001000011110110111110001000100000000110000000000000000001100001110000101001101000000001011001001000100000001100101101011011000000110000000100110001010011001001000000011000010000000001001110010001001100000000101000100001111101100011110010100001100000000010011000001000000000100101000011010001111010011110000000110010100100000000000011000000001000000010110011111011100100001101100000001010010101110110001001100000000000000001000100011000001001010000110000000000010000000011011110000010011110000000101000101001010001100000000000001001110101000000000111110010000010100000000110100000000101000100111001001101000100001010010010000011100100000010100100101000011100000000000000010001110100110000100010010011101110000100000010000011110000000000001011001001101010110001000000000111001101000100001000100010101010000100100111110111000100000010000000100010111010000100011100000110000000001100100000001010100000100000010100100001111010111000000000000001001101010100101110000000000101000011001001010100100000010101000100100011011001000111100110000111011011000000100100011011001010000011111011000000011100000000001000010111010100001110100111000010010010111001111001101011101001001011000000000000101111100000000010000110000001010000000101001000010100000000011100000000000110000100110000000011100000001001000100101110100001110100001111000001000000000000001010001001111000010000010111000000000011001111111011000001101111101100010001000001101000100110000100110100100100000100100010001010001100110000000110000010000000010110111011101001000000100000000100100000010100110010000000000000110110001100100110000000110000111100001000011101010001010111100110110110100000011001110111101000000111100000001101101000000001001100000000001011000000000101010000010001000000000001100000000010101010100000010100000100000100101100100011000010000010000000000011001001011000001000100000000100010110000011111000000000101001000110000111010000000100011101000000010000100000000011100010000001010001000100000010010111111101000010101000110001000100000001000110000001011010000011001110000111111111000101000001001000000000000101110001000000000000011001011010111001011111110000111010100001101111101000110000100111101001101110011000101001001000000000001010000000000101011000010100000000010011101110010011011000000111111001100101111110110110010101011000000000011011111101101100000000000001000011110000000000011101001101010101000000001110000110000000000001000100110000000000001001101010000000001001000011001010111001010010000110110100111001001101100001000000111101111100000000100111101101100000000011100000001111001100001010000101001110011110100001110100101010101010000000100001001000100101001001101001000010011000000001000111010001010011000000010111100000010001011101011000000000011001101111111001100000110011111100011000101001011111100000001000100100000000010000011000001101110011000100001000000011101110000001010011110000110000000111000010100001011001100000000100000000111111000111000000001000001000010000001110000011101110011001111101011000101000111100110010001010111010000000000000000010001110011010100100111001000111000000000011100000011110101010000101111011001110100001000010011011111111111001001101100000100101001000010001000000010011010010010010000000110001000101001000100110101101000010100001000010010010000110111000110010001011100111100110100000111001101011000110000000010000000001010001100010001000010011010111100000000010011100000100100000000000100000010000111100100101111000010010100000000111111111111111111111111111111111111111111111101111111011101010001111111111001101001001011000011111100001100000111101000010111000101000000010100100101000011000101111100100110101011111000011101010111011111111111011110111001110000111111110111011000010000001111111000101111001010110100101011111111000000000000010000000110111100010100
