# Supplementary material for: An enormous potential for niche construction through bacterial cross-feeding in a homogeneous environment
Source: PLoS Comput Biol. 2018 Jul 24;14(7):e1006340. doi: 10.1371/journal.pcbi.1006340 (PMC6080805; doi:10.1371/journal.pcbi.1006340)
Supplement: S1 Dataset — The folder contains 500 files, each corresponding to a random network obtained sampling (Methods, section Pan-metabolic and random networks) from the pan-metabolic network. Each network is represented with a sequence of zeros and ones where one and zero indicates presence or absence of the reaction in the random network respectively. (ZIP) [file pcbi.1006340.s007.zip › 2583/network_2061094_8_5000]

0000000010100000000100011110100000110101010000000101000000011111111001100000000000000000100001101011010001000111110110010000000000100101110111100100000110111101100000010000000001000110101101000101000010110010111111000001000111111000001111011110000001100000010010100001100100000000101100100000101000000010000000000000000000000011010010110000001000101011101111100001000000010010101001000000000001100000001101001000000000000000000001000000001011100010011111110111110001110110111100100010000000000000111000000100000100110000000000101011100000000001101100101101110000000100101101001001000000000100000110111111110100111000000001101110000101001010111011110101011110111010100001000001000000000100110100010010100111010010101101010000100000111111110111001100110000000000000100010100001000100110111000010000100001101000000011110011111100100001000001000001010100010110100010010011110111110000101000001000000000001001111100100011000000000000010010100110010010100000001010110111110010000100101110000101000101111100110001101100000000011000001000110111111110001100000000000000010000000010000000000001100000010001010000101000111000110100011101110000110111110101110100001000001101000001001100000000000000010011110001101100100001000011000001001001011000100000000010110001011000000010101001111111111111010100000010101100000111000101000111000001000101101000000000110100011111000001010000000000010100000001001000010000110100100000000000011110001101000100001010100100001111010000001010000101000000100010001000000011000110010100010110001000000100011110010001010010000110011100001111100000101100000010010000001101000000000000000010010010001000111110110100000000010100000000001000000000000010010000110010110100010100000000001101000100100001110010010000000100111000011110100110010110000000010111100011000000001111011100000000000001001000101001101100000011000010000000001000010110000000000001011111000011001001100100000110000001001011100011000100000000100000110000000000011000010000011111110001000000010010100000100000000000000000000000010011110000001100000100001100111100101010010100000000000001000111011110110000001010010010100000000000001010010000000011001010110000000101101000010111101000110111001000001001010000101101000101111101100000000001111011101011010000000110110000000010101001010001011110010011110010100010000000010000011000010010000010010000110100011100000110110110001000001010001000001010100000000000010000000000000001001101010111111101110010101100010011100100000001000111001000010010001010000000110010000010000011110001010000000110000101010100100100001000100100000000011000000100100001000000000000011000110001111011101001000011001010010110001101101000001001011110110010110100000100010011001110010000000000101001111110111100100011000110000000010000100100011101000000001000100001010000000000010000000000000000000010100000011000001101110001100000100001000000000100110101110110001000000000000000000010000000000001010000010100010101101001111000000010111111011011111000110011101100100000001100011110111100000001111001000101000000011000000000110000001111111101111001001000000000000000000001011011000000000000000000011101101110001111100110000001000101001110100011101000000001101000000010000010000111010001000010011111000000000010010100100010000100101010001010100010000011001100000100000110001001001000010001001010110111101010110011000000001111001011101100100110000011100001100000010100011000111111010101010000000000000110100010000000000001011111010000000010111001011000111110011101111000000100110001110001000000110000001000001100100001011100100000000010110011000100100001111001001011101100001110010000000110111001001111000000001000000010000000001101011001000011100000000001000011001110101001111111100100001001000000000010010101000000001000101000011011010000010111111010000110001010110100000001101000000001000010010100111111000101000010100000000001011000001001110001101100000000000000000000101011000001001000100100000000000010000100011001100000010000110000000111001100001010111100000000010001001110101011000000101110010001010100000010110100000000001001100011001001011000100000010010000000011001100100111100000101000001100100010000000011001010000011100100010000111110110100010000001100001110000100000001111111101110011110001000000001010011101000001000000110011100011000000110100100111000100000000000000100010111001100100111100001010000011001101101001000011110000100000101100100000010110101001000000000001001101010111100101001001001100001000001111010000100000010000000100100111001101000101100000000111011011010001010010110000011001000011111111010001100100000000001000001110011100001010101011100010110111101011101010101101100100000000000000000000001110001001010000000110001001000000000000000100000100010001000100000001000110000000010000000011011101000000000000110111100000000010001011100001100100000000000001001001000000011001001010001000001011101111111011001001000111110010100001010001101011001110001111100010100110000010100001101011110100010000000100000010000000010110111001101000010000000000010111000000010110110010000000000000101011001100000010101100001000010101000000011101000000011111111110101100100000011000010111100010000001101000001100001000000001101100000000001010001000001011010000010001000000010001110000000010001100000000011100010100000001010111101011000010000010100000000010101000101000101000101000000000010011110010111000000000101001000110000101100010000101101111010010010001100000001111010000000010010001000110110000010000111101000010011000000001000100000001100110000001111000000010111111000100101101111101000011000000000000001011010011000000001010001100010000001011010110110000111110011001111101001000100000011011101000101110011010001000000001000000101000100000000101011000010100000000000001110111101011011000000111101001111100001110010000000101101000000010011001110111000100000001001001000000110000000000000100101101000101000100000100000100100000000011001110101000011001010001011100000000000001100010111010010011010010011110110110111001001000001000110000101110011100000000101110001011000000000011100001001111011000001010000101101110001110100011110000100010101000000000111111001000001000010001101100000110111000000001001001010000000100000000010100100000000001011111011000000010001101011100110000001100110001100011001001100011001101101000101110010001000000000001100000000001100001001000011000001011101100000001011110111110110000000111011010100001111011000000000000000000111101001001000000001000100000010100011010000111101110011000111101110000101000001111100010000010101010000000000000000010001110001110110000010100000111000000000010100000011011001100000011110011001011000011100000000001101010011111001111000000000100001000010101100010000011110010011001000100010000000100000000100010111100000010100001000010000010000101111011111000010011011101000101101100111001101011110100000001010000000001011101100010001000000011100111110010000000011100000110100000000000100001100000011000100001100000010110000001000111111111111111111111111111111111111111111111110101110010101110011111001111111011110001111000111110000010100010101100110010111100100001000100011011111010000100011001010100011100101011001101110101010001111111010010111111010111110011101111111011011100000011111110111011111000011011011000101100111010000000100010000000011110010010010
