# Supplementary material for: An enormous potential for niche construction through bacterial cross-feeding in a homogeneous environment
Source: PLoS Comput Biol. 2018 Jul 24;14(7):e1006340. doi: 10.1371/journal.pcbi.1006340 (PMC6080805; doi:10.1371/journal.pcbi.1006340)
Supplement: S1 Dataset — The folder contains 500 files, each corresponding to a random network obtained sampling (Methods, section Pan-metabolic and random networks) from the pan-metabolic network. Each network is represented with a sequence of zeros and ones where one and zero indicates presence or absence of the reaction in the random network respectively. (ZIP) [file pcbi.1006340.s007.zip › 2583/network_2061094_8_15000]

0000000000010000000000010000000000010001010000000110000000001010111101000000000000000000100011101001010000000111101011010000100001011101110111100000111110101100100000011001000110111111111111011000000000110000111100001001000011101000001111011000100000100000011010000000101111000010101100000001100001000010000000010000000000000001110000010001000001000010110111100001000110010010011000000000000100000101001100101010000000000000000001000000001011100000100001110111010011110110101101000100000000000001101111000101000100111001000100101011100000000001100100111101110010000100100001000001000000001110001110011001101100101100100001010010000001011000100011110001011010011111100000000011000000101100100110100001100100111011100100001000001000100101010101001000000000100000000000110000000000100110110111010100000111010000010011100010111000100001001001000001010101111110000100000001010011110001100000001000100000101001111100000011000000000000000000100100010110100100000000110011111011100101001110000111010010111001110010001100000000011000111000110011010010011010100000000101001001001110010001010110100000010000110000110000110000010011110000110000000110111111010000001001001111010000001000100001101000011110011001101101100000000001000001001111011000111100000010101000011000100010001111010000100111011111010000101100110011001110000100000101000110111010000000010000011011000000010100000000000010000101101000010000010100000000000000011110011100110000000001100100001101010000001010000110011010010010001000000001000111010010110110001100000100001100000000000000010010000000001110110010111100000000010000000111000000000000000100011010011000100110110010000000010100100000000010000000000000000000110110010101111100000001100101110101101001010011111101010000110000011111100010011110000010010110100010100000010111001010000000010001001001101001001100000011010010000001001011001000000000001001001110000010010010100110000011010001000101100010000100000000010010100110100000011000000000011011010001000011111000100000100000000000000100010100000100010001001101101110111100101101111111110000010000000001101110100111110001000110010010100010000000000010000000000001000010110010010101101000010110001001100011111010001001111100000001100111111101100000001010111100100000111000000110011000010010110000000010011011011011110010000010001000000010011000010000000010000000010110110100000110110000001001001011001011001011100000000001010000000000000001100111101001001101010110101111110011100101000000010101001000010010000010010100110001000011000011110100011010000000000100010000100100100000010100000000011101100110101111000000000010011010010000111010001001000010000001110000001100100100001000111110010001010111000100101011101001010000100001111100011110111000000111101101000000000000100000001010101011100011100111010100000000010001110000100000000011100010011000000110110000110000110001001101101101011001100010001111100000000000000011000000000111010001000000100000001000110000000000000100001000101000000011100100000000001001011110010000000010010011010101100000000000000000010001010111100101100011011000000000000000000001011011011000010100000100010100101100111111100101000001010101000110101011100000000001010101000010000000000001011000000111000111001000000011001100111010000111001110001010010010000010001000001110001110011011001011010000000010100100101011100110000010001111111001001000100100000011100000000000110101011110111010010101011000000000000010100011101000000000001111010000000000001000111000111110010101001000000100100001110001000010000000001101001111101001011111000010001011100011100010000000000011100110011100000100000000100010111010011100001100011100000000000000000001101011000011100000000001001101001100101001111100110100001000100000010010010100000000001000101000010001101100011011111010000110001000000000000001111000000000000000001100111101011101110000100000000001011001000011110001001100000000000000001001101110000001001000000000001000000010000100010001110100010010100000000001001110000010111100000000010001001010001100000000111001000001010100000010100110000000001000100010001101110000000000010110010000000101110101111101100001000001100000010000000001001100100010100100011011011101110000000000000100001100000100000001011010100101011110001000000001011100101000000000000111001000010000100101100011111000111000010100000100010001011000100111100001100000011001101110000001000100000100100110100101001110111100001000000000000001100010101101100001001000101001011000110110100000010011100000000110010011001001010000110000111011001000011110110010011011011000011111110010000011000000000001000011101111000010110100001000010011111110001011111001010000001000011000000000000001111100001010010000100100001000000100100000000010100000000010100000001000110000000010000000010000100001001001000100101100001110010000111100100000100000000001011001001100000011011111011000001001011001011011110000011100111111100110000010000000001101110001011100110100010000100100110010110101000110000000000000011000000010110111001101000010000000000000100101000010110110001101000000100001101100100010110110000011000111101001000011011010000011100101100000011100000011000100101100000000010101000000011100000000001111000000000011010100011100011010000010011000000010001010000000010001010100000010100000101000101100101101001000110000000000100000010000000001000010000001001011000010011000001110101000000001001000100111111000000000101101100110000000001100000010111010000000011011000000110010010010111111111000010101000110001000000000001100100000001101010000010000100100101100111001101000001100100000000000001011111000000001000101101000011111001000110110000101000001100010101000000100110010010101000111110101000011001001000000001111010100000000100011000010100000101010101011111101011010100010111111001110001011110111111100001000001010010011011110101101100010001000011000001110000000000000100101110010100100111001100000111100011000010001100110000001001011001001110000000000001001001011100100111010011011101110011111001000001100001100000111100001110000100000101001100000100000011100000001111000000000000001101101010000000100001110100100010001000000000101001001000001001111011101000000000110000000001001110010001110000000000010110100000000001011100000000000010001110111111011000101000100001101100111000000000000001101100101100101100000000000010101000001001000001100100010000000111001100000001010110000001110000000100001000000001010001010000000101000000111111001010000000001000101101010110010110000111111110011101111100111000101000111100100010000001001010000000000100000000001110011110000100011010001011000000000010100000011101010100000001111011101110010001000010010100011001001110001010100000000001000000000101000010000011110010010011000000100001000101001101101000111100000010000001000010110000000001111011000000001001010001110110101000000001111011100000100001010000000000111011000010001000010000100111100010000110010100000000100000011000000001111100111001000000101000010000000000000111111111111111111111111111111111111111111111111010110000100010010011000011000110111001101001111101100001000010101111000010111000001011000110011100111111011111110011010110101100100000011011101111111011111111101000010011100111001000111111011011101110000011111110100111111111111010101100010110110000000000100010000000001110010011100
