# Supplementary material for: An enormous potential for niche construction through bacterial cross-feeding in a homogeneous environment
Source: PLoS Comput Biol. 2018 Jul 24;14(7):e1006340. doi: 10.1371/journal.pcbi.1006340 (PMC6080805; doi:10.1371/journal.pcbi.1006340)
Supplement: S1 Dataset — The folder contains 500 files, each corresponding to a random network obtained sampling (Methods, section Pan-metabolic and random networks) from the pan-metabolic network. Each network is represented with a sequence of zeros and ones where one and zero indicates presence or absence of the reaction in the random network respectively. (ZIP) [file pcbi.1006340.s007.zip › 2583/network_2061094_8_10000]

0010000000000000000100000010100000000101000000100111000000011111111011000000000001000000100001100011010001000110100011110000000000101001101110100100011100111100100100001000010011111100111111001100000000110011111100000010000101101000100000100100000001100001011010100000001100101010101100000001100001000000000000010000000000000011110010001001001010011111010111110101000000010000111001000000000001100101000110101010000000000000000000000000000010101011110110010101100011111111111001000010000000100001111111000001000100110001000010001010100000000001101000101101110110000000001101001001000000001100101110100010110100000100100001111010000101001001010001111000001010111111100000000001000000101000000110000000000101111011101101010000100010100010010111010111100100100000100100110000001000000111111011010100000010001000010011100111011100100001000001000101110011011000100110000101100011010010000000001000000000101001101110100011000000000000000000000110010100101100000001110011100010100000101110000101111010100100110101100100000000010000111010111001110010001000000000000101001000000000000001010000000000010000100000001000111000110000101101101000110111111000110100001001000101010000001100100001100000010111011000111100100001000001000000001101000000101100000000110001001101100000001111101001110110001101010000001000110111111110100011000111001101101000100000110100001111000001010100010010001110000101100000000010000000100000000010011101011000001100001011110000001101000000011011100110000111000010000000000000000101010110110100000000001001011110010011010010000110011100001101010010110100000010000100000011000010000000000000000100011000111100010000000000010100010100000000000000000010000001010001110000110100000001111101010111100001000010010001010100001000011011100010011101001000010110100011100001011101011000000000000001000001101001011100000010010010000000001010001110000000001000001010000011000000110100100110000001000111100010000100000000010010110100100000110000010000000100110010100001111111000000100000000000000000010001110010010000001101000010000100111000110110010100010000000001101110011100110000001010010100100100000000000000001010100001100010111010001001100000010011000000100101101001001001111000110100000111001101100000001010111111000010110000001111110000010000110000110011011110011011110001000010000000000110000000110010000010000010110110011100000010010110001000001010010101001000000000000000010000000000101010001111111111010101110011001111010110100100000001000001001000010010001010000000110011000000001011110100111010000010001101000001100100100000100100001000010000100100111101000000000001100000100000011011001000000011001100110100001100110100000000011110010111110110000100111010001011010000000001011101011110111010000101100000001000000001100000011110101101000011001110010000000000010101110000000001000001000010011100001101011000110010100001001100001101111100110110001011100000000000000010000000000001010001011111010001111001001000000011111011101000011000010010000100100000000101001110000010000011111011000101000000001000000000001011011111010000011001000000000000000000000001011010011000010100000000010110101011111011101110000001110101001000101001101001000001011000000010000010101100111000001101000101001000000010010100111010000100100110100010010010000010000100000010000010000001001010110001001000111100001011100110010011000111111011111000000000000011100000100000110001011110110111110101011000000000000010000001101000000001011110000000010000101001000010100110100010111001000100110000110001000000000010100100001101111001010110000000000011110001100110100101110010001111111100000100010000000001110000001010100100001111000000000000000101101011101011100000000000000101001101101000011101011100000001100000000110001101000000001000101000010001101011011111111010000110000000110100000000011000000001000000111110101100011100110001100100000001000001001011000001001100000000000000000010100110000001000110000010000000000010000100011011110100001000110000000101000011000000101000000000010001001010101010000001110010000001010100000010100100000000000001100111001101110001100001000110000000010001101100011101100100000010100100000000000000001110011111000100011001110111110000010000000000001110000100000000111000101000000110000000000001011111100000101000100010010100010000000101100111101000111000010100010100001011000100000001100001101000010001101110000001001110000100000001110000001110111001001000000000001001010110010111111001001001110001100000011010000000010010111000100100111011001000101100100000101011000000111100010111001000011000010011110000001000000000000001000110111101010010100000110100010111011101111111000100000100101001011000000000000000011000001010000000100001001010000101101000000110100010001110100000101000110000100110000000010111101000001001100001100100001100000001101000001100100000000000001011001010000011011011110101011001011101000101001000011101111100100100000100000100101100110000101110100100110000100100000001110100000110000000000000011000000010110111000101000010000100000010110000000011100010111101000000100111110101000000000101000110000111001000100011011010001011110111110101111100000011101010110000000000101000000101111001000000000101000000000001011000011010101000000010010000000000001010000000010100000000000010100010101000001110110100001000110000010000100000001100001011000001000100001110100011010100111110001000000000001100101000111100010000101011110110010010001100000000110110010000001001100001000110000010110111101000010101000110001000100001000000100000001011010100111101111100110101111011101000100000100000000000011000111000000001010111000111101111001011010110000101100111000110110001000100000111100101001111111111000011000001001000000101010000000000100010000010100000100000001001111010001010100010111110001110011001111011000110101011000000010001000100101101100000001001011000010100000000000011101000011000000000011010110000101100010000011000000010000001000011001101110000000001001100011100000110010010001001010110110111000000100001000100000101011000100000100101101000110100000000111100000001011011100000000001000001000001010100001000100101010101010000000100111001000100001000011111100000010111000000001001101010001100110000001010100000000010000001111000000000010010000001100010001100000100011110110111001110011011111101110101100011100000000010001101000001101100011101100000000001101111110000000001000110110000000000110010010100001110001000000000100000001111011000001000000001000100101000110011010000111111110001001111100111001100000011011100010001000011010000000000100000010001010001100101100011011010011000000000011100000000101111100100100110011001100000001010000000101000111011111000111000000100101010000000001100010000011010010010010000100100001000101001101000100011101000010000001000010110000001011101001011010011010000111110110101000010001111000100110000001010000000001111001100010001000010000100111110100100000000001000100000000010000100001000000010110101000100000000100000001000111111111111111111111111111111111111111111111111011010011100000101001111101100010011001110001011110000001100000101100001010011100010000000100100101111100110001110110011011010100011001100011111110000011111111011110100101111010000000001110011111101110000001111110101011110010001101001011110011001110000000100011000000100110110110110
