# Supplementary material for: An enormous potential for niche construction through bacterial cross-feeding in a homogeneous environment
Source: PLoS Comput Biol. 2018 Jul 24;14(7):e1006340. doi: 10.1371/journal.pcbi.1006340 (PMC6080805; doi:10.1371/journal.pcbi.1006340)
Supplement: S1 Dataset — The folder contains 500 files, each corresponding to a random network obtained sampling (Methods, section Pan-metabolic and random networks) from the pan-metabolic network. Each network is represented with a sequence of zeros and ones where one and zero indicates presence or absence of the reaction in the random network respectively. (ZIP) [file pcbi.1006340.s007.zip › 2583/network_2061094_7_5000]

0010000010000000000000001110100000000100010000000101001000011001010011100000010001000000100001101010000000000110101010110000100000011001111011100100101000001101100000001001010010111101101011000101000011110000111101001010111000110000000000010100100001100000011010100001101110100000001100100001101101000000000000000000000000010001100010000001001011001110000111111101001110000111111001000000000100100101001110101000000000000000000000000000001001101010101000100110110011111111101010001000000000000000000110000100000000111001000100010000100000001001100100101101110110000100001001000000000000000100001101110111011000001100000001001100000001001010101011101101011110011011100000000001000000101100110110000111000110111011100100001000001001111100110101001100000100100000100000100110001000100110111101010010000000111000000011000111010100100000000000000100001011101100000010000011000011010011001001001000100000111011111010100011000000000000010010100101010110000100001011100000010011100100101000000111011100111101100101101100000000010000001010011011111110011000100000000100010011001110000001010110100000010001110000101000111000100001110010011000110011110111010010000000000001000000000100100000001000111101001000111001110100000011000000100101011000001100000010101001001001000011000011111101110110100000010010111100100111110110000100000110001101011001110000100100001111000001010100000000000010000000101000000010010100000000000010010110010111100101001010010100001100000000001001000010011111000100101000000000010111010110110100001101000001001100010011010000010010000100010100000000000010000010010100001010000011000000000100011100000000011000010110000000010100010100000010000000000010010000110100000101001000000000111100111101100001000011010101010100100000011110100110001101001010011100100011000001000111011110000000000000001001101001101110000010010010000000001001001000000000000000001001000011010001000000100011010000000111100001000100000000000010100000000000111000000000011101011001100010010000100000100000000000000010010110110111100000001111101110110000101000111011010000000000000001000111110100100000000100000110100110000000000010011010100001100000100010011100100000010011000001011101101001001000010000001101000111011100000000000000011111101001111001000111110000000010111101000001011100011111110000100000001000010111011000110010000010010010110111111000001011110110000000001001010111100010000010000001010000000000001000111111110011010000110101010001000011100001000001010011001000010010000010010010010010000000100010010110010010000000000100110101100100100000000100001000010000100010011100000000000011110010100010011010001001000010000101010010001100110000000000011110100100010111000100001011101000010000000001110100111110101100100101100011000000010000100000001001001011001010000111010000000000010001000000000001000011100001011000000000000100100010001000001101001101011101010111001010100000000000000011000000000111001011011111000001101001011000000001010111011010010000110001000100100000000001000111010000000001111001010100000000001100000000101010001110100001100010000001100000000000000001011010000000000000001100101110111110011011101101000001100101001000101011100000000000110111000010000010000001110000000011010101001000000000011100110010000100101010100000101010000010001100000110011101011010000101110000000000111110101010100101010001000000100011001100100110000001000000100000010001011100100101010111010000000000000111100011101000000001011110000000010000011000101000101110011000100001000100000001110001000010010010010001001110100111001001100010101011111011000010100000011110100011111100001100000000000100111011001110110100001111000010000000001000000010101111100000000001001001001010101101011100101100001100100000010100000101000000001100101000011011001010011101010000000110001010110100001001001000000000000010111100100000001000110010101000000001001011101111010011001100000000000000011011100100000000000110100000000000000010000100011011100000000000010000100001001111001010010100000000000001001110101111000000010110010000010000000000110100000000100011100101001001111000100101010011010000000001110101001101000000000001100000000000000001000000111111100000001010000001100000000000001000001110000100000001011000101111001111000000000001111111100000100001100111011001010000100010011111100000110000000100010100000101001000100011100000110000011001100110001001010110000100100001110101001111111000001000000000000001110110101111101001001000110001010000011110000100111011010000100010111001100001101100110000101011001010111100110110011011000000011111111010001011100000000001000110010110110000100100111100010110001111001011100001110001101001010000000000000100111101000000010000010101000000000001000001111010100010000101100000000000100000100010000000011100000000000000100001100100001010010001001100001100100000000001001001001111000010011100111101001001011001111011101001001001111111000110000010000100110101110001000110100000110000110100111001100110100110000000000000001000000010110111010001000000000000000000110001000011110010000000000000100110000000100000110100100011000111100001100010110000001010111101110100010100000011001110110100010000000100000100000110000000010111000000000010011001001100001000000010010000000000001100000000011101000000000011100000100000101010100101001000010000000100000000010100000111000011000100000000000001111110111110101000000101001001110110111110001000100001100000010010000000000001101110010000000010000000000100011010010111000000010010000100001000000001001000110000001101000100111110101000110110011111000000001101100000000000101101111000000001010101100110001101001011011110000110110001001110100101000110000100110101000011110011000001000000001000000111010000000000100011100010100000001000001011110110111010100010111111001110010101110111000010001011001010011111011110101101101010001001011100110110000000000010000001001000001100000001100000111100010000001001110101000010001010001011100000000000001100010010100001011010011010111110100111000001100001001110000111111110110000000101101101000100100000111100000001111000100001000000001001100100010100011100000100010110000000000000001001000101001111011111001000000100000000000001111010001000111000001010101100000010001011111000000000010000111011111111000100000100000110000000000111011001011100000001101000100000000000000001000000101010011101000011000000001001100000001001010101110110000000111001011100001011000100000000000000000111011101010000000001000100100010000011010000110101110011001111101011001101000011110110000000010011000000000000000000000001110011100000100111110001011000000000011100000011111011100100100011011101011000001110000001011000110100100001101100000000100011000010101100010010011010000010000010100010000000101001100101010111101001010100001000010100010010010011001100010000011110101110110100100101001111000110100000001010000000000000111000010001000010010100101100000100100011001000110000000010000000001000100010011100011111000010000100011000111111011111111111111111111111111111111111111001110111110001101011111101001111011101011100111111100100011100010101100111010111110001001000001101011101010010011100010010011101101010010101100101110110101111111010111100111110001101000001011110111000010000001111111011010100001001101101100001110110010000000000011000000111111110111100
