# Supplementary material for: An enormous potential for niche construction through bacterial cross-feeding in a homogeneous environment
Source: PLoS Comput Biol. 2018 Jul 24;14(7):e1006340. doi: 10.1371/journal.pcbi.1006340 (PMC6080805; doi:10.1371/journal.pcbi.1006340)
Supplement: S1 Dataset — The folder contains 500 files, each corresponding to a random network obtained sampling (Methods, section Pan-metabolic and random networks) from the pan-metabolic network. Each network is represented with a sequence of zeros and ones where one and zero indicates presence or absence of the reaction in the random network respectively. (ZIP) [file pcbi.1006340.s007.zip › 2583/network_2061094_7_15000]

0000000000100000000100011000100000110100010000000101000000001111110011100000000001000000100011000001110000000110101000110000100000111001100110100000111010001101000000010001000011011101101111011000000011110000111101001001101010101000100100000010100001100001011010100001001111100011001000110010000100000000000000000000000000010001100000101000000001011101110110011101001100010000101001000000000101100100000110101010000000000000000001000000001010001110000110110111110011111111101110111110000000100000010000000101000000111001000110101011100000000001100000111101110100000100111001001101000000000100100111111100111100111100100000110110000101011001011011100001001000111110100000000001000000001010100100011010000110111011001101001000101001111111110111011101100100100000000100010010001000000111111110010100100111110000010011110110011000100000000001000000100001101100000100001010110110111011000001000000000000011111111100000001000000000000010010000011010100101100000010100001101011000110100100000110101101110100110001000100000000001000010010001111111110011000000000000101011010001100000001110010100000000001010000011000011000010010110100011001110000000001110010001000001001010001000000000000000000111011111000111100100101000000000000101011010000110100000010111000010111100000100111001111101111100011000000010000010001100110000011000011001100111001100000110100001101000000010000010010011100000000000000010000000100000000000010010001001010011001001001010100001011000000001011000111010100110110101000000011000111000010110110001001001001001100000011010000000110001100011101000000001110000010010000001001000010000000000110001100000000001010110100000000010100000100001000000000000000010001110111010001110100000000101101110100001001100010011001000100100000011110000011110111001000011111100011100000010011001100000000000001001001101001111110000011000000000000001001011110000000001001000101000010000010010110110111010001001111000011000100000000110010000110100000011000010000011010111011100000111011100000100010000000000110010000011111100001001101100000001100101100101010100000000000000001000110100111100001001100000010000000000000001011000000100001101010111000000101101000010110001000101111010001001000100100110100100101111001100000001001111001101000110100001011010001000000111100100000011011011010110001100000001000010001111000110000000010000000000110111100001110111110000001001011010110100000100000000000010000000000010001000111011001100001000101010100010110100101000001100111001000010010001010010110010001000000101010100000011000000100001100100101100100000000000000001000011100110100011000000000000011011010010011101010101100000010000011100110001100111100000000011110000111000110000100001011101111010000100001111001111011011100100010001110001000000000100000001011101101101000010001010100000000000001000000100001000001000000010100001100111000111000011001000101000101100100010010011011000000000000000011100000000011111011001001000001111000101000000011110101011001111000000011001100000000000101001111000100000010111001010100000000011100000000101000001000101101010010000000000000000000000001000001011000010100001100010011110000011111101001000000110101001100010001101001000001110010000010000000000010111000001110010101000000000001011000010010000111000010000000001010000011001100001110000111011011000101010001001010001100101011100001000010001101111001111100000010000000100000100000010100011000111111100111001000000000000011000110101000000001001110010000010010011000011000101010000101010000000100000001110000000010010000010100011111110111010110000010001011001011100000100101101010100011101100000100000000000101110000001000000100001110000000000000001101011001100001100000000001001100000101100100111110011100001000000000010011000000000000000000101000011001101110011101111010000110011110010100000000111000000000000010011110010100011100100010101000000001010110101111100011001000000000000000011000101111000001001100000110000000000000000100010001110000000010110000100101000001001000101100000000010001001010101011000001110001010001010000000000100110000010101000100101001100100001100100000110010000000001110001110101101101000010100000010000000000001110100110100000011000101010110000100000010000001110000000000001111110101110000010001000000000010000100000000000100011001101011000100111111001111000001000010000010100001011001100100001100001000000010001100101000001001110000000000001100001000100011110001000000000001001000010010001110000000001101001110000111110100100111011011000000100011011001001100100110000101011011000101110000100010001010000011111111000001111100000000001000111100001110000110100000000010010001110001011000000111000000001001000000000000100110101000000010000010001001000000100100000001100100010001111100000101000100000100010000000000101100001001001100010101100000110100000011100001000100000000001011001001010000011010111110101010001011101110010011000000001111100010110001000001100100000110001100110010000110000100100101010111101000110000000110000001000000010110111000101000010000100000000110000000011110010110101000000100011101100000100110111100011000000100001000010110000000011100100100101110100000010001100111000000000011001000100101100000000011111100000000001010000001111111000000000010000000010001010000000010101100100000000100010000000001111110100011000110000010000100000010000000001000111000001001010000001010000110110100000000100001101111100111100011000101001010110000010001100000011110110010000000011001001100110001010100111011000010100000110001000000000000100110000000001010100001010111000100100111001101000001100100000000000100011100000000000010000000101011111010001011110000110000010101001111101000010110110101101000111111010010011001001001000001111010100000000101011100000100000001000011000110001001011000010111111001100011010111011110000001001001010001011001111101001100010001001001100001100000000000001100000111010101000101000110000110000011000001001110111000011001001000111000000000001001100000110010001101010011000001110100111000001100100001110000110001110110000100101100100111000100000011100001001011010100001010001101001010010010000011010000101000010010000000010101000000000101001011001001000010011000000001001111010000010001000001010111100000010001011110010000000010010011101111110001101000010000111101000000011000000111101100001000000000000000010011110000000100100011000100001000000001001010000000010101101010000000000110000011100011111000010000000001000001111101100011000000001000000001010110010110000101101100001001111101110001001000111111110010000000001000000000000100000010001100011100101100111101001110000000000010100000010011011100000110110011001111110001010010011100010000010111000111110000000100000000000001000010010011110000011011010000010001000101000101001000110001001010000001000010110010011110111011100010011011010011100110101100011001001000100000000001000000000001000111000010001000000010000100110110000010010101000100100000011010100000111000110111001100110000010110100001000111111111111111111111111111111111111111111110001110111001000011101011011110100010101011110111011111100011000000001111000010011100111001000111001100101011101110100100100111100001010010110000011110010001110110110011011111010100000101111111111111001100000011111110101111101010100001011110110101101110000000100011000000011110010111110
