# Supplementary material for: An enormous potential for niche construction through bacterial cross-feeding in a homogeneous environment
Source: PLoS Comput Biol. 2018 Jul 24;14(7):e1006340. doi: 10.1371/journal.pcbi.1006340 (PMC6080805; doi:10.1371/journal.pcbi.1006340)
Supplement: S1 Dataset — The folder contains 500 files, each corresponding to a random network obtained sampling (Methods, section Pan-metabolic and random networks) from the pan-metabolic network. Each network is represented with a sequence of zeros and ones where one and zero indicates presence or absence of the reaction in the random network respectively. (ZIP) [file pcbi.1006340.s007.zip › 2583/network_2061094_7_10000]

0000000010010000000000001100000000100100010000000111001000001101010001000000000000000000000000101011000001000111111001010000000000000001110110100000111110011101100100011001010011111101111101001101000001010000110101000011111000110000001111110111000001100000011010100001100110000001001100010010001001000000000000000000000000010001100011011000001010101011011111101101001000010110111000000000000101100101001110101010000000000000000000000000001001101111111101010111000001101111111000100110000000000001110000000100000000111001000010000011100000101000101100011101100000000000101101001101000000000110101111111110101100110100000001001010000001011000001011100001001000001111100001000011000000100000000110111000000101010001000100011000101001111110010011001100110000100000100100110011000000100111110101010010100110111000000001110111111100000001001001000100000011100000000110001001110110011000101000000000000000111011101010100011000000000000010000100000010000001100001001110111001010000100101010000110001100110100110001101000000000011000001010111101110110001010000000000101011011001110000001110111100000010001010000111000101000110001101010101001110010111100010110000001001010010001001000100000001000010110101001101101110101000001000001000111100000011100000010011001001100000001001101101101110110111011010000111000100111011111100111000011000111111001100000000100001101000001010000000000010100000001001000010000010100000000000010010100010100010100001011100100001110010000001001000001001110000110000000000010000100010100110110000000001000011100010001010000010010010000011111001010010010000000000000000110000011000000000000011010011000111010110100000000010100100000001000000000000000000001110100110100111100000001101101111101001001010010111000000100011000011110100110011001000000011101100011000001000111010110000000010011001001101001111100000010010010000001001000011100000000000001000111000011000001010010110010010000000010100001000100000000000000010100100000110000010000010011110010000011111001100000100010000000000000000001011100010000001111000100000100011001101001110000010000000001101110001101110000000110000100100110000000000011011010100011101000110000011100100000010111100000101111111000000001110000101101100111011001000000000000111010001000011001000011010001000010110001110011001001011101110001100010000000000100000000010000000010000000000110110100001011010000001001000001011111001011000000000001010000000000000010111101001111111100010010110100010110100101000000100011011000010000000000010100110001000011100001000001001010000100000100010101100100001000100100001000000100100110100101000000000001010010100001111011101100000010000011010110001100111100000001111110000100100100000100011011001110010000000000100011111110010000000111100010001000010000000100001111100111100011101100010100000000010000000000100001000011100001011000000010010101111000001001000100100001001001100001011111100000000000000010100000000111101011010111000000111001011000000001010111011001111000000011000100000000000000011111111000000001100011000101000000011000000000011000001010100000001011011001000000000000000001011011000000010000000100111001101111101011101111000001110001000000010011101000000001110100000010000010101001001000001110010101000000000001001000100010000111101100100010010010000011000000001010011001111010000100010000000010110101001011110000000011000000110011001100100010000001100000000000010101011000101011110010010000000000000101000111100000000000011110010000010000000001101010110110011110100001000100110001110001000000100000101101011111111101011011100010101011110001100110000000110100100111111100001100010100000010011010001111011000011111000010000000000001000001001001100000000101001000010001101100011110001100001001100000010110011100000000000100100000011000001111010011111010000110011010010100001001111000000001000010101110101011001100010000000000000001001011101001010011101000000000000000001010101101000000000000100100000000000010000100010001100000000011110000000111000011000000010000000000010001001010101101000001100000010000010100000010110110000000001011100111001001101000100000010111000000011100100101010101101000000001100100000000000011001000010010000000001010101110100100110000011000001110000100000001011000100111001100001000000001010000101000000001000001011101011000100101110101111000110000000100000000010101001000100111100001011000011001100100001001011100000000100100000101000100111110000000000000001001000010010000100001000001111001101001101110100100001010001000100000010011100000001000110000111011011010010000010001010001011000011111010000001111000000000001000001111011000001110000101000010110101110011011100100001100000000011000000000000100010001001000000000000101000010000000101000000010100000001100100000001000110000100110000000010101100001001001100000100100001110110001101100100100100000000000011001000011000010010100100001000001011001100011110001001000111110010000001110001100111001110000110110110100110000110100101010101100100110000000010000000000000010110111010101000010000000000010100001000011110011010001000000100001101100100110110000000000000000101000100010000010001010111100100001011100000010000010110001010000000101000101001011000100001111100000000000010101011111001000000010011000000000001010000000011101000100000001100000001000101110110100011000010000010100000000001100000101000001000000001001100011111000101110100000000000001001110100111010011000001111110110010000000100000010101010000000011010100000100100001010101111110000010110000100001000100001000100100000001101000000001001100100110101011110001000101101000000000001101111000000000001000010001110111111001001010110000110100110001110111001000000110110000101001001101000010001000001000000001011000100000000101010000010100000100000001001110000001010100010111111101101111111110111010110001100001010011001010111111000101010001001001110010100000000000011001100000000100000100011100000011100000000001001010011000001000001001001000000000001001100000100000001000010001001001110011111001001000100001100000110111111000000000001101001010100100000111100001001011010000001010000001100010101010100011010100100010101000000000100101001000001100001011111001000110100000000000011000010000110111000001010101000000010001001111001000000010011000011111111000101000000011111001101000111001001001100000001111011000000000000011000000001100110011100100000000001001011100000000010010100010010000000111011001100001111011110000000101000001111101101000000000001000100100010000011110000011111100001101111100111000101000111111110000001000001000000000000100000010000000011110101000011000010111000000000010100000011100101110100100111011100010110001000000000011111101101111001111000000100000011000010101100010010011010010011011010100010001000100001001001110010001000010000001000010100010001111111011010000010011111001110100101000111001110000100110000001000000000000111111100000001000000010110001100010100100001111000010100000011010000001110000110110000110110000010010000010000111111011111111111111111111111111111111111110110111110101000010110011111011001011111010101011011101000011100011001100011010010110111000000101110110111110101010011101011001011101001110111001111111111111111111101000111111010101000001001011111111010100000001111111001111101011100000001011100101011000000000000011000000100111110111100
