# Supplementary material for: An enormous potential for niche construction through bacterial cross-feeding in a homogeneous environment
Source: PLoS Comput Biol. 2018 Jul 24;14(7):e1006340. doi: 10.1371/journal.pcbi.1006340 (PMC6080805; doi:10.1371/journal.pcbi.1006340)
Supplement: S1 Dataset — The folder contains 500 files, each corresponding to a random network obtained sampling (Methods, section Pan-metabolic and random networks) from the pan-metabolic network. Each network is represented with a sequence of zeros and ones where one and zero indicates presence or absence of the reaction in the random network respectively. (ZIP) [file pcbi.1006340.s007.zip › 2583/network_2061094_6_5000]

0010000000000000000000000110100000000101000000100100001000011101100111000000010001000000100000101011100001000111011111110000100001010100011010100000000000111001100000011000010111101010111101011001000010110010111100000001111010110000100111011010100001000001010010100001000110100010101100100010001000000000000000010000000000010011100010111000000011000111101111000001001110000001011000000000000000000001000110001010000000000000000001000000000010001100011111000100100011111010101110111100000000000000110001000101000100001000000010101011100000100001100100101100110000000100011001001000000000001100100101110101011100011100001001111010000001001010011001111001011000111010100000000011000000100000100110101011100010111011101101011000000000111001110011001110110100100000000100100110001000000111110111000010000111000000010010100010010000000001001000000100100000000010000100011000100111111010000001000000100000100101101000100011000000000000000000100100011010000100000011110010001011000010001100000110001001101100110110000100000000010000010000011101010110011110000000000101011000001000000000000001100000010000010000100000000000110100011010110001010010101000110110001001001101000001000100000001101000011111011001111101110101000001000001101101011000010100000000101001000010000000001111101011100111001101000010010100010111111011000100000100001111001001100000110100001001000000010000000010000100000100001000010010110100000000000000010100010010011100000011100100001100010000001000000110011101010010000000000011000100000100110110001100000100011000010000010010010010001100011101000010010100000000000100000011100001000000000010010010010000100010110110000000010100000100001000000000000010000000110001010000111000000001000100000111101001100011110100010000011000011011100110011001000010000101100011100001011110000100000000010000000001101001001110000010000000000000001001011110000000000001011011000011011010100110010011010000001001000010000100000000010010000000100000110000010000000100110010100001100001100000100010000000000110010011100101000000001111000110000000001001101110000100000000000001001111101110110000001110010010100100000000000001000010100011001010010010000100101000010111001001110101001000001001010100101101100111111100100000001011101101101011111010000011111000000010001101010010011110011011110010100000000000000011111000010000000000000000110101011000000100011110001000000011011001001011100000000000010000000000111010010110011011110101110001101011010110100000000001100011011000000000000010000110110011000000100010110011100010000100001100100000100100101100110000000000011001010000100111000000000000001010110001011010001001000010001001110110001101101100001001111110010111010101000100110010101000010000000000100010111111110110000101101001001000010000100100010111001111001011101100010000000000000101000000100000000000100001001100001101011100101000100000001101100101111101100011000101000000000000000011100000000011001001011110110100001001010000000011011101011001001000100001100100100000000101011110011100000010001001010101100000001000000000111011011111011101101011011001000000000000000001001100010000010100000000110001000110101111101110000001000101000110011001101000000001011001000010000010101000011001000110011111001000000010011100011010000101001100101000111010000011000100000110001011111011001111110001000000111101001001100101010001000101010011001100000100000000000001000000010100011000110000100100011000000000000101000000001000000000010110000000000010101001011000111100011001000000000100010001110000000000010000010100011100101111000001000010000011000011000000100101100111000011111000001100010100100101111001001100101100011101000000000000001101100001100111100000000101001111010011100000111110111100000101100000000010010101000000001000100000010001111011000001110010000110011000110000001001010000000001000000111100100110011001000000111100000001010100101111110011001000000000000000010011101011000001001010100110000000000000000100010001100000011001010000000111000011001010101100000000010001001110101000000001011011010001010000000000100100000000001011100111001101000001000100010111010000010101100101010101100001000000100000010000000001000100011011000100000001111001101100110000001000011100000000000001010101100011011110001000000000010110101000100001000111011101000000000100101100110000011000000100010100010101010100000011000000001000001001000101001001011100000100100010100000001010111000001000000000001001101010101001001001000001101001101000101010100100001011001000000110000011101000110100010000111011000010111100110111001010010000010101010000001111100000000001000011111111010011110100100000010011111101111111010100101100101001011000000000000100111100001000000000100100001010000001101001001110100010000010000000100000110000100010000000000111101001001001100110101100001110010001011100101100000000000000011011001100000011000101111001011000001101110011101001010100111101010100000110000001011101110001011100110000000000110100000110011001100110000000100000010000000000110111010001001011000100000000010101000011100011010000000000100110111101100000100110000011000101101001000011110010000011111011000101110100000011001000101100010000110001000100111101000100010101100000000001010101001101111010000010011000000000001110000000011001010100000000100000101000100001100100011000110000010100000000010000000111000101000101001110000010011110011110000000000101001001101000101010011000001111111110010010000100000011110000010000011011100000100110000010100111001000000011000100001000000000000000110000000111000100011010111100110111111111101000010101000000000001001011100000000000010100101111011001010001000110000101000001000101101100000010110000101101001001100111010110001001001000001001000100000000101010000010100000101010011010011111111011000000111111101010000111111011111010100101001000011101011101111101101010000000001010110110000000000010101000100010101100111000110000110100001000000001110101000001000001001101100000000001001001001100110000101010011011101110110010001000000000001100000101011000100000100101111100100000000000111100000000111011000000010001000101010001110100011110100100000001010000000100011000000100001110011101100000100011000000001010010010001000110000001000101000000000000011111001000000010001010001110010000101100110000110001100001000011010111100100000001100101000000000000111000001101010001000100001000000110111110000000000000001011100000000100001011100011011001010000000000000001111101100110000000001000000100010100011110000111101100001101111100000001100000011011010010001011111010000000000100000000001010011010111000111011001011000000000010100000011100010000000011010011101001000011010010010100100111010010001010010000100101010000010101000010010011110010011001010000100000000100000100000010101100001010100001000010100000011111111011100000011011000101100100100000011001010010110100000001000000000001101111000010001000000001000001110100100010001111000000000000011000100001111000111010101101100000000110100011000111111111111111111111111111111111111111111110000111111110000110100101111101110111010011001110011101000000000000111110000010101100000001000111001000111000111011111101001011010101010110101101001111101111111111110101011101100001110010001111111111000100000011111111110011100011000101101001101111000110000000100011000000110110110010110
