# Supplementary material for: An enormous potential for niche construction through bacterial cross-feeding in a homogeneous environment
Source: PLoS Comput Biol. 2018 Jul 24;14(7):e1006340. doi: 10.1371/journal.pcbi.1006340 (PMC6080805; doi:10.1371/journal.pcbi.1006340)
Supplement: S1 Dataset — The folder contains 500 files, each corresponding to a random network obtained sampling (Methods, section Pan-metabolic and random networks) from the pan-metabolic network. Each network is represented with a sequence of zeros and ones where one and zero indicates presence or absence of the reaction in the random network respectively. (ZIP) [file pcbi.1006340.s007.zip › 2583/network_2061094_5_5000]

0000000000100000000100011010100000110000010000100011001000011000001011000000010001000000100010100011110001000110001100110000000001111001011110100000001100111100100000001000000110110100111111010100000010110010111110001001001101111000001010100111100000000000010010100001101101100001100000010001000100000000000000010000000000010001010000010001001011010100111111100101000110010110001000000000000001100101001110101010000000000000000000000000001000011100010111010100100011111111111011100010000000000001011001000101000100100001000010011010100000100001101000011101100100000000101001000111000000000010001111011111011000110100101000000100000101011010000001000100001110111010100000000001000000101100000110011010000110110010101100001000101010100011010111001000110000100000100000110100000000100110111010000000100100100000010000110110111000100000000000000001001000010010100000001111100010110000000001001000000000100111111000100001000000000000010000000011010110000000001010110101011011000110100010000100111111101001110010101100000000011000100000101001111010011100000000000100010000000110010001000101000000000001110000100000111000000110110100000000100001001011010010001000000100010001001000000000000000011111001001101001100001000001000000100111001000101000000010101001011100000010101101001011111110100010000010110000100101110101100010000100000111011001110000010000011111000000010100010000011110000101001000000010110100000000000010010011011110110101000001110000001001010000011000000111011100010110000000000000010110000000110110000101000100011110000011010000000010010100010100011000101100000010010100000010100000000000000000000010010000011010110010000000010100100000000010000000000000010001110111010101110000000000101100000100000001000010110101010100111000011111100011110110000010011110100011100001000110000110000000010001001000101001111100000001010010000000001010010000000000001001001001000010001011110110110110010001001011100011000100000000100000000010000000011000010000000101111011100001111001100000100010000000000000000010001111110000001100101000101100111000101111010000010000000001001111111101110001001110010110100100000000000011011010000001001010111010010001101000010111000000010111110001001001111100111101000101011000100000001011101010101010110001001010010001010000101001100001001100010111110011000000001000010101101000010000000000010000110001111100001000111000000001001011000110101010000000000001010000000000011001010101111001111101100101101111010011100100000000110110011000010010001000010110010010000010101000010011010000000010001100100101100100101000101100001000011101010010100111000000000011100010110000101011101000000011000000110110001101101100001000111110010010110100000100011010101110010000100000100110111111111000000110000001001000000001100100011100001001100000110101010000000000000001100000000000000011000010010100000111011001110010010000001101001100100100010111001111100000000000000011100000000010110010011110100001011001010000000011100110110011111000110011000100100000001101010110011010000011101001000101000000001000000000111011011011000001100011001001000000000000000001001100000000010100001000111111110000001011100001000001000001001010011001100001000000111101000010000010000110001000001001001111000000000010000100111010000111001110001010001010000010001100001110011101101001000010010001001000001111100011100100010011000111010001101100000000000000000001100000110101011100101010010110011000000000000001000111001000000001011111010000000010010000111000111110111011000001000100000000110001000000110000100001001110100111011111100010001011100001100000100101110010100011101100000110000000100111100010011100110000000001000010000000001101011000101111100000000001001111011100101100011111011100001000000000010011011101000000001100101000010000010001010011011000000110011110000000000001111000000000000000011110111100001100010011111000000001001011001111000011001000000000000000000011101101000001000100100100000000000010000100001011110000001011010000000001001110001010111000000000010001001010001011000001000110010000010100000010110100000010101011100001001101000001000100010011010000010001101101000100000001000011100000000000000001000010110001000000001001110101111000100000001000011110000000000001111010101111001100000000000001111011101000001001100111000100011000100111011110110000010000000100010100011001001100100001100001101000011001000101000001001100000100100100010001001111011100001000000000001001100010001101011001001000110001111000111110100100110011101000000010110011000001110100100000101011001010001100010000011011010000011011110000000100100000000001000111110001010010010101011100010110111111101011000101110100100001000000000000000100010101000010010000000101001000000000000000011100100000001110100000101000100000000110000000001100100000001001000111101100001010010001011000000100100000000000011011001101000010010111100000000000011101001101111001001100111101010100000110001000101101110000001110110100100000110100111110111100100110000000100000000000000010110111001101000000000000000010111101000011110111110101000000100100100100100100110101100010000000000001000010011000000011111110100111111100000010101010110101000000110100000101101111000100000011100000000010010000000111111010000010011000000000001100000000011101010000000000100010101000101110110101011000110000010000100000010001000101000000000100000000100011110100000110000000000001001000110001111010001000001101100110000010001000000011001000010000001000000001110110011010001111001000010011000000001000000001000000100000001101000100001000111100001100111110100000011101100000000001100101001000000000000000000000011011011010100100000111100111001111110001000010100101101101000001111100000111001000001000000011000100000000101010100000100000001000001011011111111011100000111101101100111001110011111100001000000010000011010110111101101000001000011010110100000000000011000100011010101100111000110000000100011000000000100101000001001001000101110000000000001000010111000110101010010000000100100011001001001001001110000101001010110000000100110100100100000000011100001001111000100001010001011001010010010100011010100100000110010000000011001001000001100111011011001000100110000000001000001010001010010000000000010000000010001010100001000000010001001111111010000101100110001101111011000011011010001100010100110001001000000000011001000001101110011101000011000000011011000000001001101010000110000000111011000000011111000010000000100000001111001000110000000001000001100010000010010000110111100011101111101100000100000111001100010000001001000000000000100000000000010011110001100010011011010000000000011100000011010100100000001111011100111110001110010010110110010101001001011110000100000011000000001100010000011110010001011010100010000000100001101100100000100001010100001000010010000001010001001011010010001110101110110100100011001110010010000000001010000000000000110100010001000000010010011100010100100011101000010100000011010000000111000100010001010111000010010100001000111111111111111111111111111111111111111111111001110111011101110110111010011000011111010011000011110000000100000111110000010010010010011000001101000111010000100000101001110000101111111000110111011111011111111011111110101010101011010101011011111100010000001111111111001111111000110000000111101101010000000000010000000011111110101110
