# Supplementary material for: An enormous potential for niche construction through bacterial cross-feeding in a homogeneous environment
Source: PLoS Comput Biol. 2018 Jul 24;14(7):e1006340. doi: 10.1371/journal.pcbi.1006340 (PMC6080805; doi:10.1371/journal.pcbi.1006340)
Supplement: S1 Dataset — The folder contains 500 files, each corresponding to a random network obtained sampling (Methods, section Pan-metabolic and random networks) from the pan-metabolic network. Each network is represented with a sequence of zeros and ones where one and zero indicates presence or absence of the reaction in the random network respectively. (ZIP) [file pcbi.1006340.s007.zip › 2583/network_2061094_5_25000]

0010000010110000000100011010100000110101000000100111001000011010001101100000000001000000100001101011110000000111110101110000000001000101000110100100000000001001100000001000010010011101111001001101000010010010111110001010111001011000101110100111100000000000000010000001000110001011101000110001101101000010000000010000000000010001100010010001000001000111011111001101001100000100011001000000000101100001001100000010000000000000000000000000001010110110001110100010100010111011101000101100000000100000010010000100000000100001000010001010100000100000101100111101110100000000101101001100000000001010001101110011111000010000001001111000000001011011001011011000001010101010100001000001000000001110110100101010000110010001101101011000100010111111010101011001010000000000000000110010001000100110111010010100100001100000000001110011110000100001000000000001001011101010100110110011110110011010100001001000100000011101111010100001000000000000000000100110011000101100001011110101011011100001001000000101111111110100110100100100000000000000101000011001111110011010100000000000010001001100000000110111000000010000000000110000011000010011110110001000000000011110110010001000000100000001001000100001100000110010101001111000100101000010000001101001100000011000000000111000000111000010001111100010110111010010010010111000100011100101100110000001001110111010110000110100001011000001010000010010010000000101101000000000100000000000000000011101000111010100000011010100001100010000011010000111011100100000001000000010000111010000110110000001001001001100000001000010010010010100011101110000111100000010000000001010000001000000000110010100011000110010110110000000010100000000001010000000000010010000010010110001001100000000011101101111000001100011010101010000100000011011100101011111001010010111100011000001001100010110000000000000000001101001101110000011000010000000001000000010000100001001011111000011001010110100100110010001001111000011000100000000000000000110100000111000000000011001111000000001111100000000100010000000000110000111101111010000001101100000011100111001111110010000000000000001001111101110100000001000000110000000000000000010011000100011101000010000011001101000010011001001101101001010001001010000100001000111111100100000000011101011101001010100000110011001000010100100110011011011011110110011000000000000000111100000110000000000010000110111011100001101110010000000001011010101001010000000000000010000000000001011000111001001100000110111111111100011100101000001110110011000010000001000000110110011000011101011010110100010000010001101000101100100100000100100000000010000110000011001000000000011111010100011101010001000000011001011100010001101110100001000111100000110010111000100101010001101000000000000011101001010010110000011001001001000000001100000010000100111100010000111010100000000000101110000000000000001100010011100000000011100100010011001001100101100111101000101011011000000000000000011000000000010101011010011110100011001101000000011100111100000001000010010100100100000000100001111100100000011000011010100100000011000000000010001001101101100110010011000100000000000000001001011011000000100001000010100101001001001001100000001110101000110100001101001000001111110000010000000100100100001001010001111101000000011000000001010000101000100001000011010000011000100001010011001001010001000010001001000100001100000110100010011001111110011011000100000000001100001100000010100011100110100010111001000000000000101000000000000000001011110000000000010011001110010011010010110100000000100100000110001000010110010011101001111111001001101100010101010110011000100000101101101001111101000000110010000100111111010011111000000011110000010000000001100110011000111100000000100001010010011100100111110101100000101000000010110001100000000001000101000010001010100011001111000000110000100000100001001111000000000000010110110110101001100110001010100000001011110101100010001001100000000000000001011100011000000001110000010001000000000000000001011110100011011000000100011001101000010111000000000010001001110101010000001111111000001010000000000110110000010100000100101001000110001000100010111010000000100110000111000000001000011100000010000000000000110111000000000001011010111111000010000010100011110000100000001011111000110010000001000000000111110100000001001100110000100010000100111101001101000111000000000000100001111000100100111000000010000010001101101001000001110000100100110100000000110111001001000000000000001011010110000101000000001101000000001001100100000111011100000000000000001000001101000000000111011011010101100100100000010000000010111110010001100000000000001000000100011110010100100000100010111000110011011100101101101101001011000000000000100010001001010000000010101001010000101001000110110100010001100000000101000110000100010000000011010100001001000100000110100001110100000011000000000100000000000001011000100000010011010111000001000001101000101110001000001111111110100001000001000101100110001100100100100010000100100110001111011100010000000100000011000000000110111010101001011000100000010100001000011110110001001000000100110111100100110000011000011000100101000100011001000001010111010110110011100000011000010110101000000111001000100001010000000000101100000000010011100010011001010000000011000000000001010000000010000110100000010100010100000100100110100001001110000010100000000000101000111000110000100001010100001011100000010101000000001001001100111101000001000001111101000010010001000000011001010010000001011100000000110011010101111101000010011000010001000000001001000110000001111000000010001111100011110001111101000010000100000000001111111110000000001010111000010111111001000011100000100010011000100111100000000000001111101000011111111010011001000000000000111000100000000100011100010100000001000001011111001101011000000111100101011010111110111100110101011000000010111011101111100100010000001001000100110000000000010100100110010000100011001110000111100000000010001110101000001001011001111100000000001001000001010000110001010011011111110100111001000101101000110000100000010100000100001100101101100000000011100000001010001100000010001000001010111010100001000000100010101000000000101111000000000001011011111001000110100000000001010010010000000010000000010001100000010001010100011000000000011101001100110000000100000010110110110001111001010101101110101111110001000000000011100000000001010011101100011000001001011110000001011100111111100000000101001011000011011001100000000101000000111011101010000000001000001100000010000010000011111110011101111100011000100000101101100010000010111010000000000100000010001010011000100100010001001011000000000011100000001010010100000000011011101011110001110010010010100100101001000111000000000100001000010001000000010001010000001010010100010001000101000001101110100001001010000001000010110010000001111011010010011011110101100110101000100001111011110100100001010000000001011000100010001000000011010010110010000110000000000100000000001010100000111100010101101111111000000100000011000111111111111111111111111111111111111111111111011110111011101011101111010111111101101010100110011101100001100001001101111010110010100000000101000000111110000011100110111010111101100110001000111000011111111111111110100101101101111011001111010111000100000011111110100000100101010110111011100000110010000000000010000000100100100110010
