# Supplementary material for: An enormous potential for niche construction through bacterial cross-feeding in a homogeneous environment
Source: PLoS Comput Biol. 2018 Jul 24;14(7):e1006340. doi: 10.1371/journal.pcbi.1006340 (PMC6080805; doi:10.1371/journal.pcbi.1006340)
Supplement: S1 Dataset — The folder contains 500 files, each corresponding to a random network obtained sampling (Methods, section Pan-metabolic and random networks) from the pan-metabolic network. Each network is represented with a sequence of zeros and ones where one and zero indicates presence or absence of the reaction in the random network respectively. (ZIP) [file pcbi.1006340.s007.zip › 2583/network_2061094_5_20000]

0000000010010000000100000100100000010101010000100101001000011011101111100000010001000000100000100000110000000110100111110000000000000000011111100000001000001000100100000000010101110110111111011100000011110010111111001001110101011000100110110011100000100000010010100000100101101011001000110001100000000000000000010000000000000001100000111001000011001111110111100001000110000111101001000000000100100100000110100000000000000000000001000000001000111000111101110110100010101111101010111010000000100000011011000101000000011001000100101011100000101001100000100101110010000000000001001000000000001010001101001100000100111100101001010010000101010000001011111101001100001110100001000011000000101110110110101111000011110011000101000000101010110010110011000101000100000000000100010011001000100110111100000100100101100000010000100010111100100000000000000000000001000100000110000010110111010001101001001000100000001001111110000011000000000000000010100110011110001100000000110101011011100110001010000001011101101101100011101000000000000000100000100111111010001100000000000001000000000110010001010100100000010001110000100000111000110100101011000000110100111100110010000001001011010001001000000000000000111111111000101001100101000000000001100101010000110100000000011001001101000011001011000110111010011010010000000000100001111001000001000001000100101011010000010000001001000000010100000010011110000101000000010010010100100000000000010111001101110001001001110000001111010000011001000101011100100000100000000010000110010000010100001001001101011110010001010010010110011000011111010000001110000010010000000100100000000000000100000100001000111000110100000000010100110000000000000000000000000000110111110000111000000000111101100111000001000011011100010100000000011011100110011000001010001111100011000001011110011100000000010011001000101001011110000000010000000000001010011100000000000001011111000010001001110100110110000000001100100010000100000000110010000000100000111000010000001011111010100010011001100000100010000000000110000100101110100001001100001100111000001100111001010100000000000001101111010111110001001110010100100000000000000010000000000011101000111010011000100000010011100001110001110010000000000100111001000111101000000000001011101110100011010111000011010000010000111101110011011111011101110010000010000000010100110000010000000010010010010101011000001011111010001001001010000011001011100010000001000000000000110001010111111011110000010100110111010010100001000000010001001000000000001000010100110000000011101011010111011000000010001101100101100100001100011000001000010000100110110010000000000010111000000011011011101100000011000111100100001101100000001001011110010110000111000100110010001010010000100000011011001111111010000111101010001000000001000100011110100111101001011010010100000000010001110000000000000001100011001100000001011101000010011000000100100101010000010011011001000000000000000010100000000001001011001111110100111001110000000001111111010011111000010001001100100000000100011111110000000000100011010101000000001100000000111010001000010101111001001001000000000000000001000101010000010000000000010001111010011101001100000000110001001010001001100001000000111000000010000010100111111001000110001101100000000011011000000010000110100000000010100010000011001100001100001010011011001101010000001010000111101010110000000001000010011011111100000000000011000001100000010001011100110001010011001000000000000100100111100000000001001110000000000000110000001010111010111010111001000100100001110000000000000010001000011111011001010110100000001011101011100110100100011100101111101100001110000000100101000011001000100000001011000010000000000000100011101011100000000001001100010100101000011111101100000100100000000011011101000000001000101000010011110011010011010010000110000110100000000001111000000000000010111110000101010100010011100100000001010111001000110011101100000000000000011011101101000001000110000110000000000000000100000001100000011001100000000111000101000000100100000000010001001110001010000000110101010000010000000000110100000010100010100001001100110001000101010111010000001100100000111000001000000011100000010000000000001000111000100101010000011111110100110000010100011100000100000000111110001110010110001000000001010110100000101001100011001001010000100001100011100000110000000100010100010001010100100111000000111000000001000101001000000110000000100001010101000111110001001000000000001001111010101001110001000000101000001001111110000000010011011000100100111001100001010100010000111011011010001010000100010010011000010011010000001001100000000000000101110000010011110100110100010110001111011111111001101100100000000000000000000101010100001010010000110001001010000101100000001000000010001100100000000000110000100110000000011111100000000000100110111100001000010000110000100000000000000001001001001001000010011010101001000001001101001100011000001100111110010000001100000001011000110001001100110100100000100100100111011111100110000000110000011000000000110111010001000010000100000000110000000010110010101001000000000010011100000110010110000100000111101001100010101010001010101111100101111100000010101010101000000000011001000000100001000100001101000000000001011100011110011000000010010000000000001110000000011101110000000001100000101000100111100101011000010000000100000000000101001001000011000100000111000010111000110111000000000001001001101001101100010000101111011010010000000100000010101100010000000011101001000110001010010111001000000101000110001000000001001100110000001101010100111001110000011111011001100000100100100000000001110000111000000001000101001111111101001001000100000110110010000000110100000110010011001101001101111000000011001000001000000101000000000000101010100010100000101010111101111110111011000000111111101111101011111011111000001000001000001111001100111100101010000001011110101100000000000011000101101000100100010011110000001100000000000001100100000001001010001011010000000000001001001000000011010010011010011100010110001001000001001110000111001000100000000101101101011100100000111100000000010001000000010000101000110001100100011110100101000110010000000011101001000101001010011111100000000011000000001011000010000110110000000000111100000010001010111000000000010010111001111010000101000100010100111110001110010001111100010001000111101000000000011101000000000010011100100010000000110101110000000010011111100010000000111001000000001011011000000000001000001111101000101000000001000101100010100001110000001111110011101111101100001101000101111110000000000111000000000000100000010001010011000001100110011011010000000000010100000010011111010000110011011001001000011100000010110011111110110001100110000000000011000000101100000010001010000011011010100010000000101001101101100000101000010100001000010100010000100111011000010011001001111100100100100010001001000100010100000010000000000101001100000001000000001010111110100000100010110000000000000010010100001101000000000000011100000000110100011000111111011111111111111111111111111111111111110011111010000110111011101001011011111010011011100011111100011000000001101001010110010000010000110111011111111110011000100001001101001010110101001101011110111111110000111000001100110010011111110111111100110000001111111111110111011110110111011100111111010000000000000000000010111110110110
