# Supplementary material for: An enormous potential for niche construction through bacterial cross-feeding in a homogeneous environment
Source: PLoS Comput Biol. 2018 Jul 24;14(7):e1006340. doi: 10.1371/journal.pcbi.1006340 (PMC6080805; doi:10.1371/journal.pcbi.1006340)
Supplement: S1 Dataset — The folder contains 500 files, each corresponding to a random network obtained sampling (Methods, section Pan-metabolic and random networks) from the pan-metabolic network. Each network is represented with a sequence of zeros and ones where one and zero indicates presence or absence of the reaction in the random network respectively. (ZIP) [file pcbi.1006340.s007.zip › 2583/network_2061094_5_15000]

0010000010010000000100010110000000010100000000000111000000011111010111100000010000000000100010001011110000000110000000110000000000000100010111100100101010011000100000000000010101111110101101011000000010110001111100001010111001111000100011101111100000000001001010000001100111000001101000110011001001000010000000000000000000000001110001000000001001010111110110011001000110010010011001000000000101100101000111001010000000000000000000000000001010100110001101110111000010100111101101011010000000000000110100000101000100100000000100010000100000001000100100010101100110000100000101000111000000001100101101011001111100001000001001100110000001010010101011001101001110001011100000000011000000001110100100101001100101010010000100010000000010101100010011001110110100000000100100000011000000000111110001000000100000011000000011100110111100100001001000000000111010111100100000100000010111111011101001000000000000010011101110100011000000000000000010100010011010101000001011110011000011000111100110000010101110100100110000001100000000000000111010000111011010011000000000000100000011001110010001110110000000010000010000101000101000010011110001111001010110110110010000001001001101010000001100100001101000011011011001111101110100000011000000100111111000110100000010001001000111100010001111011100100110110100010000100000000101101011100101000011000111011011110000010000011111000000010000000000011100000000101000000000010000100000000010011001010011010000000010010000001111010000001011000011011010110100000000000000000101010110010110001100000000011010010011000010010010011000010110001000000010000010010100000001000011000000000110011000010000011110110100000000010100110100001010000000000010000001110011000101101100000001110101100111001001110011110101010100101000011110000000100111001010011100100011100000011110011100000000010011001000101001101100000011000010000000001011000010000000000000001110000010001011010010010010000001000110000011000100000000110000110110100000111000000000010000111011100011100011000000100010000000000110010100101111100001001101001010100100001001111010010000010000000001001111111100110000001110000010100100000000001010011010000001101000110010001101101000010111001001101111001011000000001000001000100101011100100000001001011010101010110010000010011001000010100000110001001100011010110001100000001000000110010000110010000000010000110111011000000011011000000001001011001001001011100010000001010000000000101001111110100001100100000111001111110011100001000000110010011000000000001010010110110010000001100010110101110000000100001100110100100100001000010100001000001001110010000110000000000011101010010000111011101101000011001110110100001100110100000001111100110000100100000100011011001011010000000000000110001111111110100101101111000000010001000100011101001010101011111100010100000000010101100000100000000000100001010000000010110100111000110000001101000001110101100011001100100000000000000011000000000101010000011101000001000000111000000011100101001001101000110010101100000000000001011110110010000001101001000101000000001000000000110011011111011001100010001001000000000000000001001100011000010100000100010100011110111111101011000000100101000010001011100000000001010101000010000010001100111001001100011101101000000011000100010010000101001110001010010010000011001000001110000110100011000110110001001010110010101010110000010000001100001011101100000000000001100000100000010101011110101110010101000000000000000010100010101000000000010111010000000010111001011010001000110110101000000100010001110001000010000010110001011101011101001000100000000011111011000000100100111101001010001100001110010000000001111001001000111000000111000010000000001001110011100111100000000100000111001110101000111110111100000101100000010111010100000000001100101000010000110000011101111010000110011000000100001000011000000001000010110100110110001101010011101100000001001000001000100011101000000000000000001001100101000000001000100010001000000000000100000011110100010001010000100101000101001010000100000000010001001110101110000000010001010001010000000000100100000000101001100111001101011001100100000011000000010001111100010101001101000011100000000000000001001000110100100100011011000101110100110000001000001100000100000000011110000100011111001000000001111111100000000001100100001101000000100011010100101000110000010100010100011001000100100001100001100000010001101100000000010100000100000001010100001111010101000000000000000001011010101100001001000000110001001000111010100000001010100000000010110011001001011000010000111011001000001100110010000001011000011101111000001110000000000000000001111000000010010001101100010110001111001111000000101000100001000000000000000100010001001000010000100101001010000101100000001110100010001011100000101000100000000100000000001110100001001001000101111100001000010001111100101000100000000001011001000100000011000000101001001001011001111101001000011101111100110100000110000000000100110001101100000100000000110100001110110110100110000000000000001000000010110111000101000001000100000000111101000011100011111000000000000111001101000010110111000101000010001001100011110000001011111000100010011100000010001000101001000000110101000101011101000000011111000000000000010101000001001010000010001000000010001010000000011001110000000010100010100000001000101101001000010000010000100000011101001011000101000001000101100001111010110110000000000001001101100011111010001000101011101100000000001100000001000100000000000000001001100010011010101111100000000111000010001000000001000000110000001011010000011111100100100100001110100000011100100000000000100000100000000000000101101101010101010011111100000110010010101110100101000100100110000101001001111110000001001001001000000111010100000000101010100010100001101000001111111001101011000000111110001011111100110011011110001011001010001011000100111100101000001001001100100110000000000011100101001000100000100010100000010000010000010001100111000010001011000101100000000001000001011100000100011010010001101100100111000000101001001110000101100100100000000100101100100100000000111100001000011000000001010001000001010111010100001000100100000100000000000110011001000100100010001111101000110100000000001011010010001100010000000010011000000010000010111011000000000010000111111011001000000110010110010111000111000000101101010001001100101000000010011110000000100000001100000001000000101111100000000000100110100100000000101001011100001111011110000000000000001111011101001000000001000100001010010001110000010101110011100111100101001101000011010110010000011101010000000000100000010001010001000000100110011000111000000000010100000001011101100100101111011001100110001100010001110010101010001001000100000100101010000000001100010000001010010011000010100000000000101000100001000100001001010000001000010110010000011111000010010001001100011110111101100111001010010110110000001010000000001101101100010001000000010010100110110100110011011000000000000001010100001001100001111001010100000010100000011000111111011111111111111111111111111111111111111111111011011101101101011011001001010100011111010111111100001100011011110011010110100111011000000111011111010001011011010110011110101111111011000111110011101111110000001011001101101111101011011011111110110000001111110010010101001011111011001000111110100000000000011000000101110110111100
