# Supplementary material for: An enormous potential for niche construction through bacterial cross-feeding in a homogeneous environment
Source: PLoS Comput Biol. 2018 Jul 24;14(7):e1006340. doi: 10.1371/journal.pcbi.1006340 (PMC6080805; doi:10.1371/journal.pcbi.1006340)
Supplement: S1 Dataset — The folder contains 500 files, each corresponding to a random network obtained sampling (Methods, section Pan-metabolic and random networks) from the pan-metabolic network. Each network is represented with a sequence of zeros and ones where one and zero indicates presence or absence of the reaction in the random network respectively. (ZIP) [file pcbi.1006340.s007.zip › 2583/network_2061094_5_10000]

0010000010110000000100011010000000000100000000100011001000001011001001000000010000000000100000100000110000000110111101110000100001001100101110100000011100011000100100011001000101011101101001000100000010110011111100000011110100101000101111011100100001000001000010100001101111101010101100110000001001000010000000000000000000010011010011011001001001011111101111111001001010000101101001000000000001100001000100100000000000000000000001000000001010011111110010110100110011101011111111010100000000000001001111000101000000110000000000000011000000001001100100100101110100000000111001000110000000001010100111110000011100110100101000101010000001010011110011010001011010101110100001000011000000001110100110111011000001110000101100011000100001111011110111011101010100000000100000110100000000100111110100010110100011100000010001010111111000000001001000000000010101110110000100111010010111011010101000001000000000000111111010100001000000000000010000100101010010100000000000100011111010000001101000000010001001111001100110101000000000011000110010001111011110011010100000000001011010000000010000100100100000010000010000100000000000110111010000100001110100110100110110000001000010010001001000100000001000011001011001101000110101000010000000000011110000100000000000110000001101100000101111111001111111101000010000011100010111011111100101000101001111011001000000100100011111000000010000000010000110000101000000010010110000100000000010010110011111001101000010010000001001000000011011000111000001100110000000000010010111010010110110001001000100011010010011010000000010000000000100010010000110000000010000001010100001000000000110010110011000010010110100000000010100100100001010000000000010010000110011010100001000000000101100100101101001110011010001000100100000011011100010110011001010010110100010100000010000000010000000000000001001101001101100000010010010000001001010011010000100001001011011000011001010010000000110010000000101000001000100000000100010010100000000010000010000011000110011000001100001100000100010000000000000000011111100010000001111100110101000111001111011110100010000000001101111000110110001000100010110100000000000001010001000100010101010101000011100101000010011101000000001011000001001111000110001100101111100000000001010111011000011110111001011111001000010101101100011001110011110110010100010001000000110101000010010000010000010100101010100001001010010001001001010001111001001100010000000010000000000001010101100010111101101000110111110110010100001000001110000011000010010001000010000010001000010001001110001001000000010000101110101100100001100011000000000011001100010001101000000000010001000110010101011101000000011001111110110001101100100000001111110010111110111000100001010101111000000100001011111011110110010100010001101000000010000100100010010101110000010110111010000000000010000010000000001000001000000000100001100110101101010110001001100101101011101010101001010100000000000000010100000000010000001011110000101010001111000000011110011110000101000000011000100100000001000010110000010000011001011010100000000001100000000101011011011000100011011010001100000000000000001011101010000010000001000011101011101101001001010000000110101001100100001101001000000111110000010000010001111110000001111011111100000000010010100001010000110101010001000100010000010001100001010010011010011000000010001001010111001100001100011000000000101011011101000000110000000100000000000110001011000010001010110000000000000000101100110101000000001011110010000000010111001110000000110001011100001000100010000110000000010100000110101001110100101001101000000100011100001100110000001001000000111101100001110010000000001101010001000011000001000000010000000000000000001001101100000000001001000001001100100111111111100000000000000000111011101000000001100100000011011111110001111011010000110010110100000001000111000000000000000001100000001001101000000111100000001010010001111100011001000000000000000010001101011000001001010000100001000000000000000011011100000011011110000000001000010001010001100000000000001001010101100000001000111010001010100000000110110000010101001100111001000011001000101000011010000011100111000010101100101000000100000010000000010001100011010100101011011101101110000010000001100001100000100000000011010000100010111001000000000011111100000101001100000010101011000100001110010100000101000010100000100000101000100100011000000011000010001101101000001010100000000000101000000000111010001001000000000000001011110100111111001000000111000110001000000000000111010110000100100010011101001100000100000101011000000010000100010000011011000010011010010001100000000000001000111110110010011100000111100010010111110001111110000100000100000011000000000000001111100001000000000100001000010000101100001101000000010000111100000001000110000000100000000000111001001001001000001111100000110000000111100101000000000000001010011001111000010010111101001011001011001100101111001011000111110010110001110001101111100110001011110000100000000100100101111011011000110000000000000011000000010110111001101000001000000000010110000000011100111001000000000100110101101000110010110000001000101000001000010110010001010111111110011101100000001101010111100010000011001000101011010000000011011100000000001011100010101011000000000011000000000001000000000010101100100000011100010000000001000110101011001010000010000000000001101000111000011000001000000000001010110010110101000000101001101110101111010001000100011101000010010000000000011100110010000001011100000000100001010011111100000010110000000001000100001001100100000000001010000110001110100010101101010001000110101000000000000111100101000000000010100001111011001000000001110000100000100100111110100000010100011111101001101110101000011001001001000000011000000000000101011000000100001001010101110010101111011000010111110101010001111110011001110101100001000010011011110101100001010001000001000100100000000000011001101110000100000010000100000010100000000001000110000000000000001001011000000000001000000001111000101110010011010010000001111001000100101001110000101110011110000100100111000001100000000111100001000010001100001010000011100100111110100001110100100000010010000000011001001000101101100011101001000100110000000001001001010000100111000001010101100000010000011111010000000010000101111101110000101000100010110111111001000011010111100100101010010101000000010000000000001001000001100100011000001000111000000000001010000110100000000110011011100001111010110000000001000001111011100101000000001000101100010000011110000101101110011101111100101001001000001000100010001010111000000000000100000010001000011110111100110000010111000000000011100000000101010000000100111011101001110011100010010001101111110000001100110000100001000000010101000010010001110010001001000100010001000100001000101110111101000010000001000010110010000010001011001000011000111111010111100000011001001000110010100001010000000001001001000010001000000001010100100110100110001000000010100000001000000000111000110111100100100000010000000001000111111011111111111111111111111111111111111111100101110001001110110001010011110110001010110000011110100001000011101111110010111000110000000100110001101101001001011100111111011100110101101010101110111111101111100010100101011110011110001010111011100010000001111110010111110111100111110000111111111110000000000011000000100101000111000
