# Supplementary material for: An enormous potential for niche construction through bacterial cross-feeding in a homogeneous environment
Source: PLoS Comput Biol. 2018 Jul 24;14(7):e1006340. doi: 10.1371/journal.pcbi.1006340 (PMC6080805; doi:10.1371/journal.pcbi.1006340)
Supplement: S1 Dataset — The folder contains 500 files, each corresponding to a random network obtained sampling (Methods, section Pan-metabolic and random networks) from the pan-metabolic network. Each network is represented with a sequence of zeros and ones where one and zero indicates presence or absence of the reaction in the random network respectively. (ZIP) [file pcbi.1006340.s007.zip › 2583/network_2061094_4_5000]

0000000010000000000100000000000000110000000000100100001000001101010011000000010001000000100010100011100000000110010010110000100000110100111110100000010110111100100100000001010101001100111001011100000010010001111100000001001101111000100011110001000001000001010010000000101100101001001000010001101101000000000000000000000000010011000001101001001000010101010111101101000100000000111001000000000000000000001110101010000000000000000000000000001001101011010100010100100001100010101110010000000000100000000001000001000100110001000110110011100000000001101100111100100010000000100101000101000000001000000100100000001100101100100001110100000101010011011001010101011100111011100001000001000000001000110100100000100111111010101100000000101010110000110101010101010100100000100000100110000000000111111001000010100111001000010011110011111100000000000001000100111111011110100010100010010010011000100001000000000000111101111100100001000000000000010000100111010010100100001001110110110011000100001010000010011001111000110110000000000000001000000000111101110110011110100000000101000000000110010001110001000000010001110000011000001000000111101010010000100101110100010000000001001111000001000000100001000000010011111001101101100100000010000001100111111000111100000000111001001000100001100011100001101010101111010000111100000011100011100100000101001110101011110000110100001011000000010100010000000010000100100000000010100100100000000000011011001110001000001001100000001110010000010000000111011011110010000000000001010111000100010110001001001100011110010010000000010110011000011111101000111100000010000100001001100010000000000110000010011000111110010000000000010100100100000010000000000010000000110101010101001100000001010101010111001001110011110100010000010000011011100111010111001000011100100011000001000101001010000000000010001001101001011110000001000010000001001010000010000100000000000000000011010001010100000110010000001011100001000100000000010010000110100000111000000000001111011011100010111010100000100010000000000110010110101001100001001101101100111000001000111111010100010000000001101111001111100001001000000110100110000000001011011010000001100010111000001001100000010111100001011101100010001000101100111001100111011001100000000001111101000011000011001010011001000000000101110000001011011110110000100000000000000001101000110010000000010010100010011000000100111000000000000010010110100011000010000000010000000000101001101111110101010001010110000100010011100001000001110111001000000010000010010100110000000001101010100010101000000010000101100001100100101100111000000000000101110100000010000000000000110000110011001010101001000011001101100000001100110000001001011110010111100111000100111011000110010000000000111100111011110010000111000001000000000000100100001111001011101010011110010100000000010101100000000000000011100001011100001110011001111010111001001101001101110101000011000010000000000000000011000000000111011010000011100101011000010000000010110110000011110000010011101100100000001101011110110010000001011011000101100000000100000000101010000110100101110001010001000000000000000001010011011000000100001100110010010011101011000000000001010001000010001001100000000000111011000010000010101010011001000100001111001000000001001100010010000110100000101000010010000010001100001010001101101001000000010001001010000000101001110110000010001001111011101100100110000000000001100000110100011100010101110100011000000000000010000010101000000000000110010000010010101001101010010100111110001001000100010000110001000000100010110100001100001101011100100010100010010011100010000101111001101110101100000100010100000001010010001111111000011111000000000000001100110011101011100000000100001011001100101100011101101100000100100000000010001001000000001000101000011010001110000001110000000110011110100000001001000000000000000000010110010001000100000010101000000001001001001110100001101100000000000000001011101011000000001110000110000000000000000000010011110000010000000000100111001011001010000000000000000001001110001101000000011111010000010100000000100110000000000011100110001101011000000001010010010000010001110000111000000101000011100100010000000001000110010100000100011010011011111000100000011000011110000100000000111111000001011101000000000000111011100000000000000000011000011000000101110111110000101000000000000100001011010100100101100001111000010001100110001001010100000000000001010001000001011110001000000000000001011110100101011000000001100000010000001100100000111010010000100010010011001000010000010000001011000010100010000110011011001000010111111000000010100000000000000111010111110000100101010100010111011101011101010100111001001001011000000000000001011100001010010000110100001010000000101001010110100010000101100000101000100000000000000000011101000001001000100110110100000110110000000100001000100000000001011011001101000010000110110000010001011101010011101001000000111101000010000010000100100100110000110100110000100000000100111111000011100010000000010000010000000010110111001001001010000100000010001100000011100011010001000000000010011001000100000110100011000110100001000011110000000011101110110100010100000001001100101001000000101000000001111101000100011111100000000010011101001101101000000010001000000010001000000000010100110000000010100000100000101111101101011001010000010000100000001100000001000011000101000000000010011000110110101000000100001001100001111010001000000011011110010010000100000011111110000000010000100001010010001010010111011000010010000100001000100000001100100000000001000100110010110000110101111011101000110101100000000001111101111000000000000101000111111011000010011110000110110010100101110000000110000111010101000101111010010101000001001000001011010100000000100011100000100000001000001101110101111011000000111101001101001010111010011100000011001000011011000100101101101010001001011100001110000000000001100100111010001100101000110000011100010000011001110101000000001010001011110000000001001100010000100010001010010011101110111111001001100000000100000100001101100000100100111101101000000000111100001001111000100000010001001101110110110100001000100100010101010000000111111000000101101000001001100000100000000000000001101010001110110000000000110100000010000010101010000000010011011111111111000001000000010101011010000011011011011101110101100011101000000010001101000000101100001101100001000001111111110000000011000111011110000000110010011100001011001100000000101000000111111101110000000001000100100010110010010000110111110001100111100011001001000001101100010000010101010000000000000000010001110011100111100110100001111000000000010100000001100110010000011011011101101010001110000000010100010111101000101110000100101011000010001100010000011110010011010010000110001000100001000101110000100001010100001000010100010010111011000100000010011001011110111101100011001110010110110100001010000000000001101100010001000000011110101110110100000010011000110000000000000100000110100100101100111100000000100000010000111111111111111111111111111111111111111111111100110111011010111011111100101100111100011110110111100100001100000101110111010111010111010000110001111101010001100111011001001100000100100101011001110111101101011000110111101011100011000011110010111010000000011111110000011111011010000100101011011111110000000100011000000111101010011100
