# Supplementary material for: An enormous potential for niche construction through bacterial cross-feeding in a homogeneous environment
Source: PLoS Comput Biol. 2018 Jul 24;14(7):e1006340. doi: 10.1371/journal.pcbi.1006340 (PMC6080805; doi:10.1371/journal.pcbi.1006340)
Supplement: S1 Dataset — The folder contains 500 files, each corresponding to a random network obtained sampling (Methods, section Pan-metabolic and random networks) from the pan-metabolic network. Each network is represented with a sequence of zeros and ones where one and zero indicates presence or absence of the reaction in the random network respectively. (ZIP) [file pcbi.1006340.s007.zip › 2583/network_2061094_4_25000]

0010000010000000000100010010100000110101000000000100001000011000111011100000000000000000100001001000110001000111011100110000000001100000110010100100101010101001100100001001010101001111111101011101000011010011111111001010001010110000100111010011000001100001001010000001101110000001001100110011000000000010000000000000000000010001110000011000001000111100111111101101001010010011001000000000000101100000001101000010000000000000000001000000001010111110110011010100110000110110111111010110000000000001101101000100000100000000000000110011100000101000100000010100100000000100111101001110000000001100101001010101000100010100101001101110000001010001001001011101001010001111100001000011000000001100100110100000100000010000100101011000101011111110110111000010010000000000100100000000001000000110111011000000100100111000010000010111110100100001001001000001101001001100100000100101110111011000101000000000100000110111111000100011000000000000000010000100011010100000000011100110110010000001100100000111001011111100100001000100000000010000100000111011111110011110000000000000001011000000010000000101000000010001010000000000111000000000100111011000110100000110110110000000001101000001001100100000100000111111100000101001110001000011000000101011010000011100000000000001001111100000000101100010101011011110000010110100010001111010100100000101000111011001010000010000001011000000010100010010001110000101100000000000000000100000000010011001001111010101001011110100001110010000001010100100011011010110100000000001010100000010110110001000001100001110010011000010000110010100010100011010101100000010010100000101100011000000000110000110000000010010110110000000010100010000000010000000000010000001110011110101101000000001110101110100101001110010011101010000111000011110100111000010000000000100100010000001001110001000000000000011000001101001111110000011010000000000001001001000000100000001011011000010010000100100010010000001001111000011000100000000100000000110000000011000010000011010110011100010011110100000000010000000000110010011111101110000001101000110011100001100111101110100010000000001001110101101100001001010010110100010000000001010001010100010101000111010001000100000010010001000111001011001001001001100000001000111101001100000000011101111100001011001001010110000000010100001000011011110010111110000000010001000010000000000010010000010010000110100111000001101010000001001001011001011101000000000000000010000000000000000100110010011100000100000110100100110100101000000010101001000010010001000010010110011000000101011110010010000000000001101110101100100100000010100001000010100100110000110000000000010111010010011111010101000000010001101010000001101101100000000011110010100010100000100110011101111010000000001010001101110111100100111000000000000000001100100011011001111001010010111010100000000000000100000000000000000100010010100001100111101100010111001001000001101101001110110010111000000000000000011100000000001110011011111000101101001101000000000100110011011110000110010100100000000000000011111101110000001001011000101100000000100000000000011000110101000011000011001000000000000000001011101011000010100000100111110010000111011001111000000010101001000101001101000000001011010000010000000001000110000001001000101100000000011000100100010000111100110001010111010000010001000001000010010101001000111110001000000100010001000110110000001001000110001001100000010000011100001100000110000011000001011100101011000000000000001100111101000000001010111000000010010010001111000111000100100000001000100000001110001000000100010001101001110110001001110100010001011111011000010000100110110100111101100000100010100000000001001011111101000000111000000000000000000111000000011100000000101001101011110100100011100110100000101100000000011011000000000000100101000010011011110011011011010000110010110000100001000100000000001000010101110011011001001110011101000000001010000101011110011001000000000000000010001101111000000000010000000001000000000000000011011110000000011110000100111000010000010111100000000010001001110101011000000011100010000010100000010110100000000001010100111001100100000100001010011000000010101101100111001100001000000100100000000000010001000111001000001010010101111110000110000011000011110000000000001110000101110001011001000000000011111100000000000000110011100011000000001110011101000011000010100010100011111000000100101100001001000000001101110000000000110000100000011010000000000011100001000000000001001001010111001010001001001110000100000110110100100011011001000100010110011101000010000110000101011000000011010110101001000001000010111011010001010000000000001000111001101000001110001001100010011110111111011111100101100101000011000000000000101110100001000010000100101000000000101100001111100000010001111100000100000100000000010000000000111001001001001100111100100001110100000101100000100100000000001001011000011000010011000010100010001001101100001100001010001111111010010000010001101111100110000100110000100010000100100100010001101100110000000110000010000000010110111010001001001000100000010110000000010110110100100000000100110110100100110100010100011000100100001100010110010000011101111110101011100000001001100101000000000010000000100000000000100000101100000000010010001000110111000000010010000000010001100000000011000000100000001100000000000001111100101001000010000010000000000001100000101000011000001000100100001110010000011100000000000001101111110111000011000101011010000010010000100000000110110010000001011101000000100001010011111111000010111000100001000100000000000110000001101010100110000101000010110001001101000011100100000000000010111100000000000010011101100011001011000001110000110110010001011111001000110100011001101001101100100000011001001001000000111010000000000100011100010100000101000001101111111101011100000111101001100010111110111011000101001001000001101000110101101100010001000001100000100000000000010101001101010101100001001110000000100001000001000000110000011001000000001010000000001000101011011110100111010000010011010101111001000001001000110000101110100000000100000101001100100100000111100001000010011100000010001011101110011010000001000100100000110000000000001001000000001101100001011101000110010000000001001011010000010010000000010111000000010000000110001000000010001001101100011000101000110000100110011000001000011101100100101110111001000000010011111000000101100011000100011000001101001100000000000010111010010000000101011011100011111010010000000100000000111011100110000000001000001001010010001110000011111100011101111101100000101000111111100010000010011010000000000000000010001000011010000000110000011011000000000011100000011011101010000101011011101101010001010010010111111011001011001111100000100001010000010001100000000011010010011011010100110000000100000001101010111101000010100001000010110000011110111001010000011000111001110110101100110001101000100000100001010000000001111110100010001000010011010000110000100000011110000010100000010010100001100000111011000011110000010000000010000111111111111111111111111111111111111111111110100111110101110111100111011111010110001000000101111110100001100011011110001010100110101010000010011001111110110100000001001001111100110101011010111110110011111111111111111001100010110111111011110011110110000001111110001011100111011011000111110011110010000000100010000000111111110111100
