# Supplementary material for: An enormous potential for niche construction through bacterial cross-feeding in a homogeneous environment
Source: PLoS Comput Biol. 2018 Jul 24;14(7):e1006340. doi: 10.1371/journal.pcbi.1006340 (PMC6080805; doi:10.1371/journal.pcbi.1006340)
Supplement: S1 Dataset — The folder contains 500 files, each corresponding to a random network obtained sampling (Methods, section Pan-metabolic and random networks) from the pan-metabolic network. Each network is represented with a sequence of zeros and ones where one and zero indicates presence or absence of the reaction in the random network respectively. (ZIP) [file pcbi.1006340.s007.zip › 2583/network_2061094_4_20000]

0010000000010000000000001100000000010001000000100100000000011001001011100000000000000000100011001010010000000110111001110000000001110101100110100100110010101101100000000001010101011110111011010001000010110011111111001011100010011000001110110101100000000001000010000001101100100000001000110011101101000010000000010000000000010011110010011001001011000011010111000001001110000001111001000000000100000001000100101010000000000000000000000000001010010011100101110111000010100011101010111000000000100001111101000101000100101001000100100000100000101001101100100100110100000100001101000011000000000100100000110010110100101000101001111110000101011011110001111000011110001011100001000011000000100110110100110010000111110011000101000000100011111011010111000110010100100000100100100000000000100110111110000010000011111000010010110011110100000000000001000101111111111010100110100001110111111010101001001000100000100001101000100011000000000000000010000010010100101100000011100010101010000111000110000000001110101101100110000000000000001000000010111001111110011100100000000001011011000110010001000111000000010000000000000000010000100110000001011000010100011111110000000001000101000001000100100000101000111011001000101100110101000001000000001011100000100100000010010001011010100001000111011010100011011111010000011000010101110111100000000000000111011001010000110100011101000001010100000010001010000100000000010010110000100000000010011110000100111001001001100100001001000000001010000110011100110110001000000001010100010010110110000100000100001010000011010010010110010100011101101010111010000000000100001110000000000000000110010010000000101100110010000000010100010000001010000000000000010001010100000100100000000001010100000110001001100011010101010100101000011011000011111110000000001111100011000000000001000100000000010011000001101001011110000010010010000001001001000110000000000001000011000011001001110010110111000001001001100000000100000000010000110010100000110000010000001011010001000011100101000000000010000000000110000001101101110001001111101110100000111100100111010100010000000001100110011110100001001000000110000110000000001010000000100010000010101010001100101000010011000001111011011001001001010000110001000111111101000000000001011101001011111000001011111000010010011101110001001011010001110000100010000000010100111000110010000000000010010000110000001101011100001001000000000100100011000010000001010000000000111001011110000111101101010011010010110110100100000000110111001000000000001000000110010011000010101010110011011010000010000100010001100100101100011100000000001001100110111001000000000000010010100011001010001101000011001111000110001100111100001001111100000111110111000100011010101101010000100001111011001111111010100000100101001000010000000100000101000101101001101110010000000000000101000000100001000001000010000000001010111001000010100001001101100101011000100010011010000000000000000010000000000100110011000110010101000000110000000010010110110011111000110011001100100000000100000110111010000011000011010101100000011000000000100010001110001100110011001001100000000000000001011110011000000100000100101111111001011111100100000000100101000010101001100000000001100111000010000000100111100001001000001111000000000000011000011010000110001110001000000010000011001100001110010110111000001011110000000000111111101011100100000000000101011011101000000010000001000000000000010101011010110111100110011000000000000100100100101000000001011111010000000010011001011000110010111110010000000100000001110001000000110010000000011100001101011001100010000010011001100010000101011010100110111000001100010100100001111000001000101000000011000010000000001001101000001111100000000100001111011000101101011100011100001000000000010001000001000000000000100000011000011110010011010010000110000110010000001001001000000000000000100100101001001101100010100000000001011100001100010011101100000000000000001011101101000000000110100000000000000000000100010001110100001000100000000111001011001010100000000000010001001110101001000001001100000000010100000000110110000010101001100101001101011000100101000010000000001101111001011100101101000001100000000000000001000010011101100000001000001101110100110000010000011110000000000001111100101111011110000000000001010011100000001000000011010101001000000010111101111000111000010100010000010111000100100001000001011000001001001111001000011100000000000001100101001001111011001000000000001001110010100011111000001001110001011001101000000100010010001000000110100011001001111000110000111011010000000110000000001000000000011011111000000100100000000001000111011100010010010101110100010011011110101001001101000101100001010000000000000001011001001000000000110101001000000101001000001110100000000000100000001000100000000000000000000100000000001000000111110100000000000000000100101000100000000001010011001000000010011101001000010000011001010110110001001101111111100110001100000101001101110000001110110100100000000100001010101110000110000000100000011000000010110111000001000011000100000010001101000011100111010101000000100001011101000010100101100011000001101001100010010000001010100101100011011100000000101010111001010000010001000001100100000000010101100000000001011101010111111000000010011000000000001110000000011100100000000011100010000000000101110101011000010000000000100000001001001111000111000100000110000011111100011110101000000101001001101111101010011000101101000110000010001100000010111110010000011000101000110000000010100111111000000000000110001000000001000100100000000001010000001011101100101101111011101000111101100000000000111111101000000001000100001000111001001010001100000101110100101011111101000100110110101101001101101001000101000001000000000011000000000000100011100000100001001010101100010011111011000010111100101100110111111111101000000011000000011011011111111001101000000001001100101110000000000011101101111000100000000010110000110000010000000001010010000001001010000111010000000001001101010010010000111010011000001110100111001000000101001110000100110111110000100101101100001000000000001100001000110011000001010000101101000011110100011110000101000110010000000111111001000100101000011111101000110111000000000010110010000000010000000010110000000010000000111001000000010010000111100011001101100000011110010110000011000010011100110000000101001000000010010001000001001100001100000010000000001011010000000001011011100110000000111010011000001011001010000000101000000111111101011000000001000100101000010001110000110101100001001111100110000000000111101110010000001101000000000000100000010001100001010111000111100001111000000000010100000011111000010100111110011100110100011000000001111000101100010000111110000100100011000010101100000000001010010011001010100010000000100001001000100000000001010000001000010110010011111111001100000011010001101000110100000110001000011110010100001010000000001000111000000001000000011000010100000100100000010000100100000011000100000100100111111101111110000010000000000000111111111111111111111111111111111111111111111001010111111010010111111100011011100010001101111011101000001000011101110100010101010110011000011111110111000110000110101000000111101110100101000101111111011111110000010110101101110111100001011111111101110000011111111001111100111001001001111110011010100000000100000000000001111110110000
