# Supplementary material for: An enormous potential for niche construction through bacterial cross-feeding in a homogeneous environment
Source: PLoS Comput Biol. 2018 Jul 24;14(7):e1006340. doi: 10.1371/journal.pcbi.1006340 (PMC6080805; doi:10.1371/journal.pcbi.1006340)
Supplement: S1 Dataset — The folder contains 500 files, each corresponding to a random network obtained sampling (Methods, section Pan-metabolic and random networks) from the pan-metabolic network. Each network is represented with a sequence of zeros and ones where one and zero indicates presence or absence of the reaction in the random network respectively. (ZIP) [file pcbi.1006340.s007.zip › 2583/network_2061094_4_15000]

0010000000000000000100001000100000000100000000000010001000001010011101100000010000000000100011100001100001000110110011110000100000010101110110100000010100011101100000010000000110001111111111011001000011110011111111000011111101111000100111011101100000100000010010000001100111101011000000000011100101000000000000000000000000000001100011111000001010110000101111000001001110010001011000000000000000000100001101101000000000000000000001000000000011001100100110110111010000111110111010101010000000000001101000000000000000000000000010011010100000101001101000000100100000000100000001001111000000001010100110000001111000111000001001010010000001000010110001111100011010111010100000000011000000101100110100100000000101011011100101010000001011110111110011001110110100100000000000010010001000100110111110010000000111011000010001100111111100100000000001000101111011111010100010010011000010010000001000000000100000111101111110000001000000000000010000100010011000001100001011100101101011000001001000000101111100100000110100001000000000011000110000011101110010001100100000000001011010000000010001100011000000010001110000011000001000010101000111110000110011100011010100001000001101010000001000000001101000011101101000101000100001000000000000100011111000111000000000111000011110100001101101010110111010000110000000101100110110100101000000000010001100001001000000100100011011000000010000000000011000000100100000000010100000100000000000011000010111001001001011100000001110000000001010100111010110110010001000000001000110010010010110001000000101011010010000010010000110011100001110001000010110000010010000000001100000000000000010000010010000001110010110000000010100100000001010000000000000000000110100000001111100000001001100111101101001000010111000000100101000011010100010111100001000001111100010100001011000010110000000010011001001101001011100000001000000000000001011001110000100001001011111000010011011010000100011000000001100100000000100000000110010000010000000111000010000010010011011100010001100000000000010000000000110000111110101110001001111100000111100101101111110010100010000000001101110110111100001000010010100100010000000000001000010000011100010110010000001101000010111000000110111011011000001011100100101100101101101100000000001001101101010111110001110010000000010100100010000011010011111110011000010000000010011010000010010000010000010110111111000001111010000001001000001010110001011000000000001010000000000001011010111011101101000000011100100110011100001000000000101001000010010001010010000110010000011001001100110010010000100001100110100100100101000000000000000000000000110110101000000000000111000100000101011101000000011001000110110001101111100001001011110010010100110000100000011000111000000000001001101111111111110100111000100000000010001000100011111001111100001000110010100000000010101010000100001000011100011001000000011101100111000001000000101001101011101000000000000100000000000000011100000000010110000001110100000110000110000000011000111111010011000110011100100100000001000011111100110000001011011010100100000011000000000110000000101100101000010000000000000000000000001010100010000010100001000101001100011001111000001000001010101001010010001100001000001110011000010000000101010100000001011000111000000000011011000000010000111001100101010001010000011001000000110000111101000001010010001001010010110101001110110010001000011010011011000000000000001100000000000110101011110110100010000010000000000000001100101001000000000011111010000010010010001000000001100010001010000000100110000110001000000000010001101011101111101011111100010001010000011100000100000110111101111011100000110010100000000011000001011111100001010000000000000000000100011001001100000000100001001000100101001111110111100000001100000000110010100000000000000100000010011100100010111110010000110011100010000001001011000000001000000110100010111011001110001001100000001010101101000010011101100000000000000011011101110000000000010100100001000000000000100001001100100010010010000100111000110000010101000000000010001001110101001000001110110010001010000000000110110000010000010100010001101111000000101000110010000000101111100011001001000000010100000000000000001000110101101000001010011011101101000010000000000001100000100000000101010100110011111001000000001011111100000000001100111000101010000100011101010111000111000010000000100000001011100100001100001011000011001001110000001010110000100100011010000001110110101001000000000001001001110111101000001000001100001110001101110100100110011011000000010010001100000001000000000111011010010011100010011001001011000011001010000001000100000000001000101010110110000110100010000010110010110101101001001011100100001011000000000000001111000001010010000000100001010000000101000010100000000000101100000101000110000100010000000001100001001000001000111111100001110000001101100000100100000000001001011000111000011001011110101010001001101100101000001011101111101000110000100001001000101110000111100110100000000100100111100111101100110000000100000011000000000110111010101001010000100000000101101000011100110111001000000000100101100000100110100000101000000001001000011111010001011111111110111110100000010001010110000000000010001000101000011000000011001100000000010011100001001101000000010001000000010001110000000011000110100000001100000001000001101100101011001010000010100100000001001001001000110000100001111000000011110000110000000000100001101100101111110011000000111111110000010000100000011000010010000000011001000000110011010010111011000010101000100001000000001000100110000001111010100001011111100101110111000100000111001100000000000011111011000000001010001101001100101010010111100000101010101000010100000000010000001010101001111111100010111001000001000001001010000000000101011000010100000101010011010111011111010000010111101101100100111110011001010100001000010010111011100101100101000001000011110101100000000000001001000110010101100110010110000100100010000011000100110000001000000001001100000000000001101011110100101101010010010011110111111000000001101001110000110011010110000000101101000001100100000011100000000110011100000000001100000100101110000001010100101010111010000000110101001000100100011011011000000010010000000001000011010001110000000000010010100000000000010111001000000000011100101100010001101000010000111000010001010011001111100000101010111100000000010011101000000001100001101100001000001111001100000001001001001001100000000100011010100001111011110000000101000001111001101010000000001000001101010100001110000001111110001100111101111000001000111000000010001011011000000000000000000010000000001010111100111110001111000000000010100000011111111110100110011011101111000001000010010101001101100011001010110000100101010000000001000000000011110010001001010000000000000101001100000100010101001010100001000010110010011111111001001000010001001011100110101000110001110000110100100001010000000000101000100010001000010010010010100100000010011000000110100000010000000001101100001010100011100000010010000010000111111111111111111111111111111111111111111111110111111101101101100101011011101111011001001110111111100001000010011111011010111010001000000011110111101011101010101011000011111101111001001111111111011011011010010110000111111011110110101010111011101000000001111110101010111001000000110011111001111110000000000010000000001111010111000
