# Supplementary material for: An enormous potential for niche construction through bacterial cross-feeding in a homogeneous environment
Source: PLoS Comput Biol. 2018 Jul 24;14(7):e1006340. doi: 10.1371/journal.pcbi.1006340 (PMC6080805; doi:10.1371/journal.pcbi.1006340)
Supplement: S1 Dataset — The folder contains 500 files, each corresponding to a random network obtained sampling (Methods, section Pan-metabolic and random networks) from the pan-metabolic network. Each network is represented with a sequence of zeros and ones where one and zero indicates presence or absence of the reaction in the random network respectively. (ZIP) [file pcbi.1006340.s007.zip › 2583/network_2061094_4_10000]

0010000000010000000000000010000000100101010000100001001000011110011111000000010000000000000011101000010001000111011011110000100000100101000111100100011010101101000100011001010011011001111011000100000001110010111101001000010100101000101111110101100001100000001010100000001101100011101100110000100001000000000000000000000000000011110010100000000001101101101111010001001010010010111001000000000100000101000110101000000000000000000001000000000011101111101011110101110000100011101101011010000000000001101001000101000000001001000000010001100000100001101100100101100010000000101101000000000000001110100110000110011100110100101000101110000101010010110001010000001110101110100001000011000000001110000100111001100111010010000100011000101000100011110111010010110100000000100000000000000000100110111111010110100011111000000000110010010100100001000001000001111011100010000110001000110110010010001001001000000000110111101100100001000000000000010000100010010110101000001011100100111010000101100110000000011010101000110010101100000000011000000010110111111010001110000000000100001000001110010001100011100000010000010000000000001000010001011111010000000110111001110110001001000101010001001100100000100000011011011001111100110101000010000001001011000000111100000010111000011110100010000011010001101111111000000010001100010101000111100101000100001100101001100000110100011011000001010100000010010110000101101000000010100000100000000010011101011111000101000001110100001000000000001001100111011111100010000000000011010110010110110110001100000001011000000001010010010010010000001110100010111110000010000100001111100010000000000010010010001000001010010000000000010100110000000000000000000010010000110111100100011100000000110100100110101001110010011001000000000000011010100111011111000010011110100010100001000111010010000000000010000001101001111100000010010010000001001000011010000000000001010110000010001010110100110111010001001111000011000100000000000010110010000000111000000000000110011000100001100110100000100010000000000110000101001001100001001111001010001100011101101000100100010000000001100111101110110000001110010100100000000000001011011010100011000010001000010001100000010111100000010001100000001001111000001001000101101101100000000010001100100000111100001111011001010010000100110000001111011010110001000000000000010001100000010010000000000010010100010100001001110010001001000010011000101010000010000000010000000000011011101111100101010000110011010101110111100000000000100001011000010010001000010100110000000001000011100001010010000110001101010000100100100100110000001000011000000010100110000000000011111000100010111010001001000010001011000010001101111100001000011100110010110110000100000011001111000000000001111001001010010000100001001111001000000001000000010011100111000010111010010100000000010101110000100001000010100001001100000111010000010010111001001100100101100000000101001110000000000000000011000000000011000001001010100000001001010000000001111000010010001000000001100100000000001001011110100000000001011001000101100000011000000000101010000011000100111011011001000000000000000001000000011000000000000100010101010101111101000001000001110101001100101011101000000001110000000010000000100011101001000011010111001000000001000100011010000100001110100000111010000011001100000010000011000011001101010001001010110010001001110011000010000011000011101100000010000001000000000000110000011100111000010000001000000000000010100011000000000000010111010000010010011001110010010010111011110000000100110001110001000000100000110000011110000011000110000010101010010001100000000100001000101111111000000110000000100010000001011110100100011110000010000000001001110001000011100000000001000100011100101001011111111100000100000000000101001100000000001000101000011011010111011001110000000110010110000100001001010000000000000010011110111110000001110001110100000001000011100100100011001100000000000000011010100111000001000110100000000000000010000000001001110000010011010000100101001111001010011100000000000001001110001000000001010111010001010100000000110110000000100011100001001100010001100100010110010000011100100000101001101100000000100100010000000011000010010101000101001000111000100100110000011100001100000100000001110110101111011111001000000001111001101000100000000111010001010000100111100011110000101000000000000000011011010100000101100001101000001001000100001001000110000000100100110001001000010001001000000000001001100010100110110001001001100000011001110010100000110010111000000100100001001001111100010000011011011000110110000101010011011000010101110010001111100000000001000101010011010010110101011100010111101101011111111101011100101001011000000000000101110000001000000000000001000010000000001001001110000010001101100000101000110000100010000000001001001001001001100011101100000110000001000100101100100000000000010001001111000010001111111000001001001001111111000001000000111100110010000110001100001001110001001100100100010000110100010001010001100010000000110000011000000010110111000001000000000100000000111100000010110111100101000000100010010000100000000000100001000111001000000011100000000011101101000011111100000010000100111101010000111101000000011010000100010011100000000010010101011101001000000000001000000000001110000000011101110100000001100010000000001100101101011001010000010100100000000101001101000100000000001101000001011010101111001000000101001001110111111000000000101011111010000010001000000011010010000000001010001001000000010010110111011000010011000110001000000000001000110000000101010000011010101000001111111111000000111000100000000000011001011000000001010111001000100111011011010110000111010101101010101101000110110110111101001011100101010010000000000000001101000100000000100010100000100001100000111011110010111010000010111111001110100101111010001000100111000010011001011111101101100010001000011000101110000000000011100101111000101000011010110000100100010000010000100010000000001001000101100000000000001001011010110111011010011000001010110111001000101101000100000101000100110000100100111100100100100000011100001001110000000001000001010001100011010100001100100100010110010000000101101001000001101001001111100000110011000000001010100010001110110000001010110100000010000000111010000000000000011111100011000100100100010110101010001101000010101101110001001111101000000000011101000001001010011100100010000000011011110000001000010101110100000000110011011100011011001100000000100000000111001100110000000001000100100010100011110000111101100001100111100101001101000011011100010001000001000000000000100000000000010011100100100010111001110000000000011100000001010101110000101110011101011110001010000000100100100101010000111010000100100001000010101100010010001110000010000000100010001000101001100101010110001001010100001000010000010011100101011110010000001111101000111101000101001100000110110100001000000000001011101100010001000000010110001100100100010010101000100000000010010000000111000011111001101101000010110000000000111111111111111111111111111111111111111111111100011111001001011100001101100010001011011100111011111100010100001001111111010111100000010000101011111111000011011100000000100101001101011110100111111010000000110101111100001010100010101011011111011001000000011111110100011111011111100110101100011111110000000000011000000110111110110110
