# Supplementary material for: An enormous potential for niche construction through bacterial cross-feeding in a homogeneous environment
Source: PLoS Comput Biol. 2018 Jul 24;14(7):e1006340. doi: 10.1371/journal.pcbi.1006340 (PMC6080805; doi:10.1371/journal.pcbi.1006340)
Supplement: S1 Dataset — The folder contains 500 files, each corresponding to a random network obtained sampling (Methods, section Pan-metabolic and random networks) from the pan-metabolic network. Each network is represented with a sequence of zeros and ones where one and zero indicates presence or absence of the reaction in the random network respectively. (ZIP) [file pcbi.1006340.s007.zip › 2583/network_2061094_3_5000]

0010000010000000000000001100000000010001010000100111000000001011111111000000000001000000000010100001100001000110011110110000100000101100110011100100001010101101100000000001010100111010101011001000000001110001111110001011011101011000000010011111100000100000011010100000001100000001000000100000101101000000000000000000000000000001010011111001000010000100101110111001001110010111101000000000000000000101000110101000000000000000000001000000001011111110101111010110110011110111111001101100000000000000111011000101000100111001000000011001100000100001100000110100110000000100110001001001000000000010001110010111100100100000101000011100000001000010110001110101011110101011100000000001000000100000110100111101100100011010101100011000101001101010010101010111110100100000100100110011001000000111111111010000000011110000010011110111111100100001000001000001011000011110100110101111100111110010101001000000100000010101101100000001000000000000000000000011011100000100001010110111110011100000101000000011101111101001110101101000000000001000111010011111010010011110100000000001011000000100000000000000000000000000110000000000100000110100110101001000100100110000110110000001001110010000000100000001100000111001000001111001110101000000000001001111011000000000000010011001001100000001101111011000111010011011000010101100100011010101000101000111000100101000110000010100011101000001010100010000001110000001100000010010100100000000000010010110001101001100000010000000001101010000011011100110011110010100101000000000010100000000110100001100000100011000000011010000010110000100011100100010000100000010010100001101100001000000000110001110000000111010010000000000010100010100001010000000000010000000010010010101011000000000101101111110101001010010010101010100000000011111100101000110000000011100100010100001001101010000000000000000001001101001111110000000010010000000001001000010000100001001011010000010011011110000010011010000000100100011000100000000010000010100000000011000010000011100111011100011110001100000100000000000000000000000001010110001001101101010011100011001101111100000010000000001001111101111110001001100010110000000000000001000001000100001001010101010001001101000010011100000000101001000000000010000000101100111101101000000000010101110100000001000000111111001010010101100010011001011010010110000000010001000000011010000110000000000000010110000010100001100111010000000000010001101101011000000000000010000000000111010101100100011011001010001111000000011100101000001110010001000010000001000000010010000000011100011100010011000000000000101000001100100000100001100000000011001100010101100000000000011111010000001111010001000000011001011010000001100110100001001111110100110110101000100111010100110010000100000101001111111110010100001101011001000010000100000011110100100101011001010010100000000000101000000100001000001000010010100001111000001111010101001000101101000101000110011011011100000000000000010100000000111011010011100100100000000111000000011101110100011000000000011101100100000001000001111011110000011110001010101100000000100000000111010011011100101101010001001100000000000000001011110010000010100001100100101110010111111001110000000110101000110110001101000000000110100000010000010001111011000000110001111001000000010010100111010000111001010001010110010000010000000001000001101101000001100110001001000110000000000100000010011001110111001001100000100000000100001100000010001011100111101110011001000000000000111000100101000000001001111000000000010101001001000001100110100111001000100100000110001000010100000011001011111001101001010100000001011100011100100000000011110101110101100001110010000000110011001011101010100000000000010000000000000000011000011100000000101000111001101101100011110111100001000000000010000010100000000001100100000010010100011010111111000000110001100100000001000110000000001000000101110011101010001010000101100000001001001001111010001101100000000000000001010101111000001000110100100001000000010000100001011100100011010000000000011000111001010110100000000010001001110101110000001000111000000010100000010110100000010000010100001001101011001100100000010000000011101101101111100000001000011100100000000000011001110011100000101010000111010101100010000011000011110000100000001011100100111011101000000000000111111101000001000000110000000010000100111110110111000001000010000010000000111001000000111000000111000011001001111001000010100000000000001010001000100010011001000000000001001001010010011000001001001101001001001000010100000110011001000100100100011001000001100110000101011011000110000000110011001000000011111011000000011000000000001000010001111000011010001010100010010111111001111010100111000001001011000000000000100110001001010010000000100000000000101000000010100000010000110100000100000110000100010000000010011100000001001000111110100000110110000101000100000100000000001001011000110000010001101011001010001001001011111110001000101111100000110001110001101011001110000100110010000110000100100010010110000000010000000000000011000000000110111011101001010000100000000110001000010100010011100000000000101010001000110110100000111000111000001000011110010000010110110110111010100000010100110110100010000000100000101100101000000001101100000000001011100011101111010000000010000000010001110000000011001110100000011100000001000101010100101001000110000000100100000000101001111000011000100001011100011111000110011101000000001001001101001111100000000100001011110010010001100000001111000010000011011001001000110000010011111100000010100000110001000100000001100100000001111000100001110101000110101011011001000001001000000000001011011011000000000010011101110111101001011011110000111010111001000100001000110000011110101000011110111000001001000001000001111010100000000100011100010100000000000111001110111011010000010111100001011110011111110010000100100001000010011011110101100100000001001001110011100000000000011101001011000100000111001110000010000010000001001010111000001001000001001110000000001001100001000110100101010000000101110011011001001100101000110000100111000010000000100110101010000000000001100000001011001100001010001101001110011010100001000000101000011010000000101011001000100001101001101001000010010000000001010110010000010001000001010011100000000000010110001000000000000110001101011001100100100000100111010001100011000001100000100010001100000000000011010000000000100011101100011000000111001100000001010011111000000000000101000010100011110001010000000101000001111111101101000000001000100100000000010110000101111110011001111101111000100000001100110010000011011010000000000100000010001100001100111100111011010111000000000010100000000011100100100011111011101000110011110010001010110001111011001000110000100100001000000001000010010011110010011010000100000000000101001101001100010001001010100001000010110010010111111000100010001011110001100100101100101001010000010100100001010000000000000011000000001000000010110110100010100000000010000100100000011000100000101000010011001010101000000100100000000111111111111111111111111111111111111111111111111100111101101110101001111001011110101001010011011111100001000010011111101010101000111001000101111011111010101101011100100010110001100011001111001111111011111111100000100011010010000011101010111011101010000011111110000001101100100100111010111011100100000000100011000000100111100111010
