# Supplementary material for: An enormous potential for niche construction through bacterial cross-feeding in a homogeneous environment
Source: PLoS Comput Biol. 2018 Jul 24;14(7):e1006340. doi: 10.1371/journal.pcbi.1006340 (PMC6080805; doi:10.1371/journal.pcbi.1006340)
Supplement: S1 Dataset — The folder contains 500 files, each corresponding to a random network obtained sampling (Methods, section Pan-metabolic and random networks) from the pan-metabolic network. Each network is represented with a sequence of zeros and ones where one and zero indicates presence or absence of the reaction in the random network respectively. (ZIP) [file pcbi.1006340.s007.zip › 2583/network_2061094_3_25000]

0010000000100000000100011010100000100101010000000011000000001011011111000000000000000000100011001011100001000110011001010000100000111101011110100000001100111100000000001000010101000000111001001101000011110000111111001010011110011000001010100000100001000001011010100000000111101001101100110011100001000010000000000000000000010001110010010000000011110011001111011101000110010011011000000000000000000000000111001010000000000000000001000000000000110101100111110111110011101011111001110010000000100000000001000101000100110001000000110011100000001000100000111100100100000100110101001011000000000110101010001011011100011100100000111110000101000010110011111100001000011110100000000001000000101010110100110001000111110010101101010000000001110001010111000011010000100000100100000100001000100110111111000000000110110000010010000010111000100000001001000100011100011010100010010000110111011011100001000000100000000011111000000011000000000000000000000010011100000100000010110101110010100010101110000011110110110100100100100100000000000000010010011101010010001000000000000001000000000010000000100100100000000001100000010000011000100101010010000001000011101010010100000001000110000000001100000001001000111101011001111100100000000011000001100101110000110100000000001000000110100001000101001110110111111001000000101100110001000001100001000111001101111001100000010100001101000000010100010010011110000101001000010000010100100000000000011111000100000101001010110000001001000000010000100010010011100110100000000000010101000100010110000100001100011110010011000000010110010000011111110010000100000000000000001000100011000000000000001010011000001110110010000000010100100100000010000000000010000000110111010001110100000000011100010111101001110010011001000100010000011010000001100000000010010100100011100001001001001100000000010001001000101001111100000001000000000000001011010100000100001001011011000011011001100000000111010000001101000011000100000000110000010100000000011000000000010110110010000011110101000000000010000000000100000101010100110001001111000010011000101101111011100100010000000001101111111111110001000010010100000010000000000000011010000000100010011010011100100000010111101000001011100001001001001000110001100101001101100000000011001100100011100110000110010000000010111001100010001101010110110011000000001000000101001000110000000000010010010111110000000000111110001001001011011111000010100010000000010000000000011010111110011111111101110111011101110110100001000000000001011000000000001010000010010011000000100000010110101010000110001100110000100100101000101000001000000101110110111001000000000000001010110010011011101001000010001101000110001101101100000000011110100000110111000100110011001111010000100000111100111111100100000011101101000000010001000100011110101010001011110000010100000000010101010000100001000001000011000000000101011101110000011000001100101000000001100010000110100000000000000011100000000011011011011111010001011001011000000010010111011010110000100011001100100000000001011111100110000000011001000100100000011000000000010011010111110101010010010000100000000000000001001010010000010000001100010000110001101011001101000000010001000110011011100000000000111111000010000010001111010001001011000101101000000000001100100010000111000110101010110010000011000000000100010110011011001010110000001010100111000011100110010011000001100001011000100100000001000001000000010101011110101010000111000000000000000110100101100000000001011111000000000010000001110010000100111001100001000100010001110000000000010010111001001101010111001010000000101010000011100010100000100000001111011100000110000100000110111011001111101100001111000010000000000100110011100001100000000100001000011001100000111111110100000000000000010001001100000000001100100000011010100101011011111010000110001100100000000001111000000000000010000110011111001000100000001100000001011111101110110001101000000000000000001011101101000001000010100110000000000010000100000001110000010001110000100111001001001010110100000000000001001110101001000000100101010001010100000000100110000000001011100101001001001000100101010111000000000101111101111000000000000001100000000000000011000110110111000101001010000001100100000000011000011110000000000000101110100100000001000000000000111001100000001000100001001000011000100011110101110000110000000000010000010111000100000101000001010000010001001101000001011100000000100110100000001111110011001000000000001001101110011011101000001000111001011001001010100100101011110000100110100001100001000000000000111011000000111110000111011010011000010011110010001110100000000001000111011011100001010000001100010011111111101101110100101101100000010000000000000100111100001010000000010101000000000100100001100110100010001111100000101000100000100110000000000001101001001000100011100100001110110000111000101100100000000000000011000100000011000000101100001000011001101011011001000100111111010100001010000101101101110000010100110000000000110100010111111010100110000000100000010000000000110111010101000000000000000010010001000010100010100101000000000111100101100010100110100001000100101000100010010000000011111001100101111100000011000110110101010000101001000101010000000100010011000000000011011100011101101010000010000000000010001100000000011101010100000000100010100000000111101100011000010000010000100000001001001011000110000101001111100010110110100010100000000100001100111100101110001000101001110110010010000100000001111110010000001010100000100100011010111111100000010111000110001000000000001000110000001111000000101011101100101111011001101000110101000000000000010101101000000001010000101000001101000011110110000110100100101001110001000000100101100101001111101000010001001000000000001111010000000000100011000010100001101010011001111011011010100010111110101001101100111110011100000001000010001111010111111000100010000000001010110100000000000011101101001000001000100001110000001100011000000001100011000000000010001001110000000001001100011010010110111010011011111110111110001001100101001100000111101000100000000000111101100000100000011100001000010010000000010000000100100001010100011010000100000011010000000001001001000100000010011111100000110101000000001001111010000010010000001000011000000010001000111001000000000000111011111111001001000100011101001010000010010001101101110000101111101000000010001111000000001010001101000011000000101101110000001011100010100110000000100010001100011110001110000000000000000111111001101000000001000001101010110001110000011111100011001111100111000100000101101100000000000001000000000000100000000001010011010101000110101011110000000000011100000011000010010100010010011101011110001010000011111100100010000001011110000000101000000000001100010010011010010001000010100010000000101001001001010011001001010100001000010010010010010001000011000010000011111110100101000100001111011110000100001010000000001010101000000001000010011000111110100000010001011000010000000010010100001101100100110101110110000010010100011000111111011111111111111111111111111111111111110011111111111100111110111010001000101101011010000011111100010100001101111110010010100010001000100110000111110001010000001101101011000111010100111111110111101111110010100001101010011101110011110011111001000000001111111011001111001111101111010110001000100000000100011000000111101000111000
