# Supplementary material for: An enormous potential for niche construction through bacterial cross-feeding in a homogeneous environment
Source: PLoS Comput Biol. 2018 Jul 24;14(7):e1006340. doi: 10.1371/journal.pcbi.1006340 (PMC6080805; doi:10.1371/journal.pcbi.1006340)
Supplement: S1 Dataset — The folder contains 500 files, each corresponding to a random network obtained sampling (Methods, section Pan-metabolic and random networks) from the pan-metabolic network. Each network is represented with a sequence of zeros and ones where one and zero indicates presence or absence of the reaction in the random network respectively. (ZIP) [file pcbi.1006340.s007.zip › 2583/network_2061094_3_20000]

0000000000010000000100010110000000110000010000100010000000011111001001100000000001000000000011100011010001000111010010010000100001101000101110100100101000011100000100010001010110111111111001001101000001110011111110001001100101001000100101111000100001000001010010100001100101101010000100000001001001000010000000010000000000010011100010000001000010111101110111111101000110000011111000000000000000100001001111001010000000000000000001000000001011110001110010100111110011111111111010001110000000100000100010000101000100111001000100110011100000001001100100011100100000000000100001000001000000000100001100111000001000011000100001001110000001011011110011011001001010011110100001000011000000101100100110111000100001110011000100011000000011100111110101010000100100100000100000100001000000000111111100010100100110101000000001000010110100100001000001000001000101100110000010111101010110111010101001000000100000011011111100100011000000000000000010000110011010000000000011110110010011000101000100000001111000110101100000101000000000011000001000111101110110011000100000000101011001000000000000100000000000000001010000010000010000010100001110100000010001110101010000001000000000000001000100000001001000110001111000111100110100000010000001101111111000101000000000010000011101000010000001101101100110011001010000001000010101100100100011000100000111111011110000000100011011000000010000010000011010000101001000000010100000100000000000011001001111101101001011010100001101010000011000000101010100100110100000000000000110000100010100001001000000011010000000000010010110001000010111110010010110000010010000000101100000000000000000011100011000010000110000000000010100010000001010000000000000010000010110010101101100000000110101010100000001100010011100000000011000011011100001001100000000010111100010100000000100000010000000010010001000101001011100000011010000000000001000000010000100000000000100000011011000110110000011010000001101100001000100000000010000000100100000011000010000001111111011100000010000000000000000000000000100010000111111110000001100001010110000111001110101110100010000000001000111111110110000001010010000100010000000000011011010000011100010010010011000101000010011101000001101110011000001001000111101100111111001000000001000111101100001010010001011010000010010111001110011011011011011110000000000001000000110011000010010000000010000000010111000001011011000000001000001010101000000100000000001010000000000101011101111111001111101110011100000010010100100000000010101001000000000000000010000110000000011101011000100000000000100001100000101100100100100111100000000010101110000101100000000000010110000110011001010101001000010000100110110001100110100000001111110000111110100000100000010000110010000100001111010011111011100100101001101000000000001100100011000101001101001000111010100000000010001000000000001000011100011000000000100111101111010101000000100100000110000110001011001100000000000000011000000000101101011010100000100010001110000000001010110110010111000110011101100100000000101001111001110000010111011010100100000001000000000101010011101011100101000000001100000000000000001001110011000010100000000010101000011101101100001000001010101001010100001100001000001111101000010000010001010111001000011011111100000000000011100011010000110001010100000111010000011001100001110011111110011000000010000000010101011101001110110010001001111111011101000000000000000100001100000010101011010010100110111001000000000000000100110101000000001001110010000010010101000000010110110111110101000000100110001110000000000110010010001001100011011011101100000001011100011000110100000101111101111101000000110010100100000110001001111100000000010000010000000001100100010101111100000000100000100001101101001111101011100000001100000010111010101000000001000100000011000101011011111110010000110011010010100001001100000000000000010101100111111000101100010011000000001010000101001110001001100000000000000011010101001000001001110100100001000000010000100011011110100010000000000000101001100000010011100000000000001001010001100000001111010010001010000000000100100000000100011100001001100000000100000000111010000001101111001011001001101000000100100010000000001001010010111100101011010011011111000010000000000011100000100000000111010101000001100001000000001111110100000101001000111011000001000100111010111110000100000000100010100011011011000000101000001101000000001001101001001001110000100100010100001000001111001001000000000001001111010110000111001000000101001100001011110100100101011000000100110001001000000111000000000111011010010111000010110001011010000011011110010000000100000000001000010100010110000110100101100010110101100001111101001110101001000011000000000000101110101001000010000110100001010000100101000111000000000000011100000101000110000100100000000010110101001000001100001100100001010100001000000100100100000000000011011000001000011011111000100000001001101111001011000011101111110000100000100000100010101110000100100100100000000010100011011111100000110000000100000001000000010110111010101000001000100000000011001000010100010100001000000000101010101100110010000000110000011001000100011111000001011100110110010010100000010101110100001000000000100000100010001000100010011100000000011010000000101101000000010000000000000001110000000011001000100000000100010001000101110110101011000110000010000100000001001000011000101000001001111100001011000110111001000000101001101110011111010011000101001111100000010001100000011110110000000000001000001010110010010111111100000010110000000001000000001001000110000000101010100111001111000010101111000100000011100100000000000010111110000000001010110000111111111000000010110000110010011100111110000000110000011010101000101111000010111001000001000001011000100000000101011000010100000101000101000010111101011000010111100101101100110111011101110101001000000011011000111111101101010001000011100111110000000000010100001000010001000110010100000011000000000001001110101000010001000001111100000000000000101010010100101010010010010101100111110001001000100001010000100011111100000100000100000001100100000111100000000011010000001000001001101010111010100011110100101010111010000000111111001000101100011011001001000100110000000000010000010001100111000000010110000000010000001110001000000000010010111101111001101000100000111001001001001011011111100100001111011101000000010011110000001100110011101000000000001111111110000000010000100111000000000111000000000011111011000000000100000001111011101001000000001000101101010110011110000101101110001100111101101001100000011010100000000000001010000000000100000000001010001110101100011010010111000000000010100000000110010000000000011011100111000011010000001110000010001001000010110000000101010000000001000010000011110010000010010100000001000101001100001010001001001010100001000010010000001100011010011010011011111011110111101000100001111011010000000001010000000000010000000000001000000010110010100000100010000111000010000000001010000000101000100001100100111000010100000010000111111011111111111111111111111111111111111111111011111011001011111111010010110100111010010111111111000011000000011100001010111110111000000011111111111000100110001100011101111100110110111001111111011011111110010110011011011001100111101110011111100110000001111111001001111111100011010111111110100100000000000011000000101100010111010
