# Supplementary material for: An enormous potential for niche construction through bacterial cross-feeding in a homogeneous environment
Source: PLoS Comput Biol. 2018 Jul 24;14(7):e1006340. doi: 10.1371/journal.pcbi.1006340 (PMC6080805; doi:10.1371/journal.pcbi.1006340)
Supplement: S1 Dataset — The folder contains 500 files, each corresponding to a random network obtained sampling (Methods, section Pan-metabolic and random networks) from the pan-metabolic network. Each network is represented with a sequence of zeros and ones where one and zero indicates presence or absence of the reaction in the random network respectively. (ZIP) [file pcbi.1006340.s007.zip › 2583/network_2061094_3_15000]

0010000010100000000000010000000000100101000000100110000000011101001011100000010000000000000010001001000000000111110110110000000000010001001111100100110100111001100000000001000101110110111001001001000011110011111111001001011001001000101001001101100001000000011010100000101101001000001000010000001100000000000000010000000000010011010000110001001011101111110110111001001100010100111001000000000101100101000100101010000000000000000001000000001000100111111110110110000010110010101111110100000000000000111011000100000000110000000000011001100000000000101000011101110010000100001101000001000000000100101111111101100100010100001000110100000101011000110001111001011010111110100000000011000000101100110110101101100011110010001100010000100000101001010011001100000100000000000100110010000000100111111110000010100111110000010011010010110000100000000001000000100010100010100110010001000010111001000001001000100000101101101000100011000000000000000000100100010010001100000010110011111010100100101100000110111111111001110101100100000000000000010000100001110010011110100000000101001000000110010000000010000000010000110000011000011000000100000111001000100011010111010010001000000000010001001100100000100000110101100001111101110001000001000000001101111000001000000000111001011001100001101011001111110010111001010010000100100111110011000001000010000101111011100000000100001111000001010100000010010000000000001000010010010000100000000000011111011110000100000001100100001110010000001010100001011110110010000000000001010101000000010100000000001101011100010011010010000110010100000111101010100000000010010000001100100001000000000100010100011000000000010000000000010100100000001010000000000000010000110011110100110100000001100101001101101001110010111100000100010000011111100111000001001010011111100011000001011011011000000000010001001001101001111110000010010000000000001011011000000000001001010010000010011001110000100110010001001001100011000100000000110000100000100000011000000000001100011001100001011010000000000010000000000110000100011011110001001101101110111100101001111011010000000000000001100110100101110000001100000100100000000000000000001000100011100010011000010001101000010110100001111011010011001000111000011101000111001100100000001000001101100011111111000010010001010010001001100000001010011011110010100010001000010111101000010000000010000010010101011000001110110000001000001010001100100011100010000000000000000000000001101111111011111101100110101000110110100000000001100111011000010010000010010010110000000010000001000110000000000110001100010000100100101000001000001000001100010000111110000000000000110010010011111011001001000010000101110100001100100000000000011110110001000111000100100010100101000000000000111111001110010110000101001010001000000000000100000010101011000001111101010100000000010000010000100000000011100010010000000101100001000010111001001101001100111101100111011100100000000000000011100000000001001000000111110100001000001000000001010001011010010000010000000100100000000001001111100010000011101011010100100000010100000000111011011010011000001011011000000000000000000001000100011000010000001100100111101110011001101101000001010001001000111011101001000000010000000010000000101001010000001100010101001000000010011100001010000101000010100000110010000010001000000000010110110011001110110001000000111110000011100011010011001110101011101000000100000011000000000000110101011110111101100000010000000000000001000011101000000000000110010000010010110001100010100010011011110000000100000001110001000000010000010001001111001001011110000010100011011011000000000000000111000011011000000100010100000110001000001111000000011010000010000000000101010000101111100000000100000110001110101101111110100100001101100000010111010100000000000000101000010011111111011011011000000110011100110000000001100000000001000000001100001101001100000011001000000001011011001110110001101100000000000000001010101010000001001000000110001000000000000100011011110000011001010000100111000001001010100100000000000001001110101110000000110010010001010100000000110110000000101010100111001101010000100100000111000000011000111000001001101100000000100100010000000010001010101111000101011011111101111100110000000100001100000100000001111101101100011110001000000001111000101000101001100011011000010000100011110110110000011000010000000100001011000100000011100001011000000001001110001001001100000100000101000100001111010011000000000000000001011010010000111001000000100000110001000110000000100010011000100110111011101000000100010000101011001000101100110111011001011000011101111000001111000000000001000011110011010000000100111000010111111111101111000000101001101001001000000000000001110100001010010000110101001000000101001000011010100010001111100000000000110000100100000000011010100000000001000011111100000000010001110100100000100000000001011001001111000011001001010000011001001001100110001001011101111101010010001110001101100101110000101110000100010000010100000111011111100010000000010000010000000000110111010001000011000100000000111000000011100110110001000000000011111101100010110110000011000111100000100011100010001011101010100111011100000001100110110100010000011001000100101000000100001111000000000011010100010101011010000010010000000010001100000000011000100100000010100010100000101101101100011001010000010100100000001001000101000110000000000111000011110100101110100000000001001100100000101100010000101101001110010010001100000001011010010000011010100001110010000010010111111000000000000100001000000001000100100000000001010000011110101000100111111100001000111001100000000001010101111000000000000111100010010111001010101110000100010100100001111000000000110010010101000101100000000101000000001000000001010000000000100011100000100001001000001101110010011010000010111110101111110000111111111110101110000010011001000111111101100000001001001110010100000000000011101101001010000000000000100000010000011000001001000110000011000011001101100000000000001101000111010011010010010011011110111011001001101100000100000101111111110000100101101100001000100000011100000001011000100000000000000000100011110000001110100101010000010000000101011000000001101111001101101000100000000000000011001010001110011000001010011100000000001010100001000000000010100111111011001100100010010100101111001100010000011100110000010010000000000010001011000000100100001001000000000001101111110000000011101111110010000000100011010100001011000010000000001000000111101100001000000001000100000000100010010000111101100011001111100110001101000101110110000001011011000000000000000000010001100011100111000111100001010000000000010100000001111100110000110010011101101110011000000010101011001011111000001100000100001011000010101000010000001110010011011010100110001000101000101001100011001001010100001000010100000000001011011000000010010100101110100101100010001010001100100100000000000000000010111000000001000010001100110110110000000010111000110100000000010100000000000111010101100100000010000100001000111111011111111111111111111111111111111111111101110111111111111100011001011001100101001111101111111000001100010101111011010011110110011000110000100101110011110001110000011011101110001000100101111001101111110110100110011001000001100101110111111101000000011111110110110100111111101101010111110011110000000100010000000111111110010110
