# Supplementary material for: An enormous potential for niche construction through bacterial cross-feeding in a homogeneous environment
Source: PLoS Comput Biol. 2018 Jul 24;14(7):e1006340. doi: 10.1371/journal.pcbi.1006340 (PMC6080805; doi:10.1371/journal.pcbi.1006340)
Supplement: S1 Dataset — The folder contains 500 files, each corresponding to a random network obtained sampling (Methods, section Pan-metabolic and random networks) from the pan-metabolic network. Each network is represented with a sequence of zeros and ones where one and zero indicates presence or absence of the reaction in the random network respectively. (ZIP) [file pcbi.1006340.s007.zip › 2583/network_2061094_3_10000]

0000000010010000000000001000000000100101010000000011000000001000100011100000010000000000000010100010110001000111111111010000000001011000011111100000011010111001000100000000010110101111111111001100000011010000111110000000001010001000101101110110100001000001010010100000000111101011101100110000100100000010000000000000000000000011100010001001000000110100110110101001000000010001001000000000000001000100001111001000000000000000000001000000001011101000011101110100000011101011101101001010000000000000011101000101000100100000000110110011100000100000101000101101110000000100011101001100000000001100101110101111010100110000001000011010000101011001101011101101001010111011100000000001000000100110100110011111100100111000100101010000101000110101010111001011100100100000100100010010000000000111111100000000100011110000000011110011011100100000001001000001001110011010100110100100010110110010101001001000100000111101101110100011000000000000000000000101010100100100001011110101100011100101101100000101110110110101110000101000000000011000000010001001011110011100100000000101001010000100000001110110100000000000000000011000111000110001010101100001100011100110010110001001001101010000001000000000000000110010101001111101100101000000000001101101111000101000000000010001001111000000100111111011101111101000000010100000100110111100000001000100000101111011010000010100001011000001010000000010011100000001101000000010000000100000000000011010001101111001000011110100001100010000001011000001000000100010100000000011010111010110110110001100000001011100010001000010000110001100011111111000101010000010000100001111100001000000000100011010000000001000110110000000010100100000001010000000000010000000010011010001011000000001011100111101001001100010011001000100111000011011100110000100000010011110100010100000011001010110000000010001001001101001001110000001000010000001001011010000000100001000010100000011011001100110010011000001001000000000000100000000000000100010000000110000010000011010111000000001111100000000100000000000000010010001101101000000001111000110111100111101100001110000000000000001100111111110100000000100000010100100000000001000001010100010101010110010010100101000010110000001111001101001000001100100111101100101101101100000000010111101101000110110001111011000000010001100100001011111011000110000100000000000010011111000010000000000000000100110011100001010110110000001000010010101000001100010000001010000000000101011100111111111101101000000010001110111100101000001100010001000010010000010010010010000000011100000010101001010000000001101110100100100001000010100001000001001100100111000000000000011000000110011111010101101000010001001010110001101111100001000011100100010000100000100110010100100000000000001101101011110011010100111001010000000010001100000011011001011001010101111010100000000010101110000000000000001100010000100001000101100011010111001001101100100001100010010011110000000000000000011000000000110001011000101000000100001000000000000000110111001011000000011100100000000001100001111001110000011101001010101100000011100000000111010010110011001000001011001000000000000000001011000011000000000001100001111100001001011100101000001100101000100110011100001000001110010000010000010101111000000000110001101101000000001001000110010000110000100101000001010000010001100001100001000111010000110010000001010101110001011110010010011001001001011111100100100000001100001100000110101011000110011010000011000000000000101000001101000000001000111010000010010100001010000001100100111011000000100100001110000000010100000101101011111101111000100000000001010111001000100000000000100100111101000001110010100100101110011011101011100000110000000000000001101011010000001100000000100000001001110101101111101110100001101000000010011011101000000001100101000011011111100011111110000000110010110000100000001101000000000000000100100100111010101100011101000000001011101100111010011001100000000000000011011101011000000000000000010000000000010000000001011100100011001100000100111001100001000110000000000000001001110001101000001000000010000010100000010100100000010100000100111001101011000000101010010010000000101111101010101001000000011100100000000000010001110100111000000001011110011101100010000000000001110000000000001010111100100001111001000000000011111100000100001100110010101000000100110111001101000001000010100010000011111001100100001000000111000000001101111000001001110000100000010100100001001010111001000000000000001010010000000101001000001110001101000101010100000100010001000000110011011101000111000110000101011000010000110100100000011001000011001011000000001100000000001000010101010100011110000010000010011110101111101010101110001001001011000000000000100111001001000000000010001000000000001001000000110000010001011100000001000110000100010000000000010101001001000100011110100001100010000111000101100000000000000011001000010000011011010001101010000011101100100100000001000111110010110000010001101101100110001100100000100000000000100000011011110100010000000100000010000000000110111010101001001000000000010011101000011100011001101000000100010000100000100110011000111000011000001000011111000001011111000100111011100000001100010101100000000010000000101010110000100011001000000000010011100001100001010000010011000000010001110000000010100110100000000100000001000001100101101011001010000000000000000001101000101000000000100000101000000111000000011000000000101001101100111101110000000100111010010000010001000000011100100000000001011100001000110000010100111010000000101000100001000000001001100100000000111000100010010101100100100001100100000101101100000000001011111011000000001000100000011011101010011011100000101010011001001111101000010010011011101001111101101010000000000000000001011000100000000101010000010100001100010111111011111111010100000111111101111100110111111011110101111000010010111010111111101000000000001011010101110000000000001101000000000100000101000100000101000001000011000000001000001000010000111010000000001001100010011010001101010011011001110110011001001101101001110000110100000100000100000111001011100100000011100001000011001100000000001010100110111010000011100100101010110010000000111111001000100101111001011101000000110000000001011101010001000000000001010111100000010000000111001000000010010111101100111000000100100010111111011001001001011011100010101000110000000000010000011000000101000001001000010000000101111100000000000000010101110000000110011011100011110001010000000101000001111101101111000000001000101001010110000110000111111100001100111100101000101000011110110000001010101010000000000100000000001110011100001100111101000111000000000011100000001000011110100000010011000110010011100010001111001001111011000010100000100001011000010101000010000001010000010000010100110001000101001100000010100001001010100001000010010010010110011011110010001000100101010111100000010001101010000110000001000000000001101111000010001000000000100110110110000110000011000110000000010010100000010100011100001110111000000010000011000111111011111111111111111111111111111111111110101000111110011001101111100010000010100010001111111111000000000011011111010010101100011010000010010101101110111101111010001110100100010011011101011111010011111111010000001101101010111011001110111111111000000001111110010010110011111111101111010101011000000000000010000000000110110101000
