# Supplementary material for: An enormous potential for niche construction through bacterial cross-feeding in a homogeneous environment
Source: PLoS Comput Biol. 2018 Jul 24;14(7):e1006340. doi: 10.1371/journal.pcbi.1006340 (PMC6080805; doi:10.1371/journal.pcbi.1006340)
Supplement: S1 Dataset — The folder contains 500 files, each corresponding to a random network obtained sampling (Methods, section Pan-metabolic and random networks) from the pan-metabolic network. Each network is represented with a sequence of zeros and ones where one and zero indicates presence or absence of the reaction in the random network respectively. (ZIP) [file pcbi.1006340.s007.zip › 2583/network_2061094_2_5000]

0000000010010000000100001010000000110001010000100111001000001111110011000000010000000000000011100001110001000110111111010000000001110100110111100000011100011000100000011001010011011101111101001001000011110010111100001000110101100000000110100010100000100000001010100000100101101010001100110011100101000000000000010000000000010011100010010001001011110110010110011001001000010001011001000000000000100100001111100000000000000000000000000000001011100101011011010111010011100111111011100110000000000000110101000001000000100000000110110001000000100001100000111101100100000000111101001101000000000110001111011110010100111000000000110110000101011011111011011100001010011011100000000011000000101100010110101001000011011001000101001000000010100001110001010001000000000000000100100011000000100111110101000100100000000000000000100011110000000001001001000100101100011000000000110101110111011010101001000000000000000101101110000011000000000000010010100100011100001000001010110000010011100110101110000110101000101100100011100100000000001000101010100111110110011000000000000000000010001110010000110101100000010000010000101000111000010010001110001001100110011001110000000000000011010000000100000001100000011010111001101000110101000011000001001101100000100100000010111001011000000011000101011101100110100100000010001100110101001001000100000111000111111000100000010000001111000000010100000010000010000001100000000010010000100000000010011111000111001100000010110000001100010000001001100111000100010110001000000010000100010100010110001101000001011000010011000000010010001000001101110010111100000010010000001111000001000000000110011000001000010100010100000000010100000100001000000000000000010000110011110101101000000001111101010100001001010011011001000100110000011010100111001101000000010110100011000001001001011110000000010001000001101001001100000001000010000001001011011010000100001001010100000011010010110110110111000000001010100001000100000000110010110110000000110000010000010101011000100000100010100000100010000000000100010110101101110000001111101110010000111101101110110100010000000001101111100111110000000100000000000010000000000011000000100001100000101010010001101000010111001001110011011010000000101100101101100101111001000000000011011101001010110101000011011001010000101101110001011110011011110011100000000000010110011000010010000000010010110011111000001001110110001001001010011010001001000000000000000000000000101001101101001111010100110110100100110111100101000001000011001000010010001000000110110010000010000001010001001000000100000100110100100100100000101100001000011000100000110111000000000011011010110010001010001100000011001101000010001100111100000000111100110111100100000100101010101111000000000000110011111111111000100001101100000000000000000100011001101011001001101111010100000000010000110000100000000011100011011100000100011000110000110001001100101000111001000001011010100000000000000011000000000111001010000101010101101001100000000001101001100011001000110001101100100000001000001111001010000010011001010101000000001100000000011000001011010000011010011000000000000000000001010011011000010100000100100110000011001001100110000000110001000010000011101001000001010101000010000010001101110000001010011101100000000001011100110010000100001010101000110010000010000000001010010100010001001101110000001010100011001001110100010011000010000011001000100100000010000001100000010101011100110111000011010000000000000100100101100000000000001111010000000010110001110000110000011000101000000100000000110000000010000000010001011101111011011011100010001010101011000010000101101101001011101100000110010000100111011011011001101100011010000010000000001101001001101101100000000101000011011011100001111110101100000101000000000101011001000000000100101000011010110011001111111000000110011110110000000001101000000001000010011100011001011101000011001000000001010110001011110001001100000000000000011011100011000001001110100100001000000000000000010001100100011001100000100111001110001000100100000000010001001010101100000001111001000000010100000010110100000010001011100001001000100000100100010011010000011100110101010001100001000001100000010000000000000110000010100001000000101111101000010000000000001100000100000000011110100100011101001000000000111011101000101001000100001100011000100100110101110000110000010000010000010111000100100001100001001000001001100111000001011100000100000110110101000011011111001000000000001001011010110100001001000001101000011000001100100100001011100000100110101011001000110100000000101011001010111000010111011001010000011111010000000101000000000000000101111101000011000101011000010010000111011011000001001100001001010000000000000001111101001010010000110000001010000101101000010000000000000001100000001000100000100000000000011010101001000001000100100100000000000000111000101000000000000001011001001010000011011110001100010000001001010101001001000101111100000100000110000101001101110001000110110100000000000100101010110001100110000000010000001000000010110111010101001001000000000000101101000011110010001001000000000001111100100010110101000001000011100001100010111000000010100011110111100100000010101100101101010000001100000100011011000000000101000000000001010001011111111010000010001000000000001000000000011001110000000001100010001000101101111100001001110000010100000000010000000111000110000001001110000011110000010011100000000100001001110011111100001000100111010000010010000100000011100110000000000000001001010010001010111111011000000001000010001000000000001000100000000101010100001110100100110111111101101000111001100000000000101101101000000001000101001101001101010001000110000111110011101111101100000110110011100101001011101010010110001000001000001101010100000000100011100010100000101000101110010110011010100000111101101110001111111110010000100011000000010101000111111100100010000001001110001110000000000011100101011010100100100000110000100000011000010000110011000010000010001011110000000001000101000100010101110010001011101110101110000000001000000010000100010001110000000100110001010100100000111100001001010010000000000001000000010100110100011110000100010111010000000100001001000101101010011001100000110010000000001011111010000110011000001000001100000010001011100011000000000011001001101110001001000100001111011000000101010011111101000101111100100000000010000011000000100110001001100011000001001111100000000011101010110110000000111011000000011111001000000000100000001111001100000000000001000001100010100011110000011111100011100111100001001001000101111110000000010011000000000000000000010000110011010011100011111000110000000000010100000011101001110100011111011101011100001110000000100101101101011001011000000000100000000000101100010000011010010000011000000000001000101001001101010101100000010100001000010100010000111001011111010000011001111110100101000101001100000110000100000000000000001010011000000001000010010110011100100000110001000000000100000000010000000011000010101001110110000010100000011000111111011111111111111111111111111111111111110101110111101010110010001101111110101111010000010011111000011000001011110000010110110001010000110010111111011111101000001111101011100111111101011011100101101010111111000010101101100111101101010010011110110000001111110110000101001111010100011011111101110000000100010000000000101110111010
