# Supplementary material for: An enormous potential for niche construction through bacterial cross-feeding in a homogeneous environment
Source: PLoS Comput Biol. 2018 Jul 24;14(7):e1006340. doi: 10.1371/journal.pcbi.1006340 (PMC6080805; doi:10.1371/journal.pcbi.1006340)
Supplement: S1 Dataset — The folder contains 500 files, each corresponding to a random network obtained sampling (Methods, section Pan-metabolic and random networks) from the pan-metabolic network. Each network is represented with a sequence of zeros and ones where one and zero indicates presence or absence of the reaction in the random network respectively. (ZIP) [file pcbi.1006340.s007.zip › 2583/network_2061094_1_5000]

0010000000100000000100010110100000110101000000100010001000001010011111100000010000000000100010101000100001000111111010110000000001000101001111100100111110111001100000001000010011101100101111011100000010010011111111000000101110111000001100100001000000100001001010100001101111100000101000100010101100000010000000000000000000010001110001000001001010010111101111100001001010010010101001000000000000000001000110000000000000000000000001000000000001100011100111110111010010101111111011000010000000000000011110000101000100111001000000101011100000100001101000000100110110000000010101001100000000000100101100010010011100111100100000111010000101010011011011000001001010101110100001000001000000101100110100100111100001111000001101001000100010111101010111001100000000000000100000100010000000100110111101000000100111111000000011000111111100000000001001000101001011001010000110001110000110011000000000000000100000111001101110100001000000000000000000100010010010100000001011100111111011100010000010000101000111111100110011101100000000011000000010011101111110001000000000000001001000001000000000100000100000000001010000110000100000010100010111110000010100110110110110000001001111010001001100100001000000111110000001111101100101000010000001000011001000010000000010101001010001000000101011001001100111001101000000011100010001111001100110000010000100111011110000110100011101000000010000010000010010000001101000010010110100100000000000010100010001101101001011000000001100010000010001100111001001000100000000000000010110000010110110001001001001001100010001000000000110010100010110010010001100000000010100000001000000000000000000001000010000111100010110000000010100100000000010000000000000000001110111110001011000000001011100101110001001010011111000010100100000011010000110011000000010000101100011000001001000000110000000000001001001101001011100000011010000000000001001011100000000001001001001000010001001000010110111010001001101000001000100000000110000000100100000010000000000000111011011000011110111000000100000000000000000000111100100000001001101001110000000101101101110000100000000000001000111111101110001001100000000000000000000001011000010000011001010010000010101101000010010001001101101100010000001000000101101100111001101100000001011011101101001010000000011110001010000000001010010001111010101110000000010001000010011111000110010000010000000000110010100001111010110001001001011001110101000000010000000000000000000100011111110110001011001000010110101010110100101000001000001001000010000000010000100110011000011001001100000111000000110000101000000100100001100111100000000011100100110001111000000000001111000100010111011101000000011000101110100001101100000001001111110100110100101000100101010101110000000100001111111111111000000000111000010000000000000000000001010100011101000000111010100000000010101110000100001000010100011010100001111111000111000100001001100100001110100110010011110100000000000000010000000000000110011000010100000001001100000000011011100111011000000110010100100000000000100011111111110000010100011000101000000010000000000001001001110010000100001011001000000000000000001001111000000010100001100100111111110101001001101000000110101000110110011100001000001111110000010000000100101001000001010011111100000000011010100101010000110101100100010001010000011001100001100011101111011000110110001001000001110001001100010010011001110101011101000000100000001100001100000010101011100011101110010001000000000000011100010000000000001001111000000000010000001110010001100011110011000000100100000110001000010010010111101011111000001010110000000100011010001000110000001111110101111111100001110010000000100100001011000110000000011000010000000001101011010101001100000000100001011011100100101111110111100000000000000010110000100000000001100100000010001101010011101110010000110011110010000001001101000000001000010000110110010010101110011011000000001000111001011010011101100000000000000010011100101000000000110100000000000000010000100011011110100010010100000000011000111001000111100000000000001001010001100000000100001010001010000000010110110000000000001100101001101100000000000010110010000000000100101101001000000000011100000010000000010001010011100000001011010001000101100100000001000011110000100000001111101000110011110000000000000111000101000101000100011010000010000100010111110100000101000010000010000010101010100100101000000111000000001100110000000001110000000000111010100001011010010001000000000000001110110001011010001001000110000101001011110000100110011000000000110100011101000010000010000001011001010011100110100010011001000010101110010001101100000000001000010010101000011010001101100010110100111011111111101100101101001011000000000000100110000001010010000110001001010000000100001111000100010000100000000101000110000100010000000011001001000001000100111110100000000110001011000001000100000000000001011001110000010001010111100001000011101111110011000001100111110110000001110001101100100110000001100000100010000110100110110011010100110000000100000011000000000110111010101001011000100000000101101000010100011001101000000100001010100000110100100100011000100101001000011111010001010111110100011000100000001000100110000010000001100000001011100000100010111100000000010010001001101001000000010001000000010001100000000010001010100000011100010000000001010110100011001010000000000100000011000001101000011000101000101100010110110011010100000000001001100101001101110011000001001110110010010001100000010100110000000000010101000000110001010010111001000010011000010001000100001000100110000000101000100011011111000111101101011100000011001100000000001110111011000000001000101101010110001011010110100000100100011101100111000000110110100111101000111100011000001000001000000000101000000000000101010000010100000001010111000010011001011100010111110101000010111110110101100000001001010001011000111111101101000000000011100111110000000000011101101010010101000111011110000100000010000011001110111000000000011000011110000000000001001001111000101110010001011100110110011001001001100001110000111101101100000000000101001001000100000011100001001111011000001010000100000110101010100011000000101000000000000000110001001000001001101011111001000100100000000001011110010000000101000001010111100000010000011111000000000010000111101100111001101000110000111100011001100001010011101010101011011000000000000000010000000100000001101000001000000011111000000000001001111011110000000110011010100001011001010000000001000000111111101110000000001000101100010100011010000011111100011001111101100000001000111001100010001000011000000000000000000000000000011010110000111110010011000000000011100000000110011100100010111011000110100011010010010010010101011101000101110000100100001000010101000010000001010010010001010100000000000101001100001110110001000010100001000010000010011101111010101010001000111001110100101100100001100001100100100001010000000001110001000000001000010001110001110110000100011110000100100000011000100001010100100001100111111000010000100011000111111111111111111111111111111111111111111110000001101111101100101001100011101101111010000111111111100010100011111111110010111010101010000101000110101100111001100101001110110001110111101100110001110111111111101010000011110100000010011011110111111010000001111111110100111111100100101001110001101000000000100010000000000101010110010
