# Supplementary material for: An enormous potential for niche construction through bacterial cross-feeding in a homogeneous environment
Source: PLoS Comput Biol. 2018 Jul 24;14(7):e1006340. doi: 10.1371/journal.pcbi.1006340 (PMC6080805; doi:10.1371/journal.pcbi.1006340)
Supplement: S1 Dataset — The folder contains 500 files, each corresponding to a random network obtained sampling (Methods, section Pan-metabolic and random networks) from the pan-metabolic network. Each network is represented with a sequence of zeros and ones where one and zero indicates presence or absence of the reaction in the random network respectively. (ZIP) [file pcbi.1006340.s007.zip › 2583/network_2061094_1_25000]

0000000010110000000000011110100000010000000000000101001000011101011101100000010000000000100001100011010000000111111111110000000000000000010110100100011110111001100100010000010110101111111111001001000000010010111101000010011111011000101000110010000000100001011010000000100100000011101000100010101000000010000000000000000000000001100001011001000011101000000111101101001110010111111001000000000100000001001100001010000000000000000001000000000010111001100000010100000001111011111100100010000000100000000010000101000100110000000100100000100000100001100000111100100110000000010001001111000000000110001010111010100000111100001000011100000101011001000011100001011100101111100001000001000000101110100110001111000111110001000100001000100011101011110011001011010100000000100100110111000000000110110001000110000001011000000001100010110000100001001001000100011010111100000000111100010011111011001001001000000000111011101100100001000000000000010010000110011110100000000010100111001010000010101000000011010000111100110111100100000000001000101000110111111010001110000000000101011010001100000000000111100000000000100000100000101000110010011101011001010100111000010100001001000110010000001100000000001000010001000001111001100001000011000001001011111000001100000010111001011000000011100111101101100011001101010000110100110011110111100100000101000110111011010000010100011101000000010000000010001010000101101000010010110100100000000000010111011111110001001011110100001001010000011011100001001111110110001000000010010110010010010110001101001101001110010000000010010010010000011110010000010010000010010000001111100010000000000110001110001000110110010000000000010100100000000010000000000000010000110111010001110100000001101101010101100001100011111101000100110000011010100111110001001010010101100011000001010110000110000000000010001000101001101110000000010000000001001000011110000100001000001111000010000011100000110110010000000011100001000100000000000010110000000000110000000000000011110010100001111100000000100000000000000010000001011111100001001101001010011100111000101110000000010000000001001111110110100001001010010000100110000000000001001010100001101010000000010101100000010110101000011111010001000001010000110000000111001001100000001011111110000011100010000111010001000010000000100001011100010101110001000000000000010001111000110010000010000010110001110000000111011010001001001011001010100011100000000000000000000000011001001111110101100101110111011111110110100001000001100110001000010000001010010000010011000001001001100011011000000110001100010100100100100100101000001000011101100000111111000000000011011010110010101010101100000010001111110000001100111000000001111110100001010100000100001011001110010000100001100101111110110010100111001101000000000001000000011111101000100011100110010000000000010100100000000000000011000011011100000111011001111000111001001101100101101001110010010111100000000000000011000000000110101010000110010100101000011000000010010111010011111000000010001100100000001101011110101010000000011001000100000000001100000000100001011111000101111011011000000000000000000001011100010000010100000100010010001011011101101010000001010101000110111011101001000000111000000010000010000101111000000110011101101000000010000000011010000101101110100000111010000010000100001100011100011000000111110000000000000111101000110000000011000110101001111100000000000000100001100000010001011110001010000010001000000000000010100110100000000001001111000000010000110001001000001100010100000000000100000000110001000010010000100000011111001001011010000000001010011011100100100001100111100110111000000110010100000010101001011001101100001100000010000000001000111000101111100000000000001100010010101101111110011100000101100000010011011101000000000100101000010011011000000001011000000110001010000000001001001000000001000010101110000000010101010010001100000001010010101111110011101100000000000000010010101101000001001100100010001000000000000100011001110100011000000000000101001111001010011000000000010001001010001000000001101110000001010000000010110100000000101011100011001101101001000101010111010000010101110101011001001101000001100000000000000011001000010110100100010011101100110100010000001000001100000000000001101111101010001011000000000001011100101000000001000000001100000000000011101011110000111000010100000100011001001000000011100000110000011001100111001000010100000000000000100100000001010110001000000000000001110010101111111001001001111001110001110110000000110011111000100110101011101001101000000000111011001010100110000101000001011000011111010010001011000000000001000100000000100010010101101000010111000101011011000001110100101001001000000000000100111100001000000000000101001000000100000001011110000010000001000000001000100000100010000000011000101000000000100001110100000000010001100000101000000000000000010011001000000010001011100101010001011001000100101001001101111110110000000010000001010100110001101110010100000000110100011110110001100010000000010000010000000010110111011101001011000000000010000000000011110011011001000000100010010001100010110100000111000100100001000010101010001010101110100001100100000000000000101100010000111100000000100010000000000011100000000011011101010010001010000010000000000010001110000000010101010100000010100010100000101011101100011001110000010100000000000100001001000010000101001010100011111110110111101000000000001001111101111110000000001111100100010010000100000001101110000000001001001001110110001010111111111000010101000000001000100001000000110000000111000000111101101000111101101101100000111001000000000000100110101000000001010111001110110011010000000100000111000111101101111001000110110111111101000001101100000111000000001000000011010000000000101010100010100000001010111110110110001010000010111111101101010101110010111100001101000000010011000111111100100010001001011100111100000000000011000101101010101000011001100000010000000000010000100111000001000011000001000000000000001101000001000111111010010001010100001011001001101100000110000111010000110000100000111100101000000000111100001000011010000000010001000100100010010000011100000101000010000000000001011001000100000001001111000000010010000000001000101010000110100000001010011100000010000001111010000000010000001111110110001101000100000110101010000001001011101100010100101001101000000010010100000001001010011000000011000000101101110000000011001100111110000000101010011000001111001000000000101000000111111001010000000001000101000000000011010000001111110011101111101110001101000001010110000000010011010000000000100000010000100011000110000011001000010000000000010100000011010110110100100111011001000110011000000001101001101101100001111100000000100011000010101000010000001010000001000000100010001000100000000000100111100000010100001000010110000001010111001100010011011010111010100101100011001110011000010000001010000000001111101100010001000000000000110100110000110010010000000000000011000100000101100110000100100111000010100100010000111111111111111111111111111111111111111111111101100010011100111110001000111000111001000100110011111000010000011011110011010110010010001000010110101101110000011110001101111110100101011111100100000110111111110110101000111111110101011011110111111010000000001111111110011111010001111010101110111100110000000100011000000011100110001010
