# Supplementary material for: An enormous potential for niche construction through bacterial cross-feeding in a homogeneous environment
Source: PLoS Comput Biol. 2018 Jul 24;14(7):e1006340. doi: 10.1371/journal.pcbi.1006340 (PMC6080805; doi:10.1371/journal.pcbi.1006340)
Supplement: S1 Dataset — The folder contains 500 files, each corresponding to a random network obtained sampling (Methods, section Pan-metabolic and random networks) from the pan-metabolic network. Each network is represented with a sequence of zeros and ones where one and zero indicates presence or absence of the reaction in the random network respectively. (ZIP) [file pcbi.1006340.s007.zip › 2583/network_2061094_1_20000]

0010000010100000000000001110000000100101000000100100000000011011111011100000000000000000100000101000000000000110110010110000100001111100110111100100010010011101100000001000010101111101111011011100000001110011111110001010001111111000101011111011100001000000001010100000001110100001001000110011000100000010000000010000000000000001100001100000000000000000100110110101000100010011111000000000000101100100000100001000000000000000000001000000000011010000100101100111000011110111111111011100000000000001010111000000000100001000000010101010100000100001101100010101110010000000010101001101000000001100101011010000110100001100001000110010000101000001000001010101011010111011100000000001000000100100000100001101000001010011101100001000001010111111110101011110000000000000100000110110001000000110111110000110100111000000000011110011111100000000001001000101011011100110000000011011000111111001100000001000100000111101101100000011000000000000010010100111010110000100000011100001101011000111001010000101110111101101110000001100000000000000001010011101111110011010000000000100011001000100010001010110000000000001010000110000110000110110111100101000110010010011010010000001000101010001001000100001101000111010111000111000100001000000000000000001101000101000000010001000000101100010100101001001110111000110010000110000000111100110100101000000001100111011100000110100001111000001010000010000001110000100001000010010000000100000000010010100001100111100000011010000001111010000011011100101011100010000001000000001010100000100110100001101000001011100000000000010000110010100001111110010011100000010000100001011100000000000000010000000011000110110010100000000010100010000001010000000000000010001110001010001100100000000111101011101101001000011110001000100001000011110100010111100001010001100100010100001011001011110000000000000001001101001111100000011010010000000001010011110000000001001001100000011011001110110110010000000000000100000000100000000100010010110100000111000000000010111111011000011100101100000100000000000000100000101001110000001001111101000011000001101110100000100010000000001101110001100100000000010010010100100000000000011000010000010001000111010011100100000010011001001101011001010000000010000011001100111011001000000001001111111000010110011000110011000000000000101100011001011011110110010000010001000010010110000110000000000000010010110110000001101111010001000001010000011000000000010000001000000000000101001001110111001010101110101011101010011100000000001000011001000010000001010010100110010000001001011000100100010000110000101100100100100101100001000000000010101110010010010000000000001100010010010101010001101000010000101110110001100111000001001011110100101010110000100101011001111000000000001011001111111110010000000101110001000010001100100011111100111001010000100010100000000000001010000000001000010100011000000001010111101111010010000000001100000011001000111011000100000000000000010100000000110111011001101110100011000010000000011010011001011010000110001001100000000001000001110100010000010000011000101100000000100000000000010000011010000110010010000100000000000000001011111010000010100000100000011110110011111001100000001010101001000001001101001000000011100000010000000100010011000000111010101001000000010011000110010000100101100101000110010000010001000001010011010111011001101010000001000111110000000110110000011001101101001101000100010000011100000000000110100011000011011110110000000000000000101100101000000000001011111000000010000111000001010000100111110100000000100010000110001000010110000001000011111000101010111000010000011100011100100100100101111101011001000001100010100100111000001001010011000001111000010000000001001000010000111100000000001001100011011101000111101011100001101000000000000001100000000001000101000010001101011011111111010000110000110000100000000101000000001000010110110101101011101110011100000000001000101100111010011101000000000000000001001100110000001000100000110001000000000000100001011100000011011010000100011000000000010010100000000000001001010101101000000011100010000010100000010110110000010101001100101001101101000000101000010000000000000101101010001000101000010100100000000000001000010100000000000000000111011111000010000010100011110000100000000001111001100011101001000000001110111101000101000000101001100010000100011011111110000111000010000000100000011010000100111100001001000000001100101000001000100000000100101010000001010011111000000000000000001111010110111010000000001111001111001000100000100011011011000000010011001101001100100010000101011010000110010110111011001001000010111011010000010100000000000000101101011010000100101111100010010110111011011100100111100000001011000000000000100011101000010010000110001001010000101100001111010000010001011100000101000100000000110000000011110001001001001100110100100000110010000111100000100000000000000011011000011000011001000101001011001011101111001111000000100111110010110000110000101111101110000001110110100110000110100010001010101000110000000100000001000000010110111001101000000000000000000101001000011110111011100000000100100011101100010010100100110000111101001000010101010000010110110110000110100000001001110101100010000110100000001010001000100011001000000000011010100010111111010000000001000000000001100000000010001110000000010100000000000101111111101001001110000000000100000000000001111000010000100000110100001011100110111100000000100001100111001101010011000001001111010000010000000000000100110000000000001000001010100010010000111111000010010000110001000000000001100100000001001010000111111111100001111011110001000111001000000000001111100010000000000000001100100111111010011000100000110100101001101111001000000010011101101000111111111000001001001001000000111010100000000100011100010100000101010101001110010011011100000111110101010111101111110110100101111000000010101010111101000001000000001011010111110000000000001000101101000101000110010100000101000001000000000110000000010000010000011010000000000001001001011000101110010010001110110111111001001101001001010000111110110000000100000110101101100100000011100001000110000100000010000110000110010110100011010100100000100010000000001111001000000001101011101000000100100000000000001001010000010100000001010101100000010000000110000000000000001000011101010000101100110011111100111000010010001101101110101100001001000000010010110000000001100001001100011000000101001010000000001111011001000000000110010011000011110000110000000101000000111111001100000000001000000101010000011110000001101110011101111100011000001000111001110000001010011000000000000000000000000100011110110100111111011111000000000010100000010100001110000001111011100111010001100000011000110110011110000000110000100001001000000101100010010001110010011011010100000000000101001100101110110100001010000001000010000010011111011011111010001001010011110101101000100001000011110000000001010000000001010111100010001000000011100111110010000000001010000000000000000010000000111000101010001000101000010010000010000111111011111111111111111111111111111111111110100111111110000110000001100011111101010010011111111101000010000001001110011010110000011001000111100000101010110110101011001100101000011001111000101111111001111111101101011001101000011111111011011011100110000011111110111010100101101010111110011111100000000000100000000000111101110010010
