# Supplementary material for: An enormous potential for niche construction through bacterial cross-feeding in a homogeneous environment
Source: PLoS Comput Biol. 2018 Jul 24;14(7):e1006340. doi: 10.1371/journal.pcbi.1006340 (PMC6080805; doi:10.1371/journal.pcbi.1006340)
Supplement: S1 Dataset — The folder contains 500 files, each corresponding to a random network obtained sampling (Methods, section Pan-metabolic and random networks) from the pan-metabolic network. Each network is represented with a sequence of zeros and ones where one and zero indicates presence or absence of the reaction in the random network respectively. (ZIP) [file pcbi.1006340.s007.zip › 2583/network_2061094_1_15000]

0010000010000000000000000110100000110101010000000111001000011011000101100000010001000000100011001011100000000111110101110000000000010001011110100100010100101100100000010000000000001111101011011100000000110011110101001011101101011000000100001011100000000000010010000001101100001001000100100001000001000000000000010000000000010001110010111001000000111111101111010101001000000101111000000000000101100100000111001000000000000000000001000000000001000111101001110101110011100111111100010110000000000000110011000100000100100001000100010000100000101000101100101100110100000100100001000010000000001010001111011001010100000000100001101110000001011000100001001101011110011011100001000011000000001010110100111111000000110001101101000000100011111111110011011101100000100000000100110111001000100111111110010000100001111000000010110010110000000001001001000000110011101010000110111111110011111011101001001000100000000111111100100001000000000000010000100101011010001000001011110011100011100100000000000101000010111101110010001100000000001000100010111001010010011000000000000100011011000110010001100001000000010001010000110000010000100110100100000000110011111100110100000001001111010000001000000001100000011011101001101001100101000011000000001111011000011000000000111000011101100011000001101111101011111000010010111100000111100111000111000011001100101000010000110100011011000000010000010010000010000000001000000010110100000000000000011110001000000000000001000100001101010000011010000111010011000010000000000010000111010100010110001100000101011010010011010010000110001100010101111010111010000010010100000101100000000000000100011010001000110000110110000000010100000100000010000000000010000000010001110001010000000000010101000111101001100010010101000100110000011111100100011111001010000101100011000001011000010110000000000011001001101001111100000001010000000000001010001110000000001000011010000011011010100100010011000001000111000010000100000000100010110100100000011000010000000010010001100011000011000000100000000000000110000100011011010000001111100110011100111101101011010000000000000001001111101111110000001010010010100100000000000010001000100010100010111000011001100000010110100000011001110001001000010100110101100101011100000000001011001111100000110011000111011001010000101101000000001111011110110010100010000000010001011000110000000010010010010111110000001100111100000001001000000111001010100010000001010000000000010011111100011001011001100001111111010111100100000001010010001000010000001010000110110000000010100011110001101010000010001101010101100100000000111000000000001101010000000110000000000000010010000000101010101100000011000011000110001100111000001000111100000000010100000100100010101010010000000000010000101111110100000101100111001000000000000100011010101110001011100011010000000000010001110000000001000001100000000100000110111000110010001001000000000000100101000010001101100000000000000011100000000100010000010110100001101001001000000000010101000001100000000011001100100000001101001110111010000011000011000100000000010000000000110011001011101000101011001001100000000000000001011001001000010100001000010101001011001111101110000001110101000000000001100001000001011101000010000010101101010001001001011101100000000000011000101010000111101100000010010010000010000000000000011000100001001011110001000010110100100010110111000001001111000011111100100010000010100000100000110101011110011011100110000000000000000101000101101000000001001110010000000000101001101010110100001111100000000100100001110001000000100010100001011111011111011001100010001011011001000000100101111110000010111100000110010100100111110010011011111000010010000010000000000100100000001101100000000100000000011101101101011111011100000101100000010001010101000000001000101000011010101011011111010000000110000110110100001000111000000001000010110110011011010101010001111100000001000000000011110011101000000000000000011000101001000001001110100000001000000010000100011001110000000001110000000011000011001010011100000000000001001110101000000001101101010001010000000010110100000010100000100111001101110000100101010111010000010101101101111101101001000011100100010000000001001000111100000101001010100110101000010000001000011110000100000000111000101110011111001000000001010111101000001000000101011101000000100101110010100000110000010000000000010101011000100111000000110000010001001100000000000100000100000011010100001110111111001000000000001001000010011110010001000001111001111000101000000100011010101000100100001001100001001100100000111011011010101110010110001001010000010011011010000000000000000001000100010101100010000100100100010111010111011011110000101000001001001000000000000101010101000000000000000101001000000101100001110000100010001000100000100000110000100100000000011100000001001001000101111100001110110000110100001000000000000000000001000100000011011001001100000001011001001010000000001000111111100110001100001100001101110000101110010100110000100100111011100101000110000000010000011000000000110111001101001010000000000000011001000011110011010001000000100110100001100110110100100110000101000000000011100000000011111011110110001100000010101110111001000000111100000001110000000100000011100000000000011001010111101000000010010000000010001110000000011100000000000000100000100000101111101101001001110000000000100000001101001111000000000000001110000010111110010111001000000000001100100011111100011000100011111010010000001000000010000100000000001000001001110010011010011111101000010001000010001000100000000000100000000101000000101100100100011101011101100000111101000000000001101110010000000001010111101110001011011011011110000101000011001100111100000110000110100101001011101101010110001000001000000001000000000000100010100010100001000010011111110010011011000000111111001110110111110010111110001011001000010101001101111100001000001001001100100100000000000010001000111010100000001001100000001100001000010000010111000010000000001001000000000000000000011000100111110010001011001000100011000001100100001010000100010111110000000100111000001100100000011100001001110010100001000001010101110101110000011000100100010111000000000010111001000100100100011011101000110110000000001001011010001110001000001000111100000000000010101011000000010010110101101111000100100110000100100011001010001010111100100101010101001000000000011101000001000000011101100011000000101111000000001011111010111110000000111011001100001111011000000000101000001111011101011000000001000101101010100011110000111111110011000111100011000100000101101100010000011101010000000000000000000001110011110001000111111011111000000000010100000000110110000100010111011101110100011100000000001111101001110000111110000000001000000000101000010000011010010011001000100000000000101001000100010100100001010000001000010100010000101111000000000011011110101000100101100101001101011000000100000000000000001000001000010001000000001100000110000000110001000000000100000010010100001110000011001100001101000000010100010000111111111111111111111111111111111111111111111010110101001111011010011001111110101111001011101111111000011100010101101001010010100101011000100001100101101001110111110001101011000011101001001110111001101111111101010110001000000101011111010110011010100000001111111101000101011010010100100011110000000000000000001000000010101010001100
