# Supplementary material for: An enormous potential for niche construction through bacterial cross-feeding in a homogeneous environment
Source: PLoS Comput Biol. 2018 Jul 24;14(7):e1006340. doi: 10.1371/journal.pcbi.1006340 (PMC6080805; doi:10.1371/journal.pcbi.1006340)
Supplement: S1 Dataset — The folder contains 500 files, each corresponding to a random network obtained sampling (Methods, section Pan-metabolic and random networks) from the pan-metabolic network. Each network is represented with a sequence of zeros and ones where one and zero indicates presence or absence of the reaction in the random network respectively. (ZIP) [file pcbi.1006340.s007.zip › 2583/network_2061094_1_10000]

0010000010100000000100000100000000110101000000100110001000011010100111100000010000000000100001100000110000000110111111110000100000111001010111100000001100111001100100000001010000011111101011000100000001110010111111001001101011111000101111011111100000100000011010100000100101100011000100110011101000000010000000000000000000000011110010110001001001010001001110010101001100010101101000000000000101100100000100001010000000000000000001000000001010000011001110110110110011111010101011101000000000100001110010000100000100101001000010101011100000101000101000001100110110000000010001001011000000001000100110111111100100000000001001101010000101011011001001110100011010011011100000000001000000000010110100010001100101110011100100001000000010101101010011011111100100100000100100110110001000000111111001000010000100110000000001110111011000000001000001000001010010001010100100110011010110010000000001000000100000111111101010100011000000000000000000000000011000001100001001110011000010000001000000000110011000111101100111101100000000011000010000011111011010001010000000000001011001001110010001000100100000010000010000001000110000110110101010101000010100110000010000001001000111010001000100000000000000110001110001111101110101000011000000000101101000111100000010110000001000100011001101011111110111100111000000111000000101010001000000000100001110101000000000110000011011000001010100000010001000000101001000010010100100000000000010010101000011111101001010100100001101000000001001100100011110110000000000000000010101010010110110000001001001011010010010000000010110011100000110111000100000000010000100001010100001000000000010000000000000101110010100000000010100110000001010000000000010000001110101100001111000000000111101111100100001010010010001010100010000011110100110110110001000001111100011100000010001000110000000000000001001101001111110000011000010000001001000000000000000000001010011000010001001110100110011010001001111000000000100000000010000100100100000010000000000010010111000100011001001000000100000000000000000000100001110010000001111101010000000111100111111000000000000000001101111011100110001001100000010100000000000001001001010100011101000001000000000100000010111101000000101000011001000000100011101100111111001000000001010101001000011011101000010110000000010110101100010011001010111110001000010000000000010011000110010000010010000110000110000001111010000000001001011000110001000000010000000000000000000010010010110100101110100110011100101010010100101000000110011011000000000000000000000110000000000001010010100001010000110000101110101100100100100110100001000010000110010101111000000000010110010010010111010101100000011001010110110001101111100001000111110010010100110000100111011001010000000100001111101101110011100100010100111001000000000100100011111000000101000111111010100000000010000110000100001000001000000000000000101111001001010001001000101100101111001000011010010000000000000000010100000000110110000010011010100001000001000000011001010010010110000100011001100100000001101011110100000000010110011000101100000001100000000010010000110110001001001011000000000000000000001001011010000000100001100111100010000011001001001000000100001001110111011100001000000111110000010000010000000111000000000001111101000000000000100010010000111101100101010111010000011000100000010001011111000001100010000001010010111001011100011000011000101000001001100100100000001100000100000010001011110010010110001010000000000000011000111100000000001000111000000010010111001111000111010101110110000000100110001110001000000010010000000001110111011010101100010001010100011100110000101111010101011101000001110000100100010110011001111101000000010000000000000000101111010100101100000000100001010011010101000011110100100001101100000010011011101000000001000101000011000111110000011010010000110001010000100001001011000000000000000010110101000010101100001111000000001001110001000100011101100000000000000000000101100000000000010100100001000000010000000001001100000000001100000000001000100001010101100000000000001001110101001000001110001010000010100000010100110000010100001100110001001111000100100000011000000000101100100111101101101000000100000000000000010001100110111100000000011010110101100010000011100001110000100000001101111100101010101001000000001111011100000101001100001001001000000000011110100100000011000010000010000001001001100000111000000111000001001101100001001001110000000000110110101001110011101000000000000001001010110100110111001000000110001111000001010000100000010111000000010110011000001000100000000101011010010101100110011010011001000011101011010000001100000000001000001111011000000010100001100010011111101011011001001111001101001011000000000000000010001001010010000000100001010000101101000101110100000000001100000101000110000100110000000011101001001001001000101101100000010110001001000101100100000000000010001001010000010001100111101000001011101111111110000011100111111000010001100001101011101110000000110110100010000010100111010100100000010000000010000010000000000110111011001000001000000000000010000000011100010100101000000100010100001000100110001100011000111001000100011100000001010111101110111001100000001001010101000010000111101000101111110000100011111100000000010010100000010111000000010000000000010001010000000011100010000000011100000101000101101110100011001110000000100100000011001001111000010000101001111000010010000101111000000000000001001111001101010011000000001111110000010000100000000001010010000011001100001110110010010101111101000000111000100001000100000001100110000000111000100011100110000110111001101101000010001000000000001100011101000000000010101100100111011011010100100000100010110000111100001000100000010111101000111111101010001000001000000001111010100000000101011100000100001001010011111010111101010100010111101101100000100110111111110100000001010011101011110111100101010001001011110000100000000000010100001101000000100101010100000011100010000000001010101000011001011000111100000000001001000000010110000001010010001000100101110001000101100001110000111011111110000000100100000010000100000111100001000111001000000010000001100110110110100001110000100000100010000000011111001000101000101011111100000000101000000001001011010001110111000000010101000000010001011101011000000000001010101110011001101000000011111110011000011011000001101100101010010001000000010010111000001001100001001100011000001110111100000001000011010100010000000100010010000001010010110000000100000000111101001011000000001000100001000100011110000101111110001000111100101001001000011010100010000011111000000000000100000010000010011010111100110010000010000000000010100000001011101000000101111011001111110001110010011101101001000110000111000000000001000000010101100010000011110010010011000000100001000101001100000010000101001010000001000010010010010111111010111000000011011011100110100000000001111011100000000001010000000001100101100010001000010001110001110010100110010110000000000000010000100000010100111001101001101000010110100010000111111111111111111111111111111111111111111111010101011111111010011111110111100111001011110110111110100010100011111101110010111010110001000000010001101100010001101000001011110000001001011000111111110111111111110101111111100100011100001110010111101000000001111111001011101010001111101101111100101100000000000001000000111100010000010
