# Supplementary material for: An enormous potential for niche construction through bacterial cross-feeding in a homogeneous environment
Source: PLoS Comput Biol. 2018 Jul 24;14(7):e1006340. doi: 10.1371/journal.pcbi.1006340 (PMC6080805; doi:10.1371/journal.pcbi.1006340)
Supplement: S1 Dataset — The folder contains 500 files, each corresponding to a random network obtained sampling (Methods, section Pan-metabolic and random networks) from the pan-metabolic network. Each network is represented with a sequence of zeros and ones where one and zero indicates presence or absence of the reaction in the random network respectively. (ZIP) [file pcbi.1006340.s007.zip › 2583/network_2062099_55_15000]

0000000000100000000000010100000000110001000000000111001000011000010001100000010001000000100010101010110001000110110101010000100001101100111111100000010110101101100100010000010100000111101111000000000010010001110111000010100010111000000010111101000001100000011010100001000100000001001000100010001100000010000000000000000000010001110011110001001000010111100110101001000110010100111000000000000000000100000110000000000000000000000001000000001010100011110001000011110000101010111001100010000000100000111110000101000100010001000100111000100000101001101000001101110010000100011101000111000000000010001010010001100100110000001001010000000101011010111011011001011100101011100001000011000000100010010110011000100100011001001101000000000000111000110111000111110100100000000000010101000000100110111110000110000000010000010011110111010100000000001001000100011000101000100010010000000111111011101001001000100000000011101000000011000000000000000010100100011100100000001000100011111010100101101000000100110011111001100011101000000000000000001000010101111110001010100000000001001000000000000000000101100000000001100000110000101000100110000111101001100001101001010000000001001110000001000000100001001000110111110001101100100001000010000001101011011000111100000010001001011110000010100111110101101110110101010010001100010111111101000011000111000110111010100000010000011101000000010000000010001010000100100000010000100100100000000010010110000010000000001010110000001111000000011011100101000011010010000000000001000111010010110100001000000101001000000001000010000110001100000110100000001000000000000000001000000000000000000110000100001000111110110010000000010100100000000010000000000010000001010110110101110000000001101100110110100001110010111100010100111000011111100001001100001000000111100011100001000101011100000000000010001000101001001100000011010010000001001011010100000100001001000110000010010010110110000111000000001110100000000100000000100010100100100000010000000000000110111010000001111010100000100000000000000010000010100010110001001111100010001100101101100000110100000000000001001110101111110001000100010100100110000000000001011000000010101000111000010101100000010110100000011101111000001001011100001001100101011001100000000010011101100010101010001010111000000000101001100000001000011110110010100000000000010110110000010000000010010010110111111000001011111010001001001011011010100010100010000000010000000000011010001100011111110100010000001111110110100101000000000011001000000010000000010100110011000001101011010111110000000010000100010101100100101000001100001000011101110100110101000000000011100010100001111011001101000010001111110000001101101000001000011100000111000101000100001010101111000000000001111011111011010010100010100000001000000001100000010001100111101011011110010100000000010101110000100001000011000011011000001110010101001010101001001100001000111000010100011001000000000000000011000000000001010011011001110000000000110000000010101111111010001000110011001100100000001001001111100110000000001011000100000000011100000000110000001010111000111011001001000000000000000001011101000000000100000100011010001100001101101001000000100101001110110001100001000001111100000010000000001011011000001110010101000000000011001000000010000111100000101010111010000011000100001110011101111010000111110001001010010111001001110111010001001100110011001100000000000010100000100000010101011110000111110011010000000000000111100110100000000001011111000000010000110001001000011000001100011001000100000000110001000010010000111100011110110111000001000010001010101001000110000000000000100110111100000100000000100101101011011001111100000111000000000000000000000001101011100000000001001000010001101100011110100100001000000000000111001000000000001000101000011010111100010111011000000110011110000100000000001000000000000000101100111000011100100001001100000001010101101101010011001100000000000000001001101101000001001100000110001000000010000000010011110000000011010000100111001001000010110100000000010001001010101010000000001111010001010000000010110110000000101011100011001000111000000101000011000000000001100101010101100100000010100000000000000001001000010010100101001010110010110100110000001000011100000100000001111101001111010101000000000000110111100000000001100011011001011000000011110100100000100000010100010000010111011100100001000001010000011001100111000001000110000100100111010101001000111101000000000000001001011010110111101001000001110001011000110110100000010011001000000000010001001000100100100000111011001010101010110011000001010000011011010000000100000000000001000000000101010000010101110000010011111111111001110100100100101001011000000000000101111100001010010000010000001000000101100000011100100010001111100000101000110000100110000000011101101000001001000101111100001010110001001000001000100000000001001011000001000011001111000101011000011001110111111001001100111111110110001110000100011100110000001110100100110000000100100010110001100110000000000000000000000010110111011101000011000000000000000000000011110111011101000000000010010001100010000111100100000111101000100011111010001010110011110011101100000010101000101100010000001100000100010110000000001101000000000011011100000100011010000010011000000010001010000000011101100100000011100000000000101000110101011001110000000100000000011100001101000001000001000111000010011000011111000000000101001001101001111010011000101001110110000010001000000010010100000000011010001001100110011010101111111000010011000100001000100001001000100000000001010000011100100000000111101001101000111001100000000001011001100000000000000010001000101011011001010110000100100000001011100100000000000100110101001001101101000110001001000000000001010100000000101010000000100001100010001110110010011011100000111110101111110011111010011100001010001000001111001111101000101000001001011000111100000000000001000000001000000000001001100000110100011000001001100000000010001000001001010000000000001101010011110110100010000000000010001110000001000000001110000111000110100000000101101101100100000000011100000001110011100000010001101001110111010100011010000101010111010000000001101000000101101111011011001000010110000000000000010010000010100000000000111100000010000000110000000000010000101001110111001101100100001110111111001111010001101100000101011100101000000010001001000001101110011001000001000001101111100000000010110010110100000000100010010100001110001100000000100000000111011101101000000001000100001000010010110000101111110011000111101001000101000101000110010000000111000000000000000000010000100011110111100010101011111000000000010100000001011011000000101110011001111010011100010011100010101001111001010100000100101011000010101000000000011010010011011010100100000000101001101100110000101001010000001000010110010010010111010100010001000010001110111100000110001111010010010000001010000000001111101100010001000000011010010110110100010010011000010100000010000100000011000001001101110111000000100100000000111111111111111111111111111111111111111111111101011110100010001011101000010011010111011111111111101100010100010011111011010010110111000000000010101111111101111001011101001100001111001011100001100100101111111110100110111111011011011111010011111111110000001111110001011101111111010011110111011010110000000100010000000111110000101010
