# Supplementary material for: An enormous potential for niche construction through bacterial cross-feeding in a homogeneous environment
Source: PLoS Comput Biol. 2018 Jul 24;14(7):e1006340. doi: 10.1371/journal.pcbi.1006340 (PMC6080805; doi:10.1371/journal.pcbi.1006340)
Supplement: S1 Dataset — The folder contains 500 files, each corresponding to a random network obtained sampling (Methods, section Pan-metabolic and random networks) from the pan-metabolic network. Each network is represented with a sequence of zeros and ones where one and zero indicates presence or absence of the reaction in the random network respectively. (ZIP) [file pcbi.1006340.s007.zip › 2583/network_2062099_55_10000]

0010000010100000000100010110100000100001010000100001001000011110110011100000010000000000100000000001100001000110101001010000000001010101111111100100011100101001000000000001010010100100101111001100000010110001111111000000111110001000100110011101000001100000001010000001101110101001000100010010001001000000000000010000000000000001000011000001000011110011110110110101000110000011111001000000000100000100001100000010000000000000000001000000001000101100111010110100100001101110111001011110000000000000101000000001000100111000000010000011100000101000100000011101110010000000110101000100000000001010101001111100000100010000100000011100000101000001010001110101011110011011100000000011000000001100100100100100100000110001001100010000101000111011110011011101010000100000000100010010001000000110110101010100000101111000000001000011111100000001001001000101000001111110100000101101010111110001101000000000100000010011111110100001000000000000000010100010011100000000000010100101100011000010101110000010010100101001100111100000000000011000010010001011011010001100100000000101011011001000000001000011100000010001100000100000010000110110111001110001110111111101110110000001000111010000000000100001001000110101001001101001110100000010000001001101011000110100000010100001011110000000101111010110110010011110000000001000110001100000100111000100000101111011000000110000001011000001010100010010001010000100001000010010110100100000000010011111000101101101000011110100001001010000011001000010010110100110001000000011000100000010110110001101001001011000010011010010000110010000000111000000011000000000000000000001100011000000000110000110001000101100110100000000010100010000001010000000000010010000110001000001011100000001001100101111101001010010011100000100001000011111100100111011000010010111100011000001001001010100000000000010001000101001011110000010000010000001001001001100000000001001010011000010001000000110100011000001001011000000000100000000110000100110100000111000010000011101111010100010010101000000100010000000000100010101111010110000001101100110110100001001110111100000010000000001000110000101110000000100010100000000000000000010000010000001100010100010011101101000010111100001101011001011000000011100011101100111001001100000001001111010001001001111000010110000000000111001100000011111010101110000100010001000010011111000110010000000010000100011110100001000010110000001001000000100101010100010000001010000000000001011111111001011111101100110010101110011100001000000010001001000000010000000000000010011000011001001110110000000000110001101010101100100101000010100001000001101100100111101000000000001101010010011101010101100000011001100010100001100100100001001011110010110110110000100001011101101000000100001101110111111110110000010101010001000010001100000010111001010101001101001010000000000010100110000100001000000100011000100000110011000011000011001001101101100000101000010001011100000000000000011100000000101011011001001000100011001110000000010001100110001101000110011001100100000001101011110011100000010101001010101000000000100000000011011001001010100101001010001100000000000000001011000001000000000000100001000110011111111101010000001110101001110101011101001000000111100000010000000001000000000000011010111001000000001001000110010000111101100101000000010000011001000000100010010111001001111010001001010110011100001100010010001000110110001011100100010000001100001000000110100011010111101000100010000000000000110000101100000000001010111000000000000011000010000111010011110111001000100010000110001000010110010111001001111111111010111100000100011010011100010100100111000001011001100000110010000000101111001011101011100000110000010000000000101111001000101100000000001000001001010100100111111111100001100000000010010001100000000000100100000010010011101011111110000000110000010110100001001111000000000000010011110011110010100010001100100000001010110101100010001001100000000000000000011100111000000001100100010000000000010000100010011100000011010010000000011000000001010000100000000000001001010101001000000111101000001010100000000100110000010100001100011001001011001000001000011000000001101111101010100000100000010100100000000000001000000101101100101011000001000111100010000011000001100000000000001011011101001001100000000000000011001101000001001000110001100000000000110110010111000111000010100000100011001000100000001100001010000011001101101000001011100000100100001100000001011111100000000000000001001101110011011111001000000110001101001100110000100101010101000000000010011100001101100100000101011000010001010010000011000000000011001111010001101100000000001000010110110000001000000000000010111000101011111100101111000101001001000000000000101010101001010000000000101001000000100101001111000000010001011100000001000110000100110000000001000001000001000100110101100000010010001010000101000000000000001000011000110000011011101101101001001001101001111000001001000111101000000000110001101101101110000100110110100100000110100101001101111000010000000010000011000000010110111011101001011000000000010010000000010110111010001000000000101001000100110000101000111000011000000100011100000000011111000100000101100000001101110111101010000100101000100111111000100000111100000000001011100000101001000000010001000000000001010000000010001000000000000100000001000001001101101011001110000010000100000010001000101000101000100001010000011111110101111100000000101001101111011111110011000001001010100010010001000000011101010010000010000001001110110000010110111000000010111000110001000100000000100100000001101010100011111111000010111011100101000111101100000000000100101111000000000010101001011110101001000111100000101110010100101101100000100100101010101000011101011000101001000000000001001010100000000101011100010100001000010111101110111111011000010111110101111010001111110111000101110001000010111010101111001100010000000001000110110000000000010101001011010100000001010100000100000011000001000010101000010000010001111010000000000000000000100110101101010000011001010111110001000000101000110000111110001100000000000110000100000100000111100000000111010000000010001110101010000110100011100100100010111010000000000011001000101000000011101101000100001000000001010111010001000100000001000011100000010001010100011000000010011111111111011000001100110010101111100001101011001101101010101111000000000000000000011000001101100011001000011000000010011110000001011001001100100000000101000010100001011001100000000001000000111101100011000000001000001000000110000010000001101100001001111101110001100000011000100000001010101010000000000100000010001110011110010000010100001110000000000011100000001100011100100011011011001001100011000010000111110001110100001101100000100101010000000101100000000001110000001001010100010000000100000100000110100101001010100001000010010000010111001000010000011000000001110110100100101001011001000110100001010000000000111000000010001000000010010010110000000100010001000110000000010010100000011100001110101001100000000010000011000111111011111111111111111111111111111111111110001010100101111100010001111011101000111001111010111101100001000000001110101010111000111001000111101100101111000001110011100011101101000001011111111111110111101011101010010011111011110111011110111111010000000001111110011011110101011001111101011011111110000000000011000000000101010110000
