# Supplementary material for: An enormous potential for niche construction through bacterial cross-feeding in a homogeneous environment
Source: PLoS Comput Biol. 2018 Jul 24;14(7):e1006340. doi: 10.1371/journal.pcbi.1006340 (PMC6080805; doi:10.1371/journal.pcbi.1006340)
Supplement: S1 Dataset — The folder contains 500 files, each corresponding to a random network obtained sampling (Methods, section Pan-metabolic and random networks) from the pan-metabolic network. Each network is represented with a sequence of zeros and ones where one and zero indicates presence or absence of the reaction in the random network respectively. (ZIP) [file pcbi.1006340.s007.zip › 2583/network_2062099_5_5000]

0010000000000000000000010100100000100101000000000110000000011001010011100000010000000000100001000011010000000110100100010000100001010101110110100100011110011101100100010000010101111100111111011000000000110011111100001000000000110000100011011101100001100001011010000000000111000010100100100000101000000010000000010000000000000011110011111000000000100001000110101101001100000010101001000000000100000100001110000010000000000000000001000000000011101000100001000011110011111010111101101010000000100001100011000101000100001001000000001010100000001001100100110100110100000100110001000101000000000100000100011111110100100100101000100000000101010001011001100100011100011010100000000001000000100010100100100011000001111010101100001000101000111110010011011011110100000000100000010100001000100111110101000100100100101000000011010011111100100000000000000101000111111010100010011101000111010001101001001000000000101101111000100001000000000000010010000000010100000100001011110110101010000011100110000010101000110000110110001000000000001000011010001101011110011110000000000001010011001100000001010001000000010000100000111000011000010100111110000000110010010110110010001001001110000000001100100000001000110001100001101000110001000001000001100011011000100100000000101000010001100001000001011001110111111000010010111100010111111110000110000100000111001011000000110000011101000001010000000010010100000101001000000000110100100000000000010001010111111001001011100100001000010000011011000011011010110100001000000001010110010110110100001101000001011110010011010010000010010100011101110010001000000010010000000011000001000000000100000110001000110100010110000000010100100000000010000000000000010001010101110000011100000001001101011110100001110011010001000100010000011110100000011010000000001111100011000001010100011000000000000011001001101001101110000011010000000000001011000000000000001000011010000011001010110010110111010001001100100011000100000000100010110110000000010000010000011101011011000011011111000000100010000000000100010111111111110001001101001000100000111100111110100000000000000001101111000111100001001110010010000000000000001011010000100010101000101000001100101000010011001000110111110010001001101000111001000111111101100000001000111110100001110010000111011001010010101000000001011110010110110010000000000000000010100000010000000010010010110111011100001110010100001000000011000101101011000000000001010000000000110010110110110101110101100110100110010110100001000001010011001000010010001010000100110000000011000010010001110000000100000101010000100100000000101000000000000001000110100101000000000001111010010011001011001000000010001111110010001101110000001001011100000101110111000100100011001101000000000000111110101110110100000110000101000000000000000000011111001011101000001011010100000000000100010000000001000011100010010100001101110001111000101001001100100100110100110111001010000000000000000010000000000111111001000101100101101000100000000010100001111010101000100011001100100000000000001110011100000001111011010101100000011000000000011010010111101000100001011001100000000000000001011111000000010000001100001001101010011001000111000001110001001000111001101001000000110000000010000000100001011001001110001101101000000010001100100010000101100000001010011010000010001000000110010101100010001011110001000010111110001010100011010001000000110001101100000100000011100001000000110001011110110010100000010000000000000101100111100000000000011110010000010000101000111010011100111101101001000100110001110001000000110000110101011110001011000000100010001011110001000010100101110110100111001100001100000000100000011001011001011100000101000000000000000101010011001011100000000101001111011100100000011101011100000001100000000001011100000000001100100000010010111010010011111000000110000110110000001001101000000001000000010110111100001101100001010000000001000000101101010001101100000000000000011000100101000000001000100000001000000000000100011011110000010000100000100001000001000000101100000000010001001010001101000000011111000001010100000000100110000010000011100000001100111001000000000110000000010101111001010101101101000000100000010000000000000010110001100001011000010110101100100000011000011100000100000000001111001101001000001000000001111111100000100001100000010001000000000110110001111000001000010000010100010011000000100001100000010000001001000101001000011110000100000010010101000111010111000000000000000001000010111100100000001001110000010001001010000000000011000000100110000001101000011100110000101011010010111100000111010001011000011111111010001110000000000001000110010011100010010100011000010011111111001101100101100000000001010000000000000101111100000000010000100100001010000100000000011110100010000010100000000000110000100110000000010101101001001000000011101100000100000001001000000000000000000001000011001101000010000001111100000000001101111011010001011101111100100110000000001101010001110001101100110100100000010100101000010100100010000000110000011000000010110111001101001011000100000010100000000010100111000101000000100010011100000010010111100111000110001001100011110010000011101111100001111100000010000000110100000000011000000100111000000000010011100000000010011000010101101010000000011000000010001000000000011001110000000010100010100000001111111100011001110000000100100000001101001101000101000101000110000011111110011110101000000101001101110101111100001000101001110000010010001100000011101110010000010011101001100100011010000111101000000100000110001000000001001000110000000011000100001100111100001111001010100000000100100000000000001101011000000001010110001111011101011000101100000111110010101110101101000110010101111101000011101111000001000001000000000111010100000000100010000000100001000000011111011111001011100010111101001110110101111011010110001001001000001101011101101001100010000000001100111100000000000000100000010000001000110010100000100100011000001001110100000001001011000001010000000001000000001001110100011010011001111110111111000000101100000110000111001111000000000101110101011000100000101100001001010011000001010000010101010011110100011010000101000111010000000101101000000001101011011011101000000100000000001011000010001010000000000000111100000010001010100001000000010011110111100111000100000110001110000111000001011011111101010101111010001000000010001011000000000010001101000011000000101011000000001001101011001000000000110000000100011111011110000000101000000111111101101000000001000101100010100001010000001111100011100111100101001001000101111100000001001111000000000000000000010001100001010101000011010011011000000000011100000000101110110100110011011000101100011010010010110000101101001001001110000000100011000010001000000000011110010000010010000110001000101001101000010101101000010000001000010000000001100011001010010001010010101110111101100111001111011010110100000010000000000101110000010001000000010000010110100000100010111000110000000011010000001010100010011101000100000010100000000000111111011111111111111111111111111111111111110100110110011001100001011110100110000111001101111011110000000100011111101111010101010100001000111110101101111111011110100011010010000010010011100011101111101111110011010000001010011111100111111111011101110000001111111110110111001011101001111101110110010000000000011000000110100000011110
