# Supplementary material for: An enormous potential for niche construction through bacterial cross-feeding in a homogeneous environment
Source: PLoS Comput Biol. 2018 Jul 24;14(7):e1006340. doi: 10.1371/journal.pcbi.1006340 (PMC6080805; doi:10.1371/journal.pcbi.1006340)
Supplement: S1 Dataset — The folder contains 500 files, each corresponding to a random network obtained sampling (Methods, section Pan-metabolic and random networks) from the pan-metabolic network. Each network is represented with a sequence of zeros and ones where one and zero indicates presence or absence of the reaction in the random network respectively. (ZIP) [file pcbi.1006340.s007.zip › 2583/network_2062099_54_5000]

0010000010110000000100001000000000110001000000100111001000001101001101000000010000000000100010100001010001000110001101110000000000010001110111100000001100111101100100001001010000001110111011010100000000110011111111001010011111001000101111101100100001000001001010100001001101101000001000010001101101000000000000010000000000000011010000011000000001010100101111101101001010010111101000000000000101100000001100001010000000000000000000000000001011101011011110110111110010111011111101100000000000000000111100000101000100001000000100001011100000000001101100000100100010000100101101001101000000001000101001011100110100011000100001101010000101011011000011111000001110001011100001000001000000100110100100000100000001111010100101011000100001111101010011011100100000100000100000000001000000100110111011010110000111011000010011110111110100000001000001000101100011010110000110101111110010111011101001001000000000010101101110000011000000000000000010000101011010000100000011110110111011100111001010000101100100110101110110100100000000001000011010100111011010001110000000000000011001000010010000000011100000000001010000011000011000010111101001110000110110101010110000000000001110010001000100100000101000111111011001111101110100000010000001101011110000011100000010010000000111100001100111000111110010010000000000110000100011110111100101000010001111111010010000000000011001000000010100000000001110000100000000000000110000100000000010010011000000000100001001110000001011000000011011000111001010000110101000000000000101010010110110001101000001011110010000010010010010010100010100011010000110000000010000001100100011000000000110011010010000111000010010000000010100000100001000000000000010000000010001010000110000000000101101001100101001110010110101000000011000011010100010010011000010010110100011100001000001001000000000000001001000101001111110000001010000000000001011000110000100000000010011000010000001000010100110010001001001100011000100000000110000010100100000011000000000001110011011000011110101100000100000000000000010000001010001000001001111100110000100101101111100010000000000000001101111000110100000001010000000000100000000001000010000100011000000100010011101101000010111000000100011111001000001111000111000000101011000000000000001011011100000110000001011010000010010101000000010001110011011110011000010000000010111001000110000000000010000000111011100000101010110001001000011011101001011100010000000000000000000001000001101010111001101110101110111010010100001000001100011011000000000000010010100010000000000101001100100010000000100001100100100100100101000110100000000011101010000000011000000000011110000100011011010101100000011001100110000001100111100001001111100000001010101000100110010001011000000100000011001111110010110100000101111000000010001100100010101001001001001011100010100000000010101010000000001000001100011001000001000110101101000110001001101101001101100000110000010100000000000000011100000000110011011001101010101101000101000000001010001100011111000100000001100100000000101011111111100000011110011010100000000010100000000010001011110011000001011010001000000000000000001011011001000010000000100111011110101111101101111000001100101001010010011100000000001011111000010000000100110111000001100010111101000000010010100111010000111001010101000011010000010001100000110011100001001001001010001001010111011100000110001010010000011100011111000000100000010000001100000110101011010110101100111001000000000000000000111101000000001010110010000010010101000000010101010101110110001000100110000110000000010100010001101011110100101000011000010100011101001100010000001100110101111101100000110010000100110110011011100000100001011000010000000001100111010100111100000000001001100010101100000011111011100000001100000010011001000000000001100100000011010010000011101111000000110010000000100001001101000000001000000110100111000010100100000000000000001010101100110010011101100000000000000011000100011000000000100000010000000000000000100001011100100001010000000100101001100001010011100000000010001001110101101000001111110010000010100000000100110000010100011100111001101011000100000000110000000011101111000111100101001000011100100000000000001000010111011100101001010011001110100100000000100011110000000000000111010100101000010001000000001011011101000101001000111011100000000000110111001110000011000000000000000000001001100100101100001111000011001100111000000011110000100000011100100001110111010000000000000001001011010111111010001001000101001110000011110100100110011010000100000001011100000000100100000101011011010111100000110010010011000011101111000001110100000000000000010110011110000000001011100010110010111111001101100101101101000011000000000000101110100001000010000000100000010000000100001111110100000001111100000001000100000000010000000010001000000001001100100100100001110100000011000101000000000000000000001000011000010001011010101011001001101101000111001011100111100000010000110000101101000110000010100110100010000010100000010100100000010000000000000011000000000110111010101001010000100000010011101000011110110010100000000000111101101000100000110100101000000000001000011000000000010100011100010111100000001100010100100010000111001000101011010000100011101000000000010011101000111111010000000011000000010001100000000010000110100000001100010000000101101101101011001010000010100100000010100000011000010000100000001100010011100101110101000000101001001110110101010001000100101111100010010001100000000111010000000000000001001100000010010001111011000000010000100001000000001000100100000000111000100011101111000111111001000101000001100000000000001110001110000000000010101100111101001011000110110000101000110100101111100000010110111000101000101111001000000000000000000000001010100000000100011000000100001101010001010011100101011000010111110101100101101111011110110001101000000010111001101111100100000001000011110101100000000000001100101110000100100011001110000111000000000001000010101000001001011001001110000000001001101000101000010001010011011011110111110001000101100000100000111111101100000100101111100001100000000011100001001110011000000010001100101010101000100001000000100000011000000000110111001000101000001001001001000000111000000000010110010000000001000001000001100000000001010111000000000000010010001100011001101000110000111101010001111010000011101110101110010101000000010011000000000000000001000000011000000001101100000000011011000011000000000110011000000001111011100000000101000001111111101100000000001000001100010100001110000111111110011000111101111001101000001111100010001001101010000000000000000000000110011010100000010110011111000000000011100000011010100110000011011011101101000001110010011100110110101001000011010000100101000000010001100010010011110010010010000000000001000101000001100110101101001010100001000010110000011001011001100010010011000011010101100000110001010000110100000001010000000000111101100010001000010000000000100100000110010011000110100000010010100001110000110101101010111000010100100010000111111111111111111111111111111111111111111111100111111100100111011111101000101111000010010010111110100011000000101100110010010010110011000111101100111111011010001100101010000001001000100111111110010110010111000011100111011010101010001110111011100100000001111110111000111110001011110000011001111110000000000010000000110110110110010
