# Supplementary material for: An enormous potential for niche construction through bacterial cross-feeding in a homogeneous environment
Source: PLoS Comput Biol. 2018 Jul 24;14(7):e1006340. doi: 10.1371/journal.pcbi.1006340 (PMC6080805; doi:10.1371/journal.pcbi.1006340)
Supplement: S1 Dataset — The folder contains 500 files, each corresponding to a random network obtained sampling (Methods, section Pan-metabolic and random networks) from the pan-metabolic network. Each network is represented with a sequence of zeros and ones where one and zero indicates presence or absence of the reaction in the random network respectively. (ZIP) [file pcbi.1006340.s007.zip › 2583/network_2062099_54_25000]

0010000010110000000100010010100000110001010000000110000000011101101101100000000000000000100011001000000001000111110010010000100001011000110110100100000110011101100100010000010011101001101011011101000011110001111100001011000001110000100011110011000000000000011010100001000110100010100000110000000001000000000000010000000000000011010001100001000001000001110111101101001000000111111001000000000100100100000101101010000000000000000001000000000010010001001111110111010011100111111101101100000000100001000001000101000100100000000100101011100000000001100100000100110100000000110101001111000000001010100011001100110000111100101001100100000101010001101001111101011000101111100001000001000000101110110100010100100011011011000100010000101001100010010111011100000000000000000100100101001000000111111010010100100011110000010000000111110100100000001001000000001100110010100100111001100110011011101001000000000000110101101110100001000000000000000000000110010110101100000000100011000011100100001000000001101101100101110101001000000000001000110010110101111110011000100000000000000011001000000001000111100000010001110000101000100000010011110110000001100111101110110110000000000111000000001100000001101000011101101001101101100100000011000000100101111000001000000000110000000111100001100111100101111110011110000010001000010001000001100111000110001111101000010000010000011111000000010100000010010100000100100000000000110000100000000010011110011101101000001001110000001110010000001010000111001000110110100000000001010111000100110110000000001100011100010010000000010110011100010111111010001110000000010100000100000000000000000110001110001000110100010110000000010100100000001000000000000000000000110101100101101100000001011100101111000001110011111101000100101000011011100011100010000000000111100011000000010010010000000000010010001001101001111110000011010000000001001010011010000100001000001000000010011000110110000111000001001010000010000100000000000000110100000000110000000000001111011000100001000011000000100010000000000010000011001101010001001111101010101000011000100100100100000000000001100111101100100001001010010000000100000000001010001010000011001000110010010000101000010111101000000101011011000001011000010001000101001101000000001010111110000000000101001011111000010010111001000011001111011010110000100010001000010111000000010000000000000000100100010100000011110100001000000000011001101010000010000001000000000000000001111111101011100101110101100111010010100001000000110001011000000000001010000010110000000011101011110101101010000000001100100101100100100100100000001000011000100100011011000000000001110010000001101011101000000010000111110100001101110100001000011110010110100110000100101010001111010000000001100110011111000000000111000000001000010001000100011100000100000001100110010100000000010101110000100001000011100011011100000111101000101010111001001101101100111100110000000011100000000000000011100000000101101000011111000000110001110000000011000000010010000000100011100100100000000100011111100010000010000001010100000000010000000000111000011100011100100011011001100000000000000001011101010000010100000000001000101001101011101011000001110101000110111001100001000001110011000010000000101100111000001110010111100000000000000100101010000101101000000010000010000010000100000000011111000001001011010001000010010110101011110110000000000011111011111000100000000011000000100000010101011110101000010000001000000000000111100110101000000000011111010000000000101001000010111110111000000001000100110001110000000010000010111000011110101011010001100000001011101001100110100000011011001010101000000100010100000111111001011011000100011010000010000000001100110010001111100000000101001001011000100101111110001100000101000000010111000100000000000000101000010011110100000101111010000110001010000000000000010000000001000000011110111101000100110001110000000001000110001100000011001000000000000000001000100001000000000000100010000000000000000000001001100100001010000000100011001000000000111000000000010001001110101011000000110011000000010000000010100110000010101011100110001101011000000001000011000000011101111000110000001100000011100000000000000001000100111010000100001001101110100100110000010000001110000000000000111001100111001101000000000001111000101000100000000011010101000000100010100000110000101000010100000000010001011000100111100001011000011001100100001000001110000100100000100101001111010010001000000000001001000110011001101001000001110001011000111110100100101011101000000110011011000001011100110000101011001000111000000001011000010000011011111000001010000000000001000111000110100010000100100100010110101110011101010000111000001001011000000000000001011101001010010000000101000010000000100000101100000010001110000000001000110000000000000000010101100001001000000110110100000100100001001100001100000000000001010001000100000010001001101101000000011001111111101000011101111110110110000110001100101101110001111100100100010000110100111110101101100010000000110000001000000000110111000001000001000000000000100101000011110011010100000000000101101001100110000011000111000011100001100011111010001011111100110010111100000001000110111100000000000100000000111001000000011111100000000001011000011010001000000010011000000000001000000000010101100000000010100010000000000110110101011001110000000100000000000001000011000011000101000001000001011110101010001000000100001100101101101110010000100011100000010000001000000011001100000000011010100000110000010010011111011000000010000100001000000001000100110000000111000100111001100000010101011001101000111101100000000001000111010000000001000110001110111101001011000110000111000010100111110001000110010101111101000111111111010000001001001000001111010100000000100011100010100001001000011010010101111011100000111111101101111100111111000100101111001000011001011100111100000010001000001000101100000000000010000100001000000100101001110000101100010000000001110011000010001000001111100000000001001001010010110111100010000011011010111011001000001000000110000110110111110000000000110100100000100000011100000001110011000000000001000101010010100100011100000101010110000000000001011001000101000110011101100000110011000000000010111010001010000000000000001100000010000001110000000000000011101111110110000100100110000111101111000011000000111100010001001100101000000000001111000000101100001101100011000001010111010000001010111110101010000000101001010100011011010000000000001000000111001001010000000001000001100010110011010000100101100011101111101110001101000101101000010001011111010000000000100000000001100011010111000010111010011000000000011100000000011101010000101110011000001110001000010000111110101001100001010110000000101011000010101100010000011010010010000010100110000000101001001000110101101000010100001000010010000011111111010101010010010010111000101101000110001101011110010100001000000000000111111100000001000000001100110110110000000011000000000100000011000000001110100110010100101100000010110100000000111111111111111111111111111111111111111111111010111111111110011100011100011111001010000011110111100100010100011111100010010111100101010000111110010101011011011010101010110111101110001001011111111111110110111011110010101001011110011111011111111110010000001111111001111100001110011110011000101111110000000100011000000101100000101100
