# Supplementary material for: An enormous potential for niche construction through bacterial cross-feeding in a homogeneous environment
Source: PLoS Comput Biol. 2018 Jul 24;14(7):e1006340. doi: 10.1371/journal.pcbi.1006340 (PMC6080805; doi:10.1371/journal.pcbi.1006340)
Supplement: S1 Dataset — The folder contains 500 files, each corresponding to a random network obtained sampling (Methods, section Pan-metabolic and random networks) from the pan-metabolic network. Each network is represented with a sequence of zeros and ones where one and zero indicates presence or absence of the reaction in the random network respectively. (ZIP) [file pcbi.1006340.s007.zip › 2583/network_2062099_54_20000]

0000000010110000000100010010000000110000000000000110000000011010100011000000000001000000000000100001010000000111001110010000000001111000111111100000011010011001000100010000010010101011101101011101000011010011111100001001011010010000100111001000000000000001001010000000000100001010000000110011001001000010000000000000000000010011010001110000001010110011011111010101000100010011011001000000000101100100001110100010000000000000000001000000000011110010100011010110010010111011111010010010000000000000110000000000000100100001000000001000000000000001101100010100100010000000100101001101000000001010000100110110001100010000100000010110000001010011011011010000011000111111100001000011000000000110110110101011100001111000100100000000100011100011110001011011010000000000100000100101000000100111111110010100100100111000000001010111110100100000001000000001001100001110100110111001010010011010101000001000000000110001111110100010000000000000000010000010010110101000001001110111000011000101001110000011100100110101110001001000000000001000111010010011111110011110100000000101010000001010010000110101000000010001000000000000010000010011101110001000100011000111010100000000001011000000000100000001000000110111101001111100110001000001000001001011111000111100000010101001001001100010100111100010110111010110010010010100110101001100100010000111000111001001000000110000011011000001010100000000011110000000100000010000110100000000000000011001010111010100001001110000001110000000000011000111001111000000001000000010010100000010110110000100001100001110000010010010010010001000000100010010101010000000010000001100000000000000000100000010011000001010010000000000010100010100000010000000000000000001110101010000111100000000100101111111101001100010111001010100011000011110100011110011001010000100100011100000000010010000000000000011001001101001111100000011010010000000001000010110000000001001001010000011011011010000000111010000000010000010000100000000110010010100100000010000000000000111110010000000101000000000100010000000000100010010011100100001001111100010110100011101111000000100010000000001101111111101110000000010000010100010000000000000011000100011100000111010011101101000010111101000111001010011000001110000100101000111011100100000000001011010101000000011001011110001010000100101010010011111011111110001100010000000010100101000110010000000000000000110111100001101011010000001001010001010100001100010000000000000000000001010110111001011111100110110010001010111100001000000100100011000010000000000010110110011000000001010110000010010000010000100010100100100000100001000001000001101100100110000000000000010011010110000101010001101000011001110110010001100111100001000011110000000110111000100110010101110000000100000001110001110110100000101001011001000010000000100001000101010101000100110010100000000000101000000100001000000100010001000001111111101101010010001001101001100100101010011011010000000000000000011000000000110011001011100010000100001101000000011011111010010101000100000101100000000000000011110110010000001001001010101000000010100000000011000000100100100001000011001100000000000000001000111010000010100001000101111001110111011100101000001010001001110010001101001000000110001000010000000001101111001000001010101100000000011001100011010000110101010101010111010000010001100000010001110000001001011010001000010111101101010100100010011000001100001011100000100000000000000000000110101011000110010010111011000000000000101100111001000000001001111000000010010111000110000010100101000000001000100000000110001000000110010111000011101001001011111100010101011010001100110000100000011001011011100001110000100000001011000011111111100001000000000000000001100100011100001100000000101000101011111100001111111101100000001100000000010000001000000000000100000011011101000000001011000000110000110010100001001110000000001000010100100010001011000100011111100000001010111100011010011101100000000000000001011101010000001001010100000000000000000000000000001100000011011110000100101001011000010101100000000000001001110101010000000100111010000010100000000100100000000100010100001001100001000100101010010000000011000101101010001000001000001100100010000000001001110101110000100011011001001101100110000010100011110000000000000010011000011010110001000000001011111101000100000100110010101011000000011110010100000111000000100000000001101011100100111000000100000010001000111001001011110000100000111100101001111010110001000000000001001011110010101011001001000100000101001010110100100111011111000100010100011100001110000110000111011011010111010010000011000010000011011011000000001000000000001000000000110110010110001001100010011010110011011010001101000100000010000000000000101010100001010010000110000001010000100101000011110100010000100100000101000110000000110000000010101101001000001100001100100001110100000010000100000100000000000000011000101000011010100001101010000011001100011111001010001111101110010001100001101010000110000111110110000000000010100101000111110000110000000010000000000000010110111011001001000000000000010111001000011110111110101000000100100010101100010000011100001000001000000000010001010001011110001100011011100000000000010101001010000001101000101111011000000011101100000000010011101010111011000000000000000000010001110000000011100000000000010100010001000000101100101001001010000000000000000011100000101000101000101001110100000111110100110101000000001001101100011101010010000101111101010000010000000000000001110000000000011000000110110001010101111101000000100000110001000100001001100100000001111000000011111110100000110011011100000001101100000000001000111000000000000000110000010010101001000110100000111000101101011111000000010000011011101000001100100010111000001000000001101010100000000100011000010100001000010011110110000111011000000111101001101001110111111011110000110000000011111001101111101000010001001001110101100000000000010001101001000000100011010100000010000011000011001110001000011001001001101110000000000001001010110110101101010011011101110110011000001101101000000000100000111110000100001111000101100000000111100001001010011100001000001110001000001000100011000100100010111000000000001101001000101000110011011101000110110000000001000000010000100000000000010011000000000001011111001000000010011100001111110000001100110010110111111000101010001111101000001111001101000000000011000000000101010011101100001000001100111110000001011100110001000000000101011011100011010000110000000001000001111111001110000000001000100101010110001110000011101100011001111101101000001000101110000010001010111010000000000100000010000010011110101000011100011111000000000011100000011000101000000110010011001111010011110010001101101001110111000011100000000100000000010101100010010011010010010011010100010000000100000100000010110100001010000001000010110010011101001010111000011010110011010101100100011001000011010110100001010000000001101001100000001000010010000100110010100010001101000010000000000010100000110100111100101000110000010110100010000111111111111111111111111111111111111111111111110100111111001010110101111110101001010001010011111101100011100011101110111010011010111001000011110111101111110001001011110010011101101010010011011111111010101110001010101101110111100111111110111111000100000001111110110111101111100110100001110011111110000000000011000000011110110111100
