# Supplementary material for: An enormous potential for niche construction through bacterial cross-feeding in a homogeneous environment
Source: PLoS Comput Biol. 2018 Jul 24;14(7):e1006340. doi: 10.1371/journal.pcbi.1006340 (PMC6080805; doi:10.1371/journal.pcbi.1006340)
Supplement: S1 Dataset — The folder contains 500 files, each corresponding to a random network obtained sampling (Methods, section Pan-metabolic and random networks) from the pan-metabolic network. Each network is represented with a sequence of zeros and ones where one and zero indicates presence or absence of the reaction in the random network respectively. (ZIP) [file pcbi.1006340.s007.zip › 2583/network_2062099_54_15000]

0000000000000000000100001110100000100100000000100111000000001101010011000000010001000000000000100011010000000110011001010000100000011000100110100100111110001101100100011001000000101001111101001000000000110011111100001011001111011000101110001011000000000000011010000001000101000011101100110011001100000000000000010000000000000011010001101000000011101110010111100101000010000111101000000000000000000000000101001000000000000000000001000000000001011111110111010101110000101111111101001100000000000000100011000100000000110000000100100011100000101001101100001100100100000000011101000110000000001000000000111000100000011100001001110010000101011001110001001000011100101111100001000001000000001010100100111011000001111010100101010000101010101011010111001111000100000000000100010110001000100111111111010110100100111000000001000111011000100001001000000000111011100000100010000111110011011011000001000000100000011001101010000011000000000000010010000101011110000100000000110111101011000111100010000010000000110001110110001000000000000000111010110111011110001000100000000100001001000110010000010111000000000000100000001000001000000110010010101001010111110111010010001000001101000000000100000000001000110011110000111101100101000001000001000111001000100100000010110001001100100011100011011000101011110001010000101100100001101011000011000000001101001010110000010100001011000000010000010000010010000100001000010000110100000000000010010011010101111101000010000100001101010000011000000001010001110110101000000011000111010010110100001001001001001010010001010000000110000100010110000010010110000000000000000101100001000000000000010010000000110010110000000000010100110000000010000000000010010000010110110000010000000000110101101101001001000011011101010000001000011010000000110010001010010100100010100001011001001110000000000001000001101001111110000000010000000001001011010110000100001001011111000010010000110100010011010001000100100001000100000000000000010010000000011000010000011001011000100011001111100000100010000000000110010111010110010000001111101000001100111000101100100100010000000001101110100101100000001110010100000000000000000011010000000011101010101000000101101000010111001000000001011010001000110100010100000111011001100000000010111100001011001110000011010001010000101001110011011101010111110001100010001000010111111000110010000010010000110000010100001110111100001001000000001101101010000010000001010000000000011011111110111101110100110010111111010010100100000000000111001000010000000010010000010010000010000000100100010000000110001100000101100100000100101000000000001001100100111000000000000010111010000001111011001100000010001110100110001101111100000000111100110011100110000100001010101110010000000000101000011111011110000001000011000000010001000100011110001111000010000110010000000000000101010000000000000010000000001100001011110101000010101000000100100001000100000011001011100000000000000011100000000110001001010010010101011001011000000000110011001011000000000010000100100000001000011111101100000000011001000101000000001100000000111011011011010001110011011001100000000000000001011101001000000000001100100111100001101011101110000001110101000000101001101001000001010000000010000010000111110000001101011101100000000010011100011010000110100110100000010010000010001100001100011110011011000111010001000010000111100011110111000001001010100001111100100100000011100001100000010101011100110101110111010000000000000111100001100000000000010111010000010010111001100010111010011101100000000100110001110001000000100010110001001100111111000010100000101011110011000010000101101011100011111100001100010000000011110010011001011000001011000000000000000101010010001111100000000000000100001111100001111110101100001101000000010010011100000000000000101000010001100100011101011010000110000010010000000001101000000001000000011110110100010100010000011000000001001010001011110001101100000000000000001001101101000001000110100000000000000010000100010011110000001001100000000011001100000000100000000000010001001110101101000000001101000000010100000010110100000010100011100011001000101000100100000010010000011101101100101100101100000011100000000000000001001010010011000100011011001111101100000000010000001110000100000001111000100101011101000000000001011001100000001001000011001000010000100000011111101000010000010000000000010111011100100101000000101000011001100100000001001110000100100011100100001101110011000000000000001001011010101011111001000001110000011000110110000100110010100000000100101011100001101000100000001011011000101010110111001011011000011101110000001011000000000000000011110011010011110100000000010110010111111001001001111100100000010000000000000100110101001010000000010100001010000001101000110000100000001111100000101000100000000110000000011101100001000000100110111100000010110001111000000100100000000000011001000110000011000101000100010001001001110001111000000001111110110000001110001101111101110001000110010100110000100100010110101011000110000000100000000000000010110111011001001000000000000000001100000011100111100101000000000011000001000110110011100011000100101000000010011010001011111111110111111100000010001010111001010000010001000100100010000100001011000000000010011101001011101000000010000000000000001110000000011100100100000010100010000000001111110101001001010000000100100000001001001011000100000000001000000011111100011111100000000000001000110111111000001000101011110110000010001000000001001010010000001011101001110110010010101111111000000011000100001000100001001100110000001101000100100011111100110111111000101000010100100000000000011111110000000000010001100011011101000001110100000110110101101101110100000010100100100101000001101100010101001000000000001011010000000000100010000010100000000000101010010110101010100010111111001000011001110111011010001010000000011111000111101101100000000001001010001110000000000001100001101010100000001011110000110000011000010001110101000000001011000101110000000000001101011101110101110010010011011010010111001000101101001010000110001011110000000101101101111000100000111100000000111001000001000000111001100000010100001110000101010100000000000101011001000101001001011101001000110000000000001010101010001000100000000010111000000000000011111001000000000010111001101010000100100010010111010001000011010000001101000101101011101000000000011111000001100000001100000001000000001111000000000001001111011000000000111010000100011110011000000000000000000111011101010000000001000001101010100010010000110111100011101111100011001100000011001110010001001001000000000000100000010000110001010111000111101001111000000000010100000001111010100000101110011001010000001110010011001111001100100000001110000100101011000000001100010010011010000011011000000010001000101001001100110010100000010000001000010010010011001111011011000001001011111010101101100011001100011110010100001010000000000000010000000001000000000100110100110000000001000000110100000000010100001010100000010100001101000010100000000000111111011111111111111111111111111111111111111111111111111100111101001011110011100111000011001011111000010100010101110011010011110111000000001101100101011001101111111011100101001011101000011011111110101010111101111111001011111100111111010011111111000000011111111000011100100001100101100011101101110000000000011000000101111010111010
