# Supplementary material for: An enormous potential for niche construction through bacterial cross-feeding in a homogeneous environment
Source: PLoS Comput Biol. 2018 Jul 24;14(7):e1006340. doi: 10.1371/journal.pcbi.1006340 (PMC6080805; doi:10.1371/journal.pcbi.1006340)
Supplement: S1 Dataset — The folder contains 500 files, each corresponding to a random network obtained sampling (Methods, section Pan-metabolic and random networks) from the pan-metabolic network. Each network is represented with a sequence of zeros and ones where one and zero indicates presence or absence of the reaction in the random network respectively. (ZIP) [file pcbi.1006340.s007.zip › 2583/network_2062099_54_10000]

0000000010100000000000000010100000110101000000000010000000011010001101000000010001000000000011100001100000000111111001010000100001011001001111100100100010101000100100001001010100111110101111001000000010010010111110000010010010110000101001010101000001100001010010000000100100100001000100100011001001000010000000000000000000010011000001110001000010011110111111001101000010000010111001000000000101000000001100101010000000000000000001000000001010100000001110010111000001101111101111011110000000100000001111000100000100011001000010111000100000101000101000010100110100000100111101001110000000000000100011010100101000010000101000111000000101011011011001110000011100111010100000000011000000101010010110100010000111011000100100001000001010101100110001010001110000100000100100010011001000100111110110000010100101110000010010100011011000000000000000000100000011110100100110111111100110011010000001000000000000111101101110100011000000000000000010000001011010000100001010100011010011100111000110000101110111111000110100001100000000010000111010010111110010011010100000000001000010000000010001000101000000010000110000111000110000000110000100011000100110101100010110000001001110000000000100000000001000011011101000111100110000000011000001101001111000110000000010010001001110100001101011011110100011101100000000111100100101001111100101000111001101101010110000110000011101000001010000010000010110000001101000010000000000000000000000010110010010001001000010010100001100010000011000000100010000110010000000000001010111000100010100000001001100011100010010010000010110001000011100011000110110000000010000001001100000000000000110000100001000011110010000000000010100010000001000000000000000010000110001100001010100000000000100001110000001000011111101010000100000011010000101100010001010000110100010100001001010011110000000000000001001101001111110000011000010000000001001000010000000001001000111000011001010100110110111000001000001000000000100000000100010110100000000110000010000011101110010100000101101000000000000000000000110010110110101100001001111100000111100111101100010110100010000000001101111101111100000001000010100000110000000000001011010000001100010111010011100101000010111101000110101011001000001010100010001000101111100100000001001001011001001110010000011010001000010100001100011011110010100110011100010000000000001110000010000000000000010010111010100001101111100001000000011000111000011100010000000000000000000011001100100110011111000010101110000010011100100000000100010011000010000000000010100110010000010100000010101110000000010001101010001100100101100011000001000010101000110110110000000000011111010010010101010101100000011001110110010001100110000001001111100000000100111000100110011101010000000000000000101101010111100100101000110001000010000100000011111000110101001011100010000000000010000010000100000000011000010010000000011101001110010001000001101101000011000000111010010100000000000000011100000000001001011001110100101101000101000000011000011010000000000100001000100100000000001011111101000000011111011010101000000000100000000100011000011111101110001011000000000000000000001000111011000010000000100011010011100011101100111000001010101001100110001101001000001010001000010000000101111111000000111000111101000000011001100101010000101001100101010101010000011001000000110000010001001001110110000000010101011101001110001000010001100100011101000100000000010100001100000010001011110011110110010011000000000000111000011101000000000001111000000010010111001010010101010001110111001000100110001110000000010010000111100001110010111000101100010100011110001100100100001111011101011011000000110010000100111111010001111101000010011000010000000001101111001101011100000000000000111011010101101111101001100001101100000010111001101000000000100100000010001100110010101111010000110010000100000000001011000000001000010100110110111011000110001100000000001011111000010110001101100000000000000000001100110000000001100100000001000000000000000011001100100011001010000000011001110000000100000000000010001001110001110000001101110000000010100000010100110000000001010100011001001101000000001000110010000011100101101000100001100000011100100000000000011001110000110000001010011011010101100100000001000011100000000000000011101101111000001001000000000011110100000101001100101010101010000100110101000111000110000010100010100000111011100100101100001101000011001001101001000010110000000100110000001001000011111001000000000000001011110001011111000000001111001011000011000100000000010010000100100011011001000001000010000111011010000011000110110011000010000010011010010000010100000000000000000011111110010100100111100010111110101001111011001101000001001011000000000000101111100001010010000100100001010000101101001000110100010001100000000101000100000100100000000000110101000001000100010110100000110100000100100001100000000000000011011000100000011000100101001010000001101010111001001000001111101010100001100001101000100110000010100010100100000110100111101010011000010000000110000001000000010110111011001001000000000000010101101000011110110011101000000100100111100000010010011100101000110001000100010111010000010110001100011111100000011101010111001000000100101000100001111000100010001100000000010010000001111101000000010011000000000001110000000011001100100000001100010001000001000100101001001110000000000100000011000000111000101000101000110000010111010110110000000000101001000111111111110010000000001011000000000001000000000111100010000011011100000110000010010011111111000010011000100001000100001001100100000001101010000011111111100110101001000100000101101000000000000000111111000000001000101101001110101001010001100000111000001000011101000000100010000111101000101100111000101001001000000001101000100000000101011100010100001000000001101011101001011100000111110001011100111111110101100001100001010010111000110111101100010001001001110000100000000000001000000000000000000111010100000101100011000010001010011000011001010001101010000000001001001011000110111010010001001111110111010001001100101001010000111111000100000100001101101100100100000111100001000111011000001000001110001100111100100001110100100010001010000000010101000000000100111001001101000110011000000001000000010000110111000001010101100000010000010110011000000000011111011110011000101100100011110010101001101011011111100010001010001100000000000010010000001100100011001100000000001101111110000000001111001101000000000110001011000001010001000000000100000001111011101010000000001000001000010100000010000101101100001001111101110000001000101111010000000010101000000000000100000000001000011110001000111010011110000000000011100000011100110000100011010011001101110011100010011000011111010011000011100000100001001000010001000000010011010000010001010000110001000100000001101000111000000010000001000010100010001010011000111010010010100001000100101100101001111010010110100001010000000000110011100000001000010010000111110000000000000100000010100000001000100000011100111000101001101000000010000001000111111111111111111111111111111111111111111110110011111111100100111011011111111110010001000110111100100000000010111101001010010100000001000000001110111100000000011000111110101001011100011000111111111101011111000100001111111011111010101111010011111010000001111111011101110000111100111111010111111110000000100010000000110111010011010
