# Supplementary material for: An enormous potential for niche construction through bacterial cross-feeding in a homogeneous environment
Source: PLoS Comput Biol. 2018 Jul 24;14(7):e1006340. doi: 10.1371/journal.pcbi.1006340 (PMC6080805; doi:10.1371/journal.pcbi.1006340)
Supplement: S1 Dataset — The folder contains 500 files, each corresponding to a random network obtained sampling (Methods, section Pan-metabolic and random networks) from the pan-metabolic network. Each network is represented with a sequence of zeros and ones where one and zero indicates presence or absence of the reaction in the random network respectively. (ZIP) [file pcbi.1006340.s007.zip › 2583/network_2062099_53_5000]

0000000010010000000000001100100000110001010000100011001000011111111011000000000000000000100001100011110001000110111010110000100001111001000111100000101000001100100100010000000010011110111101011000000011010000111111001011101010101000001101110011100000100001000010100001001110001000100000100000001100000000000000010000000000000011000000110001001001010011101111111101000110000110111001000000000101100000000110101010000000000000000000000000000000110011100011110111110011111011111101000000000000000001110001000000000100100001000110011010100000000001100000101101110000000100011001000101000000000010101010011110011100000000001000100010000001011001111001111001011000001011100000000001000000001110010110011111100101110011100101000000100011111101110111011111110100000000100100010101001000000111111111000100000111000000010011000111010000000001000001000101010010110100000110011101010011111001000001001000000000001001111100100001000000000000000000100101011000101100001011110001101011100101001110000001011001110101100110101000000000010000000000111011111010011100100000000101011001000000000001010011100000000000010000101000001000100110100001000000000100111111110110000001001111000000000000000001100000110001011001111001110000000011000001101011111000010000000010110001000001100011101111101100100110111010000010011100100101000011000011000111000110111001100000000000011101000000010100010010011010000101001000010000010100000000000010011111001110111101001011010100001101000000011011100011010010010000101000000001000101000100010110001001001100001010000000000010000010010100011100100010111010000010010100001100100001000000000010000010011000001110010100000000010100110100001010000000000000000000110110010001001000000001010101000101001001000010111101000000110000011111100111110110001000000101100010000001000101011000000000000011001000101001011110000011010010000000001011001000000100000001000111000011011000100010110111000001001011100000000100000000010000010110100000011000010000000101011000100011010110100000100010000000000000010100001000110000001111101110011000011000101110000100010000000001100111100111110001001000000010100010000000001010010010000000001000000000010101101000010111101000110011111000001001010100100000100111011001100000000010011111101000100111000010111001010000101001110010011011011010110011000010000000010100011000110000000010000010110000111000000110011010001001001001010110000001000010000000000000000000000001011101000111100000110101111111110011100001000001000100011000010010001010010010110011000000001000010010110000000010000100010100100100001100011100001000011100010010000011000000000001000010000011111011001001000010001011010110001100100000001001111100000110100111000100110011001110010000100000001001101011011100100011001001000000010001000100000111001001001001101110010000000000010101110000100000000001000011001000000111011000110010110000001101100001000101010000010000000000000000000010000000000011110011001010010100110000111000000000101101001010000000000001101100100000001101011111001110000000110011010101000000011100000000001010011100000100111011010000000000000000000001000011011000010000001100110001001100011101101100000001100101001000101011100000000001101011000010000000100100111000001100000101001000000011010000001010000101101010000010101010000011000000001010001001011010001110010001001010111101101011110111000001001010100011101100000000000011000001100000010100011100011110010010011000000000000111000110100000000000001111000000000010101000111000011010101100011001000100010000110000000000000010110100001110010111011111000010101010011001100100000001100100101011001000000100000100100111100011011000110100011001000010000000000100011000001101100000000001001111001001100101011110010100000100100000000111001101000000000000100000011001111001010111111000000110000100000100000001111000000000000000111100011101010101010011001000000001000101101100110001001000000000000000001001100001000001000010000000001000000000000000011011110100010001110000100011001011000010001000000000000001001110101111000000000010010001010000000000110110000010100011100101001101011001100001000110010000010001111001111001000001000000100100000000000001001010001110000100000001010101110100010000001100011100000000000000111111001001001110000000000000011110100000101001100111001001011000100011111111101000100000000100010000010101000100100101000001011000001001101111000001001100000000100000000101000111111010001000000000001001111110101100101001001000101000010001011100100000000011100000000100110001001001101100010000111011011010000000010001001001011000010011010000000001100000000001000011011101110000100101111000010110111100101111100100111001100001011000000000000101111100001010010000000000000000000100001000010010000010001110000000000000100000100100000000000110000000000001100011100100000010010001001100001000000000000001010011000101000011010011111000001000011101000000010001011101111101100110000100000001000100110001011100010100110000110100110110111101000110000000100000011000000000110111001101000001000100000000101001000010110110000000000000000111010101100110110011100111000000100000000011101000001011100010010110100100000011100110101100010000111000000100001111000100000011000000000010011100000110011010000010010000000010001100000000011000110100000011100000000000101011111100011001110000000000000000001001000011000011000101000001100001010100100010001000000100001101100100101100011000001111011100010000000100000000111100000000011010001000010010011010110111111000000001000010001000100000001000100000001111000000011000101000010111101110100000011101100000000001010111101000000001010010000011111111001011100110000111110011100110101101000100110111110101000011101110000100000001001000001101000000000000101010100010100000001000111101111101001011100000111100001001010101111111110100101111000010001011000101101101100000000001001010101110000000000011001000100010000000001001100000111000001000001001010111000010001000000011000000000001000001001111110101101010000011010110111111000001100001001110000111110000010000100101101000100000100000111100000000111001000001010001010000010011110100001100100100010011010000000110111001000001101110001011101000010011000000000000011010000010000000001010010000000010001011101011000000010000001011111111000000100110000101011101001010010001111101010001001110001000000010001110000001100100011101100011000001011111110000001001010101101010000000111011010000011111011110000000001000001111011001001000000000000100101010100000110000010111100011101111100011001000000101111110000001001111000000000000000000000001010001110010000011101010110000000000010100000011111111000100101110011001010010001110010001101010100011101001110010000000001000000000101000010000001110000011010000100010001000100001001100010100100001010100001000010010000010111111011010000011000100011000100100100101001001001000000000001000000000001110011100010001000000010110001110110000000000011000110100000011000000000000000111000001011100000010110100011000111111111111111111111111111111111111111111111110011110111011001010101101110110000101010111100111100100000100001101111101010101110101011000000100010111011000100111111000111100101011111011011001110111010011011011111111111110000011100011011011111111000000001111110011100101000111111010011101111111110000000000001000000101111110100100
