# Supplementary material for: An enormous potential for niche construction through bacterial cross-feeding in a homogeneous environment
Source: PLoS Comput Biol. 2018 Jul 24;14(7):e1006340. doi: 10.1371/journal.pcbi.1006340 (PMC6080805; doi:10.1371/journal.pcbi.1006340)
Supplement: S1 Dataset — The folder contains 500 files, each corresponding to a random network obtained sampling (Methods, section Pan-metabolic and random networks) from the pan-metabolic network. Each network is represented with a sequence of zeros and ones where one and zero indicates presence or absence of the reaction in the random network respectively. (ZIP) [file pcbi.1006340.s007.zip › 2583/network_2062099_53_25000]

0000000010010000000000000110100000100101010000100001001000001101011101100000010000000000100010100000100001000111101110010000000001110101100111100000110100011100100100011000010100101101101101011101000000110001111101000010011011011000100111010100000001000000000010100001000100001000101100110011100101000010000000010000000000010001100011011001000010001111101110110001001110000010011000000000000100100101000110101010000000000000000001000000000011000011111101110111100000110110101011011100000000100000110010000100000100001001000100011011100000100001101100010100110110000000010101000011000000001000101011100001010100100000100000101110000001010011011001010001011110111111100001000011000000101110010100101000100011010011101101001000001000111011110001010100110100100000100100110111001000000110111110000010100101100000000001010110011100100001001001000101110001111100100000111101100011010011000001001000000000010011111010000001000000000000010010100101011000101100000010110111011011100101101100000001110110111001110110101000000000000000011010100011110110001010000000000100010001001010000001110111100000000000110000111000000000110010111110111000010010010110110010001000001111010000000100100000101000111011101000111001110000000011000001101011111000001000000010010000011111000011001111010011111011011010000010010000110101101100000001000000001110111001110000110000001001000001010100010000010110000000000000000010110100100000000000011010010110100100000010110100001011010000011000000110000011110010101000000010010110000010110100001100001101001100010000010000000010011100001111101010110100000010010000001011000010000000000100010110010000110000110000000000010100100100001010000000000000000000010001010000011000000000101101011100101001010011111101000100100000011011000001111101001000001111100010000000001011011010000000000011000000101001101110000011010000000001001011000000000100000001011111000011011000100010100011010000000000000011000100000000010000100000000000111000000000000100110000000011101101000000100000000000000110000110110111110001001111101100001100101101100010010100000000000001100111001111110001000010010100000100000000001011001010000000101000110010001101100000010111101001011011001000000000110000001001100101001101000000000011101110101010110011001010010000010010000101010010001000010111110000100000001000010100011000110010000010010010110000010000001001110010001000000001011111000011000010000000000000000000100011011100100101011001010000111111010011100100000000100111001000000010000000010010010010000011001010010000000010000010000100110101100100100000110100000000011001110000001011000000000010111000110000101010101001000010000101010100001100110000001001011110100110110101000100111010101011000000000001011011101011111110100001001111000000010001100100011000101111101000000010010100000000010100110000100000000010000011001000001010011000111010101001001101100000111000000001000111000000000000000011000000000110101001000110100001010000010000000010000011111010100000000010100100100000001001001111111100000000001011000101100000011100000000001000000100100000111000011000100000000000000001000011011000000000000100110011101110011001101101000001100101000110000001101001000000111100000010000000101001011001001010011101000000000000011000011010000101100000101000011010000011000100000010010111010001000101010001000010010111100011110010000011000011011001011100000110000011100000000000110101011000001101110100011000000000000010000010000000000001000111010000000010110001011000010010111111011001000100110001110000000000010010110001001100000111011000100010100011010001100100100000101110100011101100001110000000100000111011001110111000001101000010000000000101011010001111100000000100001000001011101101111110110100001101100000000100010100000000001100100000010010000011001011110000000110011010000000000001011000000001000010110110101111001101110001111100000001000010001101110011101100000000000000000011101000000000001110100100001000000010000100001001100000001001010000000111000101001000000100000000000001001010001111000001110111000000010000000010110110000000001001100101001000111000000001010111010000001100110001101001000000000001100100010000000001000110010110100100001001010111110000100000001100011110000000000001111101100100001100001000000001111101101000000000100010001101010000100011101111100000100000010000000100010011011000000001100000000000000001100101000001011110000000000001010000000000111010000000000000000001101010101111010001001000111000001001111110000000110011110000000110001011100000000000100000101011010000011010010101000001011000011111010010001100000000000001000011101101010010010001111000010010110110101111101001110001101001010000000000000000011100000010000000100100000010000001100000001000000000001010000000001000100000000000000000010101101001000001000100110100001110010001011000001000000000000000010011000110000010001111100100001000011101100110111001010001111100110100000110001001101101110000101100100100110000100100001110011100000010000000000000011000000010110111001101000001000000000000111100000011100010111001000000000000100001000000010101100011000100101000000010101000000011101011100011110100000010001110111101010000110100000101011111000000000101100000000010011001001111101010000000011000000000001010000000011000110100000000100000001000100001101100001000010000000000000000001101000011000101000101001110000011111000100110000000000101001101100001101000011000001011100000000010001100000010011110010000011011100001000010001010011111111000000111000000001000000000001100100000001111000100101101111000011110111011001000111100100000000001110111101000000001000111101000000111011000110110000110010110100100100101000000100010000101000101111010010100000001000000001101000000000000100010000010100000000000001110110101111011100000111110101110110101111010101110001000000000010011010110101100100000001001001110110110000000000000000100011000101100101011100000101000001000011001000010000001000011001001100000000000001100011100010001010010010010101110111111000001101101000100000100001001100000000001111100011000100000111100001001011010100000000001101000110110010100011000100101010111010000000101101001000100101110011111101000100000000000000010110010000110001000000010100100000010000011101011000000010001011101101011000001100100011101101100001101011010101100010001111110100000000000011110000000101110001100000011000000101101110000000000010110111110000000110011000000001011001110000000100000000111101100101000000001000101001000110000110000101111110011000111101110000100000011111110010001011111000000000000000000000001010001010000100110110001010000000000011100000011010110010000011110011001011010011010000000011010001111111000011100000100100010000010001000010010001110000001011000100100001000101001101101100101000001010100001000010110010011111101011001000000011111101100111101000011001110011110110000001010000000000100000000010001000000000100111100000100010001001000010100000010010100000111000100001100101101000010010100011000111111111111111111111111111111111111111111111111101110110110110101011100101110011111011101011111111000011100011111100111010010100111010000001110011111010011000101101111101100101001110011101001011101110110110100001011011111001101110111011011011101000000001111111011110111000010011010001110111111110000000100000000000000100110111100
