# Supplementary material for: An enormous potential for niche construction through bacterial cross-feeding in a homogeneous environment
Source: PLoS Comput Biol. 2018 Jul 24;14(7):e1006340. doi: 10.1371/journal.pcbi.1006340 (PMC6080805; doi:10.1371/journal.pcbi.1006340)
Supplement: S1 Dataset — The folder contains 500 files, each corresponding to a random network obtained sampling (Methods, section Pan-metabolic and random networks) from the pan-metabolic network. Each network is represented with a sequence of zeros and ones where one and zero indicates presence or absence of the reaction in the random network respectively. (ZIP) [file pcbi.1006340.s007.zip › 2583/network_2062099_53_20000]

0010000010110000000100011110000000110101000000000100001000011000000101100000010000000000100011100010010001000110111111110000100000100100111111100000001100111001100100010000010011110101111001011001000010010000111110000010111011111000101000000111100001100001001010000000101110001000001000110011101101000000000000010000000000010011110000111001001001001110100110111001000000000111111001000000000100100100001110000010000000000000000000000000000011111111010111000101100001110010111001101010000000000000111000000000000100110000000010101011100000001001100100000100110010000100010001001100000000001000000111011010001000011000101000001100000001011010100011011001011110111111100000000011000000001110100110010110000101011000101100000000001000110110010101001110110100000000100100110000001000100110111101010110000101011000000011000111110000000001001001000000001010111110100100010011110011110011101000000000100000110101101100100001000000000000010010100101011110101100001011110101001010100111101110000110001111100100110101101100000000001000110010101001010010001000100000000101000001001100010000000101000000010001110000011000111000110100000110111001100101101010110110000001001100000001001100100000101000111111101000101101100101000010000000100011011000010100000010001001000111100010101101101111100011111011010000101100110111101001000100000110001101001001000000100000011011000000010100000010001010000000100000010000100100100000000000011010001000010100001001010000001110000000011011000111011000100100001000000000000101000110010110001100000100001110000000010000000010010100011101111010101100000000000100001100000001000000000000011100000000011100110100000000010100110100000000000000000010000001110010100100011000000001011100111111000001100011110101000100011000011010000100011011001010001100100011000001001011001000000000010010001001101001111100000011000000000001001001011100000000001001001100000010011010110100110111010000000110000011000100000000110000010010100000110000000000001101010000000001000000000000100000000000000100010011100111110001001111000010000100011101111110110100000000000001100111010111100001001010010110100110000000000010011000000011100010100010001101101000010111001001110101000000000001001100010001100101011101100000000000011101001001000011001011011000010010111000110010001110011000110010100010001000010100100000110000000010010000110000011100001000011110001001001011010001000001100010000001000000000000010000100110110001010001100110111111010011100100000001100101011000010000001010000010110011000011000011100101001010000000000101010101100100001100101000001000010101100110100101000000000000111000000010011011101001000011001000010000001101110100001001111110110010000111000100110010101011000000100000100010101111111000000101000110001000000000100100010110101101100001110011010100000000000001110000100001000001000010011100000011111101110010001000000101101001000101110001001110000000000000000010000000000010111001000111000000101000111000000011101101101001101000010011101100100000000001011111010100000010111001010101000000011100000000100011001011000101000010010001100000000000000001000010011000010100000100110010000110101011000110000001000001000010010001101000000001110110000010000000101010011000001111000111000000000011011000011010000100101000001010111010000010000000000010001101011001001000010000001000111100100010110100010001000010010001001100100110000000100001100000010101011000111110010110011000000000000010000110000000000000001110000000010010011000001010110110110001001000000100110001110000000000000010001101001110100001010101100000101010000001100010100001000101000111001100001100000000000101101001011111011000000101000000000000000101101000001111100000000100001100011111100100111110100100000000100000010101011101000000000100100000011011011001000101111010000110011110000100000000011000000001000010111110110111010101000011000000000001001110101111100011101000000000000000011011100011000001000000100110000000000010000100011001100100001001000000000011001101001010010000000000010001001110101010000001001000000000010100000010100110000010001001100111001101101000100101000110010000001101101100111100100100000001100000000000000010001110111010000001011010101100110100010000000100011110000000000001101111001111011011000000000001011111100000100001000101010001000000100100001111100000101000000000010100010011000000100101000001000000000001000101001000011100000100100101110101001000110011000000000000001001110110100111111001001001110000000000001100100000110011100000000110011011000001010100100000101011001000010110100010011011001000011111111010001110100000000000000101100010100010010001110000010110001101101111100101110100100001001000000000000001011000000010000000100100001000000101100001100110000010000011000000000000100000000110000000011101100000001000100111111100000010110000110100101100100000000000011001000101000011000011010100011000011001111101001001001101111101010100001110001000110001110000001100100100100000000100010111101111000110000000010000000000000000110111001101000001000000000010000001000011110011111000000000000011010100000100110111000110000101100000100011000010000010111101100010011100000011001010101101010000111101000001001101000000010011000000000010011101001110001010000000010000000010001010000000011100000100000011100010101000101100110101011001010000000000100000011100001011000011000101000111100000010100110010101000000101001101100101111110001000101111000010000010000100000010000100000000000010100000000100001010100111000000000101000000001000000001000100100000001101010100111110110000010111111111101000110000100000000001000011001000000000000000100000011111011010110110000111100001101100111000000110110101011101001111101001010000001001001000000111010000000000101011100000100001001000011111010101011010100000111101101011000111110110111110100111001000010101011111101101100000000001011100100110000000000010000100000010101000101000110000110000011000011001100001000001000011001001010000000001000100001101010000111010000011000110111010001000001101000100000101101001000000100001101000111000000000111100000001110001000001010000110100010110100000011010000100010001010000000001101001000001100011011101100000010100000000000000100010000010011000000010010000000000000010101001000000000010111001101111000101000010000110100001001111011000111100110001111110001000000010001111000001100110001101100010000001101101110000001010101100011110000000111001011000001011011100000000101000001111011001010000000001000100000000010011110000101111100011101111100110000000000111110110010000001001000000000000100000010000100001000110100110010001010000000000010100000011011101110000000011011001110110011110010010010110000011101001101110000000101000000000101000000010011010010010000000100100000000100000100000100000001001010000001000010100000001100101010010010001011010101010111101100111001110011110010100001010000000000111101100000001000000001010100100110100010000000000000000000011000100001010000001010100101101000010010100011000111111011111111111111111111111111111111111111100100110101011011110111011110111010001011111111011111100000100011001110011010010000010001000111011100101000001100111101110101111000011011100111001010100010110110001000011101011010111001111111011111001100000011111110101100111011101111011111111011111110000000100011000000111111110110100
