# Supplementary material for: An enormous potential for niche construction through bacterial cross-feeding in a homogeneous environment
Source: PLoS Comput Biol. 2018 Jul 24;14(7):e1006340. doi: 10.1371/journal.pcbi.1006340 (PMC6080805; doi:10.1371/journal.pcbi.1006340)
Supplement: S1 Dataset — The folder contains 500 files, each corresponding to a random network obtained sampling (Methods, section Pan-metabolic and random networks) from the pan-metabolic network. Each network is represented with a sequence of zeros and ones where one and zero indicates presence or absence of the reaction in the random network respectively. (ZIP) [file pcbi.1006340.s007.zip › 2583/network_2062099_53_15000]

0000000010110000000100000010100000000001000000000101000000001100111001000000010001000000100000100000010001000110100011110000100001100101000111100000101110011101100100010001000001100111111001001000000011110001111100000001111111001000101101011011000001100000010010100000001110101010001100110000000101000000000000000000000000010011100010110001001000000110010111110101000100010011111001000000000100100001000101000010000000000000000001000000001010110111001111010111110010111010101100110100000000100001111111000001000100001001000110110010100000101001100100011101100010000000011101000000000000000100100101010101000100001000100001011100000001010000110011110100001100101110100000000001000000101000100110111110100101011000001101010000001011110111110001000010010000100000100100000010000000000110110101000010000011011000010011110011110000100001001000000100111001000110100100110000000010010000101000001000000000000111111100100011000000000000000000000101010110101000000010110001100011100011101000000110111010100001110001101100000000001000101010010011010110011100100000000101001011001100010000110011100000010000100000101000111000000101100101100000010111010001110010000001001101000001001100100001000000111101110000101101110101000001000001001011111000000100000010000000000001000010001001111001110110100111000000111000000111110000100100000001001110111011100000110100011111000001010100010010001110000001001000010000100100100000000010010110000111011001001011010100001001010000011011000110010110110010100000000010000111010110110100001001001001011010010001000000010110010100000101111010111010000000000100001111000000000000000110000000011000111000010100000000010100000000001000000000000000010001110100000100010100000000001100100111101001010011111101010100101000011111000110011000001000010111100011000001000011000100000000000010000001101001011100000010010000000001001000000010000000001001011011000011000010100110010111000001000001000001000100000000110000100100000000110000000000010110011011100000110000100000100000000000000000010011001100110000001101101110010000001001111101110100010000000001101111101111110000000110010010100100000000000011001010000011001010101010010100101000010110001000011101011000001000101100001101000111001101100000001010011100001000001101001011010001000000001100100001011110011000110011000010001000000100001000010010000000000000010010111100001111111100000001001001011010000011100010000000010000000000101010010111100001111000010011101110110011100001000000110111001000010010001010010010110011000011001000100110100010000000001101000100100100001100011000001000010000100000011010000000000010001000010001101011101101000010001000110110001100111100001001011100100011100111000100001011001111000000100000110010111011101010100001100101000000010001000100000110101111001001111111010100000000000100110000100001000001100001011100001101111101011000000001001101100100110101000101001100100000000000000010100000000111000011001000010101100001010000000011011001100011101000100000101100100000000001001110000010000010111001000100000000010100000000100000011111010001000001011001000000000000000001010101000000000100001000010101111010101011101000000001000101001110101011101000000000110111000010000010100100001000000010001111101000000010000100011010000110000000101000100010000011000100001100010111111001000111110001000000110011100001110110000000000100111011011100100110000011100001000000010001011100111000010011001000000000000011000111000000000001011111010000010010111001101010101000111110011001000100100001110001000000110000011100011111011101001111100000100010110011000010100101011111101010011100001100010000100111101000011111011100011010000010000000001000101001101011100000000100001110000110101101111101011100001100000000010111000100000000001000101000011011111000010011011010000110011010100000001001101000000000000000111100110100001101110010011000000001001010001011010001001100000000000000001010100110000001001100100110001000000000000000011001110100011010010000000111000110001000001000000000010001001010101110000001011011010001010000000010100110000010101011100001001100101001000100000110010000011101100100110001000000000010100100010000000010000010101100000101000011011001111100000000010000001110000100000000111001000100010000001000000001111111101000001000000110000001011000100011110011110000001000010000010000001101001100100111100001011000011001101110001001001100000000000001110100000111110100000000000000001001011110010010101000000001101001010001101000000100000010001000100100101001101001110100000000101011011000101010010001001001011000010011011010000010100000000001000101111111110010110100000000010011111111001111011100001000000001000000000000000100111100000010010000110100000010000100100000011110000010000101100000100000110000100100000000010111001001001001100001111100000110000001011000100000000000000001001011001101000010000000111101010000011101111010101000000101111110110100000010001001011000110000011110110100100000100100000010100001000110000000010000001000000000110111011101001010000100000010000101000010110010100101000000000010000001100000100101100101000011001001000010100010001011111010100000001100000000000110101000000000000101000101001101000000001011100000000011011101011110111010000000001000000010001110000000011101000100000000100000001000001110100101011000010000000000000000000100001101000110000000001000000000111010111011101000000100001101111001111010010000101011000100010010000100000010001000010000010000100000010110011010011111111000000010000010001000100000000100100000000001000100101101101000101110011101001000111001100000000000000101111000000000010111001101111011011011111110000111100010000101101101000110100100000101000101110111000111001001001000001001010100000000100010100010100000100000111000111111011011000010111111101000000100110111101110000000000010001011000110101101101000001000011100110110000000000011100000010000101100111011110000001100011000010000000110000011000010001001100000000001001101001101100101000010010001110110101111001001100000001100000110001010000000000100100001110100100000111100000000111001000000010000010101110110110100001100000101010101000000000100011001000100000110011101001000010000000000001001101010001000111000000010110000000000001010101011000000000000001111111011001000000100011101001001000100010010111101010101101000000000000010000011000000000100011101100011000001111001010000001011110101101000000000110001001100011010010000000000001000001111001100101000000001000100000010000000110000101101110001101111100010001001000001110100000000011011010000000000000000010000110011100011100010010001111000000000010100000001000001010100110110011001000100011100010001110111101001101001010110000100001011000000101000010010001110010010001010000010001000101000001101110011101001010100001000010100010001000011000101000001001011111100111100000111001111000010000000001000000000001110111000010001000010010110111100010000000000111000100100000000010000001001000011000100010100000010000100001000111111111111111111111111111111111111111111111010101110111011111100111011110011100111010001011011110100001100010001111111010111100011000000110101111101101011101000010101111111101111111110101101111010000101010011110100011001000101011001010011111111110000011111110100100110101111000101011111101111110000000000010000000011101010111010
