# Supplementary material for: An enormous potential for niche construction through bacterial cross-feeding in a homogeneous environment
Source: PLoS Comput Biol. 2018 Jul 24;14(7):e1006340. doi: 10.1371/journal.pcbi.1006340 (PMC6080805; doi:10.1371/journal.pcbi.1006340)
Supplement: S1 Dataset — The folder contains 500 files, each corresponding to a random network obtained sampling (Methods, section Pan-metabolic and random networks) from the pan-metabolic network. Each network is represented with a sequence of zeros and ones where one and zero indicates presence or absence of the reaction in the random network respectively. (ZIP) [file pcbi.1006340.s007.zip › 2583/network_2062099_53_10000]

0010000010110000000000011000000000100001010000100101001000011011010101000000010000000000100011101010110001000110100010010000100000110001010011100000000010101000100100010001010001011101101011010000000010110011111111000011011011111000000011001011100001100000011010100001001111001001101000100011001001000010000000010000000000000011110011001001001001111011101111011001001100000111111000000000000101100101001100001010000000000000000001000000000010111010101111100100010001111110101111010010000000000001100001000000000100100000000000100010000000100001101000011101110010000100000001000110000000001000000111101010101100011100001000010010000101001010101011010001011110011011100000000001000000000110110110000111100001010010001100000000101001101111110001001110110000000000000000110011001000100111110000010010100110111000000001100110010000100000001000000001010101111110000010110110110011010011101000001000000000110101111000100011000000000000000010100001011100100000001011100101001011100010101110000111001010111101100011101000000000001000111010110101011010001110100000000101000011001110000001010111100000010001100000100000000000110111111010111000010001011010110100001001001101010000000000000001001000111000001000111001100001000011000001000111010000101100000010001000011101100010000111011101101111101111000010111000010101011100100010000110000101111001000000000100011001000000010000000000000010000001100000010000000000000000000000010101010000110001000011100100001110010000011001100100011010000010100000000011010100010110110100000101001100001000010001010000000010010100011110100010011110000000010000000010000011000000000110000110010000101000110010000000010100110000001000000000000010010001010010000001111100000001110100010100001001000011011100000100101000011111100010011000000010011100100010000000001011010110000000000001001001101001001110000001000000000001001011001000000100001001001101000010010001100000010111010000001011100001000100000000010000100000000000010000010000011110110001100010110010000000100000000000000110000011000110100001001111000110111100101001110111100000010000000001000110011110110001000100000110100000000000001010010010100001000010101000011100101000010110001000010111100011000001101000011001100111001001100000001010101100001010111110000111110001000010111100110001001110011110110011000010001000010000100000110000000010000010010000110000001110010110001001001000010010001010000000000001000000000000101011111100000111100000000111111110110110100000000000000100011000010010000000010010010000000001101011100010111010000000000100100001100100000100111100001000000101010110110110000000000001101000000001111011001100000010001011110100001101100100001000111110010111100101000100101011101111000000100001111110111110001100100101100011001000010000000000011100000011100011011010010100000000010101110000000000000010000011010000000100010101000000110001000100101000110001110110011110100000000000000011100000000001011011011110010001111001000000000010111111011010001000010001001100000000001100011111100010000001001011000100100000011100000000110011001101010001101001001000100000000000000001010110011000010000001000110111101011111011101000000000010101001100001011100000000001101111000010000010100101100001001101001111101000000001010000110010000111100010001000011010000011001100001110010110010011000101010001001010000110101000100001000011000101100011001100000010000010100001100000110101011110011101100000010000000000000011100111001000000001011110010000000010011001101010111010101100011001000100010000110001000010010000101100011111110011010101100010100010000011000010100101111111000110101000001110000100100001101001001010111100001111000010000000000101101001101001100000000001000100010111100100011111100100001100100000000111011000000000001000101000011000111000011011111010000110000010110000001000101000000000000010111100111011001100010011100100000001010011100111010001101000000000000000000010101110000001001110100100001000000000000100011001110100011011110000000011000011001010100000000000010001001010101101000000100011010001010100000000110110000000000000100001001001111000100100010110010000000100101000111101101101000001100100010000000011001110101100000001010011100000110000010000011100011110000100000000011101000100011101001000000000011011101000101000000010010101011000000000000001100000011000000100010100000101010100000001000000110000010001100111001001000110000100000111110001001010011001000000000000000001110010111010010001000001111001111001111100100100000010101000000110100011101001110100110000101011001010001010010010001011011000011001111000001110000000000001000101000010110000010101001000010110001110111011110100010001101000011000000000000001111001001010000000010100000010000000101000100100000010000010100000100000100000000110000000010100101001000000000111111100001010000001001000000000100000000000001011001110000010001100001100010000011101010011100001011001111111110000001110001100010100110001101110100100100000100100010000110011000010000000100000001000000010110111011101000010000100000000001000000010110111010101000000100111011100000010110010000011000001000001100010001000000011111101100011100100000011001100110001010000000000000001001101000100001111000000000001011100001110111010000010010000000010001000000000011001000100000001100000000000101001101101011001110000010100100000011100001111000111000001000101000001011110011111100000000101001101110101111100011000100111111000010000000000000000110010010000000010000001100110001010101111101000000010000100001000000000001100110000000101010000011100111000010111001110100000111100100000000001101101001000000001000100000101101111010011001110000110010011101010100101000000110010001101001111100000010110001000000000000101000000000000101010000000100000101000111111010101011011100010111110001100100111111010010100000010000000001001011110101001101000000001001110110100000000000000101001111000100100010001110000011000011000000001110011000010000000000011000000000000001000000011100101010010010001101100111010000000001001000110000111111100010000100101111000110100100000111100000000111010000001010000110000000111010100011010000101000111000000000100001001000000001101001001101000000101000000001011100010000110001000000000010000000010001000110000000000010000111011101111000001000100010111011110001101000001111101010001101011100000000000011111000000100100011000100001000000110011110000000001001001101100000000111001011000011111011100000000001000000111111101111000000001000001001000100010010000000101100011101111100011001101000011111110010001010111010000000000100000010001100001010111100110111000011000000000010100000011110001000100010110011101010100001110010001101010110110000001011010000100001000000010101000000000011110000011011000000010001000100000101001000011001001010100001000010000000001110111011100000001000110001000111100000110001110000110000100001010000000000110011100000001000010000000110100000000110001100000100100000001000000001110000101001101101110000010010000001000111111111111111111111111111111111111111111111000010100111101001010011010010101010011011011010111101000011100010001110100010111010111010000111100101101111011001011011011100010100011111111010010010111110110010000111010111001110100011111010011011111110000011111111111000111100101101000110010101111110000000100010000000010100110111100
