# Supplementary material for: An enormous potential for niche construction through bacterial cross-feeding in a homogeneous environment
Source: PLoS Comput Biol. 2018 Jul 24;14(7):e1006340. doi: 10.1371/journal.pcbi.1006340 (PMC6080805; doi:10.1371/journal.pcbi.1006340)
Supplement: S1 Dataset — The folder contains 500 files, each corresponding to a random network obtained sampling (Methods, section Pan-metabolic and random networks) from the pan-metabolic network. Each network is represented with a sequence of zeros and ones where one and zero indicates presence or absence of the reaction in the random network respectively. (ZIP) [file pcbi.1006340.s007.zip › 2583/network_2062099_52_5000]

0010000000000000000100001000000000010100010000100111001000001111110011000000010000000000100010001000110001000111101001110000000001001101111010100100010010101101100100001001000100101111111001011101000010010011111110000001101001011000101101110110100001000000011010000000001100000011001100110011101100000000000000000000000000010011000000000001000011100101110111101001000110010001011001000000000101000100001111000000000000000000000000000000001001111001100011110110010001100111111010000110000000000000111111000101000100100001000110100010100000100001101100101100100010000100011001001001000000001010000011101101110000101000101001110100000101010010100001000100001000011010100001000011000000100100110100110111000000010010101101001000001001101100110111001001110100000000000100010100000000000110111001010110100111001000000000100011111100000001001000000001101111001000100000110101110111010001101000000000100000011111101000100001000000000000010000000110010000101000000001100001111011000111001110000001011110100001110111000000000000011000001010100111110010001110000000000001011001001100010000010001000000010000110000110000110000000111111000110001010010000100110000001000001000000000001100100000000000110111010000101101110100000011000001101111011000100100000000111000000111100011101111100001100111010010010000111000110111100001100101000011001100111001110000100100011111000001010100010010010000000001100000000000110000100000000000011100000111010101001010010100001010010000011011100100010011110010100000000001010111010100010100000100000101001110010000010010000110011000010101111010010110000010010000000011100001000000000000000000010000100100110110000000010100100100000000000000000010000000110101010101000100000001011100110111001001000010110000000000011000011110100010010000001010011101100010000000001001010110000000000010001001101001011110000001010010000001001001010010000000001000001111000010000011000110010111010000001101100010000100000000100000000010000000010000010000011001111001100000100011100000100010000000000100010011101000100001001111001000101100001101110000010000010000000001001111101110110000001110000110000100000000001011010000100011001010111000010101100000010011101001110011101010000000111100110000100101001000000000001000111110001001000101001010011001000010110001100010011010010011110001100010001000000110100000010000000000010000100100111100000001110100000000001010011001001000100010000000000000000000111011010101011101101101000101011111110111100101000001100001001000010000000010010110010000000010100011000101111000000000000101000001100100101000111000000000010101110100111001000000000011010000110011001010101000000010001011110100001101111100000001111100010111110111000100100010101111010000100000111111111110010100100111000101000000000001100000010100001011101011011110010100000000000101110000100000000010000001000100000101010001000000010001000101000100110100000011000111000000000000000010100000000011101010011100100101001000111000000010000110010010100000000011000100000000000000011110101100000011111011000101100000001000000000110001011111100001101011010000000000000000000001011111011000000000000100101101110000111011000111000001100001001110111011100001000000101100000010000000101110111001000101010101000000000000001000111010000111101100001000001010000010000100001110000011110010001110010001000010100000100000100110000001000011100011111000100010000011100001100000010100011000111011110000010000000000000110100111101000000001001110010000010000111000011000111110111101100001000100110001110001000000100010100101001110000101001000000010000011001011100100000001101101001111011100001100010000100111101011001111010100011111000000000000000100110011101011100000000000000110011110101001111110111100000001000000000110001100000000000100101000010001110101011101010000000110010010110100001000001000000001000010010110100011001101110010011000000001001001001111110001001000000000000000010010101110000001001110000000001000000010000100011011110000000001010000000101000111000010110000000000000001001110001111000000101110000001010100000000100110000010000011100111001000110001100100010111010000010101111001100100101100000001100100010000000011000100101011100001010001111111111100110000010000001110000100000000011010001110001111000000000001110010101000100001100011010100011000100111111101100000100000010100000000011111011000100101000001101000001001101110001001011100000100000101000100000100110011000000000000000001101110011001100001000000111000111001000000100000101011011000100010011011101000011000110000101011001010111000000101011001001000011111110000000110100000000001000010011011100010000101000100010010011110101111000100101000001000000000000000000001111000001010000000110000000010000100101000011110000010001011100000001000100000000100000000010010100000001000100011110100000100000000100100101000100000000001011001001000000010000100110100010000001001011111011000001101111111010010001010001101000101110001011110110100110000100100010111000110100110000000110000010000000000110111010101000000000000000000010101000010100111110101000000100010000101000110110100000111000001000000100010011000000010101101110100111100000010100110110100010000000000000101110011000000010011100000000000010100000100011010000010011000000000001010000000011101010100000001100010100000101011111101011000010000000000000000001100001101000101000101000011100011111100111011000000000100001001110110111100010000001101000100010000000100000000111100000000001010000000110010010010111111000000010010000100001000000000000000110000000101000000101101100100110101111000100000001101000000000001100001101000000000010100100110111011011001010110000100110111101111110001000010110110110101001101110100010110000000001000000111010000000000100011000010100000001000011110010111101011000010111111101110101100111110111000001100000010000111011101111100100000000001001110001100000000000000101101111010001100101000100000111100001000001000000111000011001000001101010000000000001001011001010111000010001001100110001011001000001100001000000101011011010000100000111001110100000000111100001000011010000001010000100101000111110100011000000101010011010000000101001001000100100110011001001000100000000000001001100010000010010000000010011100000010000011100010000000010011001101101010001101100100011110100111001011011011111100010100001110000000000000000111000001101110011101100001000001010111100000001011110111001110000000110010011100011011010010000000101000001111111100011000000001000100100010110000110000011111100001100111101000001000000001101110010001001101000000000000000000000001010011100000000011100000110000000000010100000000011010100100001110011101111010011000010000100010110111111000010100000100000001000010101000010000001010010010010010000100000000101000001001100010101000010100001000010100000000000101000000010010000011011110101101100111001110001010110100001000000000000001011100010001000000001010011110010100010010100000110100000000000000000011000111111101011100000010110100001000111111011111111111111111111111111111111111110111010100010001010111011000011011111111011011001111111000000100011101111011010110000101010000001000111111010100111001101100011010101010110000111101011001101111110001101000101011101111111111011110111100100000001111111110011100100111110011011110011001100000000100011000000000111010011010
