# Supplementary material for: An enormous potential for niche construction through bacterial cross-feeding in a homogeneous environment
Source: PLoS Comput Biol. 2018 Jul 24;14(7):e1006340. doi: 10.1371/journal.pcbi.1006340 (PMC6080805; doi:10.1371/journal.pcbi.1006340)
Supplement: S1 Dataset — The folder contains 500 files, each corresponding to a random network obtained sampling (Methods, section Pan-metabolic and random networks) from the pan-metabolic network. Each network is represented with a sequence of zeros and ones where one and zero indicates presence or absence of the reaction in the random network respectively. (ZIP) [file pcbi.1006340.s007.zip › 2583/network_2062099_5_25000]

0000000000100000000000011100100000010100010000100011001000011011111101000000000000000000100011101011000001000110110100110000100000111001100110100000011100001101100100011000000101010101101011010000000010010010111101000000011110010000001011111101100000000001001010100001000100100000001100110001000001000010000000010000000000010011100011101001001001001011101110101101000000000110101001000000000101100101000101001010000000000000000001000000000010011011111011110111100010110111101111101010000000000000011110000001000000001001000100110011100000100000100100111101110110000100000101000110000000001110001011010010001100100100000000010000000001011011000011111001011100001111100001000001000000001110000110111000100111111011001100011000101000101111110101011110100000000000000000110001001000100111111110010110100011101000010010000111011100100001000001000000011011011110000000001100000111110001101001001000100000100111101010000011000000000000010010100001010000001100001010110100011010100001001110000110101011111101100101101100000000011000110010000111110010001100000000000000001000001110010000100011100000010001110000011000101000110011111011101001010100001001010000000000001000010001001100100001100000111110111001101001100100000010000001100101001000001000000000000001001110100011100001110001110111000011010010001100110001100111000000000011001101111010100000000100001111000001010100000010010010000001001000000010110000100000000000010001001111111101000001010100001001010000001010000111001010100100001000000010000110010110010100001101000101001110010000010000000010011000011101100010001110000000010100001101100001000000000100011110000000110110010110000000010100000000000000000000000010000000110101010000110100000001110100011100100001110011110001010100110000011011100011110001000000000111100011000001011111011000000000000010001000101001001100000000000010000000001011010100000100000001001100000010011011110110010010000001000111000000000100000000110000000000100000111000000000011111111011100000010010100000000000000000000010000011111100110001001110101010111100101000111100100100000000000001000111110111110000000110010000100110000000000000000010000010101000010000010101101000010110101000101101111001001001101100110101100111101100000000000000011111101001000001001111111000010010001100110000011110011011110011100000001000000000111000110010000010000000000001110000000011111010001001001000010100100010100010000001000000000000111011100101010111001101010000001100110111100000000000000011001000010010001000010000110001000010001000010001011010000110001100110001100100101000110100000000011100100110110010000000000011000000010010111010001101000010001010000100001100100100001001011110010011100111000100001010000110000000100001100001101110111100000101001001001000010000000000000010101111101011100011010100000000010001110000000001000011000010011000000000111001101010111000001100101001011001010100000111100000000000000011100000000010111001001101110101101000001000000011111011100001010000000001101100000000000101001110010010000000001001010100100000011000000000110001000111111100110001000001100000000000000001001101000000010100000100010001100110011001101100000001110101000110010001101000000000110101000010000010001110011000001000000111101000000001001000110010000110101000101010111010000011001100001110000000110010000011010001001010011101001000110011000011001110101011011100000100000001000001000000110101011100101101110101000000000000000101100000001000000001000110010000010010111000111010010110100001011001000100000001110001000010010000010100001111100101001111100000100010001001000110100000010001001110001100001110010100100100111000011100101100011000000010000000000100000000101101100000000100001100011100100000111111111100001000000000000010000001000000001100100000011011100100001111111000000110001100000000000001110000000000000010000110001100011101000011010000000001010000101001010001001000000000000000010000100101000001001110000110001000000000000000011001110100000011000000000001000001001000110100000000000001001010101010000001101001010000010100000000110110000010001000100011001101110001000000000111010000010001101001111101100101000001100000010000000001000110100110100100000010111110110100100000011100011100000000000000111111101010011010001000000001010011101000101000100001001100011000100000010111100000101000000100010100000111011100100011000000010000001001100110001001001110000100100011010100001101011011001000000000000001111010111011011001000001110000110001100000000000011010000000000110010001000001110100100000111011010010100000100100011011011000010111111010001110000000000000000001001111010011000101001100010111111101101011010000110100100001011000000000000001011000000010010000100001001000000001100001001000100010001010100000101000100000000110000000000101001001000001100110101100001110010001001000001000100000000000001001001110000011011001000000010001001101110110011001010101111100100010001010001001001001110000100110100100100000010100110011111101100010000000000000011000000000110111011101000011000100000010011001000010100011110100000000100111100100000010010011000111000101000001000010111010000010111111100110011100000011001100100000010000100101000101101110000100011011100000000001010101010111111000000000000000000000001100000000011100100100000011100000101000001001111101011001110000010000100000001101001101000111000000001000100011011100111110100000000001001100110000101010000000000111000110010010000100000001000110010000011000001000010000011010010111111000000011000110001000100001000100110000001001000100001011110100100101111101101000100000000000000001011001001000000001010111001011110011000011110110000110110111000011110000000010010111111101001011100110000101000001001000001111000100000000100010000010100001101010001011111110001010100000111100101001001101111010001110000110001000010111001110101000101010001001011010111110000000000001001100111010001000110000110000001100010000000001100111000010001011001101110000000001000101001011000110100010010011011010100111001001000100000100000101101010100000000001111000000000000000011100001001010000100000000001011101000010010100001110100101000100000000000100101001000101101111011001100000100000000000000011110010000100100000001010110000000010000000110010000000000010000111101011000001000110001110101001001011001000111100000001100011001000000000000011000000101110011100100010000000111111110000001010110101010100000000110000010000011110010010000000000000000111001001010000000001000101001010010010110000111111100011100111100011000101000001101000010001000001010000000000100000010001100001000111000011100000010000000000010100000000111111100100110111011001011100011110000010101001111100111001111010000000101011000000101000000000011110000011011010100110001000101001100001110100101001010000001000010000000010110001010111000000010111101110101101100101001101010010010100001000000000001010011100010001000000001100010100100000010011111000000000000001000100001111000001000000101101000010110100000000111111011111111111111111111111111111111111111111110111111100100011011011000001111100011111110011110100000100011011111100010011110111001000001000111111001100101100110100111101100010011011101011111110011101110110011000101111011111101111110111011101000000001111111101001111011010000001100101101111110000000000000000000110101010101100
