# Supplementary material for: An enormous potential for niche construction through bacterial cross-feeding in a homogeneous environment
Source: PLoS Comput Biol. 2018 Jul 24;14(7):e1006340. doi: 10.1371/journal.pcbi.1006340 (PMC6080805; doi:10.1371/journal.pcbi.1006340)
Supplement: S1 Dataset — The folder contains 500 files, each corresponding to a random network obtained sampling (Methods, section Pan-metabolic and random networks) from the pan-metabolic network. Each network is represented with a sequence of zeros and ones where one and zero indicates presence or absence of the reaction in the random network respectively. (ZIP) [file pcbi.1006340.s007.zip › 2583/network_2062099_52_25000]

0000000000100000000100001110100000110101010000100000001000011110010111000000000001000000100000101000100001000110001011010000100001110001100110100100011100111001100100010001010001101101111011001000000001010011110101000011001111101000101110010111100001000000011010100001101100001011100100100001101000000010000000000000000000010001100011100001001000111101001110101001000100000011111000000000000000100000001101101010000000000000000001000000001001001101011111100011110010111011111101110110000000100000110111000001000000101001000100001011000000001000101100101100110010000000100001001001000000001010000101111101011100010100101001010100000001001001111011000001011010111110100000000001000000101010000110111010100001110010000100010000100001110011110111000010010100100000000100100111001000000111110111000000000001011000000000110011110000100000000000000000001010101000100010011111110010111000100001000000100000010001111100000001000000000000010000100000010010101000000011100011100011100001101000000110100100110100100110101000000000001000010000101001011110011100100000000100000010000110000001000011100000010001010000011000001000010010110100111000100000001111010100000001001110000000001100000000100000011111101001111100110001000011000000100111100000111100000010111000011110000001001001011111111110100010010000010100010111001110100101000110000101111010010000100000011001000001010100010000011100000001001000010000010000100000000010011100000111000000000011100000001111010000011011100111010000000010000000000011010111000100110100000101001001011100010010000000000010001000000111011000110100000010010100001111100010000000000000011010010000000100110000000000010100000000001010000000000010010000010100110001011100000001100100010100000001010010110101010100111000011111100101111111001000010100100010000001011001001000000000010001001000101001111100000001010000000001001011001000000000001001010011000010011010000100110111010000000000100000000100000000110010100100100000010000010000011110111011000011100110000000100010000000000110010011100101100000001101100110111100011101111111010100000000000001001111001100110001000100000110100010000000001010011010000000001000110000011100100000010111100001111101111011000000010100110100100111001000000000001000001010001001101010001111010001010010100001010011001110011111110001000010001000000011101000110010000000010000110010011100001100010010000001001010000111001000100000000000000000000000111010011100011011001100010100010111110111100100000001010111011000010010000000000010110011000011000011010100001000000110000101010001100100101000111100000000000100000110101000000000000000100000110001001010101101000011001101110110001101110100001000011100000101010100000100111011101011000000000000010100111110011110100101101111001000010001000100000011101011101000001000010000000000010001110000100001000001000011011000001110111100011000001001001101101000110000010101010110000000000000000010100000000011001010000000010100111001001000000010110011100001010000100011000100000000000000011111001000000011010011000100000000000000000000111011000110010000001011010001000000000000000001001110000000000100001000111101101100001011101110000001110101001000101011101001000001111011000010000000001100111000001010011101101000000011001000010010000101101100000000111010000011000000000110001101110011001101110000000010011111001010100011010000000000110011011100100100000011100000100000010001011110110110110111001000000000000101100110001000000000010111010000000000101000101010101000111111100000000100010000110001000000010000111101001110001111011110000010100010110001000010100000110001000011111000001110000000100101001000001010001100010110000000000000001101011011101011100000000000000100010001101001011101111100000000000000010011010100000000000000101000011010110110010111011010000110011010110100001000111000000000000000110110101011010100010001000000000001011110100011010011101000000000000000011011101011000001001100000010001000000000000100000011110100011010000000000111001011001010100100000000010001001010001110000001111000000001010100000010110110000000001010100010001101111000000100010010000000011000110101100001101000000010100100010000000011001110110011000101011011110011111100110000001100011100000000000001101011000110000010001000000000111001100000101000100111000100011000100011100101100000100000000100000000000101001000000101000001001000000001101101000000011110000000100100010100001010110101000000000000000001010010011110010001001001101001010001110100100000101010010000100100110001001000110100000000111011000010101100010111010000010000010011110010000001100000000001000101101011000010110000111000010011001101011111101000111001100000010000000000000000111100000000010000000101000000000100101001100000000010001000100000100000110000100010000000011101101001001000100000111100000000010000011000000100100000000001001001000110000010010101001100011000011001101011111000010101111111000000001100001100111101110000100110010100010000000100100111101101000110000000110000001000000010110111000001001011000000000000110101000010100011101101000000000010111001000000000110100010000110001001100011100010001011110100100111111100000010101010100000010000101000000000101100000000011111100000000010011100001011001010000000010000000000001100000000010100010100000010100010001000100111101100001001010000000000000000010001001111000001000100000010100011111010101011001000000000001000110110111010010000101011011110000000001100000010111110010000000011001001000010001010111111100000010110000010001000100001000100110000001111000100111111101000101100111111100000010000100000000001101110001000000000010110001011000001001011000100000111100010001010101000000010000111101101001101110101010011000001000000001011010100000000101011100000100001101000011100110110111011000010111101101000001110111010001100000110000010000001001100101101101000001000001100101100000000000001101001101000101000000011110000101000000000000000010011000010001001001111110000000001000101011001010110111010001001010110111111000001100100001010000100110000100000100101110001110000100000111100001001010001100000000001001100000010000000011110000100010001010000000001111001000100101111001011101000100111000000001010111010000010111000001000010100000010000001101010000000000001011011101110001000100110010101100010000111000010011101010001001111001000000000011000000001001000011101000010000000011001010000001011001010111010000000101011001100011110010000000000100000000111011101000000000001000000101010110001010000011101110011001111100010000001000011010110010001001111010000000000100000000000110011100111100110010000010000000000010100000010100111010000101111011001110110001100000000101100011111000000000000000000001011000010101000010000011110010000011010000110001000101001101001110010101001010100001000010000000011011101000110010011011101111100111101000111001001000110000100001000000000001111001100000001000000011110011110110000110011001000110000000011000000001011100010101101110101000000110000001000111111011111111111111111111111111111111111110000000001001111111011111010111110010111010111011111111100001000001101101001010111110010000000110101101101011011011110000011101011101100001001111110100010111011111001101101111111110111011001011011111011110000011111111110100111001111110010101111111101110000000100010000000111100000100110
