# Supplementary material for: An enormous potential for niche construction through bacterial cross-feeding in a homogeneous environment
Source: PLoS Comput Biol. 2018 Jul 24;14(7):e1006340. doi: 10.1371/journal.pcbi.1006340 (PMC6080805; doi:10.1371/journal.pcbi.1006340)
Supplement: S1 Dataset — The folder contains 500 files, each corresponding to a random network obtained sampling (Methods, section Pan-metabolic and random networks) from the pan-metabolic network. Each network is represented with a sequence of zeros and ones where one and zero indicates presence or absence of the reaction in the random network respectively. (ZIP) [file pcbi.1006340.s007.zip › 2583/network_2062099_52_20000]

0010000010110000000100000010100000010100010000100111001000011100111101000000000000000000100011101011100000000110010000110000100000110101100110100100111110101000100100011001010101000110101011001101000000010001111111000011001001001000001011011101100000000001001010100001000101100010100100100011000101000000000000010000000000010011110001101000000010001101110110000101001000010111111000000000000101100101000111100000000000000000000000000000001000100010100100000100100011100111111011111110000000000000111001000001000000110000000000011000000000001000101000100101110110000100110101000101000000000010100100101011011100100000100001100010000101011010011011101100011000101110100000000011000000001110110110001101100001010001100100011000000001110011010101001001110000100000100000110001001000000111111101000010000010110000000010110010011100000001001000000001000100000100000100100110100010110010001001000000100000110111101010000001000000000000010010000110011110101000000010100001110010100100001010000100110011111000100110101100000000000000110010100111010010001110100000000101001011000100010001010100000000000001010000000000110000000111010111101001100100000101010010000000001111010000000000000000001000110111110000101000110100000001000001101101110000110100000010101000010111100001100011100011110011010111000000101100000101111101000001000100001101101010110000110100011111000001010000000000011100000000000000010010100100100000000010011100010110001101000011110100001101000000001001100101000111010000000000000001010111010000010100000000000100011110010011000000010110011000011101010000110110000000000100000110100001000000000010000000011000110100010000000000010100110000000010000000000010000001110100110101010100000000011101111111001001110010111101000100111000011111100110011001001010011111100011000000010100010000000000010000001000101001001110000000000000000001001010001110000000001000010110000011011010100010110110000001001100100010000100000000010010100110000000111000010000010111111010100011101110100000100000000000000010010101001100000000001101001010111000101000111101000100000000000001000111011101100001001110010010000110000000000011011010100010101000111010010000101000010111001000101111101010000001100000010001100111011101000000000011111111100010010001001110010000010000111101110011001010010010110010000010001000010001110000110000000010000010100010010000001110010110001001000000000001101010100010000000010000000000010010110111011111010000000001000110010010100100000000110011011000010010001000010110110001000011100011010100011000000010001100100101100100100100111000000000001001110110001010000000000011000010000010011011001101000010000010000000001100110100001001011110100000100101000100000010101110000000000001110110001110011000000100101100001000010000000100001101100011000001111101010000000000000000000000100001000000100011011000000100010001011010111001000101100001000000110101001100100000000000000010100000000111001000010101110001101000110000000001110010001000100000110001001100000000001000011111111110000010110001000101100000001000000000110010001011101001110011001001100000000000000001011110010000000100001000101011101000011011101100000001100001000010001011100001000001011010000010000010001111110000001110010101001000000001011000111010000111101110000010110010000011000000000000000011000011001111010000000000111110000000110110010000000110000011011000100100000011100001000000110000011100111101110110000000000000000111100101101000000001000111000000010000000000011010111010101011000001000100010000110000000000010000010100011100110011000010000000101011000001000110100101111101100111011100001110000100100010110001011111100100010110000010000000000101011001101111100000000101001101001100101101011110110100000100100000000111001001000000000100101000011001110011001111010010000110001010000100001001011000000000000000101100010111011101110000111100000001000010101001110001101000000000000000010000100111000000000110100000001000000000000000000001100100000001110000000101001111001010101000000000000001001010101100000001010111010001010000000000100100000000001011100111001000110001000001010110000000010101100001011000001100000010100000010000000011001100111000100000010011111110100000010000011000011110000000000000101011100011001100001000000001111101101000101001000011010001011000100110110101111000110000000000010000001111001100000001000000111000000001101100000001011110000100100010110001001001010011001000000000001001011110110111111001001001111001101001011000100100000011001000000100101001101001101100100000101011011010001010100101011001001000010011011000001101100000000000000110110110110011010001110100010011110111001111111000111100000001000000000000000001011100000010000000010000001000000101001000111000000010000001100000101000110000000000000000011011101001001000000111101100000000110000101100001000100000000001001001000100000011001111000101011000001101111011100001000101111100110000001010001100011101110001101100010100010000110100011000100110000010000000010000011000000010110111001101000011000000000010100000000010110011000101000000100100100100100010010100100100000110101000000011101010000010110001110010001100000010100010111001000000111000000001010100000100011011100000000001011101011000101000000010001000000000001010000000010101100000000011100010101000101111101101001001010000010100000000011101000101000100000100001011100011010000110111001000000000001000111110111110000000100011100000010000000000000010111010000000000010100000010100010010110111011000010010000110001000100001000100100000001101010100100100101000011101111001100000111000100000000001110111100000000001000100100000111101000001001110000101110110100000111101000110000111101101001111101110000111000001000000001011010000000000101011100000100001101010001101011011001011100010111100001110101100110110100000000101001000001001011111111100001010001001011100101100000000000001100101100010000100101000100000111100011000011000000110000001001001001111100000000001001001000100000001101010011011110110111110001001101101001000000100011010100000000001101001100100000000011100000000011011000001000000111001100100010100011110100101000011000000000110001000000000101001011111001000110011000000001010100010001110100000001010001000000010000011111011000000000001101111101111001100000100001111011011001100000010011101000101101011001000000010010111000001100110011101100011000000011111110000000001001011100000000000100001010100011011001110000000101000001111001000111000000001000101001010100011110000100101100011000111100101000101000111101110010000010001000000000000000000010001110011100111000011100010011000000000010100000000100011010000101110011000000110011100000011100000111000111001000110000000001010000000101000010010001110000011011010100110001000101001101100110000001000010000001000010100000011111001011001000000001111011110110100000111001111011000110100001010000000001011010100000001000010011110010100110000110001010000010000000001010000001011000000101001100110000010000100001000111111111111111111111111111111111111111111110101010101011011111100011011111001110000010110011111101000010100010111101011010111010111011000001110000101110100001001111011000010101010111110101011110110101111111111111111101000011011110011110011111101110000001111110110101111101101111001111111010100000000000100010000000001100100011110
