# Supplementary material for: An enormous potential for niche construction through bacterial cross-feeding in a homogeneous environment
Source: PLoS Comput Biol. 2018 Jul 24;14(7):e1006340. doi: 10.1371/journal.pcbi.1006340 (PMC6080805; doi:10.1371/journal.pcbi.1006340)
Supplement: S1 Dataset — The folder contains 500 files, each corresponding to a random network obtained sampling (Methods, section Pan-metabolic and random networks) from the pan-metabolic network. Each network is represented with a sequence of zeros and ones where one and zero indicates presence or absence of the reaction in the random network respectively. (ZIP) [file pcbi.1006340.s007.zip › 2583/network_2062099_52_15000]

0000000010100000000000010100000000100001010000100111001000001111001101000000010001000000100000001011100000000111111000010000100001011000010111100100001110101100100000011000010110001101111101011100000010010010111111001000110111001000001011000100100000100000011010100000101111101011101100110000001101000010000000010000000000010011100010110000000010100011101111011101001110010111111000000000000101100101000101000010000000000000000001000000001010011100110001100101010011111111101111110100000000100000001111000101000100110000000010001001100000001001101100101100110100000100011001001010000000000110101110011100011100011100101000001000000001011011101011110000011110001111100001000011000000000100000100001001000110010001001100011000101001111001010011011111110100000000000100000101001000000111110110000110100111001000010001100111110100000001000000000101100101100110000100111010010111010011100001001000000000001111101000100011000000000000010010000100011010101100001010110001110011000001100000000110111111110101110001101100000000001000101010101101010010001100100000000001001000001010000000010110100000010001010000100000111000010100110000010001110000100001010010001000001001010001001100000001100000111111111000101101110000000000000000001111011000111100000000110000011001100010001101011100110110000100010000001100110111110110000100000010001101111011010000100000011111000001010100000010001100000001100000000000000000100000000010011111000101000101001001000000001111010000011001000111000010110010001000000011000101010110110100000101000100001000010001010000010010010000011100101010010000000010000000000110100011000000000110000110001000010010010000000000010100000000000010000000000000010001010001110001100100000001110101111111101001010010011101010100111000011110100101101110000010000100100010100001000110010000000000000011001001101001101100000000010010000001001010010100000000000001011110000010001000000110010110010001000011000001000100000000000000110000000000011000010000011111110001100000000111000000100000000000000100010101110111110001001111101110111000101000100101110100000000000001101110100110110001000000000010100010000000000011000000100001000000100010011001101000010111100000011001110011000001110100010001100111111101100000001010011111000001111011001110011000000000101101010011011111010100110000100000000000010010101000110000000010010000000011110100001110111010000001001000011010001011100010000001000000000000111010011110110011001101110111000101110010100101000000010101001000010000001010000100010010000011101011110001001010000100000101110001100100000000111000000000000001100000000101000000000001101000010000011010101000000010001111010100001100111000001001011110000101100110000100010011101010000000000000100110111111000110000110000011001000010001100000010110101110101001110110010000000000000000110000000000000010100011011100001010010001010010010000001100100100110001100100000101000000000000000011100000000111111001001100110101011001100000000001011011111000001000000000101100100000000000011111001110000011110011000100000000011100000000001010011011110001100010010000100000000000000001010111001000010100001100110001001011101111101001000001010001001100101011100001000000011110000010000010100100011001000010000101101000000011010100001010000100000110001010101010000010001000000000001101101000001001110000000010101100101011110001010010001001100011101100000010000010100001100000110000011000110010110011000000000000000110100100101000000000001111010000000010000001111010101000100101110001000100010001110001000010100000101100001111100011001000100000101011101001100010100001101111001011011100001110000100000100010010011001111000001011000010000000001101101011101101100000000100001110011011101000011110101100000101100000010111011100000000001100100000011011011001011101110010000110011000110000001001111000000001000000100100011011011101010010000100000001001110001010010001101100000000000000010001100100000000001110100000000000000000000100010001110000011001100000000101001101001010001100000000000001001010101010000001011111000001010000000010100110000010101001100011001001110000100000000111010000000101110000111001001100000001100000000000000010001110101011000100001011110101110100110000001100001100000100000000111100100011010001001000000001010011101000001000000111010001011000000110110101100000110000000000010000000011011100100011100000001000001001100110000000010110000000100111110000000000010110000000000000001001110010001010001001001000100000011001001110000100111011100000000110100011100001110100010000011011010010011000110111000001010000011001110000000111100000000001000000111011110000100100101100010110101111011011101000111000001001010000000000000100110101001000000000100000001000000100001001001000100010000110000000100000100000100000000000000101100001000000100001100100001100100001110000001100000000000001001001001101000011001100011000010000001101100000111000001001111111000110001110001001101000110001100100010100000000100100010010111111000110000000100000000000000010110111001001000001000100000010011101000010100010101000000000000010000101000100110100000111000001101001000010011010001011111001110001111100000001100100101101010000100101000001100001000100010001000000000000011100010100101000000010011000000010001110000000011001110000000000100000101000100001100101001001110000010100100000011100001111000001000001001011000011011010001111101000000001001101111111111010011000001111110010000010001100000010110000010000001011101000010110010010101111111000010010000110001000100001000000100000001111000000011011101100110110001110001000100100100000000001011110110000000001000111100110101111010011101110000101110110000101111001000000100011110101001111111110010111001000001000001011000100000000100011100010100001000010111100010111011010000000111100101011111000111010010000001111001010010011001100101001101000000000011100001100000000000010101100000010100000011010110000001000010000000001100001000011000001001001110000000001000100010001110000010010011001011000101010000001101101001110000110110011110000100001100100010000100000111100000001110010100001000000111000010001110000011000000101010110010000000111111000000100000101011001001000010101000000000000100010000100110000000010010000000010001011110011000000010001111111110110000101100110010111101010001001010001001101110001101101000000000000011100000001101000001001000010000001010101110000001001000111100000000000101001011100001011001110000000001000000111111100000000000001000101101010010001110000000101100011100111101011000000000011001100010000011111000000000000000000010000100011100001000110101010111000000000010100000000001010010100100010011000011000001100010000001101111110111001011110000000100001000010101100010010001110010011001010000010001000101000101101100000100000010100001000010000010000000011010000010000010101111010101101100110001000001110100000000000000000000101101000010001000000010010010110100100000011010000100100000011000000001100000100100100010100000000000100010000111111011111111111111111111111111111111111111111110110011011101000101111111100111110000110101011101100011000000101100111010111110011011000111101111101001000101111010001101000001010010111011010011111001111110111000011111111101010111011011110011000100000011111110001101101011011111101110011011011110000000000001000000011101110010110
