# Supplementary material for: An enormous potential for niche construction through bacterial cross-feeding in a homogeneous environment
Source: PLoS Comput Biol. 2018 Jul 24;14(7):e1006340. doi: 10.1371/journal.pcbi.1006340 (PMC6080805; doi:10.1371/journal.pcbi.1006340)
Supplement: S1 Dataset — The folder contains 500 files, each corresponding to a random network obtained sampling (Methods, section Pan-metabolic and random networks) from the pan-metabolic network. Each network is represented with a sequence of zeros and ones where one and zero indicates presence or absence of the reaction in the random network respectively. (ZIP) [file pcbi.1006340.s007.zip › 2583/network_2062099_52_10000]

0000000000110000000000011010100000010001010000100011001000011101100101100000010000000000100010100001000000000110001111010000100000011101001011100100101100111001100000011000010101110111111111001001000010110011111111001001010011011000001010111101000001100000011010100000101100000000001000100001101101000010000000000000000000000011000000001001001011110000011111111101001110010111101000000000000101100001000100101010000000000000000001000000000010110010111110000110110010111111111111010000000000000000011010000100000000000000000010111011100000000001100000101100100100000100110001001100000000000000101011011000101100100100100001111110000001001010000011110100011110011111100001000011000000001110110100000110000101010011100100011000000001101011010001011011110000100000100000010100001000100111110011000100100100101000000010110111010000000001001000000100011001110100100000000110010011011001100001001000100000110111101010100011000000000000010010100111010110000100001010110011101010000100101000000111111111101000100111001100000000011000111010010101010110011110100000000100011010001000000001000001100000010001110000000000101000000101111111111001000100100110110100001000001000000000001000100001101000011010111000111101110001000001000001001111110000000000000000001001010011100001001111111110111110111010010010011100010111100110100110000111001101101011000000110100001011000000010100010000001010000100000000000000100100000000000000011010011101111001000011110100001101010000011000000001010010010010100000000010010111010110010110001101001100011100000000010000000110001100011110111000111000000000000100001010100011000000000000010100001000111100110010000000010100010100000000000000000010010000110111010101101100000000110101111110000001010010110101000000011000011011000111001101000000010111100011000000000001011100000000000000001001101001001110000010000010000000001011001010000000000000011011000010011011110010010011000000001111100010000100000000000000100010000000111000010000010111011001000001111111100000100000000000000000010111011111100000001101001110110000001101101011110100010000000001101111111111100001001110010000100110000000001010000000000010100010011010011101101000010010001001000011110001001001000100001101100101111101100000001001011110001000111001001111111000000010110000100000001010011111110010000000000000000111010000110010000000010000010000111100001010011000000001001011000011101001100000000001000000000000011000111101011111111100110110100100110111100100000001000011011000010010000010010000010000000010000010010100001010000100000101110101100100001000111000001000011101110010101001000000000010101010000010111011001100000011000111010100001100110000001001111110000011100110000100101011101010000000100001001110111110010010000000100010000000010000100000011011101111100000010100010100000000000100000000100001000011000000000000000011111100011010101000001100001000011000100010010001100000000000000011000000000111111000001000100000111000011000000001001000100010111000010010100100100000000100001111100100000001110001000101100000010100000000011010001100011101000000001000000000000000000001001011010000010000000000101110111100001001100011000001010101000100011001101001000001011101000010000000000011011001001000010101001000000010010000110010000100001000001010100010000011001000001010001010111011001110010001000010110011101010100001000001001111100001111100100000000010100001100000110100011000100100000011000000000000000110100001000000000000011111000000000000101001011000100000110100010001000100110001110001000010000010010000001110111111011001100000101011011011100010100100111100100111111000001110010000100111111001001001001100000111000000000000000001110010101111100000000101001100001100100101111101010100000001000000010101000101000000000000101000011001011011011001011000000110011010000100001001011000000001000010010100000011000101110000011100000001000100001000000001101100000000000000010000100000000001000010100000001000000000000100000001110100010001010000000001001111001000100000000000010001001110001100000001011111010000010100000010100100000000100000100011001101011001000100000011000000001100111001111000000000000010100100010000000001000110011100000001011000111001100100010000000100011110000100000000001000000100000011000000000000011111100000000001100001001101010000100000101100110000001000000000010000010001010100100011100001101000001001101111000001001110000100000101000001001011110011000000000000001001010110011111111001001000111000101000011100100000100011011000100010001001001001110000110000111011001000111010100110010011001000011011011000000011000000000001000011100000100011110101111100010111100101111111110100101000001000011000000000000000011101000010000000100001001010000101001000011010100010001101100000101000110000000010000000000011101001001000100001110100001010110000000100100100000000000001011001001110000010001001001100001000001001100010001001000100111111010010001100001000110101110001110110110100100000110100000011111000100010000000110000010000000000110111011101001011000000000010111101000010100111101101000000000010100101100110000110100110000111000000000011110000001011111100110011010100000011101100101001010000100100000000111110000100000101100000000001011000000111111000000010010000000010001010000000010100110100000011100010001000001111100100011000010000000000000000000001001011000000000101001010000001011110010111101000000100001001100000111100001000101011010100000010000100000000110010010000001001101001100100010010100111101000010010000000001000100001000000110000001001000100111110110100111110101100001000100100100000000000111110001000000000010100101101101111011011011100000111110101101101100000000100100001000101000001111110010010000001001000001111000100000000101010100000100000101010111001110010001011100000111111001101001111111011101100101011001000000111010101111000101000001001011000100100000000000011100101011000001100010001100000001100011000001001100100000011000011000111010000000001000000010010100001011010010011101100000111001001000001000110000111111111100000100000101000000000100000001100001000010001000001010001101100100100110100011010100101010001000000000110011001000101000111011111001000110011000000001011001010000010100000001010010100000000001011100000000000010011010111101110001101000100011100001010000100001011111100110101111100101000000010011101000000101100011001100010000001101001110000001000101011101110000000100001000000011011011100000000000000001111001001111000000001000000000000110001010000111111100011001111100011001100000101011100010001000111000000000000100000010000100001100011000111010001110000000000010100000011000111110100010011011101000010011010010001001011000111110000011110000000000000000000101100000010001110000010000000100010000000101000101101010111101000010100001000010110010011001011010100000011011111001100110101000101001001011110010100001000000000000101111000000001000000011000000100110100100001010000010100000010010000001000100110101100111101000000110000001000111111111111111111111111111111111111111111110111000110011010111111011011011010111010000110100111100100001100000001100110010100100101011000110010100101011000011001011010011101100111100111111001110111110101010100110010101111101001100111110111011011010000011111111101011111011101000010001011001111110000000100010000000101101010011110
