# Supplementary material for: An enormous potential for niche construction through bacterial cross-feeding in a homogeneous environment
Source: PLoS Comput Biol. 2018 Jul 24;14(7):e1006340. doi: 10.1371/journal.pcbi.1006340 (PMC6080805; doi:10.1371/journal.pcbi.1006340)
Supplement: S1 Dataset — The folder contains 500 files, each corresponding to a random network obtained sampling (Methods, section Pan-metabolic and random networks) from the pan-metabolic network. Each network is represented with a sequence of zeros and ones where one and zero indicates presence or absence of the reaction in the random network respectively. (ZIP) [file pcbi.1006340.s007.zip › 2583/network_2062099_5_20000]

0010000010100000000100010110000000110000010000100101001000001110101101100000010001000000000011100010010001000111110101110000100000110000101110100100111110111001100100011000010011110001101001011100000010010011111111001011000001111000001011100000100000000000011010100000100100100011100100110001100101000010000000010000000000010001000000010000001001001011011110111001001110000111111001000000000101100101001111000000000000000000000000000000000010111000111100000110010000100110101010111110000000000001111010000100000100001001000000010011000000001001100100101101100000000100011101001111000000001100101010111010000000001100100001111100000101010000110011010001001010111110100001000011000000001100110110001011100111110011101101011000101001101111110111011011100100000000100100010100001000100111110110010010000001000000010010000110111100100001001001000101111011111100000000101000100010011000000001000000100000001011111010100001000000000000010000100100011110001100001010110110001010000101001110000011111010111101110100001100000000011000100010101011111010011100100000000000011010001110000001010011000000010001010000101000111000010110101010111000110111110101110100001001001101000001000100000001001000110010001001111100100100000001000001001101000000100000000000111001011011100010101001011100111111111011010000101000000111001000100111000011000100011011100000000100001111000000010100000000011110000000101000010010100000000000000000011010001111111000000001000100001001010000011010100011011110010100100000000001000111010110110110001000000001011110010000010010000010011000000101110010011110000010000000000010000001000000000100000010011000001010010100000000010100100100000010000000000010000001110001110101111000000000101101000100101001000011011101000100111000011010100110101011000010011101100010000001010010001110000000010011001000101001111110000000000010000001001011011110000000001000001111000011011001100100110110000000000000000001000100000000010000000000100000111000000000011100111011100010110111100000100010000000000100010001000101110001001110000100101000011001101011000100000000000001100111000100100001000100010100100100000000001010011000100011000000011010011101100000010111001000101001111011000001011100110001000111011001000000001000101010000011000010000010110001010010111100100001001010011100110001100010001000010111001000010000000010000000000111111000001111011100001001001010001111001011100000000000010000000000101000111110110101100000010011111100110110100100000000100011011000000000001000010000110011000001001010000100101010000100000101010101100100101100000100000000011101000110011111000000000011111010110011111011101101000011001010100110001101110100001001111100110000100100000100100010101100000000000000011010011011110110100001100111000000010001000100011100001010001010110001010000000000000001100000100000000011000001011000000000101101011010001001000001101000111100100001000110000000000000000011100000000001101001011111010001001001111000000000101001111010100000010000100100100000001100001110110110000000010011010101100000011100000000011001010110011001001011000000100000000000000001001101001000000000000100101011010100101001000011000000110001001010110001101001000001010100000010000010101110101000000010011101101000000010001100011010000100100000001000001010000010001100000100010001110011001101010000000010100000100011100101000011001101101011111000000100000000000000000000110101011010011101100001011000000000000101000101100000000001011111010000010010111000010010111000110110101001000100010001110001000010000000001101001110010001001110100000000011001011000000100100101010101110011000000100000100000101010000011000110000011000000010000000001100000000100001100000000001001101001011101100111111101100001100000000000100000100000000000000101000011010111111010111011000000110000010110100001000000000000001000010101110110000011101100001110000000001000001101011110001001000000000000000011001101011000001001110000110001000000000000100000011100100010000010000100101000100001010111100000000010001001110001011000000010110000000010000000000100110000010101010100001001000001000000001000110000000011100111101100101100000000010100000000000000000001000011101100101000010100011100000110000011100001100000000000001101100100011010100001000000001111111100000101001000111010001011000100011111100111000010000000100010000011111001100100001000001011000011001101110000001011110000100000100100101001011011011000000000000000001110110100011001000000001111000010001111010000100001011101000000010101001101001100000100000111011011010010000000101011011011000011111110000000110000000000001000100100111000011100000100100010010111101111101001100100101000000000000000000000001010001000010010000000101001000000000101000011110000000000000100000100000100000100010000000001001100001000000100000101100000000010001101000001100000000000000000001001011000011000100011001010001001001011000110000000101111100100110001110001101010101110000010110100000010000000100101011101011000110000000110000011000000010110111010101000011000100000010110101000010110010010001000000100111111001100110100111100100000111101001100010000010000011110001110110010100000001101010111001000000110100000101110011000100000001000000000011010001010110011010000010010000000010001000000000010100000000000001100000000000000110100101011001110000000100000000011101001111000001000000001011100001011000111011000000000000001000111111111100001000000101100010000010001100000010001010000000001000101000110100010010101111101000010100000110001000100001001100110000001001010100111110101100011110101101100000101101100000000000010001000000000000010111001100111001001011000110000110010010001110111100000100000110111101001111111010010111000000001000001111010100000000101010100010100001101000111111111111111010100000111111001000100001110111011100000010001010001011000111111101000010000001001010011100000000000001000000110000001000011001110000000100001000011000100010000000001001000001010000000001000001011101110101110010011010011010110010000001100101001100000101110000110000000000110101011100000000111100000001011001100001000000100101010111110100001010000101010100010000000110001001000000100111011111100000100110000000001001001010000100101000000000011100000000001011100000000000000011010111111111000000100100000111000011001001011000101101110001111101001000000010010111000000000110011101100011000000010001110000001010101011111000000000100001000000011011001100000000100000000111111000100000000001000000001000110011010000111111110011100111100101000001000011100110000001000101000000000000000000000001010001010001100111100011011000000000010100000000110100100100001110011000101110001100000011010100001110111001010000000000001001000010001100000010011110000010010010000110000000101000101100110111101000010000001000010100010000011001011101000011000011011100111100000100001000001110000100001010000000001001011000010001000000010010111110000000110010001000010000000010000100001111000011101100111100000000000100001000111111111111111111111111111111111111111111110011111111010011001100001111110010001011011010110011100100011000011111100111010110110001011000111010111101111111111110001111101011100110001111101111111000011111111110111100101110100011001001011110011001110000001111111101011111001011101000001011110100000000000000010000000111101000001010
