# Supplementary material for: An enormous potential for niche construction through bacterial cross-feeding in a homogeneous environment
Source: PLoS Comput Biol. 2018 Jul 24;14(7):e1006340. doi: 10.1371/journal.pcbi.1006340 (PMC6080805; doi:10.1371/journal.pcbi.1006340)
Supplement: S1 Dataset — The folder contains 500 files, each corresponding to a random network obtained sampling (Methods, section Pan-metabolic and random networks) from the pan-metabolic network. Each network is represented with a sequence of zeros and ones where one and zero indicates presence or absence of the reaction in the random network respectively. (ZIP) [file pcbi.1006340.s007.zip › 2583/network_2062099_51_5000]

0010000000000000000100000100100000110101000000100100000000011001101001100000010001000000100010001011100001000111110110110000000001101100100010100100001000101000100000011001000100110100111111011101000001110001110100001011111110111000101001101110100001100001010010100001100101000011101100010001101000000010000000000000000000000001000000111000000000000001000111011101001110000111111000000000000000000101001111001010000000000000000001000000000000111010110010010111100001111010101110011110000000000000001011000100000100111000000110101001100000101001100100100101100000000100101001000101000000000000100110000101000000111000101000011010000001011011100001010101011100101010100001000001000000000100110110100110000101111011001101011000101001110100010101001101110100100000100000100101001000000110110110000100100011001000010011100111011100000001001000000101010010011100000000011011110110010011000001000000000000010101111010100011000000000000010010100101011010001100001010100101001010100011100010000111110111100101100101001100000000001000100000000101010010001010100000000000010011001100000000000111100000010000110000101000101000000010011010111000010011110010010010000000001100000001001100000000100000011110000001101101100000000011000001100101101000100000000000111001000001100011000101101110100111001101010000001100110101010110000110000000000100111010010000110100011011000001010100010010011100000101100000010010010000000000000010010110011110110100001010000000001001010000011011100110011000000010001000000000010100010010010110000100000001001000000010000000010010011000011100111000101000000000010000001101100000000000000110010110010000111000110110000000010100100000000000000000000000000000010010000100111100000000100101011111101001100011010101000000111000011011100000110011001010010111100010100001011001001010000000010011000000101001011110000011010010000001001000000100000100001001001111000010010011110010000110010001000111100000000100000000010000110010100000110000010000011111010011100000111110000000100010000000000100000010111011100000001111001100000000001001101101110100000000000001101111110101110000001000010010100110000000000001001010100001100010100010000000101000010110101001101101100000000001101100100101100101001100100000001011011010101011011111000010111001000000111001100001011011011110110001100000001000010111001000010010000000010010110100110000001010011000001001000000001101100010000000000000010000000000111011100100111101111101110001110100110111100000000001110001001000000010001000000100110011000011001010000111010010000010001100010101100100001000011000001000011100100110101011000000000010111010010001001011101001000010001011010100001101101100001001111110100111010110000100111010101010010000000001111100111110101000000111001000001000010000000100010001100111001010110101010000000000000101100000000000000000000010010000000100100100110000011000001101101001001101000010010111100000000000000010000000000110101001000010110100001000001000000000111001100010111000000011000100000000001000011110110100000011011001000100000000001000000000111001001111001001101001000001100000000000000001000010011000010100001000011000101101101101000000000000110101000000111011101000000001111110000010000010101100101000001001011101100000000010000100011010000110100100001000101010000011000000001110001011000011000001010000001010101101101010110110000001000111011001011100100100000001100000100000010001011000001110100000011000000000000100100101101000000001011111010000010010000001111000110010001101001001000100100001110000000000100010101001001111011011011100100000001011001001100000100100000000100010111000000100010100000110111000001100111100010001000010000000001000101011000101100000000100000000000100101101111110001100001001000000010110001100000000001100101000011010111101010011111000000110001100110100001001101000000000000000011110000111011001010001011100000001011011101110110011101000000000000000001010100010000001001000100000000000000010000100010001110000001000010000000101000100001000111000000000010001001010101001000000111101000001010000000010110110000000001010100011001001001000100001010111010000011100110001101000100100000000100000010000000010001000101000000100011001111101110100010000010100001110000100000000001111001110001011000000000001111110100000000001000110011101011000000111111101110000111000010100000100010011011100100011100000011000001001100101001000011100000000100001000000001110011111000000000000001001000110101011100000001000110000101001100010000100000010110000100010001001101001101100110000101011011010011010110110010010010000011011110010001010000000000001000010001110000010010000111000010111110101101011001100111101001001011000000000000101011001001010010000110000001010000000100000111100100000001001000000100000110000000010000000001011001000000001100011100100000100000000000000001000100000000000000011001101000011001011010100011001001101010111000001001100111100100010000110001001011001110000100110110100010000010100100011010100100110000000110000010000000010110111011101001010000000000010001000000011100111100000000000100011110101000100100100100101000001101000100011111010001011111101110001010100000010101100100100000000101100000001010100000100000011100000000011010100001101001010000010010000000000001110000000011001100100000010100010001000001111111101001001010000000100100000001000001111000000000000000110100000011110101011101000000101001101100000101010001000000001000000000000001000000011100010010000001000101001010110000010110111101000010100000110001000100000001100110000001111000100001000110100111111101110101000001100000000000000001101111000000001000101100010111011011011100100000110110101101111111001000000110111001101000011110101010001000001001000000001000100000000100010100010100001101010111001111110101010100010111111101111110011111111010010100110001010010001000111111101000010001001001000101110000000000011000101110010101000011001100000101000000000010001110111000001001010001011000000000001001101000110010001101010000000101010101011000001000100000110000110110111110000100101110001011100000000101100001000010011000000010000011100010110110100001010100101010011010000000011111001000000100111001101001000110111000000001011101010001110011000001010101100000010001010101001000000000010010011111011001100100010011101111100001000010010011100000100100100000000000010011101000001100000011001000000000001010011110000001010111100111110000000101010010000011010001110000000001000001111011100111000000000000000101010100011110000111111110011100111100000001101000011100100000000001111010000000000100000010000100001010010100111110010010000000000011100000001101111110000000010011001000000011010010010100101111001011001000110000100101000000000101100000010011110010000000010100000001000101000100100010000001000010000001000010010000011100011000110000000000100001000110101100101001011011100000000001010000000001110010100010001000000011010110110100000010001011000110100000011000100000000100111110100001111000010010100010000111111111111111111111111111111111111111111111101011111111110101110111010001100011100010101100111100100001100011111111111010111110100011000111101100111000101111000111101100101000010101011110111111101111111111101101001011111011100111101011111011101010000011111111010010111011100011000110000010000110000000000011000000111101010100110
