# Supplementary material for: An enormous potential for niche construction through bacterial cross-feeding in a homogeneous environment
Source: PLoS Comput Biol. 2018 Jul 24;14(7):e1006340. doi: 10.1371/journal.pcbi.1006340 (PMC6080805; doi:10.1371/journal.pcbi.1006340)
Supplement: S1 Dataset — The folder contains 500 files, each corresponding to a random network obtained sampling (Methods, section Pan-metabolic and random networks) from the pan-metabolic network. Each network is represented with a sequence of zeros and ones where one and zero indicates presence or absence of the reaction in the random network respectively. (ZIP) [file pcbi.1006340.s007.zip › 2583/network_2062099_5_15000]

0000000010000000000000000100100000100101010000000001001000011111110101100000010001000000100010101010000001000110001001010000000000010001011110100100011100011001100100001000010010001101111111001000000000110010111110001001010110100000001111000011000001000001001010000001100110000001000100010010101100000000000000010000000000010001010011101000001011000011000111111101001010010100111001000000000101100101001101001010000000000000000001000000001001110101100101010100010000110111111101111110000000000001111110000000000100000001000110001010100000001000100000001100110010000000110101000111000000000100101001111110110100010100000001111110000101010000010011110001001100111111100000000011000000001010100110111110100000110001001100010000101010110110110111001100000000100000000100100010000000100111111011010110100001110000010010000011111100100000000000000100001001111010100100111011110111010001100001001000000000011001111100000011000000000000010010100011011010100100000010100110001010100010001110000111111110111100110101001000000000011000110000101111110010011110100000000001011001001100010001000011100000010000110000100000101000010101000011110000000100000111110100000001000011000000000000000000100000010001101001111000110001000010000000001001100000100000000000011001001000100001001101100011111110110110010010101000110101110001000000000111001101011011010000100000011001000001010100000000001000000000100000010010000000000000000010010011000110100001001011010100001001010000001011000001011111110010000000000011000110010010110110001100000100011110000011010010010110011000000111111000000000000000000000001101000011000000000110010100011000101000110010000000010100100000001000000000000010000001010101100000000100000000011101001100000001000010110000000000110000011111100111111000000000010110100011000001010110011100000000000010001001101001001100000010010010000001001010000010000000001001010111000011001000000000000010010001000100100000000100000000000010010100100000111000000000010110010010100011011001000000000000000000000010000011001011100001001111100010111000011001101100110000010000000001100111100101110001000110010010100000000000001011001000100011100010011010011001101000010011001000001011011000001000100000111000100111111000000000001011011101001011110011000111010001000000100100000011001110011111110001100010000000010010101000110010000000010010110100010100000111111110001001000010011101101010100000000001010000000000111000101100111011000101110010000010010011100100000000110010011000000010001000000000110011000001000000110010110010000010001100010101100100100000100100000000011101000110011000000000000010010010110000101010001101000011001010010100001100111000001001111110110101110100000100101011000101000000000000000010011111111000000111101011001000010000000000010001001100001011011000010100000000000101010000000001000011100001010000001011100100110000010000001100001001101001100111010001000000000000000011100000000111011010000001110101111000010000000010101110111011110000110010100100100000000100001111111100000001000001010100000000011100000000100001010011011001110010011001100000000000000001010101001000010000000100101000110111111101000101000000110001000000011001100001000000011101000010000010101001110000000111000111000000000011001000011010000101100110100010011010000010001100000000011010100010000111110001001010101010101011100011010001001100110011101100100100000011000000100000010101011110011101100101010000000000000001000101101000000001010110010000010000001001101000011000101011100001000100110001110000000010100010100001011110100001011110100000101010011011100100100001101101000110001000001110010100100100110010011111111100000000000010000000000101010011100101100000000101000101011100100101111111011100001000100000010110001100000000001100100000011011110111010101111010000110000110100100001001100000000001000010010110101111000100110010011100000001010000001011100011001100000000000000001010100110000000001010000100001000000000000100010011100100000011010000100111001111001010100100000000010001001110001001000001011001010001010000000000110110000010001011100111001100010001100100010010010000010001101101100001100000000001100000000000000010001100101101100101001010011101101100010000011000001110000000000000011111101110000110000000000001010001101000101000100110011000000000100100110101111000110000010100010100000011010000000001100001011000000001001110000001011100000000100101110100001110110110001000000000000001111010001011100000000001110001111001000110000100001010110000100110001011100000101000010000101011000000111100110111011001010000011001010010001111100000000001000100111101110000000001001100010110101110001011001000101100100001000000000000000001111101001010010000010001000000000101101001111110100010001111100000100000100000100010000000011011101001001001000110111100001100000000011000000000000000000001001011001110000010011100100101010001001101101011111000001101111111100010000110000101111100110000111110100100110000000100001011111011000010000000000000000000000010110111001001001010000000000000000101000011100111010100000000000100000101100110010100100100000101001001100010010010000010100011100000011100000000001010100000000000101100000000101101000100010011100000000010010000001111001010000000000000000010001110000000010000010100000001100000000000001101110100011000010000010000000000011000000001000111000100001111000000111000110010000000000100001100110111101110001000100011011110000010000100000011011010010000001000101001100000011010101111010000000010000000001000000001001100100000001101010100111111110100111101101111100000000001100000000000110011111000000001010100100101110011000011100100000101010100000111111100000110000010110101001101101111010100001001000000000011010100000000100011100000100001001000011001110101011011100000111100101010000000111011110000001010001000001111011110101000101000000000001110010110000000000010001001111010100100111010110000000100000000001001000100000010000010000001100000000001000000001010000000111010011001111110100111001000100100000000000101011000110000100001101000111000100000111100000000011000100001010001011101010110100100011010100100010011010000000111101000000000101111001011101000100011000000001010111010001110111000000000101000000010001010111000000000010010110111111010001001100100000110001011001011010000101101100101101111101000000010011101000001101010001001000010000001001011110000000000100111010110000000110001000000011110010100000000000000000111111101110000000001000100100000100011110000111101110001100111100011000001000111001110000000000101000000000000000000010000000001110110100011111011011000000000010100000001011010010100101111011101101100001110010000100010111111111001110110000000101000000000101100010000001110010000011000000100001000101000001101110011101000010000001000010100000010011001001000000001010110111100101100100101001111000110100000001010000000001101010000000001000010011110111110010100010001011000110000000011000100001101100100001101001101000010010100001000111111111111111111111111111111111111111111111010101111011000101110111010101001101111011110101111100100000100000101100010010111110101011000010000110101101101011001011101111111000011011110110011111000111111111100010111101100000110010101011110011010010000001111110110111101111010011011010111010100100000000100011000000010101110110110
