# Supplementary material for: An enormous potential for niche construction through bacterial cross-feeding in a homogeneous environment
Source: PLoS Comput Biol. 2018 Jul 24;14(7):e1006340. doi: 10.1371/journal.pcbi.1006340 (PMC6080805; doi:10.1371/journal.pcbi.1006340)
Supplement: S1 Dataset — The folder contains 500 files, each corresponding to a random network obtained sampling (Methods, section Pan-metabolic and random networks) from the pan-metabolic network. Each network is represented with a sequence of zeros and ones where one and zero indicates presence or absence of the reaction in the random network respectively. (ZIP) [file pcbi.1006340.s007.zip › 2583/network_2062099_51_15000]

0010000010000000000000000010100000010001000000000101000000011000111101100000010001000000000001000001110000000111111111010000000000110001110110100000111110011001100100001001000101111001101101000101000000010000110110000001001001001000100000111100000001100000000010000000000100101000001000110011001100000010000000000000000000010011110010011001001011010000111111110001000100000110001000000000000000100100001110101000000000000000000000000000001011111011001100010001010000110011111000111100000000100001010100000101000000010000000110110010000000001000100000110101110100000100001101000101000000000110100111101010011100010100001000010100000101011010000011111101011100101110100001000011000000001010010110111000000111110010101100001000101011100111010001010100010100000000100100110110000000100111111010010010000000111000000011010111111000100000001000000101100011100000000100101111000111010011001000000000000000001001111110000001000000000000000000100110010110100100001011110111001010100011100110000110111001110100110010001000000000000000000010101011011010011110000000000001001010001100000000110110100000010001000000100000111000110111101011101001110101101110010010000001000011000001000100000001101000111111011000101001100001000000000000001111111000010100000010101000010100000011101111000101100110100110010010011100100000100110000101000110000110011011110000100100011101000001010100010010001100000100101000010010110100100000000010010110011111101000001001010100001101010000010010100001010101100110001000000000010111010000010110000001000000001000000000000010010010001100011101101000010110000010000000000101100001000000000110011100011000001100110000000000010100110100001010000000000000000001010111100000110100000000000100101100001001100010110101000100010000011010000010001111000000001101100010100000001010000110000000010001001001101001001110000001010010000001001001000110000000000001000111000011000001000010110111010000000000100011000100000000100010100000100000011000000000011111111000000001011011100000100000000000000000010000111100100001001101001110111100011001111101100000010000000001000111000100110001000110010000000110000000001001001010000000100010001010001000101000010111100000010001001011001000100100000100000111111001100000001011101011100001001001000111111001010000100100010010001011011010110011100010000000000011000000110000000010000000110011011100001100110110001001000011011011001000000010000000000000000000111011100101101011111000000111101111010111100001000001010010001000000010000010010000110001000011001011100011010000000000001101010001100100001000001100001000000101000110101111000000000011111010000001011011101001000010000110100010001100110000001001111100110110110111000100110010100010000000000001011100101111101000000101101010000000010001000000010001100111100011011110010100000000000101110000100000000010100010001100000000111000110010111000000101100100000101000100010000000000000000000011000000000111111011001110010100101000011000000001111101111011110000000011101100100000000100011111011110000000010001010100000000001000000000111010011111011001010011011001000000000000000001010010001000000100000100101100001100101101100101000001000001000010000001100001000001111100000010000010101000010001000101011111001000000011010000110010000111001110100010111010000010001100001100011000111010000111110000000000101111100010110101010001001000111011001000000100000010100001000000110100011000110111110101000000000000000101100010101000000000001111000000010000100001000010110100010101111000000100010001110000000010000010001100011110000001010100000000101010010011000110000001111000100111011100000110010000000100001011011100111000001101000000000000000100110011000011100000000100001011001111101000111101100100001101100000010010010001000000001000100000010001111000000011010010000110010000110100001000001000000001000010101100110011001001110011101000000001010111001111100001001100000000000000010011101110000001001110000010000000000000000000010011110000010001110000100001001110001010000100000000000001001110101111000001011100000001010100000000100110000010100001100100001101001000000100000010010000001001110101101100000001000011100100000000000001001110101000000001001001011110100100000000011100001100000100000001100111101110000001001000000000110001101000001001100110000100010000100111111110111000001000010000000100001111011000100111100000100000010001000101001001001100000000100101100101000011111011000000000000000001111110011001110000001000111001100000011110100000111010011000000010000011100000010100010000001011001000011000110101010001010000010011111010000111100000000001000001111010000001010001001000010111101111011001101000111100001001010000000000000000111000001010000000110101001000000100001000000010100010000001100000101000110000000010000000001011101001000001100000100100000110110001100000000100000000000001000011001110000010010100010001011000011101111110010001001100111111100010000100001101110000110001111100100100000000010100111110111111000110000000100000001000000010110111011001000001000100000010000100000011110110000101000000100111010001000010100010000000000001001000000010111000001011111101100001110100000001101100100001010000111100000100011101000100000101000000000000010100001011011010000010001000000000001110000000011001110100000001100010100000101001111101011000110000000000100000001001001101000000000001000101000000111010001010000000000001001101110101111110001000101101110110010010001100000010111110010000001011001001110100001010011111111000010010000100001000100000001100100000001111000100111001111100000101101111101000001000100000000001010101101000000000010100101111101011011001110100000100000111000111110001000110110110011101001001110111000001001001000000001001010000000000100010000000100000001000101011011100111011000010111101101000011101111010100110101101001010011111010101111101101000000001011000011100000000000000001000011000000100111011100000011000000000011001010001000011000010000111110000000001001101011101010011010010011001111110100111001000101001000110000101010011110000000100110000100100000000111100000000110010000001010001001001010111000100011100000100010010010000000010011001000101001011011011000000100010000000000010001010001110101000000010111000000000001011111011000000010011001001101011001000100100010101101110000101001001011101100101101101100000000010011001000000101010011100000001000000000111000000001010111000011010000000111011000100001110010110000000101000000111011101111000000000000101101010110000110000010111100011101111100011001001000101110110010001011111010000000000000000000000100001110010100111101010011000000000010100000011000110010100000011011001101000001010010011010000110000111000101000000100101011000010101100000000001110000001011010100000000000101000100100110010101001010000001000010010010011100001011011010011001111101110100100100011001010011110100000001000000000001101110100010001000000010000110100100100100011110000100100000001010100001111000101100001000110000000000000010000111111011111111111111111111111111111111111110100000111110001111011111001110110101101010111100111110100000000001101100010010110000110001000001101100101110100000001100110101010100111011111110011111100111111111110110111111000110111111011110110111111010000011111111010111111101101010100010101001111010000000100010000000110111110111010
