# Supplementary material for: An enormous potential for niche construction through bacterial cross-feeding in a homogeneous environment
Source: PLoS Comput Biol. 2018 Jul 24;14(7):e1006340. doi: 10.1371/journal.pcbi.1006340 (PMC6080805; doi:10.1371/journal.pcbi.1006340)
Supplement: S1 Dataset — The folder contains 500 files, each corresponding to a random network obtained sampling (Methods, section Pan-metabolic and random networks) from the pan-metabolic network. Each network is represented with a sequence of zeros and ones where one and zero indicates presence or absence of the reaction in the random network respectively. (ZIP) [file pcbi.1006340.s007.zip › 2583/network_2062099_51_10000]

0010000010010000000000010110100000110001010000000000000000011110111001100000010000000000000001000001110000000111111101010000000000011001100111100100011100101100100100010000000111011001101011000101000001110010110101001010110000010000101001010010100001000001010010000001100101100000100100100011000101000000000000010000000000010001010001100001001000110101111111011101001110000001001000000000000100100000001100101000000000000000000001000000001000110000010001110100010001110011101110110010000000000001001010000101000100110001000000010010100000100000101100100101110110000100111001000101000000001010101101011100110100110000100001010000000101010000110011111001011110011010100001000001000000100110000100111010000100010001000100001000001001100010010101000110000100100000000000010110001000000111111101010000100011000000010011110111011000000000001001000100010101001010100010101100000111111000001001001000100000101001101000100001000000000000010000100100010110000000000010100100101011100110000100000001000111110101110110000000000000000000111000010011010110001110100000000001010011000010000001100111100000010000010000011000000000100111000011111001100010111001010100001001000011010001001000100000101000111011100001111001100100000001000000001111011000111000000000100000001000100001001001100100111011110111010010101100000101111111100010000001000111101000010000000100011011000000010100010000010110000000001000010010110000100000000000011010010010001101001001110100001010010000001011100111010110010010100000000001000111010010110110001101001101001110010010010010010010011100011100011010101100000010010100001100100011000000000010011000000000111100010100000000010100010000001010000000000000010001110110110100111100000001101101100100001001110011010101000000111000011111000100111111000000010100100010000001010011011010000000010010001001101001111100000010000010000001001011011110000100000000001010000010011010000010000111000001001010100000000100000000100000000110000000011000010000001100111000000001111111100000100000000000000110010111110111010000001111101100110100111101101101100100000000000001000110110110110000000100000100000100000000000011010000000001100000110000000101100000010111100000011111101011001001011100011001100101111101100000000010001111101001110001001110111001010000111001010011011101010110110010000010001000010110111000110000000010010000010101011100001110010000000001001011010110001010100000000001010000000000101001111110101111110100110110001101110011100100000001010001011000000000001000010000110001000011100001110001000010000100000100110101100100001000111000000000001000100110110011000000000010100010100001011010001100000010001001000110001100100100001001011100100011010111000100011011101100000000100001101100111110001100100101001101000000010000000100000100100000100011110001010100000000010100110000100001000000100010010100001111000100101010100000001101100100001000100010001111100000000000000011100000000101101010001011010101111000000000000001101011000010110000100001101100000000000101011111010100000011101001010101000000010000000000101011010010010101001010000001000000000000000001000101000000000100000000000110001001111011101110000001000001000010011011101001000000110001000010000000000110101000001110011101000000000011011100101010000110000100100010111010000010001100001100001001010010001011110000000010100101100010110100010010000111111001101000000000000001100000100000110101011010010000000101001000000000000111100101101000000001011110000000010010000001111010001010010010111000000100110001110001000000100000011000011101001101011110000010001010111011000110100100100111100110101000000110000000000001000000011110111100011110000000000000000001100011101001100000000101001100011011101001111100100100001000000000000111001101000000001000101000011011001001001001111010000110001010010100001000000000000000000000101100001111010001010000001100000001001011001001010011101000000000000000010011101000000001000000000000001000000000000000001001110100010000100000100101001101000010111100000000010001001010001101000001011111010000010100000000100100000010101011100110001000000000100101000010010000001101111100110001101101000011100100010000000010001000111100100100010011110001101000010000010000011110000000000001010000101111001111000000000001110001100000101001000100011100011000100100100010110000111000000100010000000011000000100111100001101000011001001101001001000100000000000110000000001110110100001000000000001001111010101101110000001001110001010000001010100000011011001000100100001011101001110100010000101011001000010110010101011000011000011011110010000111100000000001000101111111110001100001001100010011110111101011001100111000001001011000000000000101110100000010000000100001000010000101001001001100000010000111100000101000110000100110000000010110101001000001000110110100001000110000010100001100000000000000011001001110000010011000001101001001011001111111010000011001111110010100000010000000101101110000010110010100010000010100010111011101000010000000100000011000000010110111000001000000000000000000000100000011110110100101000000100110001101000010110001000011000110000001100011111010001010110110110111100100000011001110111100010000100101000000011110000000011111100000000011011100000101011010000010010000000010001010000000010000110000000011100010101000101101101101011000110000000100100000001101001001000100000100001001000011111100001110001000000100001101111011101010010000100011010110000000001100000000100010000000011001101001010000010010010111110000000100000110001000000001001000110000001001010000101110101100111100101101101000101100100000000001101111100000000000000100101101101111001010000110000100010000101101101101000100110110011101001111110101010111000001000000001101010000000000100010100010100000000000111000110111111011100000111100101111111100111010101100100111001010011001001101101000100010000001001100101100000000000011000101000010000000011011110000111100011000011001000001000001000011000111110000000000001100000100000011000010001001111110101110001001100001000110000110011011100000100001101001011000000000011100001001010010100000010001100001000000100100011100000101000010000000000101111000000001000011001011001000000101000000000010011010001000101000000010001100000010001001111010000000010010101011100010001001100110011110010111000111011010001100000101110110101000000010011100000000000010011000000011000001001101010000000011101000001110000000111010000000011011011010000000101000001111101001100000000000000001000010010010010000001111110011101111100100001101000011011010000000011111000000000000100000010001110001100101100111110001011000000000010100000001010111100100110111011101101010011010010010110110100001111000111000000100000010000010101100000010001110000011000000000000000000100000001000100101001000010000001000010110010011111011010000010000011001111010111101000010001001010110000000000000000000001101010100010001000010011110101100000000110001011000110100000001000100000111000011011001110110000010010000010000111111111111111111111111111111111111111111110110100111111010001111011010111001000000000100001111111100000100000101111100010110000010011000111110100111000101010011000100111101100110111010101011111101011111111010001010111110001101101011010110011010110000011111111011110110110011010001001111111111110000000100011000000111110100011100
