# Supplementary material for: An enormous potential for niche construction through bacterial cross-feeding in a homogeneous environment
Source: PLoS Comput Biol. 2018 Jul 24;14(7):e1006340. doi: 10.1371/journal.pcbi.1006340 (PMC6080805; doi:10.1371/journal.pcbi.1006340)
Supplement: S1 Dataset — The folder contains 500 files, each corresponding to a random network obtained sampling (Methods, section Pan-metabolic and random networks) from the pan-metabolic network. Each network is represented with a sequence of zeros and ones where one and zero indicates presence or absence of the reaction in the random network respectively. (ZIP) [file pcbi.1006340.s007.zip › 2583/network_2062099_5_10000]

0010000010100000000100001110100000010101010000000110001000011111110101100000000000000000100011100011010000000111001111010000100001011001101111100100001010111100100000011001010011101111111111010001000001110001111111000000100000101000101001001000100001100000001010000001100100100000101100010011101100000010000000000000000000010011100011011001001000001111111111101001000000000101001000000000000100000001001111001000000000000000000000000000001011101010111010100100010001111011111111011010000000100000101101000001000100010000000110111001100000001000100000111100110100000100010101001111000000001110001101011101101100011000001000000000000101010010011001010000001100111010100000000001000000100110010110100010100111010010101101011000100010110111110011010111000100100000100000000011000000100111111100010000100101101000010011110111110000100001001000000100011011111010000100100110110010011000000000001000100000011011101010100011000000000000010010000011011100001000001011100010001010000011101000000001111101110001110001001100000000010000101010001111110010001010000000000101010011000110010001100011000000010000010000110000111000100001111111101000110011000000110000001001001001010000001100000000000000110010101001101000100000000000000000000111000000001000000000110000001111000000000001111100101110010110010000010000100111110011000010000011000111111010110000000000011001000000010000010000000000000101001000010000010000100000000010011011001110001100001011100100001111010000001010000110001101110010001000000001010101000110010110000101001001001010010011010000010110010000001110010000001000000000010000001111000010000000000110010110001000010100110100000000010100010100000010000000000010010000010110100000010000000001010100001110100001100011011101000000111000011111100110110001001000010111100010100000011000000000000000010011001001101001011110000011000010000000001010011100000100001000001111000011000000110010010010010000000001100010000100000000010010100010100000110000000000001111011001100001000111100000100010000000000010000011111011110001001101001000111100001000111010110000010000000001101110010100110001001110010100100100000000001000001000100000100010101010010000100000010111101001110011001000000001000100010001100101101101000000000011011010000000110011001010110001000000000000010001001011011011110011100000000000000010111000110010000010000010010000010000000101110100001001001001011111101010100010000000000000000000101000010110011001011101000100001101110110100001000001000111011000010010001000010100110011000001101011110101110010000000000101100100100100001000110100001000010101010110101100000000000010010010110011111010001100000011001111100110001100111100001000111110100001100101000100000011000111000000000000101000111111100100100010001110001000010000000100011010001111101011111111010100000000010101100000000001000001100010011000000110111001100000010000001100100000111101110110010111100000000000000010100000000100010001010010010000111001001000000010010001110000110000100011000100100000001001001110101000000001010011010101100000001100000000000010010110010000010011000000100000000000000001011111000000000000001000110110011100001101000011000001010101000010010001100001000000111111000010000000101010111000000110000101000000000011011100110010000111100100001000100010000010001100001100000010111000001100010000000010000011001010100110010011001110111001101100000100000000000001000000010001011000111011110100010000000000000111100111000000000000011111010000000010110001110000000010111111000001000100010001110001000010110010010100001110101001001110000000000011100011100010100101111101001010111100000110000100000011111010011000110100001100000010000000000000100010101011100000000101001011001011101101111110011100001001000000010111010100000000000100100000011010001010001011010000000110000100000100001001100000000000000000010100010001001100110001101100000001001110101111010011101000000000000000010010101110000001000110000110001000000010000100011001100100001011100000100001000010001000101000000000000001001010101000000001101110010000010100000010100110000010101011100001001000010000100101010010010000000100110000000001000100000001100000000000000011001010110010100001011001001110111000010000001100011100000000000000010100100100010010001000000001011011101000100001100011011101001000000111111111110000111000000000010000001111000000000111000001010000011001101110001000010110000100100110110101001010111101000000000000000001001110000100010000001000100001110001011000100100111011110000100010000011001001100100100000001011001010111010100111011001010000010011110010001101100000000001000110010010000001110101101100010010111100011001100101110000100001000000000000000001010101001010000000110001000010000001101001110010100000000111000000000000110000000010000000011011101001001001100000110100001110110000010100101000000000000000000011000101000011011101011000011000001101011011110000011101111111010010000110000101101001110000100100010100110000100100110111011010100110000000110000010000000010110111011101000001000100000010010100000011100111001100000000000001111000000110100001000011000101101000000010110000000010100010110000101100000011100100101000000000101001000000011011000100010001000000000010010100001100011010000010000000000010001110000000010001100000000000100010100000101111101100001001010000000100000000000001001101000110000100000010000001010100001110101000000100001001110111111010011000101001110110000010001100000010001000010000011011001001110100010010010111011000010001000000001000100001001100110000001011000100101101101100011110101111101000001100100000000001100011001000000000010111000110100001011001111110000110000101101011111101000110100010111101000001100110010111001001001000001001000100000000101011100010100000100000111001011011101011100010111111001010000011111010010100100010000000000101011101101000000010000001001010111100000000000000001101011000000000001001110000111000010000011000000010000000001011001111110000000000001000011000110011100010011011101100111010001000000101000110000101101010010000100101100000001000000000011100000001110001100001000000000101100000100100001000100100010100000000000010111000000100100101001011101000100101000000000010011010001000010000000000101000000010000000100011000000000011011011110111000001100110001100011101000101000001111100000001101110101000000010001000000000001010011001000011000000011111010000000011101010011110000000111011010100011110010110000000100000000111101101111000000001000001101000110010110000011101100011001111100110000001000111111110010000011111010000000000100000000001110011000011100011111010011000000000011100000011111011110100010110011001011100011000010011110011010111010001001010000000000000000010101000010010011110010010011000100000000000101001001000010001100000010000001000010110010011100101000111000001001111011010110101000010001111010100100100000010000000001011101000010001000000010010010110010000000000100000110000000011010000001100100010100101111100000010110100011000111111111111111111111111111111111111111111110001101111101110111111101101011111110000010000001111101100001100011111101011010011000010011000110110111111101001111111111011001111100011111010111101101011111111111111111011101011110111010101110111011011100000011111110100011101000011011010110011110110000000000000011000000001100100111110
