# Supplementary material for: An enormous potential for niche construction through bacterial cross-feeding in a homogeneous environment
Source: PLoS Comput Biol. 2018 Jul 24;14(7):e1006340. doi: 10.1371/journal.pcbi.1006340 (PMC6080805; doi:10.1371/journal.pcbi.1006340)
Supplement: S1 Dataset — The folder contains 500 files, each corresponding to a random network obtained sampling (Methods, section Pan-metabolic and random networks) from the pan-metabolic network. Each network is represented with a sequence of zeros and ones where one and zero indicates presence or absence of the reaction in the random network respectively. (ZIP) [file pcbi.1006340.s007.zip › 2583/network_2062099_50_5000]

0010000010110000000000011010000000100100000000100110000000011101011111100000010000000000000011100000010001000110111000110000000001011000001011100000101100101101100100000000010011011111101001001101000001010001111111001001111101100000100010010110100000100001010010100000001110100000101100110000101101000000000000010000000000010011000011000001001000110101111110000101000100010111111001000000000100100100001111101010000000000000000000000000001001111110100101110111010001101011111011111010000000100001010111000101000100000001000010101010100000100001100100100101110010000100001001000011000000001110101001111111111100001000100001001010000101011000000011100101011010111011100000000001000000001000100110110010000101111010101101010000000010100110010001001100110000000000100000100111000000000111110011000100000001000000000011100111111100100001000000000101010001010010000100100010100111111000000001001000000000101101101100100011000000000000000010100111010010000100001011110011000010100110100100000011111110111000100010000100000000011000111010101011110110011110100000000001000000001000000000010010100000000001010000100000000000110111001111000000100100101101110000000001001010010001001100100000001000110111011001111000110001000001000001001001111000010100000010111001000011100011001011100001111110110100000000010000110101101000100010000010001111011001100000100100001011000001010000010000000000000101101000000010010100000000000000011111011001111100000010000100001010000000001000000101011111010000001000000010000111010110010100001100000001001010000011010010010010011000010100001010000000000010000000001101000001000000000100011110010000000010110010000000010100100100001010000000000000000001110001010101010100000001011100001110100001110011111101000100010000011111100011110001001000011111100010000000001101000010000000010011001000101001011100000011000000000000001010011100000100001000011111000010001000010110110110010000000010000010000100000000010000010100000000010000010000010011111011000000100100000000100010000000000100010110001110110000001101101010110000101000101111010100010000000001000111101110100001000100000110000000000000001011001010000010100010101010001101100000010011101001111111101000001001011100100000100111011101000000001011011111001001011111000111011000000010100001000010011011011111110010000010000000000111001000010000000010010010100110111100001110010010001001001010001001001011100010000001010000000000010000101100111111100001000101111011110011100001000001010111011000000000001000000100110000000000000001110010010010000110000101000101100100100100110000000000000001110100111010000000000010110010100010001010001000000011001111000110001101111100000001011110110110110110000100000011001001000000000000100101011110111010000110001010000000010001000000010111100101000000011010010100000000010001100000100000000001000001001100001111001101101010011000000100101100101101010010010011100000000000000011100000000010001000010111110101111000001000000011101111111001111000100001000100000000001001001111011100000000111001000100100000001100000000110011010100101001111011011001000000000000000001001111010000000000001000001100110101011111101110000001000101000100001011101000000000001100000010000000100001010000000110011101100000000001001100111010000111100010001010110010000011000100000010010001100011000011010001001010010010101001100011010010000101000001001100100100000001100001000000110000011010110100100001000000000000000100100010101000000001011110000000010000101000111000000110001000100000000100110001110000000010100010111001001111000111000110100010100010101011100100000001011010001110001100001110010100000101100001011001111000011001000000000000000000101001001111100000000000001111010011100100111100101100000000000000010010000000000000001000101000011011011011011001110010000110000110010100001000000000000001000000111100111101011001110001111000000001000100101100100001101000000000000000011000101101000001001000000100001000000010000000000001110000010000100000100001000000001000111100000000000001001110101001000001101111000000010100000010100110000010101010100011001000011000100000000010010000000100101000110001100101000011100100010000000010000010010110100101011010111101111100010000000100001100000000000000011001001010011001000000000000111001100000100001100001001100011000100111000011110000000000000100010000000011011000100111100001010000001001101111001000011110000100000111010001001011111101001000000000001001111010101110011001001000100000110000011110100100000010101000000110100001000000101000110000111011010010000000100010011011010000011011011010001101000000000000000010011101110001010101111000010110110111101101101001001001101000010000000000000000011100001010000000010001000010000101001001101010000010001100000000100000100000100010000000000110101001001001100001100100001000100000110100101100000000000001001001001011000011011001101000011000011101001000111001010100111111000100001100001001110101110000101100010100000000110100101111111001100010000000010000000000000000110111011101000011000000000000100101000011100110101000000000000010001100100110000100000110000011100001000011000010001011101101110111010100000011100110111001000000111100000101101010000000011011100000000001011100011000101010000000010000000000001100000000011101110100000010100000101000000110100101001001110000010100000000001100001001000101000100000010000001011000101111000000000100001101111001111000001000100011011010000000001000000010110110000000001010100001100000010010011111001000010101000110001000100001000100100000000001010100100011100000001111101001100000110001000000000000111001111000000001010111100101111111011001111100000110110011101101111001000010100001011101001111111110000110000001001000001111010000000000101011000010100000100010111010011100001010100010111101001011111001110111001110100001000000011001001111101001100010001000011100101110000000000000001001001010101100100001100000001100001000010001100111000011001011001111000000000001000100001011000000011010011001001110100111000001101001001100000101110101110000000101111101110000000000111100000000110000100000010001001101110110110100001100100101000010010000000001111001000000100000011001001000010010000000000000011010001010010000001000111000000000001011111001000000010001111011110011001100000100011101110101000111011010101100110101111011100000000010001000000001101110001100000011000000101001110000000010111001100000000000110001010100001110011100000000001000001111111100010000000001000000100010100001010000011111100001101111100110001000000001010100000001001001010000000000100000010000100001000110100111001001111000000000011100000000101010000000111011011100011100001100010000110111010011110000010110000100001001000010101000010010001110000010000010100000001000100001001000010111001001010100001000010010010010100111011110010011011110111110100100000111001000001110110100001000000000001111011100010001000010001110100100000100110001010000110100000011000000001101000101000000100111000000010100000000111111011111111111111111111111111111111111111001111111111110011111001101010001001000000011001111101100011100001111111111010100100010001000011000110101110010001101000001110100001100101110111101111111001111110101000010101111001100111111110110111111100000001111111010111100111001110010110001011111110000000000011000000111110110111000
