# Supplementary material for: An enormous potential for niche construction through bacterial cross-feeding in a homogeneous environment
Source: PLoS Comput Biol. 2018 Jul 24;14(7):e1006340. doi: 10.1371/journal.pcbi.1006340 (PMC6080805; doi:10.1371/journal.pcbi.1006340)
Supplement: S1 Dataset — The folder contains 500 files, each corresponding to a random network obtained sampling (Methods, section Pan-metabolic and random networks) from the pan-metabolic network. Each network is represented with a sequence of zeros and ones where one and zero indicates presence or absence of the reaction in the random network respectively. (ZIP) [file pcbi.1006340.s007.zip › 2583/network_2062099_50_25000]

0000000010110000000000010100100000010100010000000001001000011011111001000000010001000000100001101011100001000110010011010000000001100000011111100000111010001001000000011001010011001111111001000100000000110011111111001011111000010000100011110011100001100000001010100000101111001001001100000011001101000010000000000000000000000001100011100001001010001000110111001101000010010111111000000000000100000000000111000000000000000000000000000000001001000111111000100001100000101111111010000010000000000001100110000100000100000001000100101011100000101001101000111100100000000000101101001111000000001010000101010110110000110100101000011100000001010011110011111000011000011111100001000011000000001010100110011010100100111010000100000000000011111000010101011000110100100000100100010001001000000110110100010110100100010000010011100110110000000001001000000100111000101100100100111001110010111001000000000000000000000111101000100010000000000000000010000100011010100100001000100100111011100111100010000011001011110000110011000000000000010000000010010011111010011010100000000100000001000110010001010011100000000000100000001000011000110001010111111000110011101011110110001000001011000000000100100000000000111000111000111100100100000001000001100111100000111100000010011000000111000000000001000011110011110010000010111000000011010111100011000010001111111011110000100000001101000001010000000010011010000001100000010010110000000000000010010010010011000100000001110100001100000000010010100010010010000000000000000000000110010100010110000101001100011000010010000010000110010000000110111010010000000010010000000011000011000000000010000010010000110000110110000000010100110100001010000000000000010001110111110100111100000000101101110110101001010011010001010100010000011110100010001010000010010111100011100001011011000000000000000001000000101001011100000000000000000001001010010000000100001000010101000010001011010110100011010001000111100010000100000000110010100010100000011000000000001101111001100001011101000000000010000000000100000101011001110001001111001110100100101001101011100100010000000001000111011101100000001100000000100110000000000000011010000011001000111000000000101000010010001001110001011010001001011000000100100111001001100000000001011011101011101000001111011000000010011000100011001010011011110011000010000000010001000000010010000000000010100100010000001010111100001001001001000110000010000010000000000000000000110011100111000111100101000101101001010111100100000001010111001000010010000000010100110000000010001000010001001010000000001101100100100100100000011000000000000000100110100100000000000000111000010011111011001000000011000010010110001100101000000001111100110111010111000100011010000001000000000001111111111011001110000111000000001000010001000000011111100011001011111101010000000000010001110000100000000001100001011100001101101101100010111000001101101001011100000111001010100000000000000010100000000001010011000010000000111001111000000010101001100011101000000011001100000000000101001111011010000001000001010101000000001100000000101001000011011001010000011000100000000000000001011101000000000000000000101011011010011011000110000001000001000010111011101000000001010110000010000010100100011000001101000111001000000010010000001010000110100110101010100010000010001100001010010010101000001011010000000000011001101000100111010001000111000001111000100100000000000000000000010101011100101010110111011000000000000110000110001000000001010110010000010000101001110000100100000100000001000100000001110000000000110000001101001110010111011100100000100010001001000110100101111011101110011100000100000100100010011011001110101100010101000010000000001100101011100111100000000101001011011110101100011101011100001100100000010011011000000000000100101000010010010011000011110000000110000110010100000001101000000001000000011100111100010001110000111000000001001100001000110011101000000000000000011001100011000001001110000100001000000000000000011001110000001010110000100111001111001010101000000000010001001110101010000001001011000001010100000000110110000000100010100001001001100001100101000110000000011101111001010100000000000011100000000000000011000100110001000000001011001010111100100000011000011100000100000001101011101101011010001000000001111011100000000000100111010000010000100110111101101000100000010100000000011011011100100011100001100000001001001101000000011110000100100001110100000001110101000000000000001001111010011010100000000001111000110001001000100100001010011000000110011011101001101100000000011011001010101100000010011001001000011111010010001100100000000001000011011001110011110101000000010011101111101111010100111101100000011000000000000001111001001010000000110101001010000100101001011010000010000010100000101000100000000100000000011101000000001000000001101100000110000000011100101100100000000000011001001010000011001111010101011000011101001001101001011101111101110110000110001101101000110000101110000100110000000100010000110111100110000000110000010000000010110111000101000000000000000000101100000011110010111001000000000110101101100110010000100100000100000001100011100010000011110101100011000100000010101000100101000000001101000100111101000100010101100000000011011100011101011010000010011000000000001000000000011001000000000011100000100000101110111100011001110000010100000000010100000101000011000001001101100011011010100111001000000001001001111000111100010000101111011110010010001000000011100110010000000000100000010010011010100111101000000110000100001000100000001100110000001111010100111101111000111100011001100000011100100000000001000111101000000000010111000001111111010001100110000111110101001000101000000010110011110101001101101010010011001000000000000111000100000000100011000010100001101000101011111010001010000000111101101001100111110010011100100110000010011001000100101001000010000001011000000100000000000011101000111000001000001011110000001000011000001001110111000011001010001011100000000001000100001110010110111010010000001010100010001000100101001010000111111100110000100000101001001100100000011100001000110000100000010000110001110010110100011000100100010111000000000100011000000101100011011011000000010110000000000011101010000010111000000000011000000000000001111000000000000011010011100010000101000100010111010011001011010001101101010101011101001000000000010101000001101110001101100010000001111111100000001000111110100100000000101011001100011011011010000000000000000111001101101000000000000000100010110010110000111111110001101111101111000101000101101110000000001111000000000000000000010001000011100110100011110000111000000000011100000000010111000000010111011001111110001110010010011010011101110001101000000100100010000000101000010010001110010011011000000000001000100000001000010111100000010000001000010000010000111011010000010010001101111100101100100011001101011010100100001010000000001110111100010001000010011010101110110100010011000000100000000000010100001110000110110101101110000000010100011000111111011111111111111111111111111111111111110011011111111101110111111010101011110010001011000111111000001100010101101100010011100011011000100001001111101111111000101001110111101011010001100011111111001011010100010111001000011011111011111111011011000000011111111011010100011101101000110111011111110000000000011000000011111110110100
