# Supplementary material for: An enormous potential for niche construction through bacterial cross-feeding in a homogeneous environment
Source: PLoS Comput Biol. 2018 Jul 24;14(7):e1006340. doi: 10.1371/journal.pcbi.1006340 (PMC6080805; doi:10.1371/journal.pcbi.1006340)
Supplement: S1 Dataset — The folder contains 500 files, each corresponding to a random network obtained sampling (Methods, section Pan-metabolic and random networks) from the pan-metabolic network. Each network is represented with a sequence of zeros and ones where one and zero indicates presence or absence of the reaction in the random network respectively. (ZIP) [file pcbi.1006340.s007.zip › 2583/network_2062099_50_20000]

0000000010000000000000010100000000110000010000000111000000011001010011100000010001000000100011100000110001000110011111110000100001101100101110100000111010111000000100010001000000110011111001001001000001010010111110001010010000111000100111110001000000100001010010000000001111000011101000110010101001000000000000010000000000010001100011111001000000010110101111100101001110000011011000000000000101100101001111000000000000000000000001000000001000100101111100010100010011100011111000010010000000000000010111000101000100011000000010111001100000001001101000000100100000000000011001000010000000000110001100110011101100101100101001111010000001010010011011100001001000011010100000000001000000000000110110011111100001110011101101000000001011110000010011000011100100000000100000000000001000100111110011000110000111101000010001010110011100100001001000000101010111101000000000011011000110111011101000001000100000010101111110100001000000000000010010100111010100101100000000100011111011100101101100000000011001110101110100001000000000011000010010111001111110011110000000000001001011000110010000100110100000000000110000100000011000100001110011000000100000010110010010000001001100010001000100100001000000111011001001111101100100000001000001100101010000101100000000100001000011100000100001001001110110101111000010110100110100100100000000000001000111101010110000100100011011000001010000000010010100000101101000000000100000000000000000011110010101100001001001000100001101010000010010000010010000100010101000000001010100010100110110001000000101001000010000010010000110011100001110001000101010000000010100000011100001000000000110010110011000110000010010000000010100010100000000000000000010010001110001110101010000000001101100111101001001000010011001000000101000011111000100100011001000010111100011000001011101001100000000000001001000101001111110000000010010000000001010010000000100001001001011000010010011000110100110000000000001000000000100000000100010000100000000111000000000000101110001100011110011000000100000000000000110010111101100110000001101000110111100111101111011000100010000000001100111110101110000001110000010000100000000001000001000000000001000110010001100100000010011101001110111100011000001001100101001000111011101100000001001101101100000110111001110110001010010001101010000001011010110110011000010000000010110101000110010000010010000100011111100000111111010000001001000011010100011100000000001010000000000101010100110111111101101100010111100110111100101000000000101001000010010001010010110110011000011101010010011100010000010001101110000100100001000110000001000010001110110011101000000000010111010010010011010101000000010001010010110001100110100000000111110000011100100000100011011101110010000100001011000111111101100000001100101001000010000100000011000001001100001110101010000000000010101100000100001000001100001011100001100010100111000101000000100101001001001010011011111000000000000000011000000000010101010011110010100010000110000000001111010111001110000010010000100100000001001001110011110000011101011010100100000010000000000111000001110011001101011001000000000000000000001010000011000000100001100010000111011101111101111000001110001001110011011100000000001010011000010000010100000111001001010010101100000000010000100000010000110101000001010100010000010001100001000011111101011001100110001000000010010100001110111010010001101111001101100000000000001100001100000110001011110111111010111000000000000000101100110101000000000011111000000010010100000110010111100001100100001000100010000110000000000100000000000001100101001010010000000001010100011100010100101100101100110011100001110010000100010010010001111010100001100000000000000001100110011101111100000000001000001011101100001111101100100001101100000000010001101000000000000101000010010111011010011010010000110010100100100001000101000000000000000110110000110001100010000000000000001011110100001010011101000000000000000000010101111000000001100100100000000000000000000011011110000001010110000000011001101000010111000000000010001001110001001000001100110010001010100000000110110000000101010100001001001001001100000000110000000011101110101011001001101000011100000010000000011000110111111000101011000001100111000100000001000001110000100000000011001101100010000001000000001011010101000001000000110011100000000100101011101111000101000000000010100011101011000100001100001101000001001101101000000011110000100100101100100000010010010001000000000000001011010001011001000000001110000110001011100100100101011000000100010101011100001001000110000101011001010101110110100001000001000011101110000001110000000000001000111110111100011010101011100010011101111101111110001111101100000011000000000000101111101001000000000110000001010000100100000100100100010000111100000001000110000100110000000010100101001001001000110111100001010000000100100001100000000000000000001001111000010011100011101010001001101001111100001000001111110100110001000001101001001110000011100110100110000000100101101000110000010000000110000001000000000110111010001000001000000000000110001000011100011111101000000000000110000000100000010000111000111101001100010010000001010111011010111011100000011101000111101010000001100000101101000000000001111100000000000010101010111011000000010001000000010001010000000010001010100000001100000100000000010111101001001010000010000100000001000001101000110000100000101100011111100111011000000000100001000110011111010011000001111010110000010001000000010010000010000000000101000100000011010001111101000010010000000000000100001000000110000001011000000101100100000000100011001101000111001100000000001001001010000000000010110101011010101010000000110000111110101001100111000000000100101110101000001100001000101000000000000001001000000000000101011100000100001000010111010111111101010100010111110101111001100110111110010001001001000011111010101101101101010000000011010000110000000000010101001001000000100111010100000111100001000011001010110000001001011001011110000000000000001011111110000111010010001111010010110001000001001001110000111111111110000100001101001010100000000111100000000010011100000000000101001100011110100011100000100010110010000000010101001000101100111011001100000110111000000001010111010001100000000001000111100000010001010110011000000010011100101101011001000100110001110010110000101001011101101010001101111000000000000010111000001100100011001100001000001101011000000000010011011101100000000110000011100001111000100000000000000000111001000111000000001000001100010000011110000101111110011101111101000000001000011011010010000011111000000000000100000000001110011000100100111110001011000000000010100000001010111100100111111011001011010011010000010101110110011101001001010000000001001000010001000010010011110010010001010100100000000100000001001000111001000010000001000010000000000110001001110000000000011011110110100100010001000010000110000001010000000000101011000010001000010000010010100100100010001000000110100000010000100001101000001101100101101000010010000000000111111011111111111111111111111111111111111110010000111111000111000101010101010101011001010011011101100001100010101101000010110000101011000110111010101001000111000111101110000100011101110101011111110110011011001011100001100110001010111011111011011100000001111110111110111110011010101111111011111110000000100011000000000101000110010
