# Supplementary material for: An enormous potential for niche construction through bacterial cross-feeding in a homogeneous environment
Source: PLoS Comput Biol. 2018 Jul 24;14(7):e1006340. doi: 10.1371/journal.pcbi.1006340 (PMC6080805; doi:10.1371/journal.pcbi.1006340)
Supplement: S1 Dataset — The folder contains 500 files, each corresponding to a random network obtained sampling (Methods, section Pan-metabolic and random networks) from the pan-metabolic network. Each network is represented with a sequence of zeros and ones where one and zero indicates presence or absence of the reaction in the random network respectively. (ZIP) [file pcbi.1006340.s007.zip › 2583/network_2062099_50_15000]

0010000010110000000100011100100000010101010000100001000000001110000001100000010000000000000001101001000000000110101110110000000001100001110110100000100110111101100000011001010000010010111001010101000001010001111111001001110011001000001010110001000001000000010010000000101100100011100000010010100100000010000000000000000000000001100010111001000001100000011111011001000010010010111001000000000000000001001111000010000000000000000001000000001011100010001011110110110010101110111001011110000000100001101001000100000100001001000000010010000000101001100000110100110110000100011001001010000000001000101110110001100000100100001001001000000001000010011001001001011110111010100000000011000000101100000110110101100110010010100101011000000000100111010011001101110100000000100100110110001000000111111010010100000011110000000010100111111100100000000000000001010110100110100100100001100111011010001000001000000000110011101100000010000000000000010010000101011100000100001010110010111010100100000100000100111111110101110111101100000000011000111000100111110110011000100000000101010011000110010001100110000000000000100000101000011000000001100100010000010011001111010000001000001001000000001000100000001000011111010000101000110100000011000000101101011000111100000000001000001101000011000101001000101111100100000000110100110011000111100110000011001101101010010000100100011101000000010000010010010100000101101000000010000000000000000010011001001010011000000011110100001000000000011011000111000111100010001000000001000101000100110100001101000100001100010011000000000010010000001110111010001110000000000100000001100001000000000100000110001000001000010100000000010100010000001010000000000000010000010001100001111100000001111100101101001001010010111001010100011000011011100000110000001010010100100010100001000001001000000000000000001001101001001100000011010010000000001001010100000100001001010011000010001011000010110110010000001101000011000100000000110000010100100000010000010000010101010011000010111111100000100000000000000100010011100011010000001111101100101000101101101101100000010000000001000110100101100000000010010010100110000000000001000000000000001010011000010101101000010011100001001101001001001001101000110001100111011100000000001001111000001001100011000111111000010010001101110001011011011001110001000000001000010111101000010010000010010000100110111000001011010110000001000000000010101010000010000001000000000000111000100100111111011001110000101100010111100001000000110101011000000000000000010110010000000011000000000100000010000110001100110000100100100100110100000000001101000010110001000000000001111010100010111011001001000011001011010100001101110000001001111110110010100100000100100010001101000000100000110011001111010110000101001010000000010000100100001000000011000001100111010000000000010101000000100000000010100010011000001010111101011010100000001101000001111000000111011011100000000000000011100000000101010001000111100001111001101000000011011110111011110000010010101100000000000101001110000000000001111011010100000000000100000000000010011101011101001001011000100000000000000001011110010000010000000100101111110100111101101000000001010101001010100011100000000001011101000010000000100101100000001010000101101000000011000100000010000100101100101010100010000010001100001010011101111011000011110000000010110001001000100010000011000110011011111100100010000010000001100000110001011000011101010000011000000000000110100110000000000000000111000000010000110001110000110100110001111000000100010001110000000010110010101001001110111111001010100010100011011011000010000000000000000010111100000110000100000110010001011001011000010011000010000000000000111000000011100000000100001111001001100101011110101100001101000000000110010100000000001100101000011000011011011011011010000110001000010000001000101000000000000010111110010010010101100000010100000001001010001010110011001100000000000000000000101110000001000100100100001000000000000000001011100000001011100000100111001101000010011000000000000001001110001001000001101010000000010100000010110110000000101011100101001101111001000100010110010000010101100101100100101101000010100100010000000001001000100101100000011010100010100100100000001000011100000000000001100010101111001110001000000001111000100000000000100110001100010000100001010111100000001000010000000000001111010100100101000001110000011001000101000001011100000100100100100001001011011110000000000000000001101010110010111001001000100000100000100100000000011010100000100100100011100001001100110000101011000010111100110011001011010000011011011010001111000000000001000111101000110001100001011000010011010111111011011101011100101000010000000000000000110101001000010000000101001000000101101000001110000010001110100000101000110000100000000000010111100001001000100101110100001000110001101000101100000000000001001001000101000011001010100000000001011101001011000001011101111101110110001110001000010000110000110110110100000000110100001111111010000110000000010000010000000000110111010101001010000100000000100101000011110110101101000000100110101101000000100101100101000111001001000010010000001010111011110111111100000010101110111100010000110101000101110100000100011101000000000010011001000111101010000010000000000010001010000000010101010100000011100010001000101011111101001000110000000100000000001101001011000101000001001110100011011110011010100000000001001101101001101100000000101011100010000010000000000000011110000000011010001001000100000010011111100000000000000110001000000001000100110000000111010100010011100000110101011100101000101100100000000000010111010000000000010111100010111111001010001110000101100011100110101100000100110110111101001111100111000100001001001000000111010000000000101011100010100000001000011110111111011010000000111100101001101111110011110100001011001000011111011110101101100000000001011110011100000000000011001100010010100100111000110000101100001000000001110001000001000000001111110000000001000101010101000100010010011011111010101111001001101000000110000111001010100000000100110100001100100000011100000001111010000001010001011100110100110100001110100100000111000000000010001001000101001111011111001000110001000000001010100010001110010000001000001000000000000011111000000000010001001101101010001100100010000100110000001110010011111101110101111000100000000010001001000001000010001100100011000000001111100000001001111001100110000000101010001000001111011110000000000000000111111001101000000001000101101010110001110000010111100011101111100111000001000101100100000000011101010000000000000000010001100001100011100111101011110000000000010100000000111111110100011011011000001010011110000011101111111110001001000110000100000001000000101100010010001010000010000010100000001000100001001001100010101000010100001000010110010001110111010100010001001010011010111100100000001111010110010000001010000000001010101100010001000000001010001110010100110011010000000000000010000000001100000110101001100110000000010000001000111111011111111111111111111111111111111111111010001111101001001110011001111111100111011101100111100100011000011101110101010111010110000000011010101111100101100010011101101011101101100001001101111110001011111100101101111001001101111011010010011010110000001111111110110100000001101011101111101101110000000100011000000110111110111110
