# Supplementary material for: An enormous potential for niche construction through bacterial cross-feeding in a homogeneous environment
Source: PLoS Comput Biol. 2018 Jul 24;14(7):e1006340. doi: 10.1371/journal.pcbi.1006340 (PMC6080805; doi:10.1371/journal.pcbi.1006340)
Supplement: S1 Dataset — The folder contains 500 files, each corresponding to a random network obtained sampling (Methods, section Pan-metabolic and random networks) from the pan-metabolic network. Each network is represented with a sequence of zeros and ones where one and zero indicates presence or absence of the reaction in the random network respectively. (ZIP) [file pcbi.1006340.s007.zip › 2583/network_2062099_50_10000]

0010000000010000000100011110100000110001010000100111001000011100110011000000010001000000000010001010100001000111111111110000100000000001001111100100111100111101100100010000010011111000101011000000000000110000111110001001100010000000100111011100100000100000001010100000001111101011001000110010001100000000000000000000000000000011010010101001001000011111110110000101001010010001111001000000000100100101001100100000000000000000000000000000001010110001111101100111110011101111101101111110000000000001111100000100000100110000000010001011100000100001101100010100110100000100111101001101000000000010101001011001010000011100101001110010000101011010011011110100011100111011100000000011000000100100010100010111100110010010001101010000100001100100010011011110110100000000000100010111000000100111110111000110100111011000000001110111011100100001000001000001011001010110100100100010010111110000100000001000100000001101111000000000000000000000000010100010010010001100001000110110111011100110101110000100011010100000110000001100000000000000110010111111011110011100000000000100010001001000000001110000000000000000000000100000101000000101000011100001110010101100010110000001000001010001000100100001000000011111010001111000110101000000000001000111011000101000000000011001011110000010000011011111101110101000000010100100110000110000000100000110001110101000110000110100011001000000010100000000010010000000000000010010110100100000000000010111011010001001000000000100001011000000001011100111010110110100001000000001000111010010010110001101001001011010000001010000000110011000000111011010011000000010000000000111100010000000000000011000001000111110010010000000010100010100001000000000000010000000010000100100011100000001001100100111001001010011111101000100011000011111000111110011001000001100100011100000011010011000000000000000000000101001111110000000000010000001001000011110000000000001010111000010010001100010110110000000000100100011000100000000110010010110100000011000010000001001010000000001001101100000000000000000000010000000101111010000001111101110110100101001111100010100010000000001001111000101100000000010010110100100000000000010011010100000000010100000000101100000010111001000111001101001000001111100001000100111011100000000000010111000001001101001001111111000010010111101100001011011011110110011000000001000000000001000010010000010010010110111111100000101111010001001000001001101100010100010000001000000000000101000110111010111111001110101101011000111100000000000000010011000010000001010010010110001000001101010100100101010000100001100010101100100000100001100001000001000000110111011000000000000010000100011101010001001000010001110110100001101101100000000111110000011000101000100111010000101010000100001011111001111010000000110000011001000010001100100011111100111001001010111010100000000010000100000000001000001000011010100000111101101101010100000001100001001101100110100001111000000000000000010100000000100100001011101100101001000110000000001001111110010000000000001100100100000001000001111110100000010010001010100100000001000000000111010001111111001100010001001100000000000000001011001000000000000000100101011010011011111000100000001100001001000100001100000000001011101000010000010001101110001000000010111100000000011010100000010000110001100101010001010000010001000001110001101000010001000010001000010010010100011110100000001000111100001011000000110000000100001100000110101011110011101010101011000000000000101100110001000000001011110000000000000101000111010011100011101111001000100100000110000000000010000010100001110000001011101100010001010011011000010000100111111100111101000001100000000100000011010011011001000000110000010000000000001111000101111100000000101001111010011101101111110110100000101100000010010011001000000000100100000010010001100010111010010000110011110110000001001000000000000000010010100000101011001010001100000000001011110000010100011101000000000000000000010101011000001001110000010001000000010000100001011100000011010110000000011001100001010111100000000000001001110101110000000101101000000010000000000110100000000101011100011001100000000100100010110010000011001101000001101000001000001100100010000000011001000001010000101010000111000111000000000011100001110000100000000111010001111001100001000000001110111100000101001100001011000001000000101111110100000101000010100000100010011011100100101100001110000011001001111000001001100000000100000010101000100010110000000000000001001010010011110011001000001101001011001111100000100101011110000100010110001101000000000010000111011011010100110010111011011010000010001111000000000100000000001000010110110110001100100110000010110011100011111000100100101100001001000000000000001110000001010010000010101000000000100001001011000100010001000100000000000100000100110000000000111000001000000000110101100001000000001101100100000100000000001001011001111000010000101011001001000011001111111101000011101111110100100000010001000001100110001111100000100110000110100110011100010000110000000010000010000000000110111001101000000000100000010011101000011100011010000000000100001111101100000100101100111000010001000000010010000000010110111110010111100000001101010111001010000000001000100110110000000011001000000000000010101011110001010000000011000000000001110000000011100100100000001100000000000000111110100001000110000010100000000010001000011000111000001001100100010011010111111001000000001001000111000111000010000100101110010010010000100000000001010000000000011101001110000001010010111100000000010000110001000100000000100110000000001010100110110111100111111111110000000100001100000000000011001111000000001010010001010010111001011100110000111000001101111111100000010010111001101000011101001000011001001000000001001000000000000100011000000100001000010011111110001001011000000111111101001010001110110110110001110001000010111011111101001100010000001011000110110000000000011101100001010001100100000110000111000010000010000110101000010001010001111000000000001000101001011100100101010011000111110110110000001100101001010000110110101100000000001110100001100000000111100001000110010000001010001001101010111010100011100000101010101010000000110001001000100001111001011101000110010000000000000000010000100111000000010001000000010000001110000000000010001101111101110001100000010011101110010001100000001111101110101111100100000000000011001000000001100011101000000000000000011010000001001011001101110000000100001001000001011011000000000100000001111001101010000000001000000101010010001110000100111110001101111101000001100000001100010000001010011010000000000100000010001010011010101100111110010011000000000011100000001010110000100001111011101001100011110010000100111010110000000110110000100000010000010101100010010011110010010011000000100001000101000001100100000101000010000001000010010010000110011000111000001011100011010110101100111001001011110000000001000000000001000101000010001000000001010100110000000000000001000010000000000000000000111000101100000111100000010010000001000111111111111111111111111111111111111111111111111111111111010010110011101110001101001011111110011100000010100010111111110010011010011011000111111110111011110110101100010011011000001011010111011111111101110011011001101111000001111111111111011111001110000001111111010010111011011101010110101011111110000000100000000000100101110011100
