# Supplementary material for: An enormous potential for niche construction through bacterial cross-feeding in a homogeneous environment
Source: PLoS Comput Biol. 2018 Jul 24;14(7):e1006340. doi: 10.1371/journal.pcbi.1006340 (PMC6080805; doi:10.1371/journal.pcbi.1006340)
Supplement: S1 Dataset — The folder contains 500 files, each corresponding to a random network obtained sampling (Methods, section Pan-metabolic and random networks) from the pan-metabolic network. Each network is represented with a sequence of zeros and ones where one and zero indicates presence or absence of the reaction in the random network respectively. (ZIP) [file pcbi.1006340.s007.zip › 2583/network_2062099_49_5000]

0000000000010000000100001100100000100100010000000100001000001110011101000000010000000000100011100011000001000110010100110000000001000101111110100100010100011100100000010000010110101111111111001100000010110001111101001010110111000000001111011100100000000000010010100001100111001001101000100010100001000010000000000000000000000011100011110001000001100101111111010101001000010110111001000000000000100100001111101010000000000000000001000000001011111011010110100100010010111111101011110010000000000001100001000101000100101001000010111010100000100001101000110101110010000100100001000100000000000010001101110100100100110100000000001100000101010001111001011001011100011011100000000011000000101100010110110101000001111000000100010000101000111101110001000001000100100000100000100101000000000111111110010110100110110000000001100011111000000001001001000100110001011010100110010000010110111001001000001000100000111111111010100000000000000000000000000011011110001100000001110111110011000011100000000100100001100001110111001100000000000000011000010011010110011100000000000101001010000000010001010111100000000001110000001000110000000100001111001000000111010101110010000001000111010000000000100001101000011010011001101101110100000010000001100111101000011100000010011001000000100010000111000101110010111110000010100000000010101010100010000111001111101000000000000100011011000001010000000000001100000101001000010010000100100000000010010011001001011000000011010100001111010000011010000011011110110100001000000011010100000110010100001100001101011110000011000010010010000100011100110010000010000010000000000101000000000000000000010100000000011010110110000000010100010000000010000000000010010000110111100100011000000000000100101111000001010011010101010100010000011111100111111101000000001111100011100000000100001110000000010011001001101001011110000001000000000001001000011010000000001001001001000011011000010000110010000000001010100000000100000000110010000100100000110000010000000011111001100001011100000000100010000000000100010011111001010001001111101100110100111001101101100100010000000001101111101101110000001110000000100000000000001000000010100011101010111000000001100000010110001001011101000000001000011100010101100101101001100000000011101110001010111101000110011000010010000101000001011110010100110001100010000000000010010000010010000000010010000100010100000011111100001001001000010110000001100010000001000000000000111011101111001011110100010100111100100011100001000000010111001000000000001010010100110011000001101001010101000010000100000100100000100100100000111000001000011100010010110111000000000000101010110011101011101001000011001011010110001100110000001001011110000110110111000100010011100000000000100001010001101110011110000011101011001000010001100100000100101100100001011101010000000000000100000000000000000001000011001100001000011101011000011001000101001000001000100111000010000000000000000011000000000110110010011111010000010000001000000000100111111011000000110010100100100000000101011111101010000001010001010100100000010100000000001001011010101001000001001001100000000000000001000010001000010000000100010011000111101101000011000000010101000010010011100000000000101000000010000010101000011001000001011111101000000001000100001010000110000010101010001010000011001100001100010010011011001010010000001000010000100011110101000011001110101001001100100000000011100001100000010101011010010001010111001000000000000111100110100000000000011111010000000010100000111000110100111011110001000100000000110000000010110000001100001110111111001011100000001010010001100110100100100111000011001100000100010100100110101010011111100000000000000010000000001001110000101101100000000101000101010100101100011101011100001101000000000010011100000000000000100000010010111110011111111010000110010110010100001000100000000001000010100110110111011001110001110100000001010000101110100001101000000000000000010011101111000001000110100110001000000010000000010011110000001000000000000011000110000000001100000000010001001110101111000000011111000001010100000010100110000010101010100001001101001000100101010110010000001001111101000001100101000011100100010000000010001100111011100101010000111101101000000000010000011100000100000001010111001101001110001000000000011111100000101001100011001101011000100100111111101000101000000000000100001111001000100001100001111000001001100110000000000110000000100100100101000000111111001000000000001001010110100010111000000001111000110000001110100100101010101000000110101011001001110100100000011011010000111100110101011001011000010111011010000110000000000001000010001011110010010101001100010110110101111001011001111000100001010000000000000000011101001010000000100001000010000100000001101000000010000101100000101000110000000010000000010111001001001001100101100100000000110001000100001000000000000001000001001000000011011101100001010000011101101011111000001101111101010100001000000100000100110000000110010000110000100100111110101010100010000000100000010000000010110111001101001000000100000010001001000010100111110000000000100000101101000010000000100110000011101000100011110010000010111111100010011100000011001110100101000000001001000100100000000000000001100000000001011000001100001010000010001000000000001100000000010100110100000000100010000000001101111100011001010000000100000000010000001011000111000000001111000010011110000111001000000000001100100111111100001000101111001010010010001000000010010010010000000010101000110000000010011111000000010110000110001000000000000000100000001001010000101101101000101110111011000000010100100000000000011101110000000001010101100101101001011011010100000100110110100111111101000110110011110101001101100111010010001001001000001111000000000000100010000010100001000010011010111110111011100000111110101011000001110011101000001010001010011111011111111001100000000001001000011110000000000011000101101000100000110011110000010100011000010001100001000001001010000101010000000000001100011001010010101010000001011110110011000000001100001110000110100010000000100100101100100000100000111100000001010000100001010000101001100011000100011010000101010101000000000101111001000001100111011111000000100111000000000011101010001100111000001000110100000010000010110011000000010011110111100011001100100110011110101011001010001001001100110100110100001000000000011000000000000000011101100001000000101111110000000001110111010000000000111010001100001010001000000000100000001111111101111000000001000101000000100011110000001101110001001111100110001100000101011110010000001001000000000000100000010000110011100101000011101010110000000000011100000010011110110100011011011101011110001110000011001101110111111001000010000100100001000010001100010000011010000011001010100010000000101000000101010110000001010100001000010010010010110111011100010011001101011000110101000101001110011100110000001000000000001111011000010001000000010000110100100000000010111000110000000010010100000001000100001100110111000000110100010000111111011111111111111111111111111111111111111000010111111100011111001110001000110001001011011011100100010100001011111000010111010000000000011011011111000011001001100110101110101010011110110011111111011111111110011110011101010110110101110111011001110000011111110011110100001110010010111001000101000000000000011000000000110010111100
