# Supplementary material for: An enormous potential for niche construction through bacterial cross-feeding in a homogeneous environment
Source: PLoS Comput Biol. 2018 Jul 24;14(7):e1006340. doi: 10.1371/journal.pcbi.1006340 (PMC6080805; doi:10.1371/journal.pcbi.1006340)
Supplement: S1 Dataset — The folder contains 500 files, each corresponding to a random network obtained sampling (Methods, section Pan-metabolic and random networks) from the pan-metabolic network. Each network is represented with a sequence of zeros and ones where one and zero indicates presence or absence of the reaction in the random network respectively. (ZIP) [file pcbi.1006340.s007.zip › 2583/network_2062099_49_25000]

0010000010100000000100010010000000110001000000000101001000011110101001000000010001000000100000000011100000000111000010110000100001000101010110100000101100001101100100001000010101110101101101010101000001010011111111000011011001010000001100011111100001000001011010100001101101101011101100110000001000000010000000010000000000010011110001011000001001001110010111100001000010010000111000000000000001100101001110100000000000000000000001000000001011100110111000010101110011100010101101011010000000100000010011000100000100110000000100101001000000100000100100110100100110000100011001000100000000001110000010111010101100101000101001010110000101010011011011101001011100111111100000000011000000101110010100011101000110010000100101011000100011101110110001011110110100100000100100100001000000100111111111000010100111011000000001110010011100100000001000000100110110010000000010101100110110011000101001001000000000111111101100000000000000000000000010100100011110000100001011110111111011100110000010000011111001100100100000101000000000011000100010000111111010001100100000000001010011000010010001110111100000010000110000011000011000010100110010011000010000101001110100001001000001000000000000000001101000011001000001101100110001000001000001001111111000110100000000010001011111000000100111001101100010110110010000101100110000010110100011000111001110111011000000010000001001000000010000010010011100000000100000010000100000100000000000011001011111101101000000100000001110010000001001000111011010010100000000000011000101010100010110001101000000001010010001000010010110001100011100010000110010000000010100001001100011000000000010000000011000111110110110000000010100110100001010000000000000010001010110100101111000000001010100001101100001010011111101000100111000011011100101101010000010011111100011100000001100001100000000000011001001101001111110000011010010000001001001010100000100000000011000000011010001010010110111010001001100100001000100000000010000110010100000110000010000001111010011100010000001100000000000000000000010010100100001100000001111001110100000101100111001110100010000000001000111110110100001000010010110000000000000000001011010100000001010100000010100101000010111100001111111101011001000011000000101100101001000100000001010101011000000101100000011111000010010100100110011011001010010110000000000001000000000000000010000000010010000110000011000000010011000000000001000000111100001000000000001000000000000110011101110110011110100000001000110010111100001000000100101001000000000000010000000110000000011101000110010001010000010000101000001100100100100001000000000001101110110111111000000000000111010000010001010101101000010001000010000001100111000000000111110000000110111000100101011100100010000000001110011101110100100100111100101000000010001100100011001101110100000001111010000000000010101000000100000000000000001001100001101101100011000001000001101101100000101010100011001000000000000000011000000000101010011000010110001001001110000000001101110100001110000110010001100000000001000000111110100000000101001000100100000010100000000111010010110100001101000001001000000000000000001010111011000010000001000101101111010011001000000000001100001001110111001101001000001111000000010000000000100100001001011011111000000000000000100111010000110101010001010100010000010001100000010001111011010001001010000000000110111101011110001010001000111111011101100000100000011000001100000010001011010100110000100001000000000000011000001101000000001000111000000000010001000101010100010110000111001000100010001110000000000010000111001011111110111011010100010000010000011100010000001101100000110001100000110000000100111101001011110001100000101000010000000001000110000001011100000000100000011011011100001011101001100000100100000010000011000000000001100101000010010110011000111111000000110011000110000001000100000000001000010100110111101001101000000110000000001001000001001110011101100000000000000011011100110000001001100000100000000000010000100011001100000011010100000000111001000001000111000000000010001001110001001000000101011010001010100000000100100000000001000100101001101111001100001000011000000011101111101100000100101000010100100010000000010001010101001100100000010101000111000000000000100011100000000000001111011100101010011001000000001111101100000101001100101011100001000100011111001111000011000000100010100001011001000000111100001110000011001100101001001001110000100100001010001001110110011000000000000000001000110000010001000001000111000101001011010100000010011101000100110111011101000111100100000011011011010111110100101001001001000010101110010000000100000000001000111011101000010100000010000010111111101001111110101101001000000010000000000000001010001000010010000000101001010000101101001010110100000000111000000000000100000000110000000010010100000001001000011110100000010010000111100000100100000000000010001000011000011001101110100001000011101100110010000000101111110100000000110001000101000110001111110000100110000100100011001001010000110000000110000010000000010110111011101000000000100000010110001000011110110101000000000100010100101000110010111000010000110101001000011101010000011111111100110010100000000100010111001000000110100000100101010000100000011000000000000011101010010001010000010011000000010001110000000011101100000000000100010000000001000101101011000010000010000100000010101001001000110000100000010000001111110110010000000000000001001111100111110000000000001010100000000000000000000011010010000010011100001010010011010010111101000010000000110001000000000001000110000000101000000101011111000111111111110001000101101100000000000100111001000000001010111100101011111010011010110000101000100101011110100000110100101111101001011100010010001001000001000001101010000000000100011100010100000100000001101111111101010000000111111001010010111111111011000101111001010011001000110111001101010000001011100110100000000000001001101101000100000000000110000001100011000011001110101000011000011001101100000000001001101011010100011110010010011001110011110001001000100001100000110010001100000000100100000001100100000111100000000111010100001010001011001100101010100001010100101000011010000000110011001000000001000011111001000000000000000001011011010000100110000000000111100000010001001110000000000010011011011101111001101000100011101010111000011010001111101110101011001100000000000000111000000000110001001100011000000111111000000000011101001010110000000101001001000011011011000000000001000001111101000101000000000000001100010100010110000011101110011100111101010001101000001101100010000001001010000000000000000010000010011110110000110111011110000000000011100000010011111100100001010011000110100001100000010000110010111101000011110000100001010000000001100000000001110010000000000100010000000100001100100110110101001010000001000010110000010000101000110010011000011011110111100100011001111001000110100001000000000001110011100010001000010001110001110000100010001011000010100000001000100000010100111011001100110000000000100010000111111011111111111111111111111111111111111110010010111111011110100001111110001000011000110101111111100010100011101101101010011110111011000100010110101111101100001101011101110101111011001111001111111011111110010110001101011111011010111111111111010110000011111111100100111101100001101001001000100100000000100011000000101101110001110
