# Supplementary material for: An enormous potential for niche construction through bacterial cross-feeding in a homogeneous environment
Source: PLoS Comput Biol. 2018 Jul 24;14(7):e1006340. doi: 10.1371/journal.pcbi.1006340 (PMC6080805; doi:10.1371/journal.pcbi.1006340)
Supplement: S1 Dataset — The folder contains 500 files, each corresponding to a random network obtained sampling (Methods, section Pan-metabolic and random networks) from the pan-metabolic network. Each network is represented with a sequence of zeros and ones where one and zero indicates presence or absence of the reaction in the random network respectively. (ZIP) [file pcbi.1006340.s007.zip › 2583/network_2062099_49_20000]

0000000010010000000100001010100000000000000000100011001000011111001001100000010000000000000011101011110001000111111111010000100000110100100111100000001100111101100000000000000110001001101011001101000001110010111111001010001110011000001111011101000001100000001010100001001111101001101000010010001101000010000000010000000000010011010010100001001001101011011111110101001000000101111000000000000001000101001110001010000000000000000000000000001011100110110101100001100011100110111000001100000000000000011001000101000100010000000010110000100000100001100100010100110110000100111101001110000000001000100101111001010000001100101000011010000101001011101001101101001010011110100000000001000000101000010110100011100101011001100101011000101011110110010111001011010000100000000100010110001000100111111110010010100101101000010010110111110000100001001001000100111111101010100000010011000110111001100001000000000000100111111000100001000000000000010000000110011000101100000010110010100011100101101100000001111111110100100100001000000000011000111000110111111110011100000000000001001001000010010000000110100000010001000000000000100000110110100110000001010101001111010110001001001100000000001100000000101000111111100001111100110000000001000001100101101000100000000000001001000011100000101111001111100010101111000010011100000001101111100111000101001111101011000000100000001101000001010000010010010100000000001000000000010100000000000000010010010101101001001001110000001011010000011001100100011110100010001000000000010111000000110100000100001101011010010011010000010110011100001100000000001100000010010000001111000011000000000110000000001000101010110100000000010100110100000000000000000000010001110110110101101100000001001100100100101001110010010101000000110000011110100101110111001010011111100011100001001101011010000000000011001001101001011100000001010000000000001011010010000100001001011001000010001011010000010010010001000111100011000100000000110000100000100000011000010000011111010001100011101000100000100000000000000100010001001010100001001100001100111100111101100000100100010000000001101111100111110001001010010100000110000000001010000000100001100000100000001001101000010010100000011001110011001000101000010001000111101101000000001000111111000000001110001010111001010010111101110000001000011110110001000010000000010011011000110010000000010000000111011000000001110100000001000000001111101000100000000001000000000000101011010110010011100000000101100110010111100101000000110111011000010010001000000100110011000011100010000010100010000010000101000000100100001100011100000000000000000110010011000000000000001010100010111010101101000010000111010110001100100100000001011110010111010111000100110011001001010000100000010010011111100010100010101011001000010001100000011010000110001010001010010000000000010000100000100001000011100000000100000010011101101000010000000101101101111101010100001001000000000000000010100000000111001001010100000100111001001000000001011001101011001000110000001100000000000000001110011100000010011001000100100000001100000000110010000101111100111010001000100000000000000001011101011000010000001000111011011001101111001111000001100001001100111011101000000001010101000010000010101101110001000011000101100000000010011000111010000100001100100010001010000010000000001110001100000010000011010000001000101101101011100110000010000011110001111100000100000011100000100000010000011110100101110101000000000000000110100100101000000001000111000000010010110001000010011010110101100000000100000000110001000010000000111100001110000011000011000010001010010001000100100001110111101110011000000100010000100111101001011101101000011110000000000000001101101001001011100000000100001111010010101001111111001100000001000000010101011100000000001100101000010011000100000011010000000110011010010000001001110000000001000010011100000001000000110011111100000001000011101001100001101100000000000000010000100111000001001000000010001000000010000100010011100100000011110000000111001010000000110100000000000001001010101110000001100010000000010000000010110110000000000000100011001100111001000101010110010000010000111001011101000001000010100100010000000011001010000111000101000011011000111100010000011000011100000000000001001100100111000111001000000001111110100000101000100111010101011000100011101010110000101000000000000000011001010000100011100001011000000001101111000000001100000000100011100001001110011011000000000000000001101010101110111001001001111000110001111000000100001010011000100000001011101000110100000000011011011000110010100110011010010000011101011010000000100000000000000110011011010010100100111000010111010101011011100101010100101000010000000000000000011100000000000000110101000010000101101000101100000010001000000000100000110000100110000000000000101001001000000010111100001110100001101000100100000000000001001011001101000010011111010000000000001001100100001000001100111111100000000010001001001101110001000110110000010000000100101100001010100110000000110000001000000000110111010001000000000100000000010001000011100111111000000000100110100001100000010000100101000010100000100011111000001011111010110101000100000011100010110101010000100101000101110000000000001001100000000000011101011110011010000000011000000000001110000000010101110100000010100000001000101011111101001001010000000000100000011101000011000001000101001011100011011010110111000000000101001101110001101110001000101111100100000010001100000000000100000000011000101001100110011010011111110000010000000100001000100001000000110000001101000000001101100000100101101100100000001100100000000000111011100000000000010010101100100101001010011100000111100000101110110000000010000101001101001101111010010010000001001000000011010100000000101010000010100000001010011111111111011011100000111101101100110111111011110100100011001010001111001101101000001010000000011010000110000000000011101101101010001100100010100000110100001000001001010111000011000011001001110000000000001100001001100010110010010010011010010010001001101101001100000101100111110000000000110100001100100000111100000001110000100000000001011000100110010100001000100100010101010000000001111001000001000100011101101000110101000000001010010010001000000000001000111100000010001001111010000000010001010111110011000000100100001110110111001000010001101101000101000010101000000000010001000000000100011001000010000000010111110000000001000010000010000000111001011100011010000110000000000000001111011101111000000000000100001010110011010000111101100001100111101010000100000011010010000001011001000000000000100000010000110011110110000011100000010000000000010100000010110001010100001111011000011100001110010010011111011111111001101100000000001000000000001000010000011110010000001010000110000000100000100001100011101001010000001000010000010000010111001010000001010111111110100100000110001110011110100100000000000000001110010000000001000010001010111100100000010001000000100100000011010100001100100010010000110111000000110000001000111111111111111111111111111111111111111111111111011111111010011011111011001110011111010011110111110100000100001101100000010110010011011000111000101101000101110100010111011111100010110011111111111111011110111100010011111101110011000001011011111110100000011111111101110101011110111010011001011101110000000000000000000111100110110010
