# Supplementary material for: An enormous potential for niche construction through bacterial cross-feeding in a homogeneous environment
Source: PLoS Comput Biol. 2018 Jul 24;14(7):e1006340. doi: 10.1371/journal.pcbi.1006340 (PMC6080805; doi:10.1371/journal.pcbi.1006340)
Supplement: S1 Dataset — The folder contains 500 files, each corresponding to a random network obtained sampling (Methods, section Pan-metabolic and random networks) from the pan-metabolic network. Each network is represented with a sequence of zeros and ones where one and zero indicates presence or absence of the reaction in the random network respectively. (ZIP) [file pcbi.1006340.s007.zip › 2583/network_2062099_49_15000]

0010000010010000000100000010000000000101000000100001001000011110011001000000010000000000100011100011000001000110111100110000100000111101100111100100101110001000100000011001000001111011111001011101000000010010111110000001001000111000100101011101000001100000011010000001101110000010101000000011000001000000000000010000000000000011100001010000000001101100101111000101001100010101111000000000000101000000001110001000000000000000000001000000000001101011110111110101110000110110111100101100000000000001011010000101000100010001000110110001100000101001100100101100110010000000111001001000000000001010001101011001111000101000001001101100000001001010110011001001001100011110100000000011000000000000110110111110100101111001001101011000101011101100010001001101100100000000100100010100001000100110110000000110100101111000000010010111111100100001000000000001010111010010100100101010010111111000101001000000100000111011101100100011000000000000010010100011010000000100001000100111000011100001101100000101101011110101100111100000000000011000111010011001110110001000000000000000001011001010000001110011000000000000000000011000101000010111101100111000100111101110010100001001001111010001000100000001000000111111111000101101110000000001000000000001111000100000000010111000010111000011100011011111110011100001010010100000010010110111100110000110000111111010110000010100011011000001010100000010011110000101101000010000000100100000000010011111000111101001001001000100001111000000010011100011011000000110001000000001010111000110110110001001001101001010000000010000010010010000001101000000001110000000000000000110100000000000000110010110001000000100110010000000010100110100001000000000000000000000110000100100100000000000100101111100101001010011010101010000001000011110100111011100001010000110100010100001001111011010000000010011000001101001011110000010000010000000001000000110000100001000000111000011011011010110110111000001001111100010000100000000100000110110100000010000000000000010111000100011011111000000000010000000000110010101101000110000001111100100001100001000111010000000010000000001101111011101100000000110010100100000000000001001010010100000100010110010011000101000010110001000001011111001001000010100001001000111101100000000000000111010000011110101000010011000000010011101010001011111011000110010100010000000000001010000110010000010010010000110110000000001110100001001001010010101101011100000000000010000000000111010101100111111001001000101000011110111100100000001100101001000010010000010010110110001000000001010100011011000000110000101000101100100101000011100001000011101110100000011000000000010011010110010011011001001000010001011100100001101101000001001111100010001000110000100110010001111010000100001000001101111111100100100001101001000010001000000001111100001000010110101010100000000000100100000000000000011100011010100000101011000001010000001001101101101001000110011010111000000000000000011100000000100001001011111000001100001100000000000011111011010110000110000001100100000001100001110110100000011111001000101100000001000000000100010001111010101000010001001000000000000000001000001010000010100001000110100111100111001000000000000000001000000000001101000000001011010000010000010101010011001000101011111101000000001011100111010000101100010000010101010000011001100000110000111010010001011110000001000111000000001110111000011000010101011111000000110000010100001100000010101011110010100110100011000000000000011100000100000000000011111010000000010011000110000110000100110000000000100100001110000000010100000101000011111111011000001100010101011010001100010000101110111000110001000000100000000100011111000011101011100011111000000000000001101111010101011100000000001001000000000100101011100110100001000000000000110001000000000001100101000011011010100011011111000000110010010000000000000110000000000000010100100110011000001100010000000000001000111001111010001101000000000000000010001100101000000001100100010001000000000000000000001100100011001000000100111000111001000011100000000000001001110101010000001010111010000010000000010110110000000000000100011001101100001000101010011000000011101100001100101100100000001100000000000000011000110000000000001011011111000100100100000010000011100000100000000111100000110011100001000000000111011101000001001100101000001010000100100111110110000001000010100010100010001011100100101000000001000001001101101001001000100000100100001010001001100010111000000000000001001001010111110010001001001110001000000100100000000101010101000100100001011000001011100110000001011000000111000010101011010010000011011110010000101100000000000000001111111000011100000100000010110111110111101001101111001101000001000000000000000010001001010010000110100000000000101000001111110100010000011100000100000100000000110000000010101000001001000000101101100000110110000100000100000000000000001000011001010000011011110101101011001001101011110100001000000111100110000001000001001001100110000111110100100000000110100110001000010000110000000000000001000000010110111010101001011000100000010010000000011100111011000000000100101101100100100010110000100000110001001100010010000000010111111100111110100000010100110110100010000011101000101111101000000010011000000000011011101011101011010000010011000000000001010000000010100110000000010100010000000001011111101011000010000000000100000000101000001000011000100001010100000111100001111101000000000001001110110111000011000101001001010010000000100000000010100010000001010000001000010001010001111101000000110000100001000100000000000100000000111010000011011110000110111111111101000000000000000000001101111010000000000010001101100101111001001011100000111000111101000101000000110010100001101001001110010010110000001001000001101000100000000100010100000100000000010101000111111011011000010111101101100100001110110100110100100001010000001001111111101100010000000001000110100000000000011000101100000100100100001110000011000010000000001110101000001000011001011100000000001001100010100000101101010011011011110010111001000000101001100000110111111110000100000110101011000000000111100001001111011000000010001011001000011110100011110100100010110010000000100101001000000100011011101001000010110000000000000100010001110001000001000101000000010000011111000000000000001000011111010001100100100011100010110001011010000101101110001110111001000000010010000000001100000011001100011000001011111010000000010000001110010000000111001010100011010010100000000000000001111111100101000000001000101001010100001010000011111110001100111101000001101000101111000010001010111010000000000100000000000110011100011000111001001011000000000010100000011010101010100110110011000110010001110010010111000011010001001100100000000100011000000101000000000001110000001011010000010001000101000001100010011101000010100001000010010010000111001000010010011000010101100110100000011001111001110100100000010000000000000110000010001000010001000000100100000110011111000110000000001000100000100000000010101011111000010110000000000111111111111111111111111111111111111111111110110100111111010011110111101011011101111001111110011111100001100001111111111010011000101011000100000101101011110001011101011101000101111101111011001111110011111111010010111101111111001101011010111111011010000011111111100101110100011110010111101101101110000000000000000000111100110110100
