# Supplementary material for: An enormous potential for niche construction through bacterial cross-feeding in a homogeneous environment
Source: PLoS Comput Biol. 2018 Jul 24;14(7):e1006340. doi: 10.1371/journal.pcbi.1006340 (PMC6080805; doi:10.1371/journal.pcbi.1006340)
Supplement: S1 Dataset — The folder contains 500 files, each corresponding to a random network obtained sampling (Methods, section Pan-metabolic and random networks) from the pan-metabolic network. Each network is represented with a sequence of zeros and ones where one and zero indicates presence or absence of the reaction in the random network respectively. (ZIP) [file pcbi.1006340.s007.zip › 2583/network_2062099_49_10000]

0000000010000000000000011100100000100100010000000011000000011000111101000000010000000000100010101010110001000111111000010000100000010000000111100000101110011101000000000001010011111011111101011000000011110011111111001010110110111000001010110110100001100001001010000001000100101010000100100001101000000010000000000000000000000001010010001000000011000111110110101101001000000111111001000000000000000101001100000000000000000000000001000000001001111011110101100101000011100011111010111000000000000001110100000000000000110001000110010010100000100001101100101101110000000100110101000011000000001000101001011111000100010000101001111110000001001011011011101001001100101011100001000011000000000000100110110011000001011000101100010000101001110000010011001011010100100000000000110011000000100111110110010010000011110000010010110011011000100001001001000000010110010100100110000101010011110001001000001000000000101011101100000011000000000000010010100000010100001100001001110111111011100111001100000100101011110101110010000000000000010000101010000111110010001110100000000101011000000010010001110011100000000000110000011000001000000100011011111000110111011001010110000001000000000001000000100000101000111111110001101000110100000001000000100101101000110100000000010000010101000011000111001011101110111101010010010000100001100100100000000110001100001001110000000100001011000001010100010010011100000101100000010000110100000000000000010001011011101101000011010100001110010000011000000101010101010110001000000010010111000000110110001000000101011110010010010000010010000000011111011000010010000010010100000000000010000000000010010110001000011110010100000000010100100000001000000000000000000001010101010001011100000001000101011100101001000011111100010100000000011110100011111110000010010111100010100001000010001010000000010011001001101001111100000000010010000001001011000010000100001000001010000010001001100110100110000001000001000010000100000000100000000010100000111000010000010110010011000010011101100000100010000000000110010000111111110000001100001110110000111101101101010100010000000001001111111111110001001010010100000100000000001010000010100011000010001000000100100000010011100001101101101000000001001100101001100111011100100000001001111100000001001110000010011000000000011100110000001100011111110000000000000000000110000000110000000010010000010101110100001100111010001001001001010001100001100010000001010000000000011011111111110011011100100111111100010110100000000000110100011000000010000010000010110000000000101001110011000000000110001101100001100100001000001000000000011100110000111011000000000011011010100001011011101000000010001111010100001101101000001000111110010111110101000100010011001011000000100000010110111111111010000011101001001000010001000000010011101001001000111110010100000000000000110000000000000001100011011000000101101000011010011001001000101000101101110001001100000000000000000010000000000101111011001100110000100001001000000001110111101010110000100010100100100000000000001110110110000000101011000101000000010100000000001001001001101001110011001000100000000000000001000110011000000100001000100110110011101111100110000001100101001010101001101000000001111000000010000000001111011001001000010111100000000011010000001010000110001100100010001010000010000000000110011100001010001001110001001000101111101000110101010011001111000001111100100000000001100001000000010001011100111011100110000000000000000010000011001000000000010111000000000010001000111000101000001110101001000100010001110001000010010000101001011110000111001101000010001011111011100010000001110001000111101000001110010100000111011010011110111000000000000010000000001100010001001011100000000101001010001011100101011111110100000101100000010011011001000000001100100000010001011011001001010000000110000010110000000000000000000001000010101100000011011100010001110000000001000101101110110011001100000000000000001010100010000001000000000110000000000000000100011001100100010011110000100111001011000000011000000000000001001010001000000001000101000001010000000000110110000010001000100011001001111001000001000111000000011000111101011001001101000010100000000000000001000100111110000000000011101111110100110000010100001100000100000000001010100110011000001000000000111001100000101000100111011101011000100101010010111000011000010000000000001111000100100011100001011000010001100110001000011110000000000010110101001100010100000000000000001001001110010000000000001000101001000000111000000000110010101000100100001011100001001100110000111011011000110110100110011001011000010001110000001011000000000001000101101010110001010100110100010011111100001111001101011101000001011000000000000000110101001010000000010001000000000001001000110100100000000011100000001000110000100100000000000110000001001001000011111100000100010000010100101000000000000000000001000100000010000101001101001001001001001110000000011000111111000000000110001101001101110001000110110100010000010100011101001011100110000000100000010000000000110111011101001010000000000010110101000010100011101001000000000010101101000100110100100101000100000001100010111000000010100111100000011100000011100110100100010000101101000100110111000100010001000000000001011100010100011010000000010000000000001000000000010100110100000011100010001000101011110101011001110000010100100000010101000111000111000101001100000000011000100111000000000101001101111011101100010000000001011000000010001100000011001100010000011010001000110110001010000111110000010011000110001000100000001100110000001001010100101101110000101111101001101000001100100000000000011111000000000000000000001101111111010011110100000111100001101010101001000110110100010101000101111101010011000000001000000101010100000000101010000010100001101010101001011101111011000010111101101001001001110011111110100000001010011101010110111100100010001001001110111110000000000010100100110010000100001010110000010000010000011001010010000001001010000111010000000001000101010111110111101010010001111110100010001001100101001110000111001101100000100000110101101100000000111100001001110000000001010001011101110001110100001000100101010100000000000000101001000100100010011101101000110000000000001010010010000110011000001000101100000000001011110011000000000011111011101111001101000100010100110111000111011011101101010000101010001000000000010101000001100100001000100010000000001111010000000011110101001010000000111001001000001111011000000000000000001111011101001000000001000000000000100011110000111111110001101111101111001001000111111110010000011101010000000000100000010000100011010010000010000011110000000000011100000000110101110100111011011001110000001110010000111110111110001001101100000100001001000000001000010000001010000011001000100000000000101000100100010001101001010000001000010110010000011101001100010001010011111010111101000010001100000010100100000010000000001110111000010001000010000000011110010100000010010000010000000001000000001001000101000101111100000000100100010000111111011111111111111111111111111111111111110111101111111111100111011111001001010010000110100011101100011000011101100110010111010000011000000111010101010111100110101001011000100110011101001011111000011111111101001011011001111110100111011111111011000000001111111011011110001101010110010001101110100000000000010000000101101110110000
