# Supplementary material for: An enormous potential for niche construction through bacterial cross-feeding in a homogeneous environment
Source: PLoS Comput Biol. 2018 Jul 24;14(7):e1006340. doi: 10.1371/journal.pcbi.1006340 (PMC6080805; doi:10.1371/journal.pcbi.1006340)
Supplement: S1 Dataset — The folder contains 500 files, each corresponding to a random network obtained sampling (Methods, section Pan-metabolic and random networks) from the pan-metabolic network. Each network is represented with a sequence of zeros and ones where one and zero indicates presence or absence of the reaction in the random network respectively. (ZIP) [file pcbi.1006340.s007.zip › 2583/network_2062099_48_5000]

0010000000110000000100001110100000100100000000100011001000011110110011000000010000000000100000100000100001000110000000010000100000111001111011100000000110101101100000011000000011111100111101001000000011110011111110001010111111111000001111111110000000000001011010100001100101100011001100110011001000000010000000000000000000010011100011011001000001110110111110101001000010000111011000000000000001000100001101001010000000000000000000000000001001110111101001110101000000111010111101111010000000100001010001000001000100110000000000000010100000001001101000100100110110000100110001000010000000000000000000101100111000010000100000000110000001011011011011111000011100111011100000000001000000001010110110110110100111010000100101000000001010101111010101001111000100000000000000000111000000000111111101010000100110100000010000010111111000100001000001000001110101111100000100101010100110010000100001001000100000011111111000100001000000000000010000100111011000000100001011110001110011000100101000000101011101101001100111100100000000010000000000110111110110001110100000000101000011000110010000100010100000000000000000011000111000100110100010111000100011100110110010001001000111010000000100000001101000111001111000111001110101000001000000101011000000011000000010001001011110000001001001111111111110100010010010001000100011001110100101000000001101111001110000010000011101000001010100000010001110000100100000010000110100000000000000010111001100001000001001000100001011000000011010000110000110110100000000000010010100010100110100001001000101001100000011000010000110010100011101001010110010000000000100000100000011000000000010001110011000111110010110000000010100110000001010000000000010000000110001110001011100000001011101011100101001000011011101000000011000011011100100101001001000001110100011100000010111011110000000010011001001101001001110000010010000000000001000011010000100001001000110000010011000100000110110010001000111000001000100000000100010000010100000110000010000001101011001000001110011100000000000000000000010010010111100110000001111101010011100011001111010100100000000000001100111111110110001001100010010000000000000001000011010100000100000010010010100100000010010000001001101000011001000110100001001100111001100000000001000111011100011110111001110011000000010000100110011001110010101110011000010001000010000001000010010000000010010000000110100001101011110001001000011001111000011000000000000010000000000010001001100100111111101110011001001000010100100000000010101011000010010000000000000010010000001101010110101100000000000001101100001100100101100010100001000001001000010001000000000000010110010100011011011101101000011001100110110001100100000001001111110010111010101000100110011001010010000100000011100111111111010100001001001000000000000100100010011101001101000101010010000000000010001110000100001000001100011011000001101000001110010011001000101101101001101100010001111000000000000000011100000000101011000001111000101001000000000000010011100111010010000010011101100000000000000001110011000000000010001000100000000010100000000001011000111111001101010001001100000000000000001001111001000010100001100011111110101011011101110000001000001000110101001101000000001110101000010000000101101011000001110010111101000000000011000100010000100000100101000010010000011001000000110011010110001001011010001000010110101101000110101000001000010010001001000000100000001000000000000110001011110110111110001011000000000000000000100100000000000010111000000000010100001001010010100111111110000000100110001110001000010110010011000011111011001001111000010101011011001100100100100111111101111101100001110010100100001001011011110101100010111000000000000000000010001000101100000000000001111011001101101011100010100000101100000000100000101000000001000101000010001010000010111011010000110011010100100001001100000000000000010010110101001000101110001000100000001000001001110100001001100000000000000011000100000000000000110100010001000000010000000010001100000011011000000000011001011000010000000000000000001001110101000000001101111000000010000000010110110000010101001100101001000111001100001010111000000011101101100110000100001000000100000000000000011000110000111000101010011100010111000010000001100011110000100000000001101000000010111000000000001010111100000101000000000000101011000000111111100110000111000010100000100011011010000000111100000011000000001001110001001011100000000000101110101001100111011001000000000001001111110001011110001000001111001101000010110000000111010001000100000011011101001000100010000111011000010010000100111000001010000010101111010000001100000000001000010010000110011000101010100010110110111011001101101100101001000001000000000000101011100001010010000110000000000000101001001111100100000001111100000001000110000100010000000001100001001001001100111110100001110000001111100000100000000000000011001001011000011011000001100011001001001111100001001011000111101110010001100001100011000110000111110110000100000100100001111101000000010000000110000011000000010110111010101000001000100000000010101000011100110000101000000100110111000100010110110000100000000001001000011111010001011111000100110011100000010100110101101000000101100000101111100000000010101000000000011010100011111001010000000001000000000001110000000011101000100000010100010100000101011110100011000010000000100100000001001000111000111000001000011100010111010111011101000000101001001100101111010001000100011110000000010001000000001111000000000001011100001110010000010101111000000000110000110001000100000000000110000001111000000111110111100100111101100101000100101000000000000000111011000000000000110000110011111001001011110000101110101101010111000000100000110011101000001111000010001000000001000000101010100000000101011000010100001000010001000110010101010100000111101001011110010110110011000101001001010010111011101111100101010001001011010111110000000000001001000100000101000001010110000111000000000000001110011000000000001000001110000000001001001000110110100101010000010111110101111001000000101001110000101110010000000000101100001110100100000111100001001010011000000000000010000000001100100001010000100000110010000000010111001000001000010011111000000010100000000000011000010001010110000001010110100000000000011101000000000010001010001110111000101100010011110110011000011010011111100110001111000000000000000011010000001100010011101000010000000111111110000001001010010101010000000111001000000001010011010000000100000001111011000001000000001000100100010100011010000010111100001100111100110000101000111000100010001011001010000000000100000000001010001000001000010111001110000000000010100000011010101100000111010011101011010001010010011100010101100011000100010000000100001000010001000000010011110010010000010100100001000100000101101110101101001010000001000010110010000001001001011000010001110101110100101100111001000011100100100001000000000000111111000000001000010010100101110010000000000000000110100000010010100001111100111010101010100000000010000010000111111111111111111111111111111111111111111111100000111111101000001111111001011010010001000011011110100011100000111101100010101000110010000001100001101011010001100111101100101101011000110001101111100101111010010111110101011111101011111110110111011100000011111111111110100110110001111100100111111110000000000011000000010101010010110
