# Supplementary material for: An enormous potential for niche construction through bacterial cross-feeding in a homogeneous environment
Source: PLoS Comput Biol. 2018 Jul 24;14(7):e1006340. doi: 10.1371/journal.pcbi.1006340 (PMC6080805; doi:10.1371/journal.pcbi.1006340)
Supplement: S1 Dataset — The folder contains 500 files, each corresponding to a random network obtained sampling (Methods, section Pan-metabolic and random networks) from the pan-metabolic network. Each network is represented with a sequence of zeros and ones where one and zero indicates presence or absence of the reaction in the random network respectively. (ZIP) [file pcbi.1006340.s007.zip › 2583/network_2062099_48_25000]

0000000010000000000000011000000000100101010000000111001000011001110101000000000001000000100010100001000000000111110011010000000001101100011111100100010000101100100100011000010111101101111001000000000011010010111111000000111001001000001000010100100001100001001010100000001110000011001000100000000000000010000000010000000000010011010011101001000010001110011111100101000110000110111001000000000101100001000101101010000000000000000000000000000011111010000101110100010001101010111111011110000000100000111010000101000100111001000110011001100000100001100100010101110110000100110101001100000000001010101101011100101100111000100000111100000001011011000001110101011000011011100001000001000000100010010100001111100011111010000101001000001011111010110011011000110100100000000100110101001000100111111111010100100101100000010011110110010000100001001001000001100111001010100100111011110110111000101001001000000000011101101100100001000000000000010000000000010110101000000011110101100010100101101000000100101101111100100100001100000000010000111000101101011010001010100000000100010010001000010001010110100000000001000000100000001000010011011010001001110010001100110110000000001111000001000100000001000000111111111001111000100000000011000001100001001000111000000010100001000111100011001101111101100011111011000010000000100011001101100110000111001101111000010000110000001011000000010100010000010100000000101000010010010000100000000000010001001000001001001011010100001101000000011010100111011001100110100000000011010101000100110100001001001101011000010011000010010010000100010111110000110100000000000000001001100000000000000000010010000000101010110110000000010100010100001010000000000010000001010100100000010000000001100100010110101001100011111001010000101000011010100000010010000010011111100011100000000011011000000000000010001001101001011100000010010010000000001010001000000000001001010011000011011010100100010110000000001111000001000100000000110010110100100000110000000000001010110000000010111011100000100000000000000010010101000111000001001101001000110000011100101001000000000000000001000110001101110001000100010000000000000000000001000000000001101010101010001100101000010111101000000111011010000001100000000001000101001000100000000011101010101010011001001011010001000000000001100010011100011111110000100000000000010011100000110000000000000000110001011000001000010010001000000000000001100000100010000001000000000000111000101100110001111000100101011100110111100001000000000111001000010000000010010100110000000000101001110001000010000010001101000101100100001100101100001000011100100110111001000000000001011010000000111011001100000010000010100100001100100000000001111110010110100110000100001010101010000000100000101100111111001110100100001010000000000000000100010011000110101000000111010000000000010001010000100001000010000010011100000100110001000000010000000101101100001100110010001110100000000000000011100000000001101001001100000101100000110000000000111111111010111000100000001100100000000100001110000100000010010011010101100000011000000000011011011010111101100000011001000000000000000001001110000000010000001100111110101010001101101100000001110101001100111011101000000000011111000010000010101010111001001011000111100000000000001000010010000111001100001000010010000011001000001000010001101001000101010001001000011000001001100101000010000100111001001000100100000011100001000000010001011110111110110110010000000000000111100100101000000000010110010000000010011000010000001000000110111001000100100000110000000000110010111001011100000011000100100010000010000011000110100000110111001111101000000100000000100110001001011101110100001111000010000000001001110011100011100000000100001100010011101101111111000100000000100000010011010101000000001000100000011001110001011101111010000110001010110000000001111000000001000010111100100000001100000010110000000001011111001011000011001100000000000000001010100100000000001000100010001000000010000000011011110000011011000000100111000011001010110100000000010001001010101001000001110000010001010000000010110110000010001010100010001001011000100101010011010000011101110001111101101101000010100000010000000011001000000000100100011010010011101100110000010100001100000100000000001010100110000111001000000000111001101000001001100111001001010000000011101101100000101000010000010100010011000100000101100001001000011001101100001001010110000000100001110001001100011111000000000000000001111010011100011000001001111001111000111100000000011011000000100010000011100000110000110000011011011000111000010110001010011000011011110010001101100000000001000100001000100001010101111100010011110100101001100000110101001001010000000000000101111101000010010000110101001000000100100000001010100010000001000000001000110000100110000000001110100001001001000001111100001110000000110000000000100000000001000001000011000011011011111101010001011101110011110001000001111100110000001010001100010001110000111100000100110000110100101001011100000110000000110000000000000000110111010101000000000100000000110101000011110111101000000000100011000100100110110110100100000001100000000011101010000011101011100001111100000010100010110000000000101001000100010101000100011101100000000011011001000011101010000010001000000010001110000000011100010100000011100010001000101001111100011001110000000100000000000001001111000100000101001010000011011100011110000000000101001101110110101000000000100111011010000010001100000000100010010000010000100000010110011010101111110000000111000000001000100001000100100000000101010000111111110000111101111111101000001000000000000001111011001000000001000010000101101111011011101100000111100001100101111001000110110011111101001111101001010101000000000000000111010100000000101011100000100001001010111100110110101011000010111110101111010000111011101010101010001010011011010110111100100000001000011100011110000000000011100000110000001100000000110000111000001000001001100011000000001000000011110000000000001001001110010110010010001001011100101011000000000001001100000110111000110000000101111000010100100000011100001001011001000000010001010000010111100100001000100101000001010000000110101001000100100010011111000000010000000000000001100010001000110000001010111000000000001010100000000000010000001101100010000101100110001101100111001111010001011100110001111011001000000010011110000001101100011001100001000001011001000000000011110111101000000000110010001100011110011010000000000000001111011100101000000001000101000010110011010000010101100011101111101101001001000001100110000000011101000000000000100000010000100011010011000110001010111000000000010100000011011000110100011111011100001100011010000011101101101111111001011010000000101000000010001100010010011110010010010010100100001000100001101000110010101001010100001000010000010000111011001000010001010011011000110100100011001101000000000100001000000000001101100000010001000000011010101100110000100011111000100100000011010000001010000111111100110110000010000000010000111111011111111111111111111111111111111111110101101111111010111110101111010110001110011001110011101100011000000001111100010011110010010000010101001111101100111011001001101110101001011001111000011111111101111101110011011110101011011101011111111001110000001111111101111110100110011100010111111011010000000100011000000001111000100010
