# Supplementary material for: An enormous potential for niche construction through bacterial cross-feeding in a homogeneous environment
Source: PLoS Comput Biol. 2018 Jul 24;14(7):e1006340. doi: 10.1371/journal.pcbi.1006340 (PMC6080805; doi:10.1371/journal.pcbi.1006340)
Supplement: S1 Dataset — The folder contains 500 files, each corresponding to a random network obtained sampling (Methods, section Pan-metabolic and random networks) from the pan-metabolic network. Each network is represented with a sequence of zeros and ones where one and zero indicates presence or absence of the reaction in the random network respectively. (ZIP) [file pcbi.1006340.s007.zip › 2583/network_2062099_48_20000]

0000000010100000000000001000000000000101000000000000001000011001100101100000010001000000100011100010010000000111011110110000100001101000111111100100011100111101100100010001010100001101101111010101000010010000111110000010100000011000100100110110100001100000000010100001101111101000101000110010100101000000000000010000000000010011100011011001001011110000101111011101001110000100101001000000000001100100000100100000000000000000000000000000000001111010000111110110100010100111101111111110000000000001011010000001000100110000000010110010100000101001101000100100100010000100001001001100000000001000000111101011100000111100000000111010000101001001100001101101011010011011100001000001000000000010000100010100100110110011000101011000000011110111010011011111000100100000000100000000001000100110110001000100000011101000000001110011010000100001000000000000111001111010100000000101100011011011001001000000100000011111111000000001000000000000010010100110010110101100001001100111101011000001001000000011010101110000110001001100000000010000000010001111110110011000000000000000000010000110010001110111000000010001000000001000010000010110011100111000100110111100010100001001000001010000001100100000100000011111010000111101110101000011000000101101101000111100000010001000001011000011101101001001100110010010000000110000000001001000100011000111001101111010010000100100011011000001010000010010010110000101001000010010110100100000000010010001001000100101001000000100001001010000000001100001011111010000100000000001010111000000110100000101001001001110010000000000010110001100011111100000111010000010000100001011000010000000000010010110011000011110110100000000010100110100001010000000000010000000110000010100011100000000111100101110100001110010111001010000010000011110000111011010001010011110100011100001011110010110000000000001001000101001101110000011000000000000001011000110000000000001011000000011001011110100110010010001001100100011000100000000010010010010000000010000010000001001110001100010000010100000100000000000000010010010011110110001001101100000111000011000111110000000010000000001101111101101110001001110010100100100000000001001001000000000100010100010001000101000010111101000011111110000000000010100011001100111101101100000000010011111101011010101001011111001010000001101100000001010010111110010000010000000000110001000110000000000000000100001111100000010011100000000000011010110101001100000000001010000000000100001101100110001101100110110000101010111100101000000010100011000010000001010000100010010000011001001100110100000000100001100100001100100100000110100001000010100000000110011000000000001111010110010101011001001000010000111110000001101110100001000011110010111010110000100110011101100000000000000101101111110111110000101000000000000000000000100000000100110101011001101010100000000000001100000000001000011100001010100001101011100001010110000001001100001011001000111000101100000000000000010000000000110010011001010110001001000101000000000001110110011111000010010000100000000001100001111100110000000110001010100000000000100000000111011010110100100111011011001000000000000000001000101010000000000000000000011101111111111000110000000010101001110001011100000000001111010000010000010001111011001001000001101100000000000011000011010000110101000100010101010000010000100000110011000000001000010010001000000110110100001110011010011000011111011011100100100000010000001100000110100011010010001010000000000000000000010000101001000000000010110010000000010101000101000110100010100011000000100100001110001000010100000111000001111100101001110100010000011011001100110100101101011000111111100000110000000100111101010011011101100011010000010000000001101100011101011100000000000001101001001100101111111110100000101000000000011010101000000001000100000010010011110000001011010000110001010000100000000011000000000000010011100101011010101000010001100000001001111101010010011001100000000000000010010100000000000001010000110001000000000000100001001110100011001100000000001000100001010101100000000000001001010001101000001000001000000010100000010110110000010101011100100001100101001000000000011010000011001111101000000100100000000100000000000000011001000111101000100010010000011111100100000010000011110000100000000111101101110000110001000000001111001101000101001100101011001010000100011111011111000111000000000000100010111000000000011100001101000001001100101001001010110000000100000110001001101010110001000000000000001111010011011111001001000111001110001101100000000110010000000100100101001101001100000000000011011001010101110000000000000011000011011110000000001000000000001000010000100010011110001111100010111001100111111010101101000100001010000000000000101011001001010010000000001001000000000101000000110000010001001100000000000110000000110000000011100001001001001100101111100001000000001111100100100100000000000011011001100000010011111100001011001001001111010111000011101111110110010001100001001110000110001001100010100010000100100101110011011100010000000110000001000000010110111001001001010000100000010111100000011100111111101000000100111011100000010010101100101000001100001100011110010000010101000110101010100000011100100111000010000001100000001101101000100000011100000000001011101001110001010000000011000000000001000000000011000110100000001100010101000001110101100011001110000010100000000000001001011000011000101001110100001110010111110001000000000001000111111111000011000001101100100000000001000000011000000010000000000001001110100000010001111011000010110000110001000100001001100100000000011010100101011111100000111111010100000111101100000000000111001010000000000010001000111110111000011110100000101110001001001101000000010100110011101001001100111000101001001001000001011000000000000100011000010100001101000111110110011001011000000111100001101011011111010001010101110000010000111000110101000101000001000011110101100000000000000101101101010000100000011110000100000000000010000010011000010001010001111110000000001000001011111110100110010010011010000101011001000101001001000000110101000110000100000111001110100100000011100000000110001100000010000110100100101110100011110000100010011010000000110111000000001100010001111100000000011000000000010101010001000011000001010011000000000001011111000000000010000111001110111001101100100011101111111000000001011101100000101010101101000000000011101000001101110011000000011000000111111000000000001001101100010000000110001010100001111011000000000100000001111101101100000000001000100001000110011110000011101100001101111100111000000000111100100000000010001000000000000100000010001110001100101000010111001010000000000010100000000010010010000001111011000011110011110000000111110111110100000110110000100100001000000101100010010011110000011011010000100000000101001100000110011000001010000001000010110000001011001010101000010000111101010111100000101001111010110110100001010000000000101001100000001000010000110111110100000110001100000010100000000010000000001100011001100001111000010110000010000111111011111111111111111111111111111111111111010100110111101111110101101101111101100000101000011110000011100010111101100010010000010010000110000110111111001110001110011111001000110111011011110010011101111110000101000111110100010011111011010111101100000011111111001100110010000010011111111000110000000000100011000000101110010111110
