# Supplementary material for: An enormous potential for niche construction through bacterial cross-feeding in a homogeneous environment
Source: PLoS Comput Biol. 2018 Jul 24;14(7):e1006340. doi: 10.1371/journal.pcbi.1006340 (PMC6080805; doi:10.1371/journal.pcbi.1006340)
Supplement: S1 Dataset — The folder contains 500 files, each corresponding to a random network obtained sampling (Methods, section Pan-metabolic and random networks) from the pan-metabolic network. Each network is represented with a sequence of zeros and ones where one and zero indicates presence or absence of the reaction in the random network respectively. (ZIP) [file pcbi.1006340.s007.zip › 2583/network_2062099_48_15000]

0000000000010000000000000110100000100101000000100110001000001111101111000000010001000000100001001010110000000111101001110000100000001100001111100100001100111000100100011001010000100101101111011100000011110001110110000001011010111000100111001111100000000000001010100001000110101010101100010001001000000000000000010000000000000001110011111000000001010000101111010101000000010110001000000000000101100000001101101000000000000000000001000000000010010001000011010101110011111011101111001000000000000000011001000101000000000001000110100000100000100001100000101100110100000100000001000110000000000010101111110010111000101000100000010110000001010010101011110100001110101111100000000001000000101010000110111111100010011010000101011000101001110111110001011100010100000000100000010011001000100110110000010010100100010000010011000111010100000000000001000000101011101000100000110011100011110011000000001000000000110101111110000011000000000000010010000100010110000100001001110101111011100111100110000101111000111001110000000000000000011000110000110111110010001010000000000100011011000100010001000101100000010001000000000000100000010111011111001001010110111011010000001000001111010001001100000001000000111111101001101100110001000001000001100011000000110000000010001000010011000010101101011001110110010001000000001000110111011110100111000110000100111000010000100000011001000001010100000010011010000100101000010000110100000000000010010010010011111000001010100100001101000000010001000100011111100100001000000000010101000110110110001101001000011110000001010000000110011100011101001000000000000000010000001100000010000000000010001000011000000000010100000000010100110100001000000000000010010001010011100001101100000000101100010101100001000011111101000000000000011011100110110111001000001101100011100001000110000000000000010001001001101001011110000001000010000001001001011100000000001001001111000011000000110000010111000001000110100000000100000000110010110100100000111000010000001011111011100011101011100000000010000000000010010011011110110000001111100110100100111000111111100100010000000001101110110110100001001010010100100110000000001000010010000010101000000010000100100000010010101000100001101011000001100000100000100111011101100000001011001100101000011001000011111001000010110101010000001110010111110011100010000000000100101000010010000000000010010000010100001100110010000001001011011010001011000010000000010000000000011001001100111001100000100011001011000111100000000000100001001000000010000000010100110011000011100010010010101000000000000100110001100100000100111100001000010101010010110111000000000010000010100011101011101101000011001010000110001100101100001001111110100101100111000100111011101000010000000001110001011110111100000001001110000000000001100100011100100101101000100100010100000000010101110000100001000000100010010100001111011001101010101000001100100100101100110011010001100000000000000011000000000101111010011111100100101001011000000011000111010000101000100010100100100000001001001111111000000010110011010101000000001100000000101011001111111000010000001001000000000000000001000100000000000100000100011110010000001111100010000001110001000010111011101000000000011100000010000010000100010000001111010101000000000001010100011010000110001000100010110010000010001100000010001000000000001010110001000010011111100011110010010011001111001001101000000010000000100000000000010101011000111110100100001000000000000110100110100000000001000111010000000010110001110000010100011101111001000100100001110000000000100010101000011100110101000100100000101011110001100010000000111010001010011000001110010100100011111000011111011000010101000010000000000101110000101011100000000100001111010001101101011101101100000101000000010111010101000000001100101000010010000110011011111010000110010000010000000000111000000000000010001100110100011100110010111000000001010011101111010011001100000000000000011001101100000000001010100010001000000000000000000011100000000010110000100001001010001000000000000000000001001010001000000001100000000000010000000000100100000010101001100111001101110000100000000110000000000100101000100101100001000001100000010000000011001110110011100001001000100101111100110000010100001100000100000001111001100011000011000000000000111001101000101001100000011101010000100100100100101000111000000000010000000111000100100111100001110000000001101101001000000100000100100111100000001101011010000000000000001001011010110001000001001001110001111001011110100100011011011000100010010001001000111100110000001011011000100010010011011001011000011101111000001011100000000001000110111000100001000000111000010111101101101001101001111001001000001000000000000100111100001000010000000001000010000000001001000010100000001010100000001000110000100100000000001101000001001000000110100100000110100000101100101100100000000001010001000111000010001010101101010001011001111111110001000100111111010010001110001101000100110000100100110100010000000100001100101101100010000000000000001000000010110111011101001001000000000000110101000011100011010000000000100001001001000010100001100001000000000001100010111000001011111110100011101100000011101100110100000000101001000100110001000100001011100000000010011000011111111010000000011000000010001100000000010001100100000011100010001000001000110100001001010000010100000000001101000011000011000100000110100000011100011111000000000001001100101001101000001000000111111010010000001000000010000010010000001001000001000110011010110111010000000111000110001000000001000100110000001101000000011101111000011110111011101000110101100000000001010011001000000000010110001110011101011011101110000111000101001011110101000000000111011101001001101011010111000001001000001011010100000000100011000000100000101010111101111100011011000010111111001010001100111111111100001110001010010111010100111000001010001000011100010110000000000010101001011000101000110010110000101000011000001000010011000000000001001111100000000001001000010010100100000010011000111110101111001000001001000000000110100101100000100001110001010100000000011100000001110001100001000001110000110001110100011100100100010110010000000001101000000100101000001111101000010011000000000000011010001010100000001010000100000010001001111011000000010001110111100111001001100110010111111111001011011010001100010101011010100000000010000001000001000000011000000011000001011011110000000001111011011100000000111010001000001111000110000000101000001111001001101000000000000101101010100011010000111111110011100111101110000101000101010100000001000001000000000000000000010001010011010000000111110001110000000000011100000011101000000100111011011101001100001100000011000111101010111001000010000000100000000010101100010000001110000011010010000110000000101001101001100111001001010000001000010110000010011101001100000000000101111000110100100110001111001010110000001010000000000111111000010001000010000010001110010100110001001000010000000010010100000010100110100101100110000010000000010000111111111111111111111111111111111111111111111001100111011000011011111001111111001101001110101111100000001100001011100000010010110001010000001110011111111111001101100010011011001011110001111101101111101010110011001011111010010111111111010010111001110000001111111101000100110100110110111011001111110000000000011000000100111110011010
