# Supplementary material for: An enormous potential for niche construction through bacterial cross-feeding in a homogeneous environment
Source: PLoS Comput Biol. 2018 Jul 24;14(7):e1006340. doi: 10.1371/journal.pcbi.1006340 (PMC6080805; doi:10.1371/journal.pcbi.1006340)
Supplement: S1 Dataset — The folder contains 500 files, each corresponding to a random network obtained sampling (Methods, section Pan-metabolic and random networks) from the pan-metabolic network. Each network is represented with a sequence of zeros and ones where one and zero indicates presence or absence of the reaction in the random network respectively. (ZIP) [file pcbi.1006340.s007.zip › 2583/network_2062099_48_10000]

0010000010110000000000001010100000110001010000100100001000001000111001000000010001000000000000100000110000000110100111110000100001111001000110100100011000001100100100000001010110101101111101011100000011110000111100000001011100010000000111001011000001000000011010000001101101101010101100000001001000000010000000010000000000010011100010101001000000010100010111100001001010010001011001000000000001000101000110001010000000000000000001000000000010011011011111110111000001111011101010111110000000000001011011000000000100110001000110110011100000001001100100101101100110000000011001001010000000000110101101111000011100101100101000010110000001011001111001111000011100101111100001000011000000001000110100011000000000111000001100011000100010111110110101011000110000000000100100110010001000100110111110000100100010011000000011000010110100000000001001000001010111110010100000010101010111011011100001001000000000100111111010100001000000000000010000000001011000101000000011110111101010000111101010000010011111111100110100001100000000000000111010100011110110001100100000000100001011001100000000110101000000010001110000111000000000110110110010000001100110111001110010001001001010010000000000100000001000111000110001111100110101000000000001001111010000110100000000111001011011100011101101011101100011001100010010111100000001111110000010000100001101101010000000110100011011000001010100010010010010000100000000000010010100100000000010011110011111110100000010100000001011010000001010000010010010100110100000000000010100010100110110001100001100011110000001010010000110011100010110111010111110000010010100001101000001000000000110010010001000111100010000000000010100100000000000000000000000000000010111010101100000000001101101011110101001110010110101010100000000011010100010000101000010010101100011000001001110000110000000010001001000101001111100000010000010000000001011000100000000001001011001000011001010000000100110000000001101100001000100000000110010000110000000011000010000011101111001100011011010000000100000000000000000010011100001100001001111100110010000001001111011010100010000000001100111110100100000001000000010000010000000001010010010100011100000110010000001101000010110000000111011011001000000110000011100100101111101100000001010101110001011101111001010010000000010000001110010011100010110110001100010001000010110110000010010000000000010010011010000000100011010000001000001001111000011000010000000010000000000011010001100011101011101000100101110110010100100000001110101011000010000000000010100010001000001100011010110100000000010001100100000100100001000110000001000011101010100110111000000000000011010000001111011001001000011001111100110001100110000000001011100110101100101000100011011101110010000000000111110101110000100100011101100001000000001100000011101001100100011010110010000000000000101110000100000000001000001001000001001010100011000010000001001001001000101100001010000000000000000000011100000000110111011000100110001101001101000000011010001010010110000100000101100000000001101011110100110000010101001000100000000011000000000110011010111010100000010010000000000000000000001001111001000000000000100011011010000111111001111000001100101001000110001101001000001111001000010000010101111011001000110011101100000000011011000000010000100000110001000010010000011001000001100000001010011001010110000001010101001100011110100010010001101010011111100000010000000000001000000010101011000000100100111001000000000000111100110000000000000010110000000010000101000010010101000011101011000000100110000110000000010000010110100001110010111000000100010000011110001100000100100110111001011101000000110000000100111001000001101001100001101000010000000000101011000101001100000000100000101001100100001011110110100000100100000000110011000000000001100100000011011001110011001011010000110000110010100001001110000000000000000110100011110011001010001011100000001010110101111100001001100000000000000011001100011000000000010100110000000000010000000001011100100001011010000000111001001000000111000000000010001001110001111000000100000010001010100000000100110000010001001100101001100010000000101010110000000000000100101011101101001000011100000010000000011000110110010000000010010100001100100010000010100001110000000000001101011001011011001001000000000011101100000101001100100011101010000000010110011101000110000010000000100000011000100000001000001100000010001101110001001001100000100000000110101000110111111001000000000000001010110010100100001001001111000111001100010100100111010101000000100001011100001000000110000001011011010111110010100011011010000010101011010001011000000000001000110011100110011010000111000010111110101011011011100111101100000010000000000000101110100001010010000110001001000000001101001101000000000001111100000000000110000100010000000001110000000001001100101111100000100100000111100100100100000000000001011000110000011001000101100001000011101100010001001010000111100100000001110001101010101110000010100010100110000010100001011100000000010000000010000011000000010110111000101001011000100000000000100000011110011010101000000100001100000000010010100100110000011101001100011000010001011101100110111110100000011000110110000010000110100000100000110000100011011000000000011011101010101101000000010001000000000001110000000010001100000000011100010100000001101111100011001010000010100000000001101000111000111000101001100100011111100000110101000000100001001110011101010001000000011011100010000001100000001110010010000000000100001100100010010100111100000000111000010001000000000001000110000000011010000111111111100000111111110101000100101100000000000100011111000000001000110001111110111011010000110000111110110100000101100000110110110011101001011111010000011000000001000001001000000000000100010100010100000101000011101011001101011100010111101001000100100110011000110001100000010011101010111101100101000001001001110110110000000000010000100011010100100000011110000110100011000011001110111000001001001001111110000000000000000011111010110101010011011111110100010001001001000000110000101000001000000000100110101111100100000011100001001010001100000010001101101010111110100011110100100010110000000000111111000000101101000001011101000000011000000000010111010001000010000001010010100000000001001101000000000010000000001111110001101000100011111111011000101010010111101110001011010000000000010010111000000001100011101000000000001100101110000001000101100000010000000101001000100001111010000000000100000001111101001001000000001000000101000100000010000001101100011100111101011000100000101011100010001001101010000000000000000000001000011100100100111110001110000000000011100000011001101110000010110011001011110011000000011111011100101011001001100000100000000000000101000010010001010000011010010000010000000100000101101110000000001010100001000010010010010101101010000010000010101011100110101000100001101001110000000001000000000001000101000000001000000010100010110100100000011101000000000000000000100001001100000001001110111000000110000000000111111111111111111111111111111111111111111110101010111111011100100011111001000101011001100111111111000010100001111110101010010100101011000001001111111100011101011101011111011101110010101101011111110100111111011000101111110011111011001111011011101000000011111111110100111101000011001011011111111110000000100011000000101100100001000
