# Supplementary material for: An enormous potential for niche construction through bacterial cross-feeding in a homogeneous environment
Source: PLoS Comput Biol. 2018 Jul 24;14(7):e1006340. doi: 10.1371/journal.pcbi.1006340 (PMC6080805; doi:10.1371/journal.pcbi.1006340)
Supplement: S1 Dataset — The folder contains 500 files, each corresponding to a random network obtained sampling (Methods, section Pan-metabolic and random networks) from the pan-metabolic network. Each network is represented with a sequence of zeros and ones where one and zero indicates presence or absence of the reaction in the random network respectively. (ZIP) [file pcbi.1006340.s007.zip › 2583/network_2062099_47_5000]

0010000000100000000000001010100000010100010000000100000000001011011111100000010001000000100011101000110001000111100101110000100001111101110111100000111010101000100100011000010010101111101111001001000011010001111101001010101110011000101001000000100000100000010010100000100110000001000000000010101100000010000000010000000000010011100001110000000000001101101111110001000110000101101000000000000001000100001100001010000000000000000000000000000011111101100100100011010011100110111010111100000000100000010110000101000000010001000010001001100000001000101000011101110110000100111001001001000000001000001111110101100100111000101001011110000001011010000001011100011000011011100001000011000000100110000100111010100010110000101100011000100011111011010001001011010100000000000100110000000000100111110011000110000100111000010011100111011100100001000000000100011101111100100010001111110111110011001000001000100000000101111000100001000000000000000010000001011110101100000011110011101011000111001110000101001110111101100101101100000000011000111000110001111010001100100000000001011011001010000000110011100000000001000000010000010000000010001111111000100101101110010010000000001101000001000000000000101000010100010001111100110001000010000000100011101000100100000010000000000111000010101001000110111010111101000010001100010001011000100100000010000111001010100000110100001111000000010000010000011010000001000000010010110100000000000000011111010001101101001011000100001101000000010001100001001011100100100000000001010101000110010100000100000000011010010000000010000010011100001101000010111010000010000000001111100011000000000100010110010000101010110100000000010100110000000010000000000010010000010111100101001000000001101100111100100001110011010100000100011000011111100110101010000010010110100011000000001100001010000000000001001001101001011110000001010010000001001001001000000100001001000011000011011010010110110011010001000001000001000100000000010010010110100000010000010000010011011011000000011111000000000010000000000000010110110011100000001111100110001000001000101011000100010000000001001111110100100001000000010100100010000000001010000010100011000000111010011101101000010010000000010011111001000001111000111001100111101000100000001000001101101011100000000111011000010000111101100010011100010010110001000010001000000111010000010000000010010010010011111000000110111110001000000010000111101010100000000000010000000000111001101111101101111001110011001011000011100101000000010110001000010000001010000100110010000000000010100010011000000100001100010001100100101000001000001000001101100010001001000000000001011010010011011011101001000010000110000010001101110100000000011110010100100101000100100010101010010000000000111011101011010110000010000101000000000001100100010000101101100001111100010000000000000101010000100001000000000010011000001000011100100000110001000000001101011000100011011010000000000000000011100000000011010010011111100101100001100000000001110001111011000000010010100100100000001000011110010010000001100001000101100000001100000000111011010100100001110001001001100000000000000001001110010000010100001000000011111100111001001110000000100101001100011001100000000001111101000010000010001000011001001101011111101000000011011100011010000101100010100000110010000010000000001010010110111011000110110000001000011011100011110110000000000010111001011000100000000011000001100000110101011100111010000100000000000000000111000000101000000001010111000000010010100001101010010110001100101001000100110000110000000000100000101101001111010101001111000010100010011001100010000101000101101110001000001110000000000110111000011110100100010110000010000000001101101001100111100000000101000011000011101101011110101100000000100000010010010100000000001000100000010000010000011001110010000110001000110000001001110000000001000000110110100001010100110011001100000001011001001101110011101100000000000000001000100001000001001100000110001000000000000000000001110100001001110000100001000011000010011000000000000001001110101001000001100010010000010100000000110110000010001010100011001001111001100101010010010000011100110001111001101101000011100000010000000000001000101101100001001010111000101100110000000100011110000100000000111111101110001001000000000001011101101000001000000011010001011000100011111110111000011000010000010000001001001100100011100001111000010001100110001001011110000100100011110100000101111100001000000000000001101010000101000000001000110000100001110000000100100011101000100110101011001001101000100000111011001010101010010111011011001000010101111010001011000000000001000111111101000010110100000100010110101110001101001001111101001001000000000000000000010001001010000000100100001010000100001000111100000000000010100000101000110000100100000000000111001001001001100111110100001100000001111100101000000000000000010001001100000011001010000001001000001101111111011000010101111100000010001110000101001000110001100100000100110000000100010011101101100010000000010000011000000010110111000101000011000000000000101000000011100110001000000000100000101101000010010110000011000001000001000010010000001011101110100110110100000010000000110100010000100100000101101101000000001101100000000001011001001111111000000000010000000010001000000000011101000100000011100000101000101101110100001000110000010000000000011000000111000111000000000000000001111000100111001000000100001001111111111100010000101111000110010010001000000010000110010000001011000000110010011010101111001000000001000110001000000001001100100000000001000000011011111100111110001010101000011000100000000001101001111000000000010010001000011111011010111110000110100111100010101001000010100011100101001101100101000001000000000000000101000100000000100011000000100001100010001111111110011010100000111111101110111111110111101000100111001010011011010100111001000000000001011010000110000000000001101001000010101100011000100000101100010000001000110101000011001001001011110000000001000001010010010111111010000000111010111110000001001100001100000111000110100000100001110100100000000000111100001001110011100000000000010100000010110100001110000101010101010000000101101000000100101011011101100000100100000000001001110010000010110000000010000000000010001011111011000000010011100101111011000100100100010111000011001001000000101101110101110011000000000000010111000000001000001100000011000000101101000000000010000001111100000000101011011000001111011110000000001000000111011101010000000001000000100000100011010000001111110001000111100110001100000111011100010001011111010000000000000000010000000011010100000111111011111000000000011100000001111100010000010111011101110110001100010010101100011110000001001100000000100011000000101000010000011110000011000010100110001000101000001101010011100000010100001000010100010011010111000011010001000010011100110100000011001011011010010000001010000000000111111000010001000010001010001100010000000001100000000100000011010100001100100111000101011111000010110000010000111111011111111111111111111111111111111111111000110111111100111011011100101010100011000001010111111000011000001011111110010110000010011000111000111101010100100100000101100111100010010000101111110110001111110100101001101111001101110101110011011111110000001111110111011101101101010111111001110111000000000100010000000110100110111100
