# Supplementary material for: An enormous potential for niche construction through bacterial cross-feeding in a homogeneous environment
Source: PLoS Comput Biol. 2018 Jul 24;14(7):e1006340. doi: 10.1371/journal.pcbi.1006340 (PMC6080805; doi:10.1371/journal.pcbi.1006340)
Supplement: S1 Dataset — The folder contains 500 files, each corresponding to a random network obtained sampling (Methods, section Pan-metabolic and random networks) from the pan-metabolic network. Each network is represented with a sequence of zeros and ones where one and zero indicates presence or absence of the reaction in the random network respectively. (ZIP) [file pcbi.1006340.s007.zip › 2583/network_2062099_47_25000]

0010000010110000000100010010000000010101000000000110001000011101011111100000010000000000000010100010100001000111011100110000000001010000110111100100011100001000100000011001000010111110101011010000000011110011111100001011000111111000001011101100100001100000011010100001101110101000101100100001001000000000000000000000000000000001010001111000001001000000100111010101001110000011011001000000000001100001000101101010000000000000000000000000001001110010000100110101110011110111111111111010000000000000110010000101000100000001000110100011100000101000100100011101110110000100101001000000000000000100101001011111011000100100101000001000000101010000111001011101001100101011100000000001000000000110000100101001000100111001100100000000101000111101010001001111010100000000000000000000000000100110111011000100100010010000000011100010011000000001000001000101111111111000100100110011000110011011100001001000100000111011111110100011000000000000000010100111011100001100001011100011110010000001101110000001101010111100100110001100000000010000001010010111111010001100100000000001010011001110010000000111100000010000110000110000110000100010011110011000110010100111110000000001000101000001001000100001101000111101001001101100100101000000000001000001011000010100000010010001000001100011001001100111101110011110000000001100110011010111000001000101000101101000000000110100011111000001010100010000001110000100100000000010100100000000000000011001011001011100001001110100001010010000011010000110000000010110101000000010000100010110110110000000001000001100010010010000010010011100010111110010011100000000000100001010100001000000000010000000000000001100010100000000010100110000001010000000000000010000110001110101110100000001101101011110100001010010011101000100101000011010000101011011001010010101100010000001011111000110000000010011001001101001111110000001000010000001001010011010000000000000000000000011000011010010110111000000000001100000000100000000110000010010000000010000010000001001010010100010000010100000100000000000000000000001011100110001001111001110101100011001100001100100000000000001001111111111100000000000000110000110000000000011000010000011001000110000010001101000010111000001010001110001000000111000111100000111101001000000000010101100100000111011001011110001000010111001000011011101010111110010000000000000010110101000010010000000010000110001111100001111111100000000000000001010101010100000000000000000000000101001101101110001000101110100110001100111100101000001010101011000010010001000010100110000000001100011100111011010000010001100110101100100100100110100000000000101010110110110000000000011011000000001101011101100000010000111000100001100101100000001111110110100110110000100110010000110010000000001001100101111011100100011000111001000000001100000011111101011100011011011010000000000010101010000000001000001000011000100000001111000101010011000001100001000100001000010000111000000000000000011000000000001101001000110110100111000101000000011110110110010100000110001100100100000000101011111011100000000101011010100100000010100000000101001011110100101100000001001000000000000000001011111000000000100001000010010001111111001101001000001100101000010111001101000000001110000000010000010100011111001001111001111001000000010010000110010000111101110000000101010000010000100000110011001011010001111110001001010100110001010110010000011001011100011111100000100000011100001100000010101011010110000100001011000000000000100100011101000000001010111010000000010111001100000100110110011111001000100110001110001000010110010110101011110111101010111000010101011011001100010000001110100100011001100001100000100000000111010011000101100001000000000000000001100111000100011100000000100000011001010101100111110001100001000000000010111001001000000000000101000010010101110011011111010000110010000100000000001110000000000000010111110111100010000100000011100000001011000001011110011001100000000000000001011100111000001001110100110001000000000000000000001110100001011110000100101000010000010000000000000000001001010001100000001100111000001010100000000110100000010100001100011001001011000100100010110000000010001110101000100100001000011100100000000000011000100011011000001010000110010100000010000010100011110000100000001110010001111001111000000000000110111101000001000100001011100011000000111011010101000111000010100000000000101001100100111000001001000001001101100001000000100000000000110110100000000011101001000000000000001000010011100001001000000110000010000100010000000000011110000100100100011000001101100010000101011000010001010010110001001001000011001011000000100100000000001000010111100100010010001100000010111110111011011011101001000000001011000000000000100110001000000000000000001001010000100100000110100000010001110100000101000110000100110000000011111101000000000000001101100001000010001011100101100100000000000001001000011000011011110111000001000001101011000011001010001111111110000000110000001101100110001111110100100010000110100111001011101100110000000110000000000000010110111000001000011000100000000001101000010110110011001000000000110101100100010110011000110000100101000000011110010000010101010110110111100000001101100110101010000011100000101111011000000000001100000000010010101001011111000000010001000000000001100000000010000110000000001100010001000101110100101011001110000000000100000011001000101000000000101001101000000111100101011100000000101001101110011111000011000100101001000000010001100000001111010010000011001001000000110001010101111011000000001000000001000100000001000110000000111000000110011110000110101101101100000010101100000000000111111010000000001000110100011101011000011111100000101010111000010111101000010110101011101001011110001000000000000001000000111000000000000101011100000100001100010001100010100111010100000111110001100011111110111011000000001001010000011010111111101000010001000011100111110000000000001101000101000101100010001100000100100010000001001010100000000000000000111000000000000001001010100110110011010010000111010110010001001001000001110000110011110100000100100101101010100100000001100001000011001000001010001001001010011110100011000100101010001010000000011011001000101000101011101101000010010000000001001100010000010010000000000001000000010001001101011000000010011100101101010001101000110011111100000000111001001011101000101011011000000000010011001000000101100011101100011000001111011110000001001101001100100000000101000011000001011001110000000000000001111111000100000000001000101101000100000010000100101110011101111101011000101000111011110000001001111010000000000000000000001000011000000100010001011110000000000011100000010110110100000111010011101111110001100010010111100011111110000010110000000001001000010001100000010011110000010010000100010000000100001000100000111001001010000001000010000000011110101000011010011000011111110111101100001001101010000100100001000000000001110111100000001000010011110000110010100010000111000100100000000010000000000000011101101110101000000000000010000111111111111111111111111111111111111111111111111011111001110110111101010101111101111001010101111101000001000000011111110010100100011010000000110001111000110100101010010111110001100001000101011100000101111010111011111001111000101011001011111011101110000001111110010110111110010011100100111011111110000000000011000000100100000110100
