# Supplementary material for: An enormous potential for niche construction through bacterial cross-feeding in a homogeneous environment
Source: PLoS Comput Biol. 2018 Jul 24;14(7):e1006340. doi: 10.1371/journal.pcbi.1006340 (PMC6080805; doi:10.1371/journal.pcbi.1006340)
Supplement: S1 Dataset — The folder contains 500 files, each corresponding to a random network obtained sampling (Methods, section Pan-metabolic and random networks) from the pan-metabolic network. Each network is represented with a sequence of zeros and ones where one and zero indicates presence or absence of the reaction in the random network respectively. (ZIP) [file pcbi.1006340.s007.zip › 2583/network_2062099_47_20000]

0000000010110000000100011100100000100001010000000101000000011011000011100000010000000000100011100011110001000111011011110000000001011100010010100000110110111100100100001001000110110011111111000000000000010000111101000011011000110000100110011011000000100001001010100001100111001000001100010011100101000010000000000000000000000011010011110001000001111001100110010101000010000110101001000000000101100101000111100010000000000000000000000000000010111010111000000110010011101011101100111110000000000001100010000101000100110001000110110001100000000000100100111100100100000100101001000110000000000110000011111100101100011100000001001100000101011001010011011000011010111111100000000011000000100010100110111101000001111000001100000000001010101010110111011001000000100000100100110101001000000110111110010110100110011000010001100010011100000000001001000101111111100000100000011011100011111001100001000000100000011101111010100011000000000000010010100001010110100100001011100111010011100010000110000111110001101001110010101100000000000000011000110111010110001100100000000101011011000110010001100101100000010001010000101000101000100011111101000001110000000011010100000001001100010001001100000001001000010110011000111100110100000001000000101001111000111000000010001000000111100000101011000011101111100011000010101100010111011001100111000001001101001011110000100100001101000001010100010010000100000000100000000010010100000000000000011010011101110001001011010000001000000000011011000110001111010000101000000000010101000100010100001101001000011110000011010000000010001100010110110000111110000000000100000001100000000000000100000100000000111000010100000000010100100000001000000000000000000000110011100101000100000000000101011101101001000010111000010000010000011111100001011101001010011111100011100000011010000100000000010000000001101001111100000011000000000000001001010110000000001001010100000010000011010010110110010001001010000000000100000000000010000100100000111000010000001011111011000010010001000000000000000000000000010001011110110001001111101010100000011100101101110000010000000001100111101100110000000010000100100000000000001010011000100011100010011010001000100000010011101001010111000011000001010100011001100111111001000000001000111010001011010100001111110001000000011001100011011111011101110010000000000000000010011000110010000000000000010000011100001110011010000001001011010110100000100000000001010000000000010001111110110101111101000000110100110010100100000001000111001000010000000000000110110011000000101011110000101010000010001100010001100100101100110000000000011001100010001010000000000001100000100011111010001100000010000001010110001101110000001001111100110011010111000100100011100010010000000001001011011111011000000101001111000000010000000000001010100000001001111110010100000000010101110000100000000001100001011000001111001100100010001000001100001100111001000000010110000000000000000011000000000011100010001100000000101001010000000011110111100011100000010011101100000000001000001111100110000011111011010100000000011100000000110010000111101100111011010000000000000000000001001001001000000100000000110111101110001101000010000000100101000010011001101000000000101111000010000010100011110000001011001111001000000011010000110010000110101100100010110010000011001100000000011011000011000101110000000010010101000000110011000011001010100011011000100010000011100001000000110000011110111111000101011000000000000001000111100000000001001111010000000000010001001010100000001101101001000100100001110001000010110010101001011111001111011111000000101011111001000110000000111110001010011000001100010100000011101010001101001000001011000000000000001100001001100001100000000100001101011110101001011111111100000101100000000010011100000000001100101000010000111000001001110010000110001110000000001001111000000001000000110110011000011100110011001000000001011111100001000001101100000000000000001011100111000000001010100010001000000010000100010011110000011000110000100011000010001010110100000000000001001010101111000000111000000000010100000000100110000000000001100011001001110001100000000011010000011100100101000001000100000010100100000000000001001000001000100100010001111011111000100000010000011100000000000000101111100011011011001000000000111010101000101001100100000101010000100111111110101000110000010100000000010001010000100011100000110000011001101101001001001110000100100000000100000110011110001000000000000001011110010001111001000000111001101001011010100000011010101000000000011001000001100100010000101011011010101010010011000000011000010101011000000000000000000001000001001101010010000101101000010111001101101101111100111101101001011000000000000001111000001010010000010001001000000100000000001100000010000111100000001000100000000100000000001111101001001001100101101100000010100001011100001100000000000000001011001011000010000001111001010001001101100101110000011100111111110010001010000101111101110001101110010100010000100100111110010101100110000000100000011000000000110111001101001001000100000000011001000011110010100000000000100100101100000110000111100000000100001000000011010000001011111111100011110100000011001000110101010000101001000100110010000100011101100000000011011000000100111010000000010000000010001010000000011100010100000010100000101000001001111100001000010000000000000000010000000101000111000000001110000011111100000111001000000000001001100110101110010000100101011110000010001100000010111010010000001010000000110110011010101111111000000001000110001000000001001100100000000001000000101011111100000101111111100000001001000000000000011001111000000001010011101010000011010011100100000110010111001011101101000110010011101101000111101001010011000000001000001001000100000000100010000010100000101000011000111011111010100010111110101010101000111110000000100111000000011011011111111101101000000000011110110110000000000011101100110000001000101001110000010000000000000000010100000011001010001111010000000000001000010011000010010010010011101110100010001001101101001110000111001001000000000001101001010000000000101100001001010000000001000001010100110101110100001000000100000111010000000001111000000101101001011001101000000000000000001011001010001010111000001000110000000010000001110010000000000000101111111110000101000000011100001010001111011011001101000101001011101000000010011001000000101110011100100011000000100111110000001011100011111100000000110000010100011011011110000000100000000111111000110000000001000100101010010010110000110111110011100111101010001101000001010110000000000111000000000000000000010001100001100111100011000010111000000000010100000001011111000100111111011101011110001000010000111001111111111001110100000100001011000000001000000010001010000000000000100110000000100000100000010000000001010100001000010110000011111011001001010000011010111000110101000101001110010110010000001010000000001110011100000001000010011110110100100000110011101000100100000000000100000001100101001000011100000010000100001000111111011111111111111111111111111111111111110100000111010000001101001110111011000100010000101011100000010000001101100101010111010100000000011101101111010100100101101111111100101111001100101001110101101011010000001111011000110110001011111111111111000000011111111010110111111100100010011111001101110000000000011000000101100110011000
