# Supplementary material for: An enormous potential for niche construction through bacterial cross-feeding in a homogeneous environment
Source: PLoS Comput Biol. 2018 Jul 24;14(7):e1006340. doi: 10.1371/journal.pcbi.1006340 (PMC6080805; doi:10.1371/journal.pcbi.1006340)
Supplement: S1 Dataset — The folder contains 500 files, each corresponding to a random network obtained sampling (Methods, section Pan-metabolic and random networks) from the pan-metabolic network. Each network is represented with a sequence of zeros and ones where one and zero indicates presence or absence of the reaction in the random network respectively. (ZIP) [file pcbi.1006340.s007.zip › 2583/network_2062099_47_15000]

0010000010100000000000000110100000100101010000000110000000001111110101100000010000000000000000101011100000000110110010110000100000110101101110100100011100111101100000001001000011010000111011000101000010110011111100001000001001011000000111011000100000000001010010100001101111000001001100100000101000000000000000010000000000000011110010100000001011101010011111111101001110000010011001000000000001100100000111101000000000000000000000000000001010010010101101100011110011101011111101110110000000100000111001000001000100010001000000000011100000100000101100001101110110000100001001001110000000001010000010111001001100001100100000010100000101011010110001010100011010101111100000000001000000000100110110011010000111011011100101011000100010110011010001010111010100100000000100110111000000000111111000000110100111000000010000110010110100000001001000000101110101000110000000111111000010010011101000000000000000011011111100000011000000000000000010000110011000000100000000110010001011100000101100000110101101100101100010100100000000010000011010100001010110001100000000000100011001001110000001110011000000010001010000110000011000110101111011011001000001011000110010000001000011010001001000000000100000011011111001101100110100000011000000101111110000100100000000110001010001100011100111001011101111110001010010101100100111111101100001000101001101111010110000010000011001000001010000000010011110000100100000010000110100000000000000010110001110011000000000110100001001010000000001100010001101110110001000000000010110000110110100001000000001001000000011000010010010000000011111110000110110000000010100001011000001000000000010000000010000101010010010000000010100010000001010000000000010010001010110100101011000000000111100011110100001100011111101000000001000011111100111101100001000011101100011100001000001001000000000000011001000101001101110000010010010000001001001010100000000001001001110000011001000100100110011010001000111000000000100000000010000000110000000111000010000001111111011100000011100000000000010000000000100010001001110100001001111001110100100001000111000010100010000000001001111011100110000000010000110000100000000001001011010100011100000010010010000101000010111100001111001111000000001101000011101100101011001100000000011011111100000101011000111110001000010000101000000011001011000110000100010000000010111011000110000000010000010010000010000001111011000000001001001010010100011100000000001010000000000110000101111100111110100010011010011010111100100000000110000001000010000000000000110110000000001101011110111100000000010001100110101100100101000001000001000011001100110101001000000000000101010110011011011101100000011001011010110001101100000001001111100110101010111000100011010000101010000100001010101001110000100100011101011000000000000100100010000000101100001110001010100000000010100000000100000000011100000010100000100011101001000111000001100100001000101000010010100000000000000000011000000000101011011011010010001011000101000000011001011111011010000000000101100000000000100000111000100000000011011000100100000010100000000100011010010010100111000011001000000000000000001001101011000010100000000000101000101011101001111000001110101000010011001100001000000101101000010000000001110011001001010001111101000000001000100110010000101100110100010011010000011000000000110000011111010001000110001001010010101000001100000000010000000111011001000000110000011100000100000110000011100000010100101010000000000000111100101001000000001001111000000000000010001011000100000001110110001000100110001110001000000110000101001001100011011011001000000101010000011100100100001110110101110011000001110010100100100111000011111010100011001000000000000000100111000101001100000000100000000010001100001111111011100001101100000010111010001000000001000101000010010111000011101011000000110011110000100001001101000000001000010110100111111000000100011111100000001011010001000110001101100000000000000010000100110000001000010000100000000000000000100000011110100000011100000000111001000000000000000000000010001001110101010000001100100000000010000000000110100000000101011100001001101011000100101010011000000011001100101010100000100000000100000000000000000001110101011100000001011111111111000100000010000011110000100000001111000000111000011001000000000011110101000101000100010010000001000100111101011101000011000000000010000000011001000100011100000111000001001000111001000001110000100100011100001001011011111000000000000001001011110111010110001000001111000000001100010100100111011101000100110100001100000101000000000111011001000101110100000011010001000010101111010000101000000000000000100101110010011100001001000010110110111101001101101110100001000011000000000000100110001001010010000010001001000000101000001010100100010001000000000001000100000100000000000000101101001001001100111100100000110000000101100000000100000000000001011000111000010001111101100001001011001000000101001011100111101110010000010001100111100110000011110100000010000010100011111001101100110000000100000010000000000110111011101001010000100000010011100000011110010101100000000000111110000100010110011100111000110101001100011111010001010111000110000111100000001101110110000000000111101000000011100000000011001000000000001011100000101111000000010011000000000001010000000011100100000000010100010001000100011100100011001010000010100100000000001001111000100000101000000000000010110110111101000000001001001111111111010011000100001000110000000001000000000100110010000001000101001010100011010101111111000010001000110001000000000001100110000000101010000001010100100110111011001100000101101000000000001111001011000000001000101100100011111010010101110000110100100001101110101000110110111011101001111110011010110000000001000001111010100000000100011100010100000000000101111111111111011100010111110001111001000111011010000001101001010010101011110111000100010000000001110001100000000000000100100011010101100000011110000100100011000010001010111000010001010001001010000000001001100010001100111100010001001101010001111000000101101000010000100100001000000000000110001111000100000011100000001011011100000000001001100100011000100011110000100000000000000000000111001000000000011001001100000100111000000001010111010001010110000000000001100000010001011101000000000010000111011101011000101100110011101011011001000001000101100100101010001100000000000010111000001101110011100100000000000110111010000000001111110111100000000111001011100001011000110000000000000000111111100001000000001000100000010110001010000111101100001001111100011001101000011001100010001010001000000000000000000000000010001110001100110000011010000000000011100000000111000010100101111011000010110011110010010000010111111010000110100000000000010000010001100010000011110000010000010100100000000101000101001110111101001010100001000010100010000110011011001010010011101111110100101100010001111000110110100001000000000001011101100010001000000000000100110000000000010111000100000000001000100000110000110011101100110000010110100001000111111011111111111111111111111111111111111110011011111011110010001011011011010111111011101100111111100010100000101101010010010100110001000111001011101100111110011101110111010101010011100010101110110111111111010111110011011011011011101111010111101110000011111110011100110101010001110101111010101000000000000010000000110101110111000
