# Supplementary material for: An enormous potential for niche construction through bacterial cross-feeding in a homogeneous environment
Source: PLoS Comput Biol. 2018 Jul 24;14(7):e1006340. doi: 10.1371/journal.pcbi.1006340 (PMC6080805; doi:10.1371/journal.pcbi.1006340)
Supplement: S1 Dataset — The folder contains 500 files, each corresponding to a random network obtained sampling (Methods, section Pan-metabolic and random networks) from the pan-metabolic network. Each network is represented with a sequence of zeros and ones where one and zero indicates presence or absence of the reaction in the random network respectively. (ZIP) [file pcbi.1006340.s007.zip › 2583/network_2062099_47_10000]

0000000010000000000100011000100000010100010000100101000000011011000111100000000000000000100010001000010000000110111001010000100000110101000111100000011000001001100100000001010101001111111001001001000011110001111101000001011101110000001011110011000000000000011010000000100100100001000000110010101101000000000000010000000000010011110011110001001001100101001111011101001100000010101001000000000101100001000111000000000000000000000000000000001010000110110100110100110011110111101110101010000000100000100111000100000100111000000000100001000000101000101100111100110100000100100001000010000000000100101100011110101100010100001001110010000001011011110011110100011110111010100001000001000000101100110100001111100010111010101101001000101011110101110101001010000100100000100000000011001000100111110110000110100011110000000011110111011100100001000000000000110101110110100010111011110111110010000000001000100000111001101110100011000000000000000000000100011010101100001011110001001010100110000100000011110101111000110001001100000000001000001000100001011110001010100000000001000010001000000001100100100000000001010000111000111000010100111111000000000111100011010000001001001101010001000100000000101000011100110001101100110101000011000001001011101000111000000000110001010011000011100011111101110110100010010000101000100111111010100100000011001111011001110000010100001111000000010100010000011000000001101000000010010100100000000010010000011111001100000010100000001011000000001010000111010001000100100000000011000110010000010100000001001101011000010011010000000110011100000111101010101010000010010000000101100000000000000000000000011000101110110110000000010100110100001000000000000000000000010001000100010000000000100100111101101001010010011100000100011000011111100101110001000010011110100010100001010011011110000000010000000001101001001110000010010010000001001001000010000000000000011010000010001010000000100011010000001101100001000100000000100000010100100000110000000000010101010001000001101101000000000000000000000100010110101011100000001111001110110000011001111000010000010000000001101110001101110000001100000100100010000000000000010010100000001010011010001101101000010111001001000101011010001001110100111001100111101101100000001000111110101001010110001010011000010000111001110001001000010110110011100010000000010111110000010010000010000000000010010100000100011010000000001000010111100011000000000000000000000000111010010110010001011001010011101101110110100000000000110001011000010010001000010110010001000010100001100011011010000100000100000001100100100100000100000000000101110000111011000000000010101010000001111011101001000010001110100110001100110100001001111110110010110101000100111011100100010000000001111101001111011010000011101100000000000001000000010011100001101010100100010000000000010101010000000000000011100011000100001110000000111000101000001101100001001000110101001000100000000000000011000000000100101011000111000101011001000000000011111101011001111000110010001100000000000000001110111010000011111001010101000000001100000000111010010010000100101010001001000000000000000001011100001000000100000100111011100101111111101010000000010101001010100011101000000001000111000010000000000110011001000101011101000000000010011000100010000110100100101000011010000011001000001000001101010001000000010000001010010111000011110101010011000111101011111100100010000010100000100000110001011110111011100000001000000000000000100010101000000000011111010000010000100000111010000000110001000000000100010000110001000000110000110000001111110011011010000000101011010001100010100000000001001010101100000100010100100111100011011101111000011101000000000000001100101011101111100000000100000011011001100101011111101100000101000000000111010000000000000000101000010010011011000101111000000110011110010100001001111000000001000010001100110010000001110010110100000001011110001000010011101100000000000000010011101101000000001010100100000000000010000100000001110100001010000000100011001011001010010100000000000001001010001110000001011111010001010000000010110110000000001000100101001001001000100101000011000000000101100101010101101000000000100100010000000011000100010100100000011000110010111000010000011000001110000000000000111011100111011010000000000001011111101000100000000010000101011000000110111010111000111000000100010100000111010100000011000000100000010001100110001000011100000100000010110100000010111011000000000000000001101010000010011001000001101000100000011100100100100010011000000100001001100001011100110000111011010000100000100101001001000000010011011010000011100000000001000100011000100001110101001100010011100110111011011100101101100000001000000000000100010001001010010000110000001010000101001000111100100000000001100000101000100000100110000000001100100000000001000111110100000000010000001000001100000000000000011011000010000011011111011001000000011101011111101000010100111111100000000100000001001100110001010110010000110000010100111011001110100010000000100000000000000000110111010101001000000100000000011101000010110011011100000000000111111001000010100111100000000111101000100011011010000011110001100110110100000011100110111000010000101001000001100100000100000101100000000011011100001011111000000000011000000010001000000000011101110000000011100010001000001100110100011001010000000100100000011001000101000010000100000100100000010100100110101000000000001000111100111110001000100101011000010000000000000010101100010000000011101001110100011010100111110000010000000010001000100000001100100000000101010100001101111000101101011101001000111001000000000001110011011000000000010100101011001011001010100100000110110001000101111101000000100101100101001001110110010111000001000000000011010100000000100011000000100001100010001001111101001011000010111111001011010101110111011000100101001010010101010100101001101000001001001110111100000000000010100101101010101000101000100000001100000000001000000010000011001011000101010000000000001101011011010001110010000011111110001110001000101100000010000101011011100000000101111101001000000000111100000001011001100000010001010101110111010100011100100100010001010000000011111000000000000101001111001000110010000000001010011010001100110000001000101000000000000011100010000000000010011011101010000001100100010101100011000110010011101101000001100101001000000010011010000001000110001100000001000001111111100000000010111010110110000000111000011100001111011100000000001000000111101000101000000001000001001010110010010000001111100011101111100001001101000111100110010000010111010000000000000000010000010011000111000110000011010000000000011100000001000010000100111111011001011110011010000000101100110111101000010010000100100001000010101100000000011110000011010010000000001000101001101101110111000001010000001000010110010001110001001010010000011000111110101101100100001111011100100000001000000000000011000000000001000010011100100110110000010001110000000100000001000000000111100010000100110101000010110100001000111111111111111111111111111111111111111111111011111111011010011100111011110111011110001111101111110100001100000001111011010010000111001000001011110111111101110111110100110010101111110011011011110011101111111101101001101001111000110001110011011000110000001111110111000101101110011111010111010101100000000100011000000101111000000000
