# Supplementary material for: An enormous potential for niche construction through bacterial cross-feeding in a homogeneous environment
Source: PLoS Comput Biol. 2018 Jul 24;14(7):e1006340. doi: 10.1371/journal.pcbi.1006340 (PMC6080805; doi:10.1371/journal.pcbi.1006340)
Supplement: S1 Dataset — The folder contains 500 files, each corresponding to a random network obtained sampling (Methods, section Pan-metabolic and random networks) from the pan-metabolic network. Each network is represented with a sequence of zeros and ones where one and zero indicates presence or absence of the reaction in the random network respectively. (ZIP) [file pcbi.1006340.s007.zip › 2583/network_2062099_46_5000]

0010000000010000000100011110000000110101000000100010001000011001011101000000010000000000100010000011110000000110100110110000000001110100100110100100110110001001100000011001010111000111101101010101000000010000111101000011001011101000000100010110100001000001010010000001001111001001101100010000101101000010000000000000000000010001110000011001000011111000111110111001000000000010111001000000000101100001000111100000000000000000000000000000001011001010110100100100010001110111101111110110000000100001110011000100000100111001000000100001100000100000101000011100110000000100101001001111000000001010000011111000010100011100100001011000000001001010110001011100001110111111100000000001000000001010110110111100000111011010000101001000001010110100010001011010110100000000100000000110001000100110111000000000000111100000000001110011010100000001001000000101100100000000000000011101110111110001000000000000000000111011111000000001000000000000000000100011010100100000001011110111110011000100100010000010100110101000110001100100000000001000001010000001111110001000000000000001000011000000010000000110000000000000110000111000101000000111111100100000110011101011010110001001001111000001000100100000101000110100101000111001110100000001000001101001001000010100000000100000010101100001101111010010111111111111010000000000110011110110100101000101000101111000000000100100011011000001010100010010000010000000101000000010100100100000000000011111001111010101001001100100001101010000001010000101010001100010101000000000010110000100010100000100001101001110000010010010000110010000011100110010111110000010000100000100100010000000000000000110000000111110010000000000010100110000001010000000000000010001110101110000010100000000011100100100000001110010110001000100110000011010100101001000000010000100100010000000011101001110000000000011001001101001001100000000010010000001001010011100000000001001000111000011011010010000110110010000001110100001000100000000000000000110000000011000000000001110010001100001101111000000100000000000000100000000101110110000001111100000111000111001111101100100010000000001000110111111100000000000010100100100000000001011000000100011101000110010000100100000010011101000001011000011000001111000001101000101001100000000001011111011101000101101001110111000010010111001110011001011010011110011000010001000000001010000010010000010010000010001011100000011110110000001001001000100101011000010000000000000000000111011110101010001100001000100010100010111100100000001110111001000000010000010000100010011000000001000010001111010000110000101000000100100101100111000000000010100110010111010000000000010111010010011011010001101000011001111000100001100110100000000011100110101010101000100101010001001010000100000110010101110111010000110101101001000000000000100010101000110101001000010010100000000000000100000100001000011100011000100000101010001010000101001000100101000011001100100001111000000000000000011100000000111011010011101100001101000011000000011001001001011000000000011100100000000001001011110111100000011001011000101000000001000000000101011011011000000011010010001000000000000000001001111011000000100001100011001101101101011101010000001000001000110100011100001000001011100000010000000100110100001001101010101001000000011001100110010000111001010100010011010000011001100000110011110001001000000010001001000010101100011100000010001000101000011111000000110000011100000100000110100011110111110000111010000000000000000100001101000000001010110010000000000101000111010110100011100001001000100000001110001000000010010111101001110001001010111100000000010100011000000000101111111001010001100000100000100000100001010011111111100011000000000000000000101111001101011100000000000001010011110101000111111011100000000000000000001010001000000001000100000010000111100011111011010000110000010110000000001001000000001000010001100111111010101100011111000000001001101101010110001101000000000000000010000100111000000001000100110001000000000000100011001100100001011010000000001000001001010111100000000000001001010101110000001100111000000010000000010110100000000001011100001001101101000000101010111000000001101111001010001001100000011100000010000000011001100010110000101011011110011101000110000010100011110000000000000100111000011011011001000000001111111100000101000000111001100001000100110000101110000011000010100000000001111010000000001000001100000011001001111001001001100000100100101100000000111010000000000000000000001011110011011010000001001111000111001110000000100111010011000000110011001001000000000000000101011000010001010010111001000011000010011111010001111000000000001000100101111110010110100101000010111110101101111001001101000101000010000000000000101111101001010000000000000000010000101001000010010000010001110000000100000110000100100000000010111000000000000100110110100000000000001101100101000000000000001011011001110000011000010100000010001011101110111000000011100111111010110001100001001011101110001001100110100010000010100111011111011000110000000110000010000000000110111011101001011000100000010101100000011110110100001000000000011000100000110000011100001000100101000100011001010001010111011100011101100000010101100110001010000010001000100011001000100010111100000000010010101001010001010000000001000000010001000000000010000010100000011100000000000101101101101011001010000000100000000011100000001000110000000001100100001111000100111100000000001001000111110101100001000100111011010010000001000000001111010000000000001100000010110001010000111110000010011000100001000100001001100110000001011010100001111110000010111111111100000110100100000000001110110100000000001010111101010110011011000000110000101000010001001110001000010100001001101001011110010010100001001001000001001010100000000100010100000100001101000011001011101101010100010111101101111000001111110111010001000000000011011010110101101101000001000011000000100000000000001001001001010101100011010110000000100010000011000000111000011000010001011110000000000000100000010100101101010001010110100011011000000100100001110000101111111110000000001110000011100100000111100000000111001100001010001010100100100010100011010000100010111000000000111101000000000100101011011101000010000000000000000110010001110111000000010011100000010000010110010000000010010110011100011000000100110011100101010000111010000011101010101110111000000000010001111000000001010011100000000000000011111110000001010001010110000000000111001011100011011010110000000001000001111101101101000000001000101100000110001110000000101110011000111100111001100000001110100010001011011000000000000000000000000100011000101000111000010011000000000011100000011001111110000010111011001111010011100010001110001111110000001110110000000000011000010001000010010011010010011010000100010001000100000101000010001101000010100001000010100010001011111011011000001010101001110101101100101001110000110000000000000000000001011111100000001000000001000111110000100100010111000000100000001000100001010000110111000010101000010100100011000111111111111111111111111111111111111111111110011101011000011101111101110001111110101011111111111110000001000011111111110010011000111011000110010111101101011101111000111111101100110001111100001001011111111110010011101111011101001110001111010011001110000011111111011111101011010011010000111101010000000000100010000000010111010110100
