# Supplementary material for: An enormous potential for niche construction through bacterial cross-feeding in a homogeneous environment
Source: PLoS Comput Biol. 2018 Jul 24;14(7):e1006340. doi: 10.1371/journal.pcbi.1006340 (PMC6080805; doi:10.1371/journal.pcbi.1006340)
Supplement: S1 Dataset — The folder contains 500 files, each corresponding to a random network obtained sampling (Methods, section Pan-metabolic and random networks) from the pan-metabolic network. Each network is represented with a sequence of zeros and ones where one and zero indicates presence or absence of the reaction in the random network respectively. (ZIP) [file pcbi.1006340.s007.zip › 2583/network_2062099_46_25000]

0000000010000000000100010110100000010100000000000001000000011100110111000000000000000000100001101001010000000111110010110000000000001100111110100100000110101100100000011001010111111111101101010001000000110010110111001000000001111000000001111111100000000001000010100001001111101011101100100011000000000000000000010000000000010011010011011000000010001110011110110101000010000110001001000000000100000001001101101010000000000000000001000000001011111000101110110110010000101111111111111110000000000001001001000101000100000001000000011010100000101001101100011101110010000000101101001111000000001010100111110011000100111100100000010110000101010011110001010001011110011011100000000001000000100010100100001011000101111011101100011000100010110101010001001001000100100000100100100011000000100111111000010100100000010000010011110110111100100001001000000001001010110000100110010010010011111000001001001000100000110111101010100011000000000000010010000111011000101100000011110001101011100110000010000010101001110101100000001100000000010000100010101111111010001100000000000100001010000110000001110111000000000001010000001000101000100110001011101000010011101011110010000000000101000001000000100000101000111011111000111001110101000000000001100111111000011100000010001001010100100011001111101111101010001111000000011000000011111110000101000010000111101001100000010100011001000000010100010000010000000101100000010000000100100000000000010101011001100001000011000000001011000000001000100101001100010110100000000011000101010010010110001101001000011000010001000000010110011100011110100000001100000000010000001101000011000000000000010100000000110100010100000000010100010100000000000000000010000000110011110101011100000000011100101111001001000011110101010000110000011011100111011110000010010100100011000001001000011100000000000011001001101001011100000011010010000000001011001110000000001001010101000010000011110010110111010001001111000011000100000000110010010100000000111000000000000100010011000011011111000000100000000000000110000101100111110001001111101100100100001000100101010100010000000001101111100100110000000100010100000100000000001011001000100001100010101000011101100000010111100001111101101001000001000100010101100101001000100000000011011100101011110010000111110001000000101100100011011011011111110011100000001000000010000000110010000010000000010101111100001110011110000001001001010111000001100010000001010000000000010011110110000011100101100110100110010110100101000001110111001000000010001010010110010010000000000011010000010010000100001101000100100100101000100100000000011100110000111101000000000011001010100011001011101101000011000101100010001100101100001000011100100001110101000100010011001110000000100000111110111111110000000101000110001000000001100000000101001010100000100101010100000000010001000000100000000001100011001000001011010101011000101001000101101000101101110111001110000000000000000010100000000111011001001110010101100001101000000001010011111011110000010000100100100000001101001111110000000001011001000101100000001100000000111011010111010101001011001001000000000000000001001101011000000100001000001100001010101101101001000000010001001010110011100001000000110101000010000010101110111000001010011111101000000010010000000010000110001100100010110010000011001000000010010110100000001011110000001010100000100001110111000011000101100011101100000010000011100000000000110000011110100101010011001000000000000100000110101000000000000110010000010000110001000000001000010010110000000100000000110001000000110010001100011111011111011001100010001011011011100110000000011100101111111100000110000000000110000001001001111000001101000010000000001101100011001111100000000100001101010010101101011101001100000101100000000010001101000000001000100000010011010101011101011010000110000000100100001001001000000000000010001110001011010100000000110000000001001111001111010011101100000000000000010011100000000001001100100110000000000000000100001001100000000011100000000011001001001000101000000000010001001110001001000000100001010001010100000010110110000010001010100011001100101001100100010110000000010000111001111001001000000010100100010000000010000010001000000101010001100011101000000000011100011100000100000001011100100100001111001000000001110011100000100001100111000101000000100111101010100000100000010000010000001001001100000001000001001000000001000111000001011110000100100101100000000111111011000000000000001001011010010111111001001001111000000001100110000100110011001000000110100011001000011000000000101011010000111000100111011010011000010011011000000101100000000001000010110011000011100100111100010011000100011101100100111000100001010000000000000100110001001010010000110101001010000101100000101110000010000100000000000000110000000110000000001001100001000001100110101100000110110000110100101000000000000000011011001000000010000101101101011000011101011010111000001101111100010110000010001100110101110001001100100100000000100100010111000000100110000000100000011000000010110111011101000001000100000000101100000011110010010000000000000110110101100010000001100110000101100000000011111010001010101001110111011100000011001010110101010000010101000101110110000100000101000000000000010101001001111000000010011000000000001110000000010000100000000000100000101000001011100100011001110000000100000000010100001001000011000101000111100010010010101110101000000100001001101011101110011000001101001110010000001100000010001100010000010001001001100000010010011111100000010001000000001000000000001100110000000011010100010011110100000111011011000000100100100000000001101111111000000001010101000101001101001011101100000101000101000111110101000000100010001101000011100101010111001000001000001101010000000000101010000000100001100010101011011000011010100010111100101010011001111110010010101000001010000101001111111001101010001000001100010110000000000010001001001010100100011001100000010000001000000001000100000011001011000101100000000001001000011111100100101010000000101110101110000001101101000110000111011000100000000101111100101000100000111100001000111011000001010000010101100001100100001000000101010011000000000001111001000001101100011111001000110001000000000011010010001110111000001000111100000010000011101011000000000011001011100010001000100010001100000011001111001011101100000001011111100000000000000000000001001100011001000010000000000001000000001000111010111000000000111010011100011010010100000000001000001111011000101000000001000101101010100001010000101111110001101111100111000101000101011110010000011011000000000000100000000000000011100111100011100001010000000000011100000011111101100100100110011001011110001110000000000101111000111001110010000100000001000010001100010000011010000010000000100100000000100001100000110111100001010100001000010100000011100001001011000010000010001010100101100000001011010110000100001000000000001110100100010001000010001000110110010100110000111000000000000000000000000110100000010100010110000010110100001000111111111111111111111111111111111111111111110110111001101110000000111000010101111000011000100111101100011100010111110111010011110111010000101010000101000111011111010100100010101010010101010110101101111011111110111000101001101001100011010111011111010000001111111001011111110000011011100101011101110000000100010000000110111110101110
