# Supplementary material for: An enormous potential for niche construction through bacterial cross-feeding in a homogeneous environment
Source: PLoS Comput Biol. 2018 Jul 24;14(7):e1006340. doi: 10.1371/journal.pcbi.1006340 (PMC6080805; doi:10.1371/journal.pcbi.1006340)
Supplement: S1 Dataset — The folder contains 500 files, each corresponding to a random network obtained sampling (Methods, section Pan-metabolic and random networks) from the pan-metabolic network. Each network is represented with a sequence of zeros and ones where one and zero indicates presence or absence of the reaction in the random network respectively. (ZIP) [file pcbi.1006340.s007.zip › 2583/network_2062099_46_20000]

0000000010000000000100010110100000110000010000000111001000001011110111000000000001000000100001001011100000000111001110110000100000101100110110100000000110111001100100001001010011000100101001011000000000110011111110001010010010011000100101101111100000000001001010100000101100001011101100010001100000000000000000010000000000000011010001110000001010000110000111111101001100010011011000000000000101000101000111001010000000000000000001000000001011111111110011000101000011110011111101001110000000100001110010000100000000110001000010110001100000001001100000010101110110000000111101001001000000001000001101010001101100000100100000100000000101010010010001101001011010001111100001000001000000000010000110110100000101011011001101001000001011110100010001000100010000100000000000010010001000000111111101010110000000111000010011110010111100000000000000000100101000100110000010101111010010110001000001000000100000000001111110100011000000000000000010000100011010100000001011110011011011000100001000000111110001101100110010000000000000001000010000111011110110011100000000000000010011001010010000000001000000000000010000100000010000110001011001100000100100100010010110001001001111000001000100000001000000111101110001111101100100000010000000100101111000111100000010111001001100100010001101001111111011101001000000000100010111111110000001000010001100001001100000110000011001000001010100010000000010000101101000010000010000100000000000011001010001000100000011110000001001000000001011100111000100000010101000000010010110000110110100001101000001001110000011010010010010011100011100110000100100000010010000000011000011000000000100001110011000111010010110000000010100010000000010000000000010000001010001010001000100000000110101110100100001010010010001010100110000011011100110001010000000000110100011100001011011011010000000000001000001101001111110000010010010000001001011010110000100001000011000000011001001010010000011000001000111100000000100000000000000000110000000010000010000010101010000000010111111000000100010000000000010010110010110110001001111001010110100111000101000110100010000000001000111110101110001000010000100000100000000001011010000100011101000001010011001101000010011100000010101100001000001111000110001000111011101100000001000101111101001110011000110110000010010011100100011001011010010110000000010001000000101111000010010000010010010110011011100001100011010001000000001010011100000000000000001000000000000110001101110100101001101110101001100010111100001000001110110011000010010001010010000110000000001100001100110001000000110001100010001100100001100011100001000010000000100100111000000000000000010110000001011101000000011000111110110001101110100001000011100010010110111000100100011101111010000100001110101011111111000100111101010000000010000100000010100100100000011100111010100000000000100110000100001000010100010000100001010111100111010111000000100100101111100100010011110100000000000000011100000000111101011000111100100101001001000000000110111010011101000110011101100100000001001001111100000000011101011010100000000010100000000111001010001110101110011010001100000000000000001000111000000010100001100100000110111011111000010000001010101001110111011101000000000011010000010000010001111111001001001011101000000000010000000000010000111001000000010011010000011000000001100000000110000000010110000000000111011001000100100010011001110111001011000000100000010100001000000010001011010110010110100011000000000000000000001101000000001010111010000010000110001001010100010101011111000000100110001110000000010010010010101011110001011001010000000100011101001100000000100101001101110111100001100000000100111100010011001010100000111000000000000001000101001001111100000000000001111011101100101111111100100001100100000010111000001000000000100100000010000110111010111010000000110011010010100000000111000000000000000010110011010001101110010110100000001010101001110100011001100000000000000011011101001000001000010100110001000000010000100001011100000010010000000100011001011001000010000000000010001001110101111000000000100000001010000000010100100000000101011100101001001010001100101010111010000011000110000111101001101000011100100010000000000000100011001000100001010101001100100110000011000011100000000000000110011101111011101001000000001010110101000001000000111000000010000100110100011101000111000000100010000001011010100100011000001000000001001000101001000000100000100100110000101001010011000000000000000001001100010010100111001001000111001100000110110000100111011111000100000111001001000110000100000101011011000001100110111011000011000011111011000000001100000000001000110001110100001100100001100010011001101101011010100001101100001010000000000000001011000000000010000010001001010000100101001111010100000000101100000101000100000000100000000000010101000001000100111110100000100100001110100001000100000000001001011000100000010011101111001000000011101101010000001010000111111100110000000000000011101110000100110100100010000100100011011100111000010000000100000010000000000110111010001001001000100000000100001000011100010111000000000000111110101100110000101000111000111101001000011011010000011111100110001111100000001001110100000010000010100000101110110000100010001000000000010011100000100011010000000001000000010001100000000010000100100000010100010100000101011111101011000110000010000100000011101001101000110000100001011000000111100111110001000000001001100110111111010001000000001000010010000000100000010110100000000010011100001100100011010001111110000000110000110001000100001001100100000001101010100001110111100010110001001001000101000100000000001010011101000000001010110001101010101010010111110000100110011101100111001000110110011111101001001111111010011001000000000001001000100000000101011100010100001000000111111010110001011100000111111001110010001110011011110100110001010001111011111111101101010001000011100011110000000000010100000111010100000000011110000111000001000000000100110000001000011001011010000000001001100010100110001111010001001110000011010001001001100001010000100110010100000000101111101110100100000011100000001011001100000000001010101110111010100001100100101010011000000000100011000000101100111011111001000000111000000000010010010001100101000001010100000000010001011100000000000000011011011100010000000000100011101001111001011010011101100010001100001100000000000001010000001100110001000000000000000100011110000001000010010100000000000101001010100011010001110000000000000000111011000101000000001000000000010100001110000011101110011001111100001001000000101000100010000011011010000000000000000000001110001000101000110101010111000000000010100000011011111110000000110011101111110011010000010101011010011010001100000000000101011000000101000010010001010010010000010100000001000100000001001000001101001010100001000010100010011011111011010010010000001001110111100100101001111000110110100000010000000001001111100010001000000010000011100100100110010101000100100000010010100001111100111111101010110000010100000010000111111011111111111111111111111111111111111111001101101001111101110011011010100011110011001111111101100001000011111100011010110010101001000011110100111110000011110111101111110101111000100010111110101001111110101010101111101100011100101011010011000110000011111111000001101111001001111011001010000010000000000010000000100110000011000
