# Supplementary material for: An enormous potential for niche construction through bacterial cross-feeding in a homogeneous environment
Source: PLoS Comput Biol. 2018 Jul 24;14(7):e1006340. doi: 10.1371/journal.pcbi.1006340 (PMC6080805; doi:10.1371/journal.pcbi.1006340)
Supplement: S1 Dataset — The folder contains 500 files, each corresponding to a random network obtained sampling (Methods, section Pan-metabolic and random networks) from the pan-metabolic network. Each network is represented with a sequence of zeros and ones where one and zero indicates presence or absence of the reaction in the random network respectively. (ZIP) [file pcbi.1006340.s007.zip › 2583/network_2062099_46_15000]

0010000010010000000100001000000000000000010000100010001000011101011101100000010001000000100000100011110001000111011010110000100001010101111111100000111000001001100000000000010111010110101001001001000010010011111111001001000011111000001111100100100001000001011010000000100111001010101100100000101001000010000000010000000000010001110010111001000010011100010111101001001100000001111001000000000000100100001101101010000000000000000001000000001000100000111011010101110011110011111110100010000000100000101110000100000100001001000010110000100000001000101000100101110010000100110001000010000000001110101101010111101100001000001000001100000001011011011011110000011110101011100000000011000000100100100110110001000010111011101100011000001010100100110011010011110000000000100000110010001000000110111110000110100100111000010000100011111100000000001001000000010100101010100110001101110111011010101000001000000000011101111100100001000000000000010010100011011100101100001010100011101010100110001010000100111010100101110001001000000000001000101010101011110110011110100000000101011011001110010000000000100000010001010000111000111000000110100000100000110011101000010000001001001100000001001000100001100000110001010001111100110001000000000000101101111000110000000010001000001010100001001001011111110011110000000010111100000111011101100100000001001111001000010000000100001011000000010000000000010000000101100000000010100000100000000010010001010111001100001011100100001111000000011010100000011101000010100000000001000100010100110110001000000000001100000001010000000110011000011101001000111110000010000000000101000011000000000100001100001000001000110010000000010100100100000010000000000010000001110011100101000100000000110100011110000001110011010101010100111000011011000110101101001000011100100011100001001111011110000000010000001001101001111100000010010010000000001011011000000100000000001101000011011011110100100011000000001111100010000100000000100000100110000000110000000000011111110010000010001101000000100000000000000000010110011111100000001101001110101100111001111010100100010000000001100110001100100001001000010010100100000000001001011000100000101010011010000001101000010011001001001111101010001001001100011001100101011001000000000001111101000001100110000011010000000010000101110010011111010010110011000010000000000100011000010000000000000000100101111100001110111100000001000000000101001011100000000001010000000000011010110101111011011001110110110101110110100100000001010001011000000010001010000110010001000011000010110101101000000110001100110100100100100100101000001000001000110000001111000000000001111010000000101010101001000011001101110110001101110100001000111110110000000110000100110010101111010000000000001000111011011100100111001011000000010000100100010000100101000001100110010000000000000101110000100000000000100010010100001001011101110000100000000001000100111000010000011110100000000000000011000000000110111010001001110001000000111000000010111111111001100000100011100100100000000101011110111110000000111011000101000000000000000000001000011011101001010010011001100000000000000001001111010000000100001100011010111111111111100101000001100001001000110011101000000000100000000010000000001010011001001011011101101000000000010000111010000101001110100010101010000011000100001110011111101001000110010001000010101001101010110011000011001101111001011100000000000011000001100000010101011000100110110111000000000000000101100000101000000000001110010000010010111000011000011110001111101001000100110001110001000010010010110000011111000101000010100010001011101011000100100000001111001010101100000110000100100001010010001101101100001001000000000000001001101011101111100000000001001001011111100101111100111100001001100000000100000101000000000000101000010010010011010001010000000110010100110100000000111000000001000010110110111110000101010011000000000001010100100011110011001100000000000000000010100110000001001110000010000000000010000100001001110100011010010000000011000110001010111000000000010001001010101111000000000000000001010100000010110110000000101011100001001101100001100100010111000000010001101101010001100001000011100100000000000011001110111111000100000011001011110000110000011000011100000100000001011000100111001110001000000001110111101000101001100010011100010000000100110111100000001000000100000000011101001100000101100000000000011001101110000000010110000100000101000000001100110101000000000000001001110110000000011000000001111001001001011110000100010011111000100010000001001001101100000000101011011000101100100100000001010000010111011010001101000000000001000110111101010011100001101100010110101101101101000000010101001000001000000000000000010101000000010000000100000000000001100000010000100000001011100000100000110000100110000000010110101000000000000010100100000000110001001000101100100000000001010001000010000010010110101101010000011001010001010000011100111111010010001010001000001100110000011110000100100000100100100010100110000010000000000000011000000010110111010101000011000100000000111101000011110110000000000000000010100001100010110111100100000011101001100010110000001011101110110110100100000001101000111100000000011000000000010110000000011001000000000010010101010110011000000000011000000000001100000000011101110100000010100000000000101010101101011001110000000100000000001000001101000001000001001000100010010010101011001000000101001001110110101000010000101111010010010010001000000001101100010000010001100001110110000010011111110000010111000010001000100000001100100000001001000000011111100000110101101001000000010001100000000000110001111000000000000001100111101001010001001110000101010011001111110000000110010001111101000001110001010111001000001000001111000000000000100010100000100001101010101100010001111011000000111100101110001110110011111110100011001010001101011111111001100010001000001110011110000000000010001100111000101000111011100000110100001000011001100100000011000001000001110000000001000100000111110101010010010000001000110011001001001101000110000101101010110000000000100000110100100000111100001000111001100001010001010001010111000100011100000100000011010000000111011001000100001111011011000000100000000000000001011010000010101000000010000000000000001010111010000000010011110101101110000100000000011100001001001110010011101101110101101101001000000010000001000001101010001001100001000000001011100000001011000011111100000000111010000100001010011010000000100000001111011101111000000001000101101010110011110000010101110011001111101111001101000101101110010001011001010000000000100000000001010001110111000010100000110000000000010100000011111100110000010011011001110010011100000000001110010000100001111000000100100010000010101000010010011010010000001000100100001000100001001000100001000001010000001000010110000010100001000000010010001011101100111100000101001110010000000100001000000000000010111100000001000000011100110110110000000000000000100100000000010000000000000000010100111100000010000100001000111111011111111111111111111111111111111111110010001001001110111111111101001110111101001011101111110100011100011101111111010111000101000000001010101111100010001100101000011101101001110111101110100001011111111011110101011001100001100111010111111011100000001111110101011111101100000101001011111001100000000100010000000111110110111010
