# Supplementary material for: An enormous potential for niche construction through bacterial cross-feeding in a homogeneous environment
Source: PLoS Comput Biol. 2018 Jul 24;14(7):e1006340. doi: 10.1371/journal.pcbi.1006340 (PMC6080805; doi:10.1371/journal.pcbi.1006340)
Supplement: S1 Dataset — The folder contains 500 files, each corresponding to a random network obtained sampling (Methods, section Pan-metabolic and random networks) from the pan-metabolic network. Each network is represented with a sequence of zeros and ones where one and zero indicates presence or absence of the reaction in the random network respectively. (ZIP) [file pcbi.1006340.s007.zip › 2583/network_2062099_46_10000]

0000000010100000000000000100100000010000000000100011001000001110001011100000010000000000100001100001100001000110101011010000100001010001011111100100111010001000100100000000010000111110101011011101000011110011111110000011111110111000100110101101100001100000001010100000101100100011100100000011100000000010000000010000000000010011110011100000001000110001101111100101001010010111011001000000000001100101001100000010000000000000000000000000000000111110101001100110000000101110101101001100000000000001001000000000000000001001000000111000100000100001101000011101110000000000100101000101000000001100001110110100110000010100101001001110000001010011000011011100011000101010100000000011000000100100100100011101000011110011000100011000101011101100010001000011110000100000100100100011001000100111110100010100000011101000010001100010110000100001000001000000011111010000100000000010110011011001001001001000100000011111111000100001000000000000000010100011010000001100000001110111011011100111001110000101011001110101110111101100000000010000111000001111011110001000000000000000011010000110000001000010000000010001110000000000110000100001010000001001110011011000110000000000001111000000000100100001101000110101001000101001100000000000000000101011010000000100000010100000000010000010001001000101101111001100010000111000110111100101000010000011001111111001010000100100001101000001010000000010000110000100101000000010010000100000000000011010010011100101000001100100001110000000011011100001010010100100100000000010010110000110110100000001001001001000010011000000000110010100010101010010010010000000010100001101100011000000000010011010000000001000110100000000010100110000000010000000000000010001110110100101101000000000111101100110101001110011111001000100011000011110100101001101000010001100100010100001010010010110000000010001000001101001111100000001010010000000001001000010000000001001000001000010001011000110100110010001001001100011000100000000010010000100100000111000010000010110110001100010010011100000100000000000000000010101100010100001001111101110110100111001111100100000000000000001000110101111110001000110010010000110000000001010001010000011001010110010011001101000010010101000000101010010000001010100100001100111111100100000001001111110001011011011001110110001010010111100100010001001011111110001000000001000010000101000110010000010000010000010110100001011110000001001001010000111100001100010000001000000000000110011100111010001111001110100100100110110100000000001000011011000010010001000010110010010000001101001010001111000000010001101000100100100001000110100001000011000100000110011000000000010011000100001101010001101000010000111010110001101101100000001111110100001000101000100110011001010000000100000101110101110110110100011001110001000010000100100001110000111100011111010010100000000000001110000100001000000100010011100001000010101111000000000000101101000111101010110011110000000000000000011100000000101100000000001100000111000011000000011011101110001011000110010001100100000000101001111111000000011001001000100000000011100000000111010001110011000110001000000100000000000000001001001000000000000001000100000001111001111100010000001110101001100010001100001000001110000000010000000101111110001000011011111001000000011001100111010000111000100100000100010000011001100001110011101110001000100110001000010000001001010110110000010000111100011111100000110000000000001000000010001011110010100110001000000000000000111000010101000000000001111000000000000011001110000011010101011001001000100010001110000000010110000101100001100010001001101100010001010110011000000100000101111101111011000001100010100100111101011011100101000001111000000000000000001011011101001100000000101001111011110100001111111001100000000100000000111011001000000000100101000011001100101010001110000000110010010110000001001001000000001000010110110010101011101010001000100000001011111101000010011001000000000000000001010101100000000000100100010001000000010000000011011110000001010010000100111001001001010101100000000000001001010101010000001010101010001010100000000110100000000101001100001001001100001100100000111010000011000111100110000100101000010100100010000000011001100111100000001000000100110110000110000001100011110000000000001010101100100010100000000000001111110100000001001100011000001010000100110001100101000001000000000010000011101001100000101000000101000011001101100001000011100000000000011000101001011010010000000000000001001111110111110111001000000110001111001010100100000111011001000100110000001000000000100110000101011011000110100110000011011011000011011111000001001000000000001000011010111110000110100101000010011010100101111001101101100001000000000000000000100011100001000010000110000001000000001100000100100100010000101100000101000110000000110000000000100101001001001000111111100001110110001000100001000000000000001011011001110000011010011111100011001011101101011110001011101111111010000001000001001011101110001000100000100100000010100001111100000100010000000000000011000000010110111000101001000000100000010011101000011100011110100000000100010001101000100000101100000000011101001100011101000001011101010110110010100000011101110110101010000111101000000110100000100010001000000000011011001010001111010000000010000000010001100000000011101000000000011100000101000001110111101011000110000010100100000000101001111000000000100001101000011110110100011000000000101001101111011101100001000000111001000010010000100000000111100010000001001001000100110010010010111010000000110000010001000000000000000110000000011000100110101101100000101011100100000101001000000000000100000001000000000010100001011000001011010011100000101110101100011111001000110110101000101000011101100010101000001000000001011000100000000101011100010100001000000111000011101011010000010111110101010101110111010001000001010001000010111010111111001100000001000001110001100000000000010000000011010001100010001110000011000001000001000110010000011001011000101100000000000001001011011100010111010011010101110111011001001001000000110000101000110110000000001110001011000000000111100001001011011100001000000100000010110010100001110100101000100010000000100011000000101001110001101000000000011000000000001110010000010001000000000000100000010001010111011000000010000011001110010001000100110011110011111000010001010101100010001001110101000000010001011000001100100011000000010000000100101110000001011111011011110000000111000011000011111001010000000001000001111101101111000000001000000101010110000110000001101110001100111100110001000000001110100010001001101010000000000100000010001100011110111100010101000111000000000010100000010000110010100101011011101101110001110010011000001111101011001101100000100000011000010101000000010011010000010011010000110001000100001100101000011100000010000001000010100000011001001011011000010010111111110110100100100001110010110110100001010000000001111100100010001000010001100001110100100110011110000110100000001010100000101000001000100110111000010110100010000111111111111111111111111111111111111111111110010011101101010101100111001111101101010011101001111110000001100001111111000010111010111000000111000001111000011100010110011110110001101010101110010101000111111111000100000111001111000101011110111011000100000001111111111001110110101010110111111111010010000000000010000000001111110000000
