# Supplementary material for: An enormous potential for niche construction through bacterial cross-feeding in a homogeneous environment
Source: PLoS Comput Biol. 2018 Jul 24;14(7):e1006340. doi: 10.1371/journal.pcbi.1006340 (PMC6080805; doi:10.1371/journal.pcbi.1006340)
Supplement: S1 Dataset — The folder contains 500 files, each corresponding to a random network obtained sampling (Methods, section Pan-metabolic and random networks) from the pan-metabolic network. Each network is represented with a sequence of zeros and ones where one and zero indicates presence or absence of the reaction in the random network respectively. (ZIP) [file pcbi.1006340.s007.zip › 2583/network_2062099_45_5000]

0010000010110000000000011010100000110001010000000111001000011101101111000000010000000000100010101010110001000110100100010000000000110101010010100100110010011100100100011000010001011110111101001101000001110011111111000011011001001000100111100111100000000001000010100000001100100000101100110010001101000000000000010000000000010001100010001001001001110101111110111101001010000001011000000000000000100101001111101000000000000000000001000000000001011101011111110111100000110010111100010010000000100001110101000101000100110001000000010000100000001000100100010100110000000100101001001000000000001100101111010111110000010000100001011110000001001011111011011001011110111110100000000001000000101010000100000111100111011011000100011000001001111101110101000100100100100000100000110011000000000110110111000010000001100000010011100110110100000000000001000101010010010010000110000110000011110011100000000000000000100111111110100011000000000000000010100110011110001100000011110101110011100011000100000101110010111100110000101000000000011000010010010001111010001010100000000001010010000010000000110110000000000001100000111000000000000011110011001001110101010110010100000000000110010001001100100000000000111000100000101101110001000010000000100101110000011000000000100000010001000000100111101001111011011001000010101100110101101100100110000011000111001011110000100100011111000000010100010010011100000101101000000010000100100000000010011000011111001100000000110100001000010000011011000001000111110110001000000011010101010000110100001101001101001100000001000010010010000100011111011010110100000010010100000101000010000000000110011110010000110100010100000000010100110100000010000000000010000000110101110101110000000000110101011111000001010011011001000000111000011010000011000110001010000111100011000000010111011000000000000000001000101001011110000000010010000001001001001110000000001001001001000011000011110110000110010001001011100001000100000000000010110110100000011000010000000011111001100001011010100000100000000000000100000010110110010000001111001110111100011101100011010000000000000001000111101100110001001110010000100100000000000011001010000001000000001000000001101000010111100001110101110011001000111100111101100111111101000000001001011010001001010101000110111000010010101001100000011011011011110011000000001000010001001000010000000000010000100101110100000010110110000001001001000001001000100010000001010000000000001011111100010011111001000011010111110111100101000000010010001000010010001010010100010000000011001011010000111000000010000100110001100100101000011000000000011001110010110110000000000000010010110010101011001100000011001011000110001100110000000000111110110110100101000100010010101001010000000000001101111110110010000011001101000000000001100000000011101111001001111101010100000000010000110000100000000011000011010000001100010000001010110000001001101100100100110110010110100000000000000011100000000011101011010001110001011000100000000011000110100001000000110000000100100000001000011110111010000001111011000101100000001000000000111011010111011100010001011001100000000000000001010001000000000000000000101010001000101001001101000000100101000100110001101000000001011110000010000000000111111001001001011101001000000010011100011010000110101010101010011010000011001100000110000111010011001110110001001000110000001000110111000001001110110011111000000010000011100000100000110001011100011010110101011000000000000001000100001000000000000111000000010010101001111010110110111101100001000100110000110000000010010000111101011110010111010010100000001010110011000110100101010100000110011000001110010000000001101010011011110100010011000000000000001100010011100011100000000101001101011001101000111100101100000001100000000100001100000000001000100000010010101011001011010000000110011010010100000001001000000000000010011100101110000100100000001000000001001101001011100011101100000000000000000000100001000001000000100110000000000010000000010011110000001011110000100101001011000000110000000000000001001110101111000000010011000000010000000000110110000000101010100110001100011000000000010111000000011001111001111101001100000001100100010000000010001000011001100101010010111100111000110000001000011110000100000000111010101001011001001000000000111101100000101000100111001000000000100110101011110000110000000100000100000011000100100101000001111000010001001110001001000110000100000010110001000110110011001000000000001001011110101010011000001001111001110001110010000100001010101000000100000001100001111000010000101011010010011100000111001000001000010001111000001100000000000001000100000100000000010001110000010110111101111111111100001100101001011000000000000000110001001000000000110000001000000000101000101100100010001010000000100000110000100110000000000111101000001000000110111100000000010001101100000000000000000001000011000110000010001000001000000000001001000011111001010001111100110010000010001101001100110000011110110100010000000100101011101011000110000000110000010000000010110111000101000011000000000010101000000011110110001101000000100110100100100010100010000011000111101001100011111010000011100110100110101100000011001100110000010000011000000001001100000000000011100000000010011101010110001000000010011000000000001010000000010101000100000011100000100000000101101101001000010000000000100000000101001111000010000001001110100010010100010110001000000101001001110011111100010000001101111110010000001100000000111010000000001000001001000000010010111111001000000000000110001000100000000100110000000101000100111110111100001110011100000000110001100000000001110110001000000000000111001100111011000010011100000100100101001110100101000110010010100101001011110101000011000001000000000001000000000000100010100010100000001000001111011110111010000000111110101111111000111011010110101001000010011111001101101000000010000001001110001100000000000010000100101000101000111011100000111100011000011001110000000010001010001111110000000000001100010001100101000010000011111010101111001001101101001110000101110011110000100100110101110100100000001100001001010000100000010000100101110100000100001110000100010011000000000001001001000001100111001101000000100101000000000011011010001010100000000000101100000010001011101011000000010010000101101111001000000110000110101111001110000010101100100000000110101000000010001110000000001110001100100011000000101111110000000001011100111100000000111011001100001111000100000000000000001111101101011000000001000101101010000010110000111111100001000111100101000100000001000110010001011111000000000000000000010001010001110011100111011000111000000000010100000000011001010100000011011001010110011000010001001100001100100001001010000100101010000010101000000000011110010011010010000100001000101000101001110111001001010000001000010010000000110101001110000001000000111010111101100111001010010110010000001010000000000010101000010001000000000010110110010100000001110000010100000010010000001100100111000000011101000010010000011000111111111111111111111111111111111111111111110010111110011110000110111111011100100111001101010111101100001000011101111111010110000101010000111110001111010000001001011010101100100010110000100101010110111111111110111000111101110000011011011110011100010000001111110000100111010111001011100111101010010000000000010000000101111110011100
