# Supplementary material for: An enormous potential for niche construction through bacterial cross-feeding in a homogeneous environment
Source: PLoS Comput Biol. 2018 Jul 24;14(7):e1006340. doi: 10.1371/journal.pcbi.1006340 (PMC6080805; doi:10.1371/journal.pcbi.1006340)
Supplement: S1 Dataset — The folder contains 500 files, each corresponding to a random network obtained sampling (Methods, section Pan-metabolic and random networks) from the pan-metabolic network. Each network is represented with a sequence of zeros and ones where one and zero indicates presence or absence of the reaction in the random network respectively. (ZIP) [file pcbi.1006340.s007.zip › 2583/network_2062099_45_25000]

0010000010010000000000001100100000000000010000000001001000001010101111100000000000000000100010100010100000000111110110110000000000010001010111100100111000111101100000011001000001001100111011011001000000110001111100000010010010001000001111111111100001000000000010000001101111100001101100110001100101000000000000010000000000000011100011010000000010011010010111111101000110000000101000000000000101000000001100101000000000000000000001000000001010101111010001100101110001111010101110111110000000000000111111000101000100000001000000001001100000000001101100111101110000000100110101001110000000000000101111011001111100111000000000001010000101011001000001100101001010111111100000000011000000101110110110111110100111111011000101011000001010101011110011001111000100100000000100010100001000100110111111010110100100001000000011010111111100000001000000000001101111001110100000010111010011011001100001001000100000001011101110000000000000000000000010100000010100101100001001100001100011100101000000000110010011111101110010000100000000001000000000111001011010011100000000000101001001001100010000110110100000010000010000111000011000000001010110000000010100011011110010001000001011010001001100100001100000011111011001111101110100000010000000001101100000100100000000110001010111000000101011010101101111111100010000101000100100100010000100000001001111101010010000100000011101000001010000000010000010000000000000000000000100000000000000011001010100000100000011110000001111000000010010100001000111010110100000000010010111000010110100000001000100011110010011010000000110001100010110001000110100000000000000001001000011000000000100001000011000110000110010000000010100100100001010000000000010000001110110100000100000000001001100100100101001010010011001000000000000011111100010111111001010011100100010100000010100000110000000010000000001101001011110000000010000000001001011000100000100000001011001000011011001110000110011000001000001100000000100000000110000100010100000111000010000011110110010100011101101100000100010000000000000000110010000010000001101000000111100001001111011110100000000000001101111011101100000001100010010100010000000000011010010000001000010011010011101100000010110100001001011010011000000000100001001000111011001000000001010111110101001011010000111011000010000111001100011011110011010110000100000001000010111101000110000000010010000000011011100000110010100001001001001011111001011000010000001010000000000101000110100100101100001000111011001010010100101000001000111001000000010000000000000010011000011101000110101111000000110000100110100100100001000100100001000011100010110101111000000000010101000100000011010101001000010001000100100001100110000001000111110010000110111000100010010100111010000000001101000001110011010100011100000001000010001000000000111101001001001111010010100000000010000100000100001000001000001001000001011110100101010110001000100100101011001010111010111100000000000000011000000000010110010011011000000100001100000000011000100000011101000000011101100000000001100011111111110000000011001000101000000011000000000110000000011011101111000001001100000000000000001011011010000010100000100100101001100101101001011000000100101000000110001101001000001111011000010000010101101011000001010010111001000000000000000111010000100101100000010011010000011000000001100001101101011001100110001000000100111100011110000010010001111000001011100100000000011100001100000010101011110110111110100001000000000000110100110101000000001000110000000010000101001001000101100000001000000000100100001110000000010100010011001001111000001001110100010000010011011000100100101111110101111011100000110010000100001111000001011010100011010000010000000001001110011101011100000000001000111011010101001111111111100001100000000010011010001000000001000101000010001110100011111111010000110010100110000001001100000000000000010110100100101000101000010110100000001001011001011110011001100000000000000000001101100000001001010000010000000000000000100000011100100000011010000000111000000000000110100000000000001001110101111000001110100000000010000000010100100000000001010100111001001001000000101000010000000010100110101011100001000000001100100010000000000000110111011100101011011010001110100100000000000001110000000000001001000000100001000000000000000011010100000101001100011011000011000100110100011100000011000010100010100001111011000000111100000111000011001101111000000001100000100100111000000001011010111000000000000000001110110111111100001001000100001000001101010100100100011010000000010001001001001100000110000111011011010000010100101011000001000011011010000000101000000000001000101111101000001100101101000010111001110111101000001110001100001001000000000000100010001001010010000110000001000000000100001011010100000000010100000101000100000100100000000011111101001001001100011101100000010010001101000100100100000000000000001000111000010010010101001010001011101110011000000010000111101110110001000000100011100110000001110000100100000010100001100111001000110000000010000011000000000110111001101000001000000000000101101000011110110011001000000100010101001000010000111000010000100001001000010011010001011110010110101011100000000101010110100000000011000000101110101000000010101100000000000010000011011001000000010000000000010001110000000010101110000000001100000001000101011100101011001110000010000100000011001001101000111000101000000100001010010111010101000000100001001110011111010011000100111101000000010001000000011111000000000011010100001110110011010001111111000010111000100001000100000000000110000001111010100001011110000111111011111001000110100100000000000010101001000000001010111101110101111011001101100000111010100000000110100000110100110110101001011110110000001000000001000001111010100000000100011100000100000101010111111011011001011100010111111001011000011111110111010101101000000000011000101111001001010001000011110101100000000000011101101110000101100000000100000111000011000010000010100000011000010001011010000000001001101010111110101011010011010011000101011001001101101000110000100100111100000000000100101100000000000101100001001110011000000010000010100100010010100011110000100010110010000000100101000000100100011011111001000110111000000000000011010001110000000000000100100000000000011110010000000010011110011101010001101000110010110110010000010011011011100110101111100100000000000011111000001101110001101000011000000010101100000000010000110001100000000111000010100011111011110000000100000000111011101011000000000000101001010010010010000001111100011000111100011000101000101010110010001001011000000000000100000010000010011010010100010001011110000000000010100000010111001110100100111011001101010011100010010010111111000001000000110000100101010000000101100010010001010000001001010000010000000101001001100000000101000010000001000010010010001001111001100000000011111011110110100100110001111000110110100001000000000000110011100000001000010010100111100000100100001101000100100000001000000001000000010010100010110000010100000001000111111011111111111111111111111111111111111111101111111010100111100101101111111000111011000101011110000010100001111101000010101110111011000011001100111000101101111011111111101001011010001110101101101011111111010100011111100001110100111111011011000010000011111110001011100011101011111011111110010000000000100010000000001100100110100
