# Supplementary material for: An enormous potential for niche construction through bacterial cross-feeding in a homogeneous environment
Source: PLoS Comput Biol. 2018 Jul 24;14(7):e1006340. doi: 10.1371/journal.pcbi.1006340 (PMC6080805; doi:10.1371/journal.pcbi.1006340)
Supplement: S1 Dataset — The folder contains 500 files, each corresponding to a random network obtained sampling (Methods, section Pan-metabolic and random networks) from the pan-metabolic network. Each network is represented with a sequence of zeros and ones where one and zero indicates presence or absence of the reaction in the random network respectively. (ZIP) [file pcbi.1006340.s007.zip › 2583/network_2062099_45_20000]

0010000010110000000100000000000000100101010000100101000000011111001111000000010000000000100011001011010001000110111100110000000001100101100011100100010000011101100100001000010100011100111011000000000011110010111101000001110010101000100101101100000000100001001010100001001111100011100100010001100001000010000000000000000000000001100001010000001000110100011110110101000110000001111000000000000000100100001100001010000000000000000001000000000001101111010100000100110000111111111000011010000000000000101110000101000100101000000000101001100000101001101100100101110110000100010001001011000000001110101110011111101100100000001000000100000001011011011001101001001100011111100000000001000000001000110100010011100101111010001100011000000000101101010011010000110100100000100100100100001000000111110101000110000101000000000000110111111000100001001001000100110001100110000010100011010011111000000001000000000000101001111010100011000000000000000010000011010000101000001011110111001011000110101010000011101010100101110111100100000000011000100000010101111110001010100000000000001010000010010001010111100000010000000000110000110000000111111111011001110110000110110010000001000101000000001100000000100000111101110001111001110001000011000001000111100000100000000000110001011111100011001111001100101010000000010010010100000001100000100111000000001111101010010000110100001101000001010000010000011110000101101000010010010000100000000010011110001111100001000011110100001001010000011000000001010101110110100000000000010111000000110110001000001001001110010011010000010110001000010110001000101110000010010000000010000001000000000000011000011000111000110110000000010100110100001000000000000000010001110110110001101100000001100101110111101001110011011001000100011000011111100011100110001000010100100010100000011000001110000000000011000001101001111100000010000000000001001000011010000100001001010010000011011011010110110110010001001111000001000100000000110000100110000000111000000000011100011011100011001111000000100000000000000000010000100110010000001111101010011100101100110110100000010000000001101111100100100001001000010000100010000000001000010010000000000000010010010000101000010011001000010101111000000001011100110101100111101001000000000010101001000010101100001110110001000010101101000000011110011101110011000010000000010101011000110000000010010000110101111100000111011010001000001001000100000011100010000001010000000000101001100111011111101100000010000101110010100100000000110000001000010000000010010110010011000001000001100001010010000010000101100100100100100100000100001000001100100110000110000000000001110010110010111011101101000010000111110010001100101100000001011100000011010100000100110011101101010000000001101111111111011110100111000001000000010000100100001011001111000011101110010100000000010001110000100000000001100011000100001100110101110000101000000101101001110101110011000110100000000000000011000000000111100000011100110101111000001000000001000001011010011000000000001100000000001101011111011010000001001011000100100000011100000000111000011111100101011011000000000000000000000001001111010000010100000000001010101011111011001110000001000001001010001011100001000000001001000010000000100011111001000010000101000000000001011100101010000111001110001010000010000011000100000000010100100011001111010000001000101100000000100011010011001010101011111100100010000001000001100000110000011010110001110110011000000000000011100000000000000001000110010000000010110001100010111000101111011000000100110001110001000010110000110101011110000111011010000010001010011011100110100101000011100011011100001110000100000000001001011110101100001101000000000000001001110011100111100000000000000010010100100000011101011100001000000000010111000100000000001000101000010011011001010111111000000110001100010100001001011000000001000010110100100001000101110011111000000001010010100100110011001000000000000000010011100011000000000010000000000000000010000000010001100100010011110000100011000101000010101100000000010001001110001110000001100001010000010100000000100100000000101010100110001001101001100001010010010000010100100000101101001001000011100000000000000010001010010001100101010001001010100100110000000100011100000100000001100101101110001000000000000000110101101000000001000100010001010000100001111110110000011000000100010100000011011000100001000001110000011001101100000000000110000100000101110101001010010010000000000000000001000110101110110000001000111000011000000010100100100011111000100100110001001001100100110000111011011000111100100100011000001000010011010010000010100000000001000011101101110011110101111000010010000110001111110001011001001001010000000000000001011000000000010000000000001010000000100000010110100010001101000000001000100000000110000000001111001000001000000100111100000010110000111100000100000000000001010011001100000011010110111101010000011001001000000001010000111100010100001010001001001100110001111100010100000000110100100011110110000110000000110000001000000000110111000101000010000000000010100000000011110011100101000000100010010100100100110010000100000101101001000010111000001011100011100110100100000011001010111101010000110100000101110101000000011011100000000011011000011110111000000000000000000000001110000000011100000100000010100010101000001001111101011001110000010100100000010000001011000100000000001111000011111110011111100000000001001101111111111000010000001101111110010010000000000001111010000000000000001000100010011010000111110000010000000110001000100001000000110000001111000100101101100000110101111111100000110101000000000000011110111000000000010011100001000011010000101110000110010000100111111000000100110000100101001101111001000101000001000000001011010000000000101010000010100001000010011111111000001010100010111101001001011101111110111100100100000010001101000111111000100000000001001100101110000000000001101001110010100000010011100000101100000000001000100000000000000001000101010000000000001101000001000011101010001010111010111111001000001001000100000111010111100000000001111001100100100000001100001001111001000000010000110001000111110100011110000100010011010000000110011001000001101001011001000000100001000000000011011010000100101000000000101100000000001010111011000000000001000001111111000000100100010111100111000010011011101101110101101010100000000010010111000001000110011100100011000001010101100000001001000101001110000000100010001100011011011010000000000000001111111101011000000001000000101010100011010000100101100011100111101011000101000011010010010000011101010000000000000000000001100011110110000111100011010000000000011100000000011010100000011110011101110100011010010001101110110101010001111010000000001001000000001100000000011010010000011000100100001000100001000100100000000000010000001000010000010011110011001111000011001111111010110100100101001100010100000100001000000000001000111000010001000010011100010110010000010001110000110100000010000000000101100101101100110111000000110100000000111111011111111111111111111111111111111111111110001101011001011111011111100111100111001111100111110000010100011001111110010101100010001000110100000111100011001111011111000010101011010111000001100100111100111001011010101111111011101001111011011101100000011111111000100111101110101110110111111111110000000100010000000100110010110000
