# Supplementary material for: An enormous potential for niche construction through bacterial cross-feeding in a homogeneous environment
Source: PLoS Comput Biol. 2018 Jul 24;14(7):e1006340. doi: 10.1371/journal.pcbi.1006340 (PMC6080805; doi:10.1371/journal.pcbi.1006340)
Supplement: S1 Dataset — The folder contains 500 files, each corresponding to a random network obtained sampling (Methods, section Pan-metabolic and random networks) from the pan-metabolic network. Each network is represented with a sequence of zeros and ones where one and zero indicates presence or absence of the reaction in the random network respectively. (ZIP) [file pcbi.1006340.s007.zip › 2583/network_2062099_45_15000]

0000000010000000000100010110000000100101010000100000001000011110000101000000010001000000100010101011000001000110001011110000000001100000111111100100111000011100100100001000000111010111111111001001000001110001111110001000001100011000001001101101100000100000011010100000000111101001100100000001001000000000000000000000000000000011000011011000001000010011000111111001001010000111111001000000000001100001001110101000000000000000000001000000000000111001000010100100100001111011101110101110000000000000001111000000000100010000000010000001100000001001100000011100110010000100010001000011000000000000101110110000001100011000000000110100000101010011011001110100011100001010100001000011000000101110000100100001100000111001101101001000100011110101110011000001010000100000100100010000001000100110110011000010100010000000010000010111010000100000001000000001000000111010100110110111110110010011000000001000100000011111101110000011000000000000000010100101010000100000001011110111100010100100101010000111100010100001110111001000000000011000111000101111111110011100100000000001001000001000000000100010100000010001010000010000000000000100110011010000110011001111010010001001001110010001001100000000101000111111111001111000100100000000000001001011110000011100000010101001000100100000101011110111111111100000000000111100110101010111000111000101001100111000100000110000001101000001010100010000010010000101001000000000010100100000000000011010000100011001000011100000001101000000000010000101011011010010001000000011010101010010110110000000000101011100010000000000000110010000011111100010111100000000010000000011000010000000000010001110011000001110110110000000010100100100001000000000000010010000010101110101100000000000011101110111000001110010111101000000101000011010100110101111001010011111100011000001001110011110000000010001001001101001001110000011010010000001001001011010000100001001011011000011011011000010110111010000001111000010000100000000110010110100100000010000000000011101110010100010110111000000100010000000000110010001111101110001001111101110011100011100111000110000000000000001101110010111100001001110000100100010000000001010010010100011101010100000011001100000010110001000111111100010001001011100111101000101001001100000001001111101100011011111000110110001000010101001000000011110010001110011000010001000010101101000010010000000000010010011011000001001011010001000000001000110101010100010000000010000000000001010011100111011011000010110010100110011100101000001110001011000010000001000010100110011000000101001110111111010000000001100110100100100100000010000001000011100000010110111000000000010010000100011001011001000000011000000110010001101110100000000111110100110000110000100011011001010010000100001111011001110011010000111001011001000010000000100011111001110001011110100010100000000010001100000100001000000000010010100001111010000010010010000000100000101001001100100001010100000000000000011100000000000010001011011010000000001001000000010101100010010100000010010101100000000000101011111011010000011011011010101100000010100000000011010001101011000010001010000000000000000000001001010011000010100000100111100010011001101000010000001100001001100101001101000000001101110000010000000101000011001001001000111101000000001010100011010000111001000000000100010000010000000001110001110110000001111110000000010101010101001100110000011000111110011101000100010000001000000100000110000011100011011010000011000000000000001000110001000000001011110000000010010011000100010110110011001101000000100110000110001000000110000010100001111011101010010100010001010111001100100100101011111101011111100001100010000000110111001001000111100011011000010000000001101001010101011100000000100001010001011101100111111011100001101100000010111011101000000000100100000010001101000010001010010000110011100100100000000111000000001000000001100110111001100110011000100000001001010100110010011101000000000000000000011100010000001001010100010000000000010000000000011100100001001100000100001000100001000101000000000000001001110101001000000011001000001010100000000100100000010000000100100001100111001100101010111000000011100100100101100101001000001100100010000000011001010010010100100001000101100110000010000011100001110000000000000001011101101001010001000000001111011101000100001000010000101011000000001000011101000111000000000000100000101010100000101000001111000011001001101001001001100000100100111110000001111110000000000000000000001000110100010010001001001101000001001100110100100110011101000100110100011000001001000110000011011011010010010010110000001010000010001011010001110100000000001000001000111100001110101111100010010001111011101110000101100001000010000000000000101011101001010010000000100000010000001101001100010000010000000100000001000100000000010000000010011101000001001100101100100000000100000111000000100100000000001011011000110000010001000101101001000011101111011101000000001111110100000000000001000001000110001011100010100010000100100011111110110000010000000010000011000000010110111001101001001000000000010111001000010100010101100000000000110000100100000010000100110000111101000100011010010001010100111110011011100000000000110101000000000010100000101011110000000011111000000000010010101011011011000000010011000000010001000000000010100010100000011100010101000001101101101001000010000010000100000011101000111000011000101001010000001011110110111101000000100001001111010111000001000100011001110000010001100000001111010000000011001000001110110001010101111000000010101000100001000000001001100100000001011010000001101111100100100001111101000001001100000000001001100111000000000000101000111001101001011111100000110000101101110110000000010000111100101001101101011010011000001000000001111010000000000100011000010100000100000011110010111111011000010111101001011011111110010001100000100001000011001001101111100100000000001001110000100000000000010100100100010100000101001110000010000011000001000100111000011001011001011100000000000001000001110110111001010001001010100101111001000100100001110000110110011110000100001101000001000100000011100001000011011100000010001000000010010100100011010000101010001010000000001001001000001100101011111001000000100000000001010110010000010001000001000010000000000001010111011000000000011100101101111000001100100010101111010001110000001011100110101111101101000000000010110000000001010001001000011000001001001100000000010101011010100000000111011011000001111001100000000001000001111101101111000000000000001101000010010010000110111110011100111100010000001000101010100010001000111010000000000100000000000010011100011000110100010111000000000011100000010001111100100111110011001111000011110010010001101010010101000100010000000001000000010101000000010011010000000010000100100000000101001100000100011000001010100001000010110010001000011001011000010011111111110101100100101001110001110000100001010000000000101011000000001000000001110010100000100000000011000110100000011000100000111000001101100110111000010110100000000111111111111111111111111111111111111111111111110110010000100001101111000001101111111011010110111100100011100011001101000010100110111000000011000111101110111001110011100011000001100100111111111101000111111011000111011011010101011100111111011011111010000001111111110111100000000100011110101001101110000000100010000000011110010111110
