# Supplementary material for: An enormous potential for niche construction through bacterial cross-feeding in a homogeneous environment
Source: PLoS Comput Biol. 2018 Jul 24;14(7):e1006340. doi: 10.1371/journal.pcbi.1006340 (PMC6080805; doi:10.1371/journal.pcbi.1006340)
Supplement: S1 Dataset — The folder contains 500 files, each corresponding to a random network obtained sampling (Methods, section Pan-metabolic and random networks) from the pan-metabolic network. Each network is represented with a sequence of zeros and ones where one and zero indicates presence or absence of the reaction in the random network respectively. (ZIP) [file pcbi.1006340.s007.zip › 2583/network_2062099_45_10000]

0010000010000000000100010100000000110101000000000011000000011110111101100000000001000000100001000001110001000111100001110000000001101101000110100000001010111000100000011000010101011110111011011100000000010000110101001001001010011000101111100011000000100000000010000001100100000000001000110000000101000000000000010000000000000001100011111001001010010101100111101101001000010000011001000000000001000001001101101010000000000000000001000000001011100111110111110011100011110011111100110110000000000001011101000001000000010000000010000001100000101001100100001101110010000100111101001001000000001110000011101010111100101100100000000110000001010010101011000000011010101111100000000011000000101110000110010010000000110001001100011000101011111001010101010110110100100000100000110111001000000111111110010100000001010000010000100010010000100001000001000000110001101010000100111101110111111011000001001000000000001111111010000011000000000000010010100110011110001000001001110101000010100011001000000111011111110001100011100100000000001000011010101111010010001010000000000001011000000010010000110101100000000001110000011000010000010010101001100001110010010101010100001000001001010001001100100000100000011111011000111001100101000001000000001111110000100100000010101001001101000000101001011001111011010000010000100100010101001111000010000001000110001001010000110000011111000001010000000000001110000100101000000000000100100000000000011110011011101100001011100000001111000000011011000101011011010110101000000011010110010110110100001100000101001100000011000000000110000100011111010010010010000010000100001110100000000000000010011000010000000110110100000000010100100000000000000000000010000001010101110101100100000001101101100111000001110011111000010100111000011011000111110110001010010110100010100000010000011010000000010011000001101001001110000010010000000000001010000110000000000001001111000011000001000000110010010000000111000000000100000000110010010000100000011000000000001001111001000011110111100000100010000000000110000010000100110000001111101000011000011000111011100100010000000001101111011100100001001010000100100000000000000011000010100000101010011010001001100000010110101000111001101011001001110100111000100101011100100000000000011011100001111010001110011000000000100101100011011001010100110001100010001000010001000000010000000010010000010101011000000001011010001000000011001011101001100010000001010000000000000011001110110001010101110110111111010110100100000001110110001000000010000000000100110010000010001011100100100010000000001101000100100100001100111100000000011101110110100100000000000011011010100000011010001100000011000010010110001100110100000000011110000001000111000100011010101010000000000000110101111110011010100100101010000000010001100100011111101011101000111111010100000000000000000000000001000000100001011100001101010001100010001001001101101100100001110011011000100000000000000011100000000110010011001001000101000001100000000010110001111010001000110001001100100000000001011111100010000000010011010101100000000100000000111010000001111101010000010001000000000000000001011111001000010100000100110000111110001111001011000001100101001010011001100001000000111110000010000010101000110000001000010111100000000000000100001010000100001110001010011010000010000100001100001100110011001100110001001010010110100010110100000011001010011011111100100100000011100001000000010100011110101010010110010000000000000110100010001000000000010110010000000000000001111000111000100000110000000100110001110000000000110000100101011110110111011100100010101010010001100100100000001110101011001100000110000100000001000001011100011100011010000000000000001001001010000111100000000000001101001001100001011110100100001100000000010011001000000000000100101000011011111111001111110010000110010100110000000000001000000001000000001110111110001101100010100000000001011111101000000011001000000000000000010010101011000001001100000010000000000000000100011001110100011011100000100111001011001010010100000000000001001110001010000001110001010001010100000000110110000010101010100101001101011001100101010111010000001101101001011000100000000011100100010000000001001110010110100000001000101001101100100000011100011110000000000000111101001011001110001000000000011000100000000000000000011101011000100010110000111000010000010100010100010111010000000111100001111000011001101100001000011100000000000100000001000001011100001000000000001001111010111100000000001000110001100000001010100100110010011000100010110011101001011000110000101011001010001100000111001001001000011011011010000101000000000001000010111111100011010101000100010010100111001101101001101100101001001000000000000001110101001010010000000100000000000001001001011010100010000110000000101000100000100110000000011111001000001001000110100100000100110001010000100100100000000000010001000101000011010001011100001000011101000111011001011000111100110110001110001001101001110001010100110100010000100100100011000110100110000000110000011000000000110111000001000001000100000010111100000011110111101001000000100000001101100000110101100101000111101000000010101010000010111111100100110100000000101110111000000000000001000101011110000100010111100000000011010101010110011010000010001000000010001100000000010001000100000001100000001000101101111101001001110000000100100000000000001111000111000100000111100001110010101110101000000000001001111100101110001000101111000010000010000000000010110010010000001000100000010010000010110111101000010001000110001000100000000000110000001111000000001111100100110100011010100000010000100000000001110110000000000001000100100010011111000010100110000111000100100111100100000110000011110101001001101101000100001000001000001101010100000000101011000000100001001000111001010110111010100000111110101011101100111010010110100111001010011011001100111001000000001001011100111110000000000000000001011000000100111010110000001000010000000000000101000000000000000101110000000001001001000101110111101010011011100110011111000000101001001000000101110101100000000101111001101100100000111100000001011001100001000001101101100101100100001010100101000110010000000001001001000001000110011011100000010001000000000011010010001000011000001010010100000010000001111010000000010001111011111011001101000110010111000110000001000000001101000101101011100000000010001000000001000110001100100001000001111111110000000010000001101010000000101010010000001011011010000000001000000111111100110000000000000000001010100011110000110111110011101111101111001101000101010100010000011011000000000000100000010000100011010010000011101011110000000000010100000001010111110000100011011001001100011100000011101000011111100001110110000100101000000000101100010010001010010011001010000010000000100000101101110101100000010100001000010000010001100111000011010001010010101100111101000110001011001110000000001010000000000000011000000001000010001010110100010000000001110000110100000001000000001111100000110001100111000010010000010000111111111111111111111111111111111111111111110100011101111110010001101110100100001110000011111011110100011000010111110110010101110101000000001110100111100110011001101101001010000100110111011111001111101110010000010111111001111010001111011011011101100000001111110010011110110000100011111110011101110000000100001000000100111010110010
