# Supplementary material for: An enormous potential for niche construction through bacterial cross-feeding in a homogeneous environment
Source: PLoS Comput Biol. 2018 Jul 24;14(7):e1006340. doi: 10.1371/journal.pcbi.1006340 (PMC6080805; doi:10.1371/journal.pcbi.1006340)
Supplement: S1 Dataset — The folder contains 500 files, each corresponding to a random network obtained sampling (Methods, section Pan-metabolic and random networks) from the pan-metabolic network. Each network is represented with a sequence of zeros and ones where one and zero indicates presence or absence of the reaction in the random network respectively. (ZIP) [file pcbi.1006340.s007.zip › 2583/network_2062099_4_5000]

0000000000000000000000011110000000110100010000100011001000011000011101100000010001000000000010000010110001000110101110010000100001001000101011100100011100001000100100000000000011101010111111001000000011110001110100001001001110010000101101101101000001000000000010100001101100101000101000110010000101000010000000010000000000000011000010000000000010001001011111111001001110000010101001000000000001000100000100101010000000000000000000000000001010010110001110100000110011100111111010001100000000100000100100000000000000101001000110001000100000001000101100101101100110000100100001001100000000000000000010101010110100011100101001100010000101010010100011010101001100101111100001000011000000000110100100101011000110111000001101001000100000100010010001001010100100000000000100010110001000000110111110010100000001111000010011110110011000100000000000000100000111111100100010111110010011010001100000001000100000100001111000000001000000000000010000100001011110100000001000110111110011100000101100000100010111100101100010101100000000011000011000111111110110011110100000000001001000000100010000110001100000010000110000110000111000100011101001011001000000011001010010001001001111010000000100100000101000011010100001111101110100000011000000101011000000100100000010011001010001000011100101101111111111011100010010010100100101110111100010000000001101111000110000110100011111000001010000000010001110000100101000010000110100100000000010011100001101100101001011000000001001000000011011100001000101110110101000000011010111010000010100001101000100001110010001000010010110001000011100111010111100000000010100000000000001000000000010000100011000101010110010000000010100010100000010000000000000010000110010110001011000000000000101111101001001100011110001000100010000011111000011110100000000011110100011100001010011010110000000000011001001101001111100000010000010000000001010011000000100001001001111000010001000010010100110010000000100000010000100000000000010000100100000011000010000001101011001100011100000100000100000000000000000000011101100110000001111101100111100101001100010010100000000000001001110000111110001001010000100000110000000000011001000000011001000001010010101100000010110101001100011110000001001010100010000000111011000100000001000101110001010000011000010011000010010110000010000011101010111110011000010001000010111100000110000000010010010100100111100001110111100001001000011010101101010000000000001000000000000111011000111010111010100000110101001110010100101000000010010011000000000000000010010010000000011000011100110101000000110001101010100100100101000011100001000011100000010101111000000000000111010010010101011001100000011000101100100001101100100001001011110110000110110000100000010101111010000100001101011111111111100000010101011001000010000100000011011001110000011111010010000000000000101010000000001000011100011000000001001100000111010110001000101100101000101000100011001000000000000000010000000000101100001011111000000111000100000000000011010111011111000010011000100000000000100001110100100000010011011000100100000001100000000011011000011011001101010011001000000000000000001001111011000000000000100000101011000001111000001000001110101000010100011100001000000111111000010000000000010110001001001011111000000000010010100001010000111000100101010101010000011000100001100001110100011001111110001001010001110101011110110000010001110110011111000100110000010000001000000110101011110110111100010001000000000000111000100001000000000011110000000010010111001010010011110010001110000000100010001110000000010000010101100001110010101010001100010101011011001100100000001001110100111001100001110010100000000101010001001001000000000000000000000001101000000101101100000000101000101001010100100011111111100000101000000010010001100000000000000100000010010000111011101011000000110011010110000001000101000000001000010110110011000010100110011000000000001010100001011100011101000000000000000010000101101000001000100000110000000000000000000011011110000010001110000100001001001001010101000000000000001001110101111000000000101000001010100000010100110000000100010100011001101101001000001010010000000001101101001110000101000000010100100010000000000000100110101100000010001101001110000110000010100001110000100000000110111001100011111000000000000111010100000101000100101011101011000100111111001101000011000000100010000001111011000100101000001111000000001101110000001001100000100100011010101001001110011001000000000000001110010011011101000001000111000011001111100100100011010110000000000110001101001001100010000101011001010010000110101001001011000011101110000000101100000000001000010101101010011010101010100010111010100101001101101101101000001000000000000000100011000001000010000110001001000000000000001010100000010001011100000100000110000100010000000000100100000001001000110100100000100000000111100000000000000000000011001001010000011001011110101010000011101101000010000001100111111010100001110001000100000110000101110110100010000100100110001100111000110000000110000001000000010110111010101000011000100000000011001000011110110010101000000000001111000000110000011100110000101000001000011101000001011110101110011010100000010000010101101000000111100000001010101000100011101100000000000011100010010011010000010010000000010001110000000011001000000000011100010000000000110111101011001010000010000000000000101001101000000000100000111000011010110100111101000000101001101101001111110001000100011100000000010001100000001101100010000011001100001010110010010101111110000010101000100001000100001000100100000000111000000111101111000110110111111101000000100100000000001000101101000000001010111100100000111001000000110000111100000101110111100000110010010101101001001110111000111000001000000001001000000000000101010000000100001100000011011010010111011000000111110001100111100111011110110100110001000011111011111101100100010001001011110001100000000000001101000011000101000011001100000111100010000001000100001000011001011000111000000000000001101011001100111111010010010101110100010001000101100001110000101100001110000100001100001000000000000001100001000011001100001010000101000010000010100011100000100000111010000000100101000000101100111001111000000110101000000000001011010000100111000001000101000000010000000110011000000010011111111111111000101100110011101100100000011010001011100100101110001101000000000011100000001100010001000100011000000110111010000000010111011001100000000110000011000001111011010000000001000001111111100001000000001000000100010000010010000001101100011001111100010001001000001011100000000001011010000000000000000010001110011100011100110011011111000000000010100000011100011110100011110011001011110011100000001101111111101011001110110000100001011000000101100000010011110010001000000000110000000101001001101010110001001010100001000010100000001000001011010000010000011101010100101100101001110010110100100000010000000000111011100010001000000011010010110100000110001111000110100000001010100000101000010100001010100000010110100010000111111111111111111111111111111111111111111110110001111010100100110001001010110110010001111110011110100011000000011111110010111110111001000000010100111010111010001101001010100001111101010011111111100011111011001001111001001101010100111111010011001110000001111110101100111010001100101111100111101110000000100011000000100111110100100
