# Supplementary material for: An enormous potential for niche construction through bacterial cross-feeding in a homogeneous environment
Source: PLoS Comput Biol. 2018 Jul 24;14(7):e1006340. doi: 10.1371/journal.pcbi.1006340 (PMC6080805; doi:10.1371/journal.pcbi.1006340)
Supplement: S1 Dataset — The folder contains 500 files, each corresponding to a random network obtained sampling (Methods, section Pan-metabolic and random networks) from the pan-metabolic network. Each network is represented with a sequence of zeros and ones where one and zero indicates presence or absence of the reaction in the random network respectively. (ZIP) [file pcbi.1006340.s007.zip › 2583/network_2062099_44_5000]

0010000000000000000000000000000000010101010000100100001000011111101001100000010001000000100000100011010000000110101000010000000001111000101110100000101110101001100100011001000101011111101101010000000011110000111111001000001000010000100010101111100001100000000010000001101110101000101100000011101001000000000000010000000000000011110011101001000010101101101111010101001110010010011001000000000100000101001111100010000000000000000001000000001011111011110101110111110011101010111111001000000000100001000101000101000100111000000010110001100000100000100100100101100110000000110101001001000000000110100111100001101000000100101001011100000101001001000011110001001110101110100001000011000000001110100100000000000100111001101101000000000010110001010011000110000100000000100000100101000000100111111101010000100001101000010010110111110000100001000001000100010010001110000010001111100110011010001001001000100000010111101110000011000000000000000000000110010110100100000001110101101011100001100110000111001011110000110111100100000000001000110000101011111110011010000000000000011011001100000001010000100000000001010000111000100000100110000101110001100111000111010100001001000101000001001000100000001000110101110000101101100101000011000001000011100000010100000000111000010001100011101111110011111011111100010010111100010101000100100110000111000100111001100000010000001111000000010100000010001100000101101000000000110100100000000010010111001110100100001001110100001001000000011010000001011101000010001000000001000101000010110100000100001001001110000001010010010110000000000110011010101110000000010100000001100001000000000110000000001000100100010100000000010100010100000010000000000000000001010110000101100100000001101100101110101001100010010100000000011000011111100010101001001010011111100010100000011101011100000000000011001001101001101100000001010010000001001000011000000000001001001111000011011010000010010111000001001110100011000100000000110000000110100000110000000000010110011011000010100000100000000010000000000100000111110010100000001111001110010000011100110100000000010000000001100110000111100000000010010110000010000000001011010000000001101000111000011001101000010110000000000011111010000000100100101101000101011101000000000011101111001001010110001111011000010010010001000000011100011110110000000010000000010010010000010010000000000010110000010100000101111010000000001011010111001000100010000001010000000000111001001100101101100100010111000110110111100101000001000010001000010010001010010100010010000011100010000001111000000010001101110001100100001100101000001000011101000100010100000000000000011010100001011011101101000011001001110000001101101000001000011110010111000111000100010010001110010000100001101011111011011000000111100111001000010001000100011101101111101000011101010100000000010100100000000001000000100000010000000111101100011010100000000000001001111000100100000101100000000000000011100000000100111000011101010101101000011000000010000110001000101000110011100100000000000001011110000010000011111001000101000000000000000000011010000111010101011000011001000000000000000001010101000000000000001000011101111111101111000011000001010101000100010011101000000000010001000010000000101011010000000100001101000000000000011100110010000100000010100010000010000010000000000010001111000011001111110001001000011100000001110101000010001001001011101000000000000011100000000000110101011110011101000111011000000000000011000110100000000000011110010000000010000001111010000000011010010001000100010000110001000010100000001001001111011011010100000000001011111001000110100001101001100011001100000110010100100000111011011011101100001110000000000000001001111001001111100000000000001010001011100101111110110100001101100000010111001100000000000100100000011011010110011011011010000110001100000100000000110000000001000000011110011010011101100011101100000001010100101101100011101000000000000000001001100100000000001100100010000000000010000000010011100100011000110000000101000001001000010000000000010001001110101110000001010101000000010100000010110110000000101011100011001101110000100100010111010000011101110100110101001001000011100000000000000000000110110111000101011001111111111100000000011000001110000100000000111101000111011011000000000001111101100000000000100111001101011000100010111011111000011000010100010000001111000000100111100001010000001001101101001000010110000000100011100000001111011100000000000000000001010010000000110001001000110001110001001100000000100011110000100110111011101001001100100000111011011010010000000101011011000000010111111010000101100000000001000100111100000010110100011100010010001111101111000101011101101000001000000000000000010001001000000000100000001000000100100001101110100010000110100000001000110000100000000000010111001001001001100100110100000110000001000000001100100000000001000001001011000010011111001101001001011101111111101000010001111110110010000100001001110001110000010110000000010000000100110110100110000110000000100000001000000000110111001101001001000100000010110001000011110010011100000000000011110001100000010101100001000101001001100011011000001010100000110011110100000001100010111101010000100100000101100100000100010001000000000010011001001100011000000010000000000010001110000000011001110100000001100010001000101101110100011000110000010100100000000001000111000110000000001111100000011110011011101000000000001100111011101100011000100111011100000000000000000000110110010000010010100001110100000010000111100000000110000100001000100000000100100000001101010100000011100100000111101110001000110100100000000000011111110000000001000110101100111101011010110100000111110110100111110001000110110110000101001101111011000001000001000000001001010000000000101010000010100001100000111111011100111010000010111100101101000111111011011110000111001000010111010111111100101010000000011010000110000000000001101000110000001100100001110000100100010000001000000011000011001011000001100000000001000101011110010110101010010000011110000111001001101000000110000100111011110000000101110000110100000000011100001000010011100000000001011000100010000100011010000101000111000000000110111001000001000011011111101000100111000000001000101010000010000000000000101000000010001001111010000000000001010001111111000100000110001111110011000111010010001101100001011011001000000010001110000001000110001000100000000000101011000000000000011001001100000000101010001100001010001110000000100000001111111100011000000001000101100000000000110000000111110001001111101011000101000101011110000000011101010000000000100000010000010001010010000111010010110000000000010100000001101011100100100111011101101010011010000011110111011110010001101110000100000001000010101100010000001110010000001010000110000000100000000100000100100000010000001000010000010011000011000001010010011111001110111100100001001001010010110100000010000000001011001100000001000000010000101110110100100000111000010000000001010100000101100111000100101111000000010100010000111111011111111111111111111111111111111111111111001111100101100010011110010000011111011110011011111100010000011101110111010111000111011000010011011111110011000101110001001101101000110110010111111110011111110011011110001101111001000001011111111010110000001111110011000101010000111000000111100010000000000000000000000111101010001010
