# Supplementary material for: An enormous potential for niche construction through bacterial cross-feeding in a homogeneous environment
Source: PLoS Comput Biol. 2018 Jul 24;14(7):e1006340. doi: 10.1371/journal.pcbi.1006340 (PMC6080805; doi:10.1371/journal.pcbi.1006340)
Supplement: S1 Dataset — The folder contains 500 files, each corresponding to a random network obtained sampling (Methods, section Pan-metabolic and random networks) from the pan-metabolic network. Each network is represented with a sequence of zeros and ones where one and zero indicates presence or absence of the reaction in the random network respectively. (ZIP) [file pcbi.1006340.s007.zip › 2583/network_2062099_44_25000]

0010000000100000000100011100000000000101010000100010001000001011001011000000010000000000000000001000000001000110111000110000000000000100101110100000111000011101000000001001000110101100111111011000000001010011111101000000011000011000001011100010100001100000001010000000100101001011100100100001001100000010000000010000000000000001100011001001001010011111100110100101001000000100011001000000000000000000000110100010000000000000000001000000000010101010101011010101100000110111101111111000000000100000101000000100000100001000000000110011100000001001101100110101110000000000100001001111000000001100001100101100110100111000001001011110000101000011001011010100011110101111100001000001000000100110010100101010100111111011001100001000001001101000110101011001110100100000000100000011000000000110110010010010000011010000010011000010011100000000001000000101001000000100100100011011000010110001001001000000100000100111111100000001000000000000010010100101010010001100001001100101000011100011100110000000110111110001110010100100000000001000110010000011111010011110000000000001011001000110010001110111100000000000010000000000011000010010100011100001100111100101110100001000001111000001000100100001001000111010111001101100110101000010000001101001110000100000000010011001000010000010100101111001110110011100000010000000010101011001100001000000000110101010110000100100011101000000010100000000010110000101101000010010100100100000000010010011011111111101000001110100001000010000011010000111010010010100001000000001010101010100010100001100000001011010010010010000000010001000010111001000111010000010010000000111000001000000000110010100010000111000010000000000010100110100001000000000000000000001110100100100110100000001100100001110101001100010110100010000101000011111100010110111001000011110100011100001011010011000000000000001000001101001101100000001000000000001001001001110000000001001011011000011011010100010110011000000000101100011000100000000110010100010100000110000010000011110111001100011111001000000000010000000000100000110011001010000001101100100101000001101111011000000000000000001101111100100110000000010010010100100000000001010011000100010100010111000010100100000010011100000100011111010000000010000101000100101001100000000001010101011000010000001000011111001010000010100000010011100011101110001100010001000000111111000110000000010010010100011111100001110110110000001000010001111100010000010000001010000000000001011001100011111001101010110000111010110100100000000010110011000010000000000000010110011000001101001010010010000000100001101010001100100100100110000000000001001100000000110000000000000111010100001001010101001000010000110010000001101101000001000111100110111010111000100101011100010000000100000101001001110011010100111101010000000000001100100001100000110101001011010010100000000010000100000100000000010000001000100000100100101011010011000000100100100010000110110011110100000000000000011000000000110010011001011010100011001100000000000011001101011100000010001100100100000001100011110110110000011110001010100000000011100000000011010001001000000100000001001100000000000000001001110010000010000000100100010110010111111001101000001000101001110111011100000000000000010000010000010100010011001001110011111001000000001011000110010000111101100000010010010000010000000001010000101001010001000110000001000011001101000110000010011000111111001111100000000000001100001000000010101011100010111110100001000000000000111000101001000000001011111000000000010110001001010111110010111001001000100010000110001000010000000110001001100011011011001000010101010101011100110000100001111100010001000000110010100100101001010011110101000011010000010000000000100101000000011100000000001001110011010101101111110111100001101100000010011010101000000001100101000011001010110010111111010000110011010100100001001110000000000000010100110111111000101100010111100000001001101101110100011101100000000000000010000101111000000001000000100000000000010000100000001110100001001100000100101001011000010001100000000010001001010001000000000011001000001010100000000110100000010101011100111001000110001100100000010000000011100100101111101100101000010100000010000000000000000101001100000010000010110111100110000011000011110000100000001101001100110011110000000000000010100101000101000000001010001000000100010111111101000011000000100010000011001010000000011100000111000011001100101001000011100000100100110100001000110111101001000000000001001010010111001111001001000110001111001010110000100111010101000000000111011100001101100110000101011001010110100010101001001000000010101111000000010100000000001000011011100010001100001000100010010010110011011111000110001001001010000000000000001110000001000010000010101001000000101100001111110000010001010000000101000110000100100000000011001001001000000000011111100001110010001100100101100000000000000001011000110000010000101100100001001011001110001111000001000111101110110000010001001111001110001000110110100110000000100111111000100100010000000010000011000000000110111011101001000000000000010011101000011110111010101000000000000101101100010100001100011000111101001100010100000001011111100110011101100000000000100100101010000111001000000111100000100011011100000000000011100001110011010000010001000000000001000000000011000100100000010100010001000001101101101001001010000000100000000000100001001000010000000000110000011010100111110101000000101001001111101111110001000000011000100000000000000000000101010000000001001101000100100000010101111110000000000000100001000000000001100110000001101000000000001100100101101111011000000110101100000000000101111011000000000010001100011010111000001100100000101110111000101111000000100010011001101000111110101010101001001000000001111010000000000100011000010100001101010101100011011111011100010111110001001010100111110000110101110001010001011011111111000101000001001011000111110000000000011000100010010101100010010100000011000011000010000100110000011001001000111010000000001001000011011100011010010010011001010100011001001001101001000000100111011110000000100110101011100100000111100000000110001100001010001001001110010010000011010000100000101000000000110101001000101001001001011100000100111000000001001111010000100110000001010111100000000000000110011000000000000011111100110000100100110011101111000001110010010101101000001000111001000000010000111000001001010001101000011000001000111010000001000010100000000000000111001011000011010001000000000100000001111011001010000000001000100101010010001110000001101100001101111100110000100000111001100010001000111010000000000100000010000110001000111000110001011110000000000011100000010010001110000110011011100111110001110000000101100111010010000000100000100101011000000001100010010001110000000000010000100000000100000000001000011001000010000001000010000000011000001010011010010001101011010111101100101001000011110110100001010000000001011110100000001000000011110101110010000100000111000100000000000010100001101000010011000100111000010000100011000111111111111111111111111111111111111111111111011011111100100101011111110111101000000000101011011100100000000011111111111010110110111011000111111111111010101010111101110000110100111011101110101110001011111111010001001111111111101011011111011111101110000001111111111110111101100110110110111110011110000000100011000000101111010111110
