# Supplementary material for: An enormous potential for niche construction through bacterial cross-feeding in a homogeneous environment
Source: PLoS Comput Biol. 2018 Jul 24;14(7):e1006340. doi: 10.1371/journal.pcbi.1006340 (PMC6080805; doi:10.1371/journal.pcbi.1006340)
Supplement: S1 Dataset — The folder contains 500 files, each corresponding to a random network obtained sampling (Methods, section Pan-metabolic and random networks) from the pan-metabolic network. Each network is represented with a sequence of zeros and ones where one and zero indicates presence or absence of the reaction in the random network respectively. (ZIP) [file pcbi.1006340.s007.zip › 2583/network_2062099_44_20000]

0000000010110000000000010000100000100001010000100111000000011110000101100000010000000000100001101010010001000111101110010000000000101001011111100100101100011100100100011000000010111000111011010101000011010001111100000000000111111000100000010011000000100001011010100000101110001001100100010011100001000010000000010000000000010011110011101001001001000100101110110001001100000010011000000000000101100000000110001010000000000000000000000000000011111001110000010110100000111111101010011010000000000001011010000001000000110000000100110000100000100001101100111100110110000000110101001101000000001110001000110001111100100100001000000110000101010011100001011000001100111111100001000011000000101110000100111111100011111001001100000000101001101111010001011011010000000000100000010111001000100111111001000010000111110000010001010011110000000000001001000001011100100110000000010111100110011010000001001000100000100101111110000011000000000000000010000101011010001100001010100110010011000010101110000111010100110101110101101100000000011000111010101111011110001010100000000001001011001000000001100011100000010001010000011000111000100110101011111000010000010010010110000001000110010001000000000001001000111010010001111000110101000010000001101111111000101100000010010000001010100001100011101101100110011011000010011000100101101011000000000100000111011011010000100000001111000000010100010000011110000101000000000010100000000000000000011001010101000001001001110100001011000000011000000011001011010010100000000011000101000110010110000001000001011000010001010000010110011100011101111010001100000000000000000010000000000000000010000100011000001110010010000000010100000100001010000000000000010001110101100000111000000001001101101111000001100010010101000100010000011010100111011001000000011111100011000001000000010010000000000000000001101001101110000011010010000001001011010110000100001000010111000010001011110000110111000001001100000011000100000000100000100100000000111000010000010100110001100011100001000000000010000000000100010111011011000001001101101000001000101001101111110000010000000001000111000110110001001010010010100010000000001011010010100011000000001010011101100000010110000000101011011001001000011100011001000111111100000000000010011100001001001000000110011001000010110101010010011000011111110000000010001000000111111000110010000000010000100000110000000001111010001000001001000001100000100010000001010000000000010000000111110011101000100111111011110110100001000001000001001000000010000010000010010010000011001000010101001010000110000101000100100100101000000000000000001000110110010011000000000010101010000001101010101100000010001010110100001100101100001001111100110011000110000100011011000101010000000001101101101110111010000101100011000000000001000100000000101001000001000001010100000000010100110000000000000000000000010100001110110101100010111001001101100001000001110111001001000000000000000011000000000000010011010100110100111000110000000011111111110000111000100011101100000000001100011111100110000001000001010100000000010100000000111001001110111100010010010000000000000000000001000010010000010100001100110111011001011001101011000001010101000100101001100000000000110111000010000000000101111000000111000111101000000010000100011010000101101010000010001010000011001000000000011000101011001100110000000010011001101010110111000011001111100001001000000000000011000001000000010001011010110011110100010000000000000111000100001000000001000110010000010010101001101000011110000110010000000100100001110000000010110000000100011111100011011011000010000010010011100110000100110110001111011100001100010100000000111001011111000000001101000010000000001001100011000111100000000100001111011000100101011110111100000000000000010101011000000000000000100000011011011011010101011010000110000110110100001001110000000000000000101100011001010100100001011100000001011011001111110011101100000000000000010010100100000001000100100100001000000010000100011011110100001000110000100001001010000000010000000000000001001110101111000000011000010001010000000010110100000010001000100101001001010001000001010011010000001101101101100001001100000000100000000000000001001010100011000001010001111101100000110000011000011110000100000000111100101110010100001000000001011101101000001000000110011000011000100101001111111000111000000000000000001111010100100011000000111000010001101101001001001100000100100001100000001110011001001000000000000001100110010100111000001001111001110001110100100100110010011000100110110011001000010000100000111011010010110110000111010001011000011011011010000110000000000001000101101101000001010101110000010010010101101111100101100101101001010000000000000000011000001010000000100100001010000000001001110100100010001101000000000000100000000110000000010111101000001000000110111100001010000001110000000100000000000001001011001111000011011000011001010001011001010101100001010100111110000010000110000100011100110001101100010000110000010100011110110100000010000000110000011000000000110111011101000011000000000010011000000011100011100101000000000010111000100110110000000001000010101001100011111000001010110100110010111100000011000110111000010000110100000101111011000000011111100000000010010000011110101000000000000000000000001000000000011101010100000001100000000000001011111100001000010000010100100000000001001111000011000101001110000000111110001110100000000000001001100001101110011000001101001110000010000100000001101100000000010001000001110000000010011111001000010101000010001000100001000100110000000011000000110010100100100111111001101000110101000000000000010101100000000001000000101000111001001001100100000110110001000111110100000110110111110101001111111100010111000000001000001101010000000000101011100000100001100010001000110110001011100000111101101101011110110110001000000110001010001011000101111001101000000001011010110110000000000011000101010010101100011000110000111000000000000000100100000011000000001111010000000001001100000010010011010010010011011110100111001001001101001000000100111001100000100000111100011100000000011100001001111000100001000001111000000111010100011100000101000010000000000010001001000101001010001001100000010001000000001010101010000000101000001000001100000000000001111000000000000010101111101010001001100000000100101110001011000011111100110001110010001000000000000110000000101110001100100001000001111111110000000010101001110110000000111011010100011010011010000000101000000111101100101000000001000101001010110010010000001101110011101111100001001001000111011100000001011001000000000000000000010000100011110000100110000001111000000000011100000011100011100000111011011100101000011010000011110000110110101000111110000100000010000010101100000010001010010000010010100110000000100000101000010011000001010000001000010000010000001011001111000001011111101110100101100111001001000110100100001000000000001100001000000001000010010000110100110100100010110000010100000011010000000010100111000100001111000010000100011000111111111111111111111111111111111111111111111110101111101111011000001011110111111001010111100011101000011100010101110001010111010011010000011010101111011001000011101111111010100011110101111101110111101111111111111110011111010110010111011011111101010000011111111110101111011000000010111011010111100000000100010000000011110010011110
