# Supplementary material for: An enormous potential for niche construction through bacterial cross-feeding in a homogeneous environment
Source: PLoS Comput Biol. 2018 Jul 24;14(7):e1006340. doi: 10.1371/journal.pcbi.1006340 (PMC6080805; doi:10.1371/journal.pcbi.1006340)
Supplement: S1 Dataset — The folder contains 500 files, each corresponding to a random network obtained sampling (Methods, section Pan-metabolic and random networks) from the pan-metabolic network. Each network is represented with a sequence of zeros and ones where one and zero indicates presence or absence of the reaction in the random network respectively. (ZIP) [file pcbi.1006340.s007.zip › 2583/network_2062099_44_15000]

0010000010100000000000000110100000100001010000000011000000011101011111000000010001000000100001000001000001000111101100110000100001110100001111100100001110001100100000011000010100000001101001010001000011110011111101000010010001011000101010101000000000000000011010100001000110001000100100110001100001000010000000000000000000010001110001111000000011001110110111001101001100010111101000000000000001100001001100001010000000000000000000000000000000101100010110010101010011101111111111101010000000100001101001000100000100111001000010001011100000101001101000011101110100000000110001001011000000001000100100111001110100001100101001010000000001011010100011101001011000011011100000000011000000000100010110100001100011011011001101001000100000111010010001000101010100000000100100000010000000100110111001010110000101010000000011100110011100100001000001000100111110000110000100111110010111111010001000001000100000101111111010100011000000000000010010000001011010101000000011110110111011000011001110000101111000111001100101101100000000011000000010100101010110011110100000000001001001000110000001110000100000000000000000100000000000010100000000110000100101010010110110001001000111010001001100100001101000011011101001111001100101000010000000100011001000011000000000010001011011100010001011100101110111111100010000010000110101101000100101000110000111011010000000100100011101000000010100000010010110000001101000010010110100100000000010011111010010011000000011110000001011010000001000100011000010010000100000000000000100000010110100000100000101011010000010010000000010000000000111110010010110000000000000001011100000000000000000011110010000101100010110000000010100110000001010000000000010010001010000110101110100000001110101100101101001000010010101000000111000011110000101001010000010011111100011000001000101010010000000000011001001101001001110000001010010000001001001011100000100001000010101000010011011110110010011010001000101100001000100000000010000110100000000111000000000011111110000000011001010000000100000000000000000010011010101000000001110100010111100001001110001110100000000000001100111100101100001001100000010000010000000001001010000000000101000100000011100100000010110101000101011000010000000110000101100100111001001000000001010001011001001101101001111110001010000111001100001001111010011110000000000000000010010111000010000000010010010000100011100001011111100001000000001010000001000100010000001010000000000100001110100011011101001000101100101100010100001000001010001001000010010001010010100110001000011100000010010100010000010000100100101100100001100011100001000011101000110100011000000000001101010010010111011001101000010001100110100001101111100001001111110000101100110000100101010001100010000100000000111101111110100100100100010001000010001000100001111000101001010011000010000000000010100010000000001000010000000000100001111011001111000001001001001101101111100010010010111000000000000000011000000000111100011000111100100011001110000000001110111111010000000010011100100100000001000011110101010000010001001000101000000000100000000110001001110111001011001011000100000000000000001000111010000000000001100011011011101111001101101000000000001000000110011101001000000111110000010000000001011111001000111010111100000000010000100011010000111101100100000101010000011000100001110010010001010000010010000001010111111001000100101010010000101010001111100100110000001100001100000110101011110001100100111010000000000000000000101000000000001000111000000000010100001011010010110001111000001000100010000110001000010110000110000011110101101001011000010000010100001100110000101111000100010001100001110000100100111011011001111010000011111000000000000001101110011100111100000000100000000001010100000011110011100000001000000010100001000000000001000100000011001111011001001010010000110010010110100000001010000000001000010011100101010010100100010111000000001011101001001010001001100000000000000000011101011000001000000000000000000000010000000000011100100011011000000100001000111001010101100000000010001001110101101000001111111000000010000000000100110000010101011100111001101110001000100010111000000001000101001100001101000000001100100000000000001000010101111100100011011111000111100110000010000001110000100000001110111000110011111000000000000011011101000101001000011011000000000100010001011100000001000000100000100001111010000100111000001011000000001100100000000011110000100000010110101000101111011000000000000000001010110110111111001001000111000001000110110000100111011110000000010110011001000100000110000111011001010001010100011011011000000011101111010001011000000000001000001110101100001010001111100010011111101111111100101100101001001010000000000000101111101001010010000010100000000000100000001010110000010000110000000101000110000100000000000010010100000001001100110111100001000000001001000000100000000000000001011001101000011010010111001001001001001111001010000010101111101000000001100001101101100110000001110110100110000100100111001011001000010000000010000010000000010110111000101000010000100000000111000000011100011011001000000000000000000000010000111100001000101100001000010111010000011111011110111000100000001101110110101000000000101000001100010000100010001000000000011011101010110101000000000010000000000001010000000010001110000000001100000001000001101110101001001110000010100000000000101000011000001000100001000100011111110000111000000000100001100110101111110000000100101100010010010001000000011110000000000011011001001110010001010000111110000000101000110001000100000000000100000000101000000100011111000101111111110101000000100000000000001111111111000000000000110001110101111001000001110000100110000101100111000000110100111001101001101110101000000001000001000001111010100000000100010100000100001001010101100011000011011000010111110101111011001111111111100101101001000010011000101111100000000001000011110110100000000000000101000101000100100011011100000110100011000000001010110000011001011001011110000000000000000001100100011110010010000011010110111000000101000001000000100110111100000100001101101010100100000011100000001110011100000000001101000110100110100011110100100000111010000000101101001000100001100011111101000100011000000001010111010001010110000000000011100000000000011111011000000010001010001111111000100000100011101111101001111001000011101100101111101101000000010000011000001100010011001000010000001001101010000000001110110101010000000101000011000011011010110000000001000001111101000110000000001000000101000010011010000001111100011100111100101000100000001001110010000001011000000000000100000000001000011110111000111011001110000000000011100000001001010100000111011011101011100011110000011101001101110000000100010000100001001000010001000000000011110000010011010100000001000100000000101000110101000010100001000010010000010001101000001010000000111001000110101000000001011001010110100001010000000000111011100010001000000001100010100000000100011111000000000000000000100001101100100001001001100000000110100001000111111011111111111111111111111111111111111111110001111110111111100111101000100001111000100111011101100001100000111110111010011100110011000011011010111101110100011000001111000001111101011111011111000101111111111101110011111110111110011110110111100010000001111111001100110100100000111010011011111010000000100011000000001101000010000
