# Supplementary material for: An enormous potential for niche construction through bacterial cross-feeding in a homogeneous environment
Source: PLoS Comput Biol. 2018 Jul 24;14(7):e1006340. doi: 10.1371/journal.pcbi.1006340 (PMC6080805; doi:10.1371/journal.pcbi.1006340)
Supplement: S1 Dataset — The folder contains 500 files, each corresponding to a random network obtained sampling (Methods, section Pan-metabolic and random networks) from the pan-metabolic network. Each network is represented with a sequence of zeros and ones where one and zero indicates presence or absence of the reaction in the random network respectively. (ZIP) [file pcbi.1006340.s007.zip › 2583/network_2062099_44_10000]

0000000010010000000100010100100000110101000000100111001000001111010101100000010000000000100001101001000001000111010011110000100001100001110110100100001100001000100100010001010110010010111101011000000010010000111100000011001101011000000111101110000001100000000010000000000111101010000000110011000000000010000000000000000000010001010000010001000001011110111110100001001110010011001001000000000101100001000110000000000000000000000001000000001010110100111100010111010010111011101110111110000000100000001111000100000100110000000000100010100000000001101000110100100110000100010001000001000000001010101011110001110100010100101001000010000001011011001011111000001110001010100000000011000000001100000100100010100110110011001101010000001000110001010001010100100000000000100000100101000000100110110011000010000100110000010010010010111100000001000001000000111111110100100110001000000111110011100000001000000000011111111000000011000000000000000010100011010110000000001010100000111011100101101100000110010000100001110100101000000000001000001000010011111110011010100000000001001011001000010000110011100000010001100000010000111000010100011111011001110100100000010100001001001101000000000000000000000000010001100001101101110001000001000001101101100000100000000010100000011010100000000111111110110111000010010010010100000101011111100000000011001110011010110000100100001111000001010000010000010110000101001000010010110000100000000000010011000010111000000011100000001010010000001001000110000110100100101000000010010110000110110110000100001000011100010011010010000010000100010100111010110000000010010100001111000001000000000010011110010000110100110110000000010100010000000010000000000010010001010000100101010100000001001101010101101001010010011101000100011000011011000101111010000010011111100011000000010011010000000000000010001001101001011110000001010010000000001010010010000100001001010010000010001011100100010111000000001010000011000100000000010000010000000000010000010000001010011001100001001001000000100000000000000110010101000101100000001101101010010100101000110011110000000000000001001111100111110001000010010110100100000000000011011010000001100010101010001101101000010110001000111001101011001000000000001001100111111100100000001011001010100011010000000010111001010000111000110001001011010010110011100010001000010110100000010000000010000010100100010000001110011110000000001000000001000011100000000001010000000000101010010111111001011100000101010111010110100000000001100010011000000010001010010010110011000000101011010110100010000100001101100001100100100000011100000000001000110010110011000000000001110000110000011011101000000010001111110100001101100000001001111100100110110101000100001010000001010000100000011001101110111110100001101110000000010001100000010000100011101010101101010000000000010101100000100000000001100011011100001111001101011000001001001101100001011101010000001100000000000000000011100000000100111001011000110001011001100000000001111111111001010000110010100100100000001001011111111110000011010011010101100000001100000000001001011110101001101010011000000000000000000001011111001000000000001000011011011000111111101110000000100101001000001001100001000001110100000010000010000001101001000001011111101000000001001100001010000100001110001000010010000011001100001000001000101011000010110000000000110001001001110100010011000111111011011100100110000011100000100000110001011000110011000001001000000000000111000111001000000001001110000000010000011000000000111000001010111001000100110001110001000000000010111001001111101111011010100010100010010011100000000001111000100111101100000110000100000111110001011011000100011000000000000000000101000010000011100000000101001110001000100001111101111100001100100000010011011100000000001100101000011000010000011101110010000110011110010000001001000000000001000000111100100100000101100010010000000001001100101101110011101100000000000000000011101101000000000100100010001000000010000000000011110000000001010000000101000011000000001000000000010001001110001101000000011111000001010000000010110110000000101010100101001101110001100001010010000000001001101101110100100001000011100100010000000010001100001100100101010010111101110100010000001100001110000000000000111010100111001011000000000001111100101000001001000110010001001000100111001111101000001000000000010100010111011100100101000000110000001001101111001001000100000000000101110100000011111011001000000000001001110110001001111001001001100001100000000110000100010010011000000100101011000000111100100000101011011000110000110100011001000000011111011010001100100000000001000110011100010000110101010100010111101111111111010000100001101000010000000000000100111100001000010000010000000000000000101000010100100000000110100000100000110000000100000000001011100001000000000111111100001100000000011100000000100000000001000011000111000010011100011001001001011101010001101001011000111111000100001110000000111100110000111110100000000000100100101100000001100010000000010000010000000000110111000001001011000000000010110001000010110111101001000000000011010001100000110011100111000010001001100011011010001010111011110010100100000010101010101101000000111001000001101000000000011001000000000011011100000101001000000000001000000000001010000000010001000100000001100000000000100011101101011001010000010100100000011000000101000010000001001101000010111000100010101000000100001101111111101010010000100111100100010010000000000011100100010000010011101001010100000010010111100000000000000000001000100000000100110000001011010100011101101100000110111101101000101101100000000001101001111000000001010010101111101111000001111100000111110111001001111101000000010110010101001011111000000001001000000000001111000000000000101010100000100000101000001100111010101010100000111111101101111101110111111010101111000000000011011111111000100010001001001110000110000000000000101100011010001100001001110000100000010000001001110001000011001010001111100000000000001001010101110000010010001001011110101010001000101100001110000110110101110000000101100101101100000000111100001001110010100000000001000001110101010100011100000100010001010000000011101000000100101110001011100000000011000000001011100010001100100000000000010000000000001011111001000000000011011111110110001000000100001100000111000101001011101100110101101000100000000000010001000001101000001100000010000000011111010000001010111101111110000000100010010000011110001110000000001000001111111001101000000001000100000010010000110000001111110011001111100011000001000101011100000000001101010000000000100000000001110001110111000111011010110000000000010100000000011101100000111111011001111000011110000000101010010001011000100110000100101010000010101100010010001110010011010010000000000000101001100000010010001001010000001000010000000001101111001011000011001000101110110101100100001010011010110000001010000000001011001100010001000010000110100110000100110010000000000100000001010100000110100010110001100110000010110100011000111111111111111111111111111111111111111111110001111111111110111001111110010110110111001111001111101100011000001011101001010110000010010000001011101101110001101001100111110111100111010101110011111011111111111100101001011111101101010111110111011110000000001111110000110100101110110111111111110110000000000100001000000000101010110100
