# Supplementary material for: An enormous potential for niche construction through bacterial cross-feeding in a homogeneous environment
Source: PLoS Comput Biol. 2018 Jul 24;14(7):e1006340. doi: 10.1371/journal.pcbi.1006340 (PMC6080805; doi:10.1371/journal.pcbi.1006340)
Supplement: S1 Dataset — The folder contains 500 files, each corresponding to a random network obtained sampling (Methods, section Pan-metabolic and random networks) from the pan-metabolic network. Each network is represented with a sequence of zeros and ones where one and zero indicates presence or absence of the reaction in the random network respectively. (ZIP) [file pcbi.1006340.s007.zip › 2583/network_2062099_43_5000]

0010000000100000000100000110100000100101010000000111001000011100101111100000000000000000000000001000110000000111011110110000100001001101000111100000100110001001100000000001000001000111111101010000000010010001111101001010101101001000101101101111100000100000000010100000000111000000001100000010101000000000000000000000000000010011000010110001000001100111000111100101001010010101001001000000000101100001000101000010000000000000000001000000000001110011111111110101100000110011101011101000000000000001000111000100000100010001000100010010100000101000100000011101100100000100010001001010000000000010000101011101111100110100001001101000000001011001000001100001011110111111100001000011000000101110110100110111000101110010001101011000100000111101110101000011010100000000000000010111001000100111110011010000000011110000010000000111110100100000001000000101111111110010100110100010110011011011001001001000100000011111111000100010000000000000010000100100011000001100000000100111110010100110100110000111000010110001110101101000000000000000011000001011111110011100100000000000011011000100000000000010000000000001010000111000111000110011000011110000100011001010010110001001001000000000000000100000000000010111111000111000110000000011000001001101110000011100000010011001001000000001001111111100100011011110010010010000010111001101100110000101000111101001100000100000011001000000010100010000000110000101100000000010100100000000000010010110000111110100001010110100001011010000001001000110001001000100000000000000000110010010110110000001001100001110000001010000010010011000000110010010100010000010000100000101000010000000000010010000000000010010110110000000010100110100000010000000000000000001010101100100001100000001101101111110001001100011010100000100110000011110100111110010000010000110100011100000001011001010000000000011000001101001111110000011010010000000001011001000000100000001000011000010011011000010110011010000001011000011000100000000010000110100100000011000000000010111111000100001110101000000100010000000000000000101100110110001001111101110100100101000111110000100010000000001000110110100110001001000010010000010000000001001010000000010000010100010011100100000010111101000110101100000000000100100101001100111001100100000001001011100001011111101001110111000000010011101000001011000010101110011100000001000010001010000010000000010010000010110110100001000010110001001001010000111000011100010000001010000000000000011101111101111110001110110001010010111100000000001010011011000000000000010010100010010000001101001100000011000000110000101100000100100000100001000000000011101110100100101000000000010110010010001111010001101000010000101110100001101101000000000011110010111010110000100000011001100000000000000111000111110011110100101001000001000010001100100011111101100001000000100010000000000000101100000000001000011000011001100000111111000011010110001000101100001110001010001011101000000000000000010100000000111101001001111100000101001010000000010010110111010110000100010000100100000001001001110000100000010011011010101100000010000000000101011001111010101011000011000100000000000000001011111010000000000000000110011000111101011100011000000100101001110110011100000000001110010000010000010100010110001000101011111100000000011001000110010000111001110001010111010000011001100000110011011101001000000110001001010111000100000110011010000000111011001001100100110000011100000000000110101011010110001110111001000000000000100100110101000000000001110010000010010001001111010101000100101110001000100100001110001000010100000111101001110111111000111100000000011101001000100100101100001000110001000000110000100000000111000011011000100010011000010000000000001100010000111100000000100000001011100100101111100111100001001000000010110001100000000001100100000011010100011011011110010000110000010100000001000100000000001000010001110001100010001000001001100000001010001001101110011001100000000000000001010100000000001001110000110001000000010000100001001110100000001100000100011000001001000000100000000010001001010101100000001101111010001010000000010100110000000100011100100001000010001000000000110000000001101111101101101100101000001100000000000000001001010111110100101001000101100100000110000011000011110000100000000011101000010010011001000000000111101101000100000100011000000000000000000100110100000110000010000010100010011010100000101000000100000000001101111001000001100000100100111100100001110010010000000000000001001110010001001010001001001101001001001011000000100101010011000100000100011101000010100010000001011001010101110010100001011011000011011111010001000100000000001000111000111010010100100111000010111000101011111111101101001001000010000000000000101111101001000010000010101000010000101100001000110100010001110100000101000100000100000000000010111100000001000000011101100001010010000100100001000100000000000011001000010000010000001111001001000011001010110110000010001111111100000001110000101101001110000111110010100110000100100000101000111000110000000010000001000000010110111001001000001000000000010101101000011110111011101000000100111001101000100000100000100000110101000000011111010001011111111110110111100000000100110110100010000110000000001010011000000001111100000000001010100001100111010000010011000000010001000000000010001010100000010100000100000001111110101001001010000010100100000011001000101000101000101001001100011011110100110100000000001001101111111111110011000101001111110010000000100000010001010010000000000001001110110011010100111000000010111000110001000000001000000100000000001010100001011110100101100001011100000101101100000000000001001010000000000000100101100110101000011011100000111110110101000101101000100000100000101001101110011000100000000001000000111010000000000101010000000100001001000111111111110111011100000111101101110001111111110101010100111000000000001011100101001101000001001001110001100000000000001000000010000101000111010100000000000011000001001110000000001000011001111110000000001001101010110110101110010001000111110011111001000000001000000000101000110100000000101111100000000100000011100001001011010100001000000001101110101100100001100100100000100010000000000011000000101101011011001000000010001000000000011011010001000000000001010101000000010001010111011000000010010100111100010001000000100011100111110001011000001011101100001001111001000000010010011000001101110011101000011000001001111110000000011111110111110000000110001001100011011010000000000101000000111001101111000000001000100101010110011110000101111100011101111100110000100000001001110010000000011010000000000000000010000110011110001100110000011011000000000011100000011100111110000010110011100000010011100010000101001111010010000001100000100100010000000101100010000011110000011001010100100000000101001001100010111101001010000001000010010000010000101010000010000010111011000111100100110001100010000010100001010000000001011100000010001000010011110010110110100100001000000010000000000000100001110100101000100011110000010100100010000111111111111111111111111111111111111111111110111001111111001101111001011001111111111000010100011110100010100001111111001010110010001011000011111110101101111000110111110110111101110111000011111111110011111111011101100001010001001010111111110011101100000001111110010011100011000010101000111001010100000000000001000000010100110111010
