# Supplementary material for: An enormous potential for niche construction through bacterial cross-feeding in a homogeneous environment
Source: PLoS Comput Biol. 2018 Jul 24;14(7):e1006340. doi: 10.1371/journal.pcbi.1006340 (PMC6080805; doi:10.1371/journal.pcbi.1006340)
Supplement: S1 Dataset — The folder contains 500 files, each corresponding to a random network obtained sampling (Methods, section Pan-metabolic and random networks) from the pan-metabolic network. Each network is represented with a sequence of zeros and ones where one and zero indicates presence or absence of the reaction in the random network respectively. (ZIP) [file pcbi.1006340.s007.zip › 2583/network_2062099_43_25000]

0010000010100000000000011110000000110101010000000000000000001001111111100000010001000000100001001001010000000111111011110000000000111101111111100000101110101101100000000000000011100101111111011000000000110001111101001001101011111000000110111110000001000000011010100001101111101010101100110001100001000010000000010000000000000001000001001001000001101111111111111001001110000010001000000000000100000101000110100000000000000000000000000000001010110100110001100001010001110111101011000100000000000001110001000000000000001001000100010001100000101000100100110101100110000000101001000000000000001110101110111000000100111100101000100110000101000011100011001100011000111110100000000011000000101000010110111101000111111010000101001000001011111101010011000110110100100000100100110000001000100111110010010110100100000000000011010110111100100001001000000100000100111110000100011001010110010001000000000000100000001011111000000011000000000000000000100010011000101000000010110100011011000111101010000111010110111101100010001100000000000000111000100101011110011010100000000001001001001010010000000011100000000001100000111000110000100111111001100000100101001111110010000000001101000000001100000000001000111010010001111100100001000010000001101011000000111100000010110000001001100010100101001101100110101111010010011000010011100100100110000011001100011011110000100100011011000001010100000010011010000100101000010000010000100000000000011101001111001100001000100100001011000000011000100110011111010000001000000001010110000000110100001101001101001010000000000000010010010100001110000010101110000010000100001101100001000000000010001010011000001010010110000000010100100100001010000000000010010000010100110001011100000000101101001101101001110010110001010000000000011111100001011011001000011101100011000001001100000000000000000001001001101001111110000010010000000000001000001000000100001000000101000011010000100000110010000000001110100011000100000000110000100100100000111000000000001010110001100011100101000000000000000000000110010000101000100000001111101110111000011101111111000100000000000001101111110101110001000110010110000010000000001001010000100010001000010010000100101000010011001001001001000011001001101100010000000111101101100000001000101111000000010011000011010001000010101100110001001111010101110001100000001000000101101000010010000010000000000011010100000111110000000000000001000000101010000000000000010000000000100011101111101011000001010010001111010111100101000000010111001000010010000000010110010011000011100001010101111010000000001101100000100100000000011000000000010001010000111110000000000001101000010001101011001001000011001010110000001100111100001000011100100011110110000100011011001111000000100001010001111110011100100101001100001000010001000100001101001001001010101000010000000000000100000000100001000010000000011000001101011000110010011000000100100000010001100010011001000000000000000011100000000110111001000110100100011000000000000001101101010010111000010010101100000000001100010111101000000011110001000101000000011100000000110000011111101001110011010001100000000000000001010100010000010100001000111010111100111101000111000000000001001110110001101000000000111011000010000000100000010001000110011101000000000001011000101010000110000100101010110010000010001100000000001101001001000110110000001000000011101000100101000001001111111011101000000110000010000000100000010001011000100111110000001000000000000100000111101000000000010111010000010000111001000010100110001100100000000100100001110001000010100000111000001111111111000011000000100010101001100100100000101000101011111100000100010000000110101010011010001100001010000010000000001100001001001011100000000001000111001011101001011111010100000101100000010011011001000000000100100000011011111110000101011000000110010000110000001000001000000000000010011110110111000000010001111100000001000111100011000011001000000000000000001001101101000001001110000010000000000000000100010011110100011010110000000011000111001010101100000000000001001110101101000001100111010001010100000010100110000010001001100111001101100000000101010110010000001100111100101001001000000010100000000000000001000010111110100001011010001101111100010000010000011110000100000001111100100111000101001000000001111110101000000000000111010100011000100101111110110000111000010100010000011101010000100001000000001000001001101101001000001110000000000101110000000101110111000000000000000001011110110111101001001000111001001000010000000000110011101000100010110011000001111000000000101011001010010010000011011000010000010011111010000101100000000001000111111110100010110101101100010110000111111011110101101101000001001000000000000100111101000000000000100100001010000100100000110010100000001110000000001000100000000010000000001011101001000001000100101100001010000001100100000000100000000000011011000110000010000101100000010001011001010010100000011100111100000100000110000101001100110000010100100100100000110100100011001111000010000000110000011000000000110111001101001010000100000010010001000011110011111101000000000100100100000010110010000110000000101001100010110000001011111011110011110100000001101100101000000000111101000000111001000100001111000000000011011101001111011000000000010000000010001110000000010000110100000011100000101000001010110101001001010000010000000000001100001111000110000101001101100001111110010010001000000001001000101000111110011000101111010110010000001000000001111010000000000001100001110000001010111111000000000110000100000000100000000100100000000111000100010000101000100101111000101000000001000000000000111011000000000000010100001111000111011001011110000111110001001011111000000110110011101101001011101000010100001001001000000011000100000000100010000000100001001000111100110111101010100000111101001110001010111111110000100110000010010111001111111000100010000001001000110100000000000001101101011010100000001000110000101000001000010001010010000010000001001011110000000001000101001011110000110010010000111110111110000001001000000110000101111100100000000101111100111100000000111100000001011000100000010000111000000100010000011100000101010110010000000101011000000101100101001111001000110000000000001000011010001110101000000010100000000000000001101011000000010011010101101010001000000110011110100111001100000011101100100101111111101000000000010111000000001110001100100011000001111101110000000011111110011010000000110001010100001010010100000000101000000111011100010000000001000100001010000001110000110111100011000111101111001100000101111110000001010101010000000000100000000001110001100101100111010010011000000000010100000001101011010000110110011101100100001100010011000001100101111001001110000000100001000010101100000010001110000010011010100010000000100000100001000110100001010100001000010000010000100111011001010001011110001100110101100101001100001110110000001000000000001011011000010001000010010100010110010100000001001000000000000001010100001111100000110000101101000000010100001000111111011111111111111111111111111111111111110111010111100101011010101000011100110110011101110111110100010100011011100010010110100101000000000101100101001011011111110101101111100111100000000001100110011001011111101110111111101011101101110111111011110000001111110101101110011010011110010000101111110000000000011000000111100010111010
