# Supplementary material for: An enormous potential for niche construction through bacterial cross-feeding in a homogeneous environment
Source: PLoS Comput Biol. 2018 Jul 24;14(7):e1006340. doi: 10.1371/journal.pcbi.1006340 (PMC6080805; doi:10.1371/journal.pcbi.1006340)
Supplement: S1 Dataset — The folder contains 500 files, each corresponding to a random network obtained sampling (Methods, section Pan-metabolic and random networks) from the pan-metabolic network. Each network is represented with a sequence of zeros and ones where one and zero indicates presence or absence of the reaction in the random network respectively. (ZIP) [file pcbi.1006340.s007.zip › 2583/network_2062099_43_20000]

0000000000110000000100000100000000100000000000100001000000011110110001000000010001000000000010100001110001000111100101110000000001111100111111100100101100101101100100011001000101001100101011011000000011010010110111001001101111110000001110100011100001100001001010100001100110100010001100100011101100000000000000000000000000010001000000100001001001111000010110101001001100010111011001000000000000100100001111101010000000000000000001000000001011010111111001100101100011111111111111111100000000100000001011000001000100111000000100000000100000001000101100100101110110000100111001000100000000000010100000111101000000001100000000100100000101010010010011111001001000011010100000000011000000101100000100001110000010010001001101010000001010101000110111001101010100100000100000100101000000000111111111000100000010110000000000100111111100000001000001000100000011101100000110110001000110111010101000000000100000001111111000000001000000000000010010100101010010100100000001110011111010000111001000000100001011110100110010001000000000001000010010000111011110001100000000000100000011001010000000010010100000000000000000011000100000000101000110011000110001011101110000001000000111010001000000000001101000111101000001111000110100000001000001100111100000011100000010000000010111000000101001101011100111110100010010110000100111110010100111000110001101001001100000110000010111000000010000010010001010000000100000010000100100000000000000011111011100010100000010100100001101010000011010100110000100000110100000000011000111010100110110000000001000011000010001000010010110000100001101111010110100000010000000001111000001000000000000000110010000010110010100000000010100100000001010000000000000010000110010010101100000000000011101110111101001110011111100000000010000011010100101111111001010000110100010000000011011010100000000000010001001101001101110000011000000000000001011000100000000000001001101000011011011010010000010000001001000100001000100000000110000100110100000110000010000000100111010100000001111000000100000000000000000000100000001110001001111000100010100101100101000110100000000000001100110111101110000000000000000000110000000000000001010000010100000011010001101100000010011001000101011100010000000000100010001100111111001100000001000101011100011010000001111010001010000010000010011011111011001110000100000001000000101011000110000000000010010000110111100001111110000001001001011000001001000100000000000000000000000101000001110000101111101100010001111010011100101000000110111001000010000001010010000110010000010001010100111001010000110000101000101100100101100100000001000000000100110011010000000000001010010010000001011101100000011001011110100001101111000000000011110010011110100000100100011000011000000100000111111001111110010100001000010001000010000000000011100001101100010011110010000000000000101010000100000000010100011001000000010110101100010101001001101001001101000100110011111100000000000000011100000000010000001010101110100011001010000000011101111111001010000100010001100100000001100011111000110000001001011010101000000011000000000101010001001110100101011010001100000000000000001010010010000010100001100101111110111101011001011000001000101001100000001100001000001011011000010000010101101111000000111000111101000000001011100010010000111000100001010000010000010000100001010011111111001001100110001001000010111000010100110000010001011110001001100100010000011000000000000010101011110000001100000000000000000000100100100000000000000011111000000010010001000110010001110100000011001000100100000110001000000110010100101011110111111010100100010001010110001100000000001100000101111111000000100010100000010010010011100111000001010000010000000000000011010101111100000000101000100001101100100011110100100001100100000000110001101000000000000100000010001111001001101110000000110001100110000001000110000000001000010011100110101001001100000011000000001011001000010100011101000000000000000011000101100000001001100100000001000000010000100010001100100011001010000100101000101001010010100000000000001001110101010000000011001010001010100000010110100000010001001100100001101010001000101010010000000001101101001111101100101000000100100010000000001000000101010000101011011000101111100010000001100001110000000000001001101101010010111001000000000110011101000100000100101011001001000100010110111111000110000000100010100010011001100100111000001100000010001000101000001001110000100000100000101001110011101001000000000001001000110100010101001001001110000100001011100100100011010011000100010101011101001100100000000111011000000011110010110000000001000010101111010001111000000000001000100110010010001010100111100010111010110011111111001011101100001010000000000000000110100001010010000100000000000000001101001101100000010001010100000100000100000100000000000000111000000001001100110101100000110100000110100101000000000000001010011001011000011001011011101001001001001110110100001000101111101110000001100000001101100110001001110000100100000010100111010101001100110000000100000000000000000110111011001001010000100000010111001000010100010100100000000100111111000100010000000000011000111001001000011011010001010111100110010111100000001101010101100000000111101000100101110000100010111000000000000011001011100011010000000001000000000001100000000011000110100000011100000000000101110100101001000110000010100100000001001001101000101000100001111100001010000100010101000000001001001100000111000011000000111001100010010001000000010101100000000010011100001110110000010111111001000010001000100000000100001000100100000001011010100110000110000010101111010101000001101000000000001010111111000000000010101100101100111010011101110000100010001001010111100000010010111111101000101111111010101001001001000000011010000000000100011100010100000101010101011111000001011100000111101101000011111111110101110100111001010000111010111101001100000001001011000001110000000000001001100101010100000110011110000110100001000000000010111000000001010000011100000000001000001001010100111101010001011001000011111000001000101001110000101110101110000000000100100111100000000011100001000110011100001000000100001100110010100011100100101010011000000000111101001000000001100001001100000000111000000000010011010001110000000001000010000000010001011101010000000000000110111100010000001100110001101111110000010011000111100010101000010100000000010011011000000100110011101100011000001110111110000000010101111100010000000100011000100001111011100000000000000001111111100111000000001000101000010110000010000111111110011001111100000001100000011111100000001011011010000000000000000010000100011110000000011110000010000000000011100000010111010010100110111011100010110011010000000110010111010001001111110000100100011000010101100010010011010010001010000100100001000101001101101010000101001010100001000010100010010100001011110010001000010011010110101100110001100001010110100001000000000001011111100010001000000000010101110010000010001100000110000000011010000000110100110011100101101000000110100001000111111011111111111111111111111111111111111111011101111000001011011011000001111101110001100100111111100001000011111101001010011100111000000111110110101111110001011011000000111101011110010011011101010110101110001001011011111101101010011111111011111110000011111110111011110110101111000100101111111110000000000010000000101101010111000
