# Supplementary material for: An enormous potential for niche construction through bacterial cross-feeding in a homogeneous environment
Source: PLoS Comput Biol. 2018 Jul 24;14(7):e1006340. doi: 10.1371/journal.pcbi.1006340 (PMC6080805; doi:10.1371/journal.pcbi.1006340)
Supplement: S1 Dataset — The folder contains 500 files, each corresponding to a random network obtained sampling (Methods, section Pan-metabolic and random networks) from the pan-metabolic network. Each network is represented with a sequence of zeros and ones where one and zero indicates presence or absence of the reaction in the random network respectively. (ZIP) [file pcbi.1006340.s007.zip › 2583/network_2062099_43_15000]

0000000010110000000100011010000000010000010000000101001000011111000011100000000000000000100011101010010001000111000010110000000001000101000110100000001000111101100000010000000110001010111001011000000001010010111100000001000000010000101111001111000000100001000010000001000111101001001000010010000101000000000000000000000000000011010011101001000010001010111111010101001110000110111000000000000001100101000111101000000000000000000001000000000010101111100111010111110010111110111110001010000000100000001000000100000100111001000100100011100000001000100000101101110000000000011001001101000000000000001101000001101000101100001001110000000101011011111011110101011110001011100001000001000000001110110100110011100010010010001100001000000010110100010111010001100100000000100000110111000000100111111101000000100110100000000000110011011100000000001001000001111111101100100100110000010010111010100001000000000000100111111010100001000000000000010000100111011010100000000010110101111011100111100110000111110011111101100010101100000000000000101000101111111110011000100000000000001000001110010001010101100000000000100000111000111000110011000001110001000110101111010100000000001101010000001000000001100000110101011001111100110000000011000001001011111000110000000010111001000010100011000001110101101111101110000000010000110011011111000110000001000100101011110000000000010101000000010000010000000100000001101000010010100100100000000010011100001111010100000010010100001111000000011010100000011011010110000000000001010111000000010100000101001100001000010010010010000110011000000101001010000010000000010000000001100001000000000000001010011000110100110000000000010100010100000010000000000000000001110000100000110100000000100101111111001001100011011000000100111000011111100010011100000010010111100010000001010100010110000000010010001001101001001110000011010010000000001000001000000100001001001110000011001001100110010110010001001011100001000100000000100010110110000000110000000000011010110011100000111111000000000000000000000100010010000011110001001111101110010000011101110010010100010000000001001110111100110001001010000010100010000000000011000000000001100010001000010000101000010111101000100111011001001001010000110101000101111001000000000010011100000010011101000110011000000000100100010011011100011111110010100010001000000110000000110010000000000000010111111000000010110110000001001010011000101001000000000001010000000000010011100111010111100101110110000011110110100101000001000110011000010000001010010100110001000011000011100110111000000010000100010100100100101000101000001000011000100110101110000000000001100000010011101010101000000010001010110110001100100100001001111100110111110101000100000010000001010000100001100101001111111000100011100110001000000000000100010010001011101011011110010100000000000001110000000000000001000010010100001101100101011010111001001001101000111001000010010110100000000000000011000000000001101011001001110100010001011000000001110111000001000000110010101100100000001100011110100000000000111011010100000000010100000000110010011101111000001000001001100000000000000001011000011000010000001000111010111111111111001110000001100001000110110011101001000001011100000010000010101110011001001001011111100000000001000000111010000111101110000010011010000010001000000100001001101001001110010001000000111111101011110111010010001101001001011000100100000000000000000000110101011010111101100001001000000000000010000110000000000000011111010000000010111000111010111110000010010001000100100001110000000010110000000000001111110111011110100010001011111011000010100100111001001110011100001100010000000010011000001110010100011010000010000000000101101011000001100000000001000001000001100101011111011100001000000000010111011100000000001100101000011011010011010111011000000110010000000100000000100000000000000010100110101001011100010011101100000001010010101110110001101100000000000000010001101101000001001010100110001000000010000000000001100000001001100000000111001011001010110100000000000001001010101111000000011110010001010000000010110100000000001000100111001101100001100001010010000000001100101101101100101100000001100000000000000000001000010011000100011010000011111000010000011100001110000100000000111011001000011100001000000001111011101000001000100010010001011000100100111101101000101000000000010000000001011100100111000001110000011001001110001001011110000100100110100100001101011001000000000000000001110010111010110000001000111001100001011100100000011010011000100110011011101001101100010000111011010000011010100010000001001000010111111000001001100000000001000010110111110011000101011000010011111101011001100100111101101000011000000000000101110101001000000000000101001010000001100001100010000000001010000000101000100000100000000000011111101000001000000110110100000110010000100000100000000000000000000011000101000010010010101100010001001101111011101001011101111110100000000010001100011000110000011110100100110000100100110011100010000110000000000000001000000000110111001101001001000100000000111000000011100011100001000000100001010100100010010010000101000011101000000011111010001011100001010111010100000010101110111001010000010101000101110111000000010011100000000011010001011100101010000010000000000000001110000000010001010000000000100010000000101001111100011001110000010100000000000100000111000101000000001101000000010010010111001000000100001000111111101000001000101011100000000010000100000011000000000000000000000001100110001010000111000000000110000010000000000001001100100000001011010000111101110000110111001000101000001101100000000001010011010000000001000000101001010111010001101100000100110111100010110000000110100111110101001111101000010111000001001000001011010100000000101011100010100001101010011010011010011011000000111110001010110110111010110110101001000000011001010110111001100010001001011010011110000000000000001101111000001100111011100000110100011000000000110101000011000010001101010000000000001001001010100110110010000001111010010110000001100101001110000111110100010000000000111101100100100000111100001000111001100001010001000100000101010100001110000100010011000000000110101001000001000110001111101000100110000000000011111010000110011000001010111000000000001000111010000000010010000101110111000000100110010101001111001101011010101100110101001101000000000000001001000000100100011000100011000001001011110000000011100101101010000000111011011100011010001000000000101000001111101000001000000001000100000010100010110000000111110011001111101110000001000001100100010001000101010000000000000000000001110011100011100010011010110000000000010100000001001110110100101011011101111100001100000000110010111111101000100100000100000001000010101100010000011010010001001010100000001000101001001101100010001000010100001000010000000000011101001100000001010001011000100101100010001011011110000000001010000000000001111000000001000000010000101100010100100000001000100000000011000100001010100010001001110101000000110100001000111111011111111111111111111111111111111111110000100111001111010111111110101001000011000000111011101000010100000111110010010010100100001000111001011101101101010001011111110110101111110000100011111101011111111010011010111011101001001011110111011011100000011111111000111100100001001001001011011000110000000100010000000010101000111110
