# Supplementary material for: An enormous potential for niche construction through bacterial cross-feeding in a homogeneous environment
Source: PLoS Comput Biol. 2018 Jul 24;14(7):e1006340. doi: 10.1371/journal.pcbi.1006340 (PMC6080805; doi:10.1371/journal.pcbi.1006340)
Supplement: S1 Dataset — The folder contains 500 files, each corresponding to a random network obtained sampling (Methods, section Pan-metabolic and random networks) from the pan-metabolic network. Each network is represented with a sequence of zeros and ones where one and zero indicates presence or absence of the reaction in the random network respectively. (ZIP) [file pcbi.1006340.s007.zip › 2583/network_2062099_43_10000]

0000000000100000000000000110100000010001010000000010001000011011000011000000000000000000100011100011100001000111001011010000100000100101010110100100111010101101100000010000010100100110111011001100000011010000110111001000110000010000101111010111100000000001001010100000001100001001101000100010101101000010000000010000000000000011100011011001001000111101100111000001000000010001011001000000000101000001001111100000000000000000000000000000000001000111111011010011100011101110101000101110000000100001000001000100000100010000000110011001000000101001101000110101110110000100111101001110000000000010000101010100000100010100001000111010000101001000000011010101001000011111100000000001000000001010100100111100100111011000001101001000000010101101010111011101000100100000000000110111001000100110111101000100000110011000000010010011011100000001001001000101111011011100000110110111110111110010101001001000100000101001111100000001000000000000000010000010010110100100001011110111011011100110001110000000100010110101100001000000000000011000000000010111110110011110000000000000011000001110010001100001100000010000010000111000101000110111000101100000000000110000110010000000000101010001000100000000101000011111111000101101110000000011000001101101001000010100000010011000010001100010100011100111110011110100000010111100010101011100000010000001001100101001110000000000011011000000010000000000000100000101100000000010100100000000000000010100010011001001001011000100001101000000000010100110011111100110000000000000010110010000010110001101000101011000000010010010000010010100010111110000011100000010000100001011000000000000000000011100001000001010010000000000010100100100001010000000000010000000110100100001110100000000100101001100101001000011011100010100010000011010100010100100001010001101100011000001010110000110000000010011001001101001011110000001010000000001001010010110000000001000011111000011010011110010100011010000000111000011000100000000000010000110100000111000010000001111011010100000111101000000100000000000000000000001011100110001001101001000111100001101101010010100000000000001100111011111100001000100010000000010000000000011011010100000001010011010010000101000010110001001011011100011001000100000111001000101111100000000000011101011101000111100001110010000010000100001110001011011010111110000100010000000000010100000110010000010010010010111011100001000111010000001000001000101101010100010000001000000000000100011000101111111110100000111001101100011100001000001010000001000010000001000010000010011000011100010010110001000000100000100010001100100101000100100000000000101110000100100000000000000110000100010101011101100000011000110000110001100110100001001111110000011100111000100010011101110000000000001110110001110101110000101101001001000000001100000011000000111101010011111010100000000000001000000100000000011100001011100000111111001011010111000001101000100010000000010011011000000000000000010000000000010111001011100100100110000110000000011111111010000011000000010101100100000001100011110010100000001000011010100100000001100000000010011010011000100111001011001000000000000000001000101011000000100001100111101111101111111100110000000010101000110110011101001000001110000000010000000000001111001000110000101001000000011001100101010000101001100000000011010000010000100001110011010010010000000010001001010010110001011100010010001000111011011111100100000000011100000100000010101011010110010010100010000000000000100100111100000000000001111000000010000100000110010010100111100101001000100010001110001000000100010111100011110101101011110100000001011101001100010100000001010100010111000000110000000100000010001011111010100011011000000000000000001111010001111100000000100001001011111100000011100100100000101000000010110011101000000001100101000010000111111011101011000000110010110010000001000111000000001000000011100111011010100000010000000000001000111101000010001101000000000000000011000100100000001000010000000001000000000000100001011110100011010110000000111001010000000110100000000000001001110001111000000010011010001010000000010110100000010100011100111001100000000100101000110000000001100111101010001001101000010100000010000000000000010111011000101011011011111101100100000011000001100000100000001110011001101010111000000000001011101101000001001000110011100010000100101111001100000111000000000010000000011000100100111100001101000011001000111000001000110000100100100110000001011010010000000000000001001010010011110001001000001111000111001010110100000001011111000100010000001000000110100110000001011011000110010010100000011010000010111010010000111000000000001000101001111010000010000011100010111110101111101011101101001001001001000000000000100111001001010010000100001001010000000101000100100100000000010100000001000100000100000000000011111000000000000100100101100001000110001011100101000100000000000011011001011000011010011101101010000011001111011000000000101111100000110000010001100110000110000011110010100000000100100011110110110000110000000100000011000000010110111010001001000000100000010111100000011100111010000000000000011101101000110100110000100000111100000100011011000001010110000110101011100000011100110111001010000001000000001110010000100001011100000000000011000011100101010000010010000000010001000000000011101000100000001100000101000101011100100001001010000010100100000011000001111000111000100001111100010111010111110100000000101001001111100111110001000001011011010010010000100000011101010010000011010001000010110011010010111011000000111000100001000000001000000110000000111010100011010110100001100001110100000101000100000000001111011110000000001010010101111111111001000000110000101110010101011111101000100110111100101000011100101000110001000001000001111010100000000101010100010100000001000111100011010111010100010111111001101011100110110101000101000001010010001010110101000100010001001011100010100000000000001100100110000101100010000100000111000000000000001110101000001001010000001000000000000000001001011000001001010001011011010011111001001101101000110000110101111110000000100101101010100000000111100001000011001100001000000110101000100110100011010000101010010010000000010101001000101101001011001001000110101000000000001110010001000111000001010110000000010001000110001000000000001011011111110000000100110000110000000000101000011001100100001111000100000000010000010000000100110001000100001000000110101110000001010100010010110000000101011011000001010000110000000101000001111011101101000000000000100001000010001010000111101110011000111100101001101000001011110010001011111010000000000100000000000000011110111100110001000110000000000011100000001100110000100001110011101001010001010010011001110010000110000101010000000101000000000001100010010001110010010001010000010000000100000100101110000101000010100001000010110000011001001011001010011011101111110100101100111001111001110100000001000000000000001001000010001000000011010100110000000010011100000110100000011000100000111000110010101110101000010110000000000111111111111111111111111111111111111111111110101111111111011101011001111010000111010001110010011100000000100011101100110010111010011001000011110111111011111110100101010000110101101111010111011110110101111110000000101011010011011000111011111111110010000011111111101111101110110100000000011111111000000000000011000000010100110100110
