# Supplementary material for: An enormous potential for niche construction through bacterial cross-feeding in a homogeneous environment
Source: PLoS Comput Biol. 2018 Jul 24;14(7):e1006340. doi: 10.1371/journal.pcbi.1006340 (PMC6080805; doi:10.1371/journal.pcbi.1006340)
Supplement: S1 Dataset — The folder contains 500 files, each corresponding to a random network obtained sampling (Methods, section Pan-metabolic and random networks) from the pan-metabolic network. Each network is represented with a sequence of zeros and ones where one and zero indicates presence or absence of the reaction in the random network respectively. (ZIP) [file pcbi.1006340.s007.zip › 2583/network_2062099_42_5000]

0010000010000000000100000110100000110101000000000101000000011110000111000000010001000000100010100000100000000111000010110000100001100101001110100000001110111100000000011001010000010101111111010001000000010010111111001000111111101000101110100100100000100001001010000001001100101001001100100011001101000010000000010000000000010001000010010001001011010010011110010101001100010100011001000000000000100000000111000000000000000000000001000000001001110110011001100111000011110111111000011000000000100000001111000101000100001000000010101011100000101000101100010100100010000100000101001001000000000110101101110011010100001000100001010000000101010011111001001001011010101011100000000001000000000110100110011111000011110000100101000000101001101111110111000011100100100000100100110111001000000110110111000110100001101000000001000110011100000001000001000001111001111010000010110111110010110001100001001000100000101001101100100011000000000000010010000010010110100100000010110011001011100001000000000111100000111100100110100100000000000000110010011111110110011100000000000001011010000010000001110001100000000000010000001000100000100100100110000001100011110110110000001001001110000001000000100000001000010100001001111100110001000011000001101111000000011000000000110000000001000010101111110001100111110101010000001100000101110000000110000000000100011010010000110000001111000000010000010000000110000100101000000010010100000000000000010100001100000000000000010100001111010000001001100011011101100100000000000010000101010100110110000001001001011100010011010000010110000100001110110010110010000000010100000011000001000000000100011010011000000100010110000000010100010000000000000000000010000001110001010001100100000001111101110100001001100011110100000000101000011011100100000010000010001110100010000001011100010100000000010011001001101001111100000011000000000001001010001110000000001001011110000010000010000100110110010001001110000001000100000000000010010110100000011000010000010001011000000001110010100000100010000000000010010111011100100000001111101110110000001001110101010100010000000001001111100111110000001010000000100010000000001010001010100001101000001010011101101000010110101000010001100011001001011100110100000101111101100000001000101011001010000100001110011001000010110000110011001100010000110011100010000000010101100000110000000000010000010000111000001110111010000001000011011111001011100010000000010000000000001001111101010001010000010110001100110011100101000000110011001000010010000010000010110010000010100010110010101000000110001101110101100100001100110000001000001000100010000100000000000011110010000001111010101001000011001000110110001100100000001001011100000010100100000100010011101111000000000001110000001110110110100100001010000000010000100000001010100011101011101010010100000000000101100000100001000010100000001100000011110101101010010000000100001100000101010110000001100000000000000010100000000011101011001001010000010001110000000001011100110000000000010010001100100000000000001111010100000000010001010101100000010000000000111011000110000100010011000001100000000000000001011100011000010100001000101110111111101111001001000000010001001010011011100001000001111111000010000000100110011001001111010101001000000000001100100010000111001110100010011010000011000000001110001001111000000100010001000010010110101010110001000011000101111001011000100010000001100001000000110101011010010010010011001000000000000110100111001000000001011111000000010010110000010000000100111101111000000100100001110001000000000010101001011111011101010001100010100011011001000110000001111010001110011000001100000100100111111001001100100000011000000000000000001001101011101001100000000001001110011101100100111101011100001000100000000011010101000000001100100000010010011010010001111010000110010100000100001000101000000000000010100110001101010101010000011000000001010101101100110011101100000000000000010010100001000001001010000010001000000000000100010011110100010001110000100001001110001000011100000000010001001010101110000001100100010000010100000010100110000010001000100111001001001000100101000011000000000000100100010001001100000011100000010000000010001100011111100100011010101011111100100000010000011100000000000001111100100010010011000000000000011011100000101001000010011101011000100111110100100000100000010000000100001011011100100011000001110000010001000110001000010110000100000111000100001111010110001000000000000001101110001110111000000001100001001001010110000100100010100000000010101011100000011100110000111011011000110010010101001011011000011101010010001001000000000001000010100011100001110001010100010111110101011111001101101000100000000000000000000101111101001000010000010101000010000001001000011100100010000111100000001000100000100110000000010111100000001001000100111100001110010000111000001000100000000001000011000010000011000110011101000001011001110110000000011000111100100110000100000101011101110000100110000100100000000100110010011110100010000000010000001000000010110111001101001010000000000010110101000011110011111100000000100111101100100010000010000101000011101000000011000000001010100011100100100100000011000100101000010000110101000101101011000100011101100000000001010101010110011000000010011000000010001000000000010101000000000011100010000000100011110101011001010000000100100000001001000001000010000100001000000000110100110111101000000001001000110000101110011000001111011100010000000000000001000110000000001010001000010010000010111111011000000111000110001000000001000100100000000011010100111100111000010101011010101000010001000000000001110111100000000001010110101110011011011011110100000110100110100110111101000110010110100101001011111000010011000001001000001101010000000000100010000010100000000010001011110111101011000010111110001101111000111011110100001000000000000001000101111000101010000001011010000110000000000001101100110010100000111010110000010100000000011001110011000001000011000111100000000001001000011011010001000010011010110110111011001000101101001100000100000001100000000001111101100100000000011100001001011000100000010001010101010000110100001110100100010001000000000100011001000101001011001101101000000000000000001000101010000110101000001010011100000010001010110011000000010001010101101010001101100110011111101011000011010001111101010101101010001000000010001011000001001100011001100011000001011111110000001010001100011000000000101001011100011110001110000000100000001111101001111000000001000101101010010010110000101101110011001111101000000101000101111110000001001011010000000000100000010001000011110101100011111010011000000000010100000001111110000000101011011100000000011110000000110000111110100000110010000100001000000010101100010010001110000011001000100010001000100000100100010100101001010000001000010110010000110011011110000011010110101100100101100011001110010000110000001010000000000111101100000001000010000010100100010100100000101000010100000000000100001110100001110100110101000000110000011000111111111111111111111111111111111111111111110111111100011011111111111101001000000000011110110011111000011000011111100101010110000111010000101011100111010101010001111011011101100111100011000101111111111111110100011110101111011101111111110011111111110000011111110101010110101011100111101011100110100000000100000000000101111110110100
