# Supplementary material for: An enormous potential for niche construction through bacterial cross-feeding in a homogeneous environment
Source: PLoS Comput Biol. 2018 Jul 24;14(7):e1006340. doi: 10.1371/journal.pcbi.1006340 (PMC6080805; doi:10.1371/journal.pcbi.1006340)
Supplement: S1 Dataset — The folder contains 500 files, each corresponding to a random network obtained sampling (Methods, section Pan-metabolic and random networks) from the pan-metabolic network. Each network is represented with a sequence of zeros and ones where one and zero indicates presence or absence of the reaction in the random network respectively. (ZIP) [file pcbi.1006340.s007.zip › 2583/network_2062099_4_25000]

0010000010000000000000000110100000110101010000000001000000011101010111000000000000000000000011100010100000000110001000110000000001110000111110100000101100111101100000011000010111000110111001001100000011010011111101001010011110011000000011001111000000000000001010000001100110101001001100110011000100000010000000010000000000010001010011000000001011001001101111011101001110010101011001000000000100000101000111101010000000000000000001000000000001111101101101110100010000101111111001101010000000000000010000000101000100011000000000111001100000100000101100010101110110000100100001000010000000001010000001111001110100111000001001000110000101011010101001001001011000011010100001000001000000001110010110100110100001110011100101001000000010110111010001011000010100000000100100000101001000100110110000010010100000111000010001100111011100000000000000000000011011111110000100100110010011010010101001001000100000110101111010000001000000000000010000000010011110000000001011110000100010100101100100000100101000110000110100001100000000001000100000110001010110011000000000000000010011001110000001010001100000010000110000011000101000000000011001010000100110101101010100000001000010010001001100100000001000110111011001101000110001000000000000100001101000010000000000010001001011100001000101101110111111100110010010100100100111010110100111000010001110001010000000110000011111000000010000000010011110000101101000010000110100000000000010011011011101111001000010110100001111000000011011100010001011110010100000000001000101000100110100001101001101011000000001010010010010011100011111111000110000000000010100000011000011000000000100001110001000010100110110000000010100000100001010000000000010010000110111100001011000000000101101101110001001010011110000010100001000011111100101101111000000001101100010100001011010010100000000000011000000101001111100000010000000000000001000011010000000001001011011000010000011110000000011010000001101100001000100000000110000110110000000110000000000010100010001000000000011100000000000000000000010000001001011110001001111000100000000011101111011100100010000000001101111110111110001000010010010100100000000000000011000100001100010111010010100101000010010000000010011011000001001010000101101000101001000100000001010011101100001011010001110110001000010111001110010001011011011110011100010001000010000100000110000000010010010000000011100000001011000001001000011011011100010000010000000000000000000100011001111001111111001010110011011110111100101000000000110001000010010000000000100110001000011001000000101111010000100000101110100100100001000101000000000010101100100110010000000000011011000010001011011001000000010000011100010001101110100001000011100010011100101000100111011101011010000000000111100001011111110100011100010001000010001100000001110101010000011001101010000000000010001010000100001000011000011011100000011100001110010110001001100101101110101100100011110000000000000000010100000000001100010011010000001001001000000000001101111011001110000000000000100100000001101001111111100000010011001010101000000000000000000110010000111101001100010000001100000000000000001001101001000000100000100111011100011101111001111000001110001001110111001101000000001111100000010000010000101110001001100000111001000000001010000111010000101101000100010101010000011001000000010010001111010001001110000000000011110000000110011000000001000100011001100000100000011100000100000010001011000000110010010010000000000000001100110001000000000001111000000000010100000111000001100110001111001000100100001110001000010000000110100001110011101011000100010101011000001100110100000111111000011011000000110010100100101101001001001111000001101000010000000001101001011000111100000000101001111000010101100011101000100000101100000010011011100000000001000100000011001001111010001011000000110001010010000001001111000000000000010101110101010011000100000101000000001000011001010100001001100000000000000010000101010000001001110000110000000000010000000001011110000001011110000000011001010001000100100000000000001001110101111000001011001000000010000000010100110000010000000100110001001111001000101010110000000011100110100011100000100000010100100010000000001000010111101000100010010010000110000100000010000011110000000000001011111000100001000001000000000011001101000100001000111011000010000100101101111111000110000000000000100001011010100000111100000101000010001000110001000010110000000100101110101001101110101001000000000001001111010110101110001000001111001010001110010000100111011000000100100111001100001001100000000101011011010111100010011000010010000010111111010000111100000000001000001110100010010010101001000010110100101111001100100001001101000010000000000000000111001001010000000110100001010000101101001111100000010000011100000101000110000100110000000011101000001001000000111101100000110100000101000100100000000000001000011000100000010011101100101000001011101100010101000010001111101100100001110001100101001110001010110000000000000010100001101101111000010000000110000010000000000110111011101000011000000000010111000000011110010011001000000000011110001100110110100000100000010101000000010010010001011111111110010011100000000001110110001000000010101000000001011000100001111100000000001010101000111001000000010010000000010001000000000011001000100000011100010101000001111110101001000110000000100000000001001001111000110000001000110000011110000011010000000000001001101100011111110001000101111110010000000000100000010010110010000000011001000110000000010101111110000000011000010001000100001001100100000000011000000011101110000110100101001101000010000100000000001000111000000000001000011001111001101011000111110000101110011001100111001000010100111011101001111101011010101000001000000001101000100000000100011100010100000100010111111011101111010000010111101101011010001111110010010100010001010010001010111101101100010001000001100111100000000000000101101100010101100101011100000101100011000001000110010000001001000001111110000000000001101001000100011111010000001111110001111000001000001001110000111100101000000000100111000100100100000111100000000010001000001010001100100000011110100011110100101010110010000000101101000000000101111001101001000010011000000001001011010001010101000000010001100000000001001110010000000000011101111101011001000100110011101011001000000001010011101100100010011000000000010000110000001001010001101100001000001111011110000000010100111001100000000101001011000011010000110000000000000000111001100010000000001000101000010010010010000110111110001101111100000001101000011111110000001011011000000000000100000000000110011100100000011111010110000000000011100000010101001000100100011011000101110011100000011111101110101010000101010000000000010000000001000010000001110000011010010000100000000101000100000110010100001010100001000010000010011010001001100000001001010111000100100000001001110000110110100001010000000001111111100010001000000011110011100110000010001011000100000000010000000001001100001101001111100000000110000011000111111111111111111111111111111111111111111110111110111110110101111011111111111011111011111110011101100001000010101110110010111010110011000001100110111001000011111010111011111000101000000111101111001101110110111001100101000000111100111111011111111010000001111110000000100011101101101111100001101110000000100010000000010111110111100
