# Supplementary material for: An enormous potential for niche construction through bacterial cross-feeding in a homogeneous environment
Source: PLoS Comput Biol. 2018 Jul 24;14(7):e1006340. doi: 10.1371/journal.pcbi.1006340 (PMC6080805; doi:10.1371/journal.pcbi.1006340)
Supplement: S1 Dataset — The folder contains 500 files, each corresponding to a random network obtained sampling (Methods, section Pan-metabolic and random networks) from the pan-metabolic network. Each network is represented with a sequence of zeros and ones where one and zero indicates presence or absence of the reaction in the random network respectively. (ZIP) [file pcbi.1006340.s007.zip › 2583/network_2062099_42_25000]

0000000000010000000100011110000000110001000000100000001000001111001101000000010000000000100010001011110000000111011001110000100000011001101110100100111100001000100100000001000111011110111011010001000001110000111110001010100101011000100000010110100001100001001010100001101101101001001100000010101001000000000000000000000000000001100000111000000011101010000111010101001000010001111001000000000100000100000100100000000000000000000000000000000010100000100001110100010000101111101011011110000000000001010101000001000100101001000110111010100000101001100100111101110100000000011101001101000000000110100101110010101000010100101001011010000101011011011011100100011000011010100000000011000000100100110110011001100111011010000101011000000001100111010101001010100100100000100100000100001000000111111111000000100010010000000000110111110100000001000001000001111110111000100100001100000010111011000001000000100000110101101110100001000000000000000000000101011010101100000011100011100010100111101000000001100100111001110111001000000000010000100010101011111010001110100000000000011011000010010000100101100000000001100000100000101000010101111111100000010101010000110000000001000111000000000100000001001000011111101000101000100100000001000000100011011000101100000000000000011111000001101001111001111110111101010010110100000111110100100110000101001110111010110000100100011011000001010000000000001100000100101000010010110000100000000000011001000110010101000001110000001111010000011010100101011010100110100000000010000111010110110110001101000101001100000011000000000010000000000111110010011100000000000000001000100011000000000100000100000000111000110010000000010100110000000010000000000000000001110001110101011000000000100101110111001001110011010101000100111000011010100011011011001010000101100011100001010011001100000000010010001001101001011100000010010010000001001010010110000000001000011111000011010010100100100011000001001001000011000100000000100010010110100000111000000000010101110010100011100111100000100000000000000010010000001110100001001111000110001000101001111111000000000000000001001110101101100000000110000100000110000000000001001010100001100010100010000101101000010011000001011011010001001000000100001100000111011000100000000010111000101011010101001110111001000000111100100000001011010001110000000000001000010111000000110000000000000010110111111100001001110000000001000000000100101011100010000001010000000000110000001111011011011101100111100110010111100000000001010101011000010010001010010110010001000010000011000011110010000000001101110000100100001000111100001000000101110110100011000000000011100010100000101011101000000010001001110110001101111100000000011100000110110110000100001010101111010000000001001001001111110110100110101000000000010000000100010010101100000010001001010100000000010000110000000001000001100010001100001100111000011010011001000101100001011000110011011011000000000000000011100000000110001011011000110100101000100000000010110000010010001000110010000100100000001001001110101010000011101011000100000000001100000000110001001111011001111000011000100000000000000001001001000000010100001000100101101001101011000111000000010101000110111011100001000000110010000010000010101110011001001010011101101000000001011000100010000111101010000010101010000011001000000000010101101010000011110000001000100110101011110110000011001101101011101100000010000010100001100000110100011000111111110000000000000000000111000110100000000001001110010000000010000001101000111110111001011001000100010000110000000010110000110100001111000101000111000010101011011011000100000100101111101010111100000100010100000001110001001000011100001101000010000000000001001010001011100000000100001001011010101101111111111100001000000000000010000000000000001100100000011000100101011101110010000110011110010000001001011000000000000010111100111101000100100001110100000001011110001000010001101000000000000000010000100001000001000100100100000000000010000100010011100000010000100000000011001111001010100000000000000001001010101111000001010000000001010100000000110110000000001011100111001100001000100101010111010000000101111100100001001101000011100100000000000011001010000001100100001000001101100000010000001100001110000000000001011110101011010111001000000000010011101000100001100111011101011000100101101110101000110000010000000100011011011100000011100000001000001001101100001001000110000000000100010000001001111011001000000000000001111010001001000000001001110001000001011100100100111010101000100100101011001000110000110000101011011010111000000101001001001000011101010000000111100000000001000101100110010001110001111100010111100100001101001100000101000001000000000000000001111101001010010000110100001010000100101001100110000010001001100000101000100000000010000000010110001001000000000010111100000010000001111000101000100000000000010011001011000010001111001100011001011101111011011001011100111101010000000100001101011100110000011100000100110000110100100100001000000110000000010000010000000000110111001101000011000100000000110101000011100011100001000000000000100100000110100011100010000001101000000011100010000011100010110100011100000011000100111101000000010100000101000011000100010011100000000011010101010101011000000010010000000010001000000000011100110000000010100010101000101010110101011001110000010000000000011000001101000001000101001101100001010010111111101000000001001101101011101100011000100101001110000010000100000011101110000000000010101001100100010010011111001000000111000010001000000000001100100000001111000000101101100100011111111100101000000101100000000001101100001000000000000000000001000111001010101110000110110011001011101000000010110001110101000111110011000000001000000000000101000000000000101011100010100001000000111101111110001011100010111100101111011011111111010010000100001010011001011101111100000000001001011100101110000000000011000100111010001100010001110000111100011000010000110010000000001001001001000000000001001001010001100111011010011011101000111110001001000101001110000111101000100000000001100100001000000000111100001000010001100001000001001001010110110100011000000101000000010000000010011000000000100010001011100000010100000000000001101010000110001000000010101000000000001010100011000000010001010101111011000001000010001111111100000111000010101100110001101010001000000000001001000001100110011100000001000001111001110000000001011000000100000000111001011100001111001010000000000000001111101101000000000001000100000010110000110000010101100011100111100101001001000111110110010001011101000000000000000000000001010011010100000011011011111000000000010100000001111011110000011111011001100110011110000000011110101001111001011110000100100010000010101000010000011110010011011010000000001000100001101000010100000000010100001000010010000011010011000011000010000111101100100101000000001011011100010100000000000000000110011100000001000010000000001110000100000011010000100000000010010100001111100001001000101111000010110000001000111111011111111111111111111111111111111111111001011011011011010111001100000011100011001101111111101100001100001111100110010010110001001000101111001111100101010010011111000100000001110000011111101101111111110011101111111111100110111011111010011011100000011111110001100111101101010100001111111001100000000000011000000011101010111110
