# Supplementary material for: An enormous potential for niche construction through bacterial cross-feeding in a homogeneous environment
Source: PLoS Comput Biol. 2018 Jul 24;14(7):e1006340. doi: 10.1371/journal.pcbi.1006340 (PMC6080805; doi:10.1371/journal.pcbi.1006340)
Supplement: S1 Dataset — The folder contains 500 files, each corresponding to a random network obtained sampling (Methods, section Pan-metabolic and random networks) from the pan-metabolic network. Each network is represented with a sequence of zeros and ones where one and zero indicates presence or absence of the reaction in the random network respectively. (ZIP) [file pcbi.1006340.s007.zip › 2583/network_2062099_42_20000]

0000000000010000000000011000100000010101000000100011000000001111110001000000000000000000100011101011010001000111001011110000000001101001100111100000110110111000100000000000010010111100101101001001000001110011111111000001101110101000000000110110000000000000001010100001101110001011101100100001101001000010000000010000000000010001100011010001001001000110001111101101000010010111001000000000000000100001000111001010000000000000000001000000000000100000100101000100010000100011101111011010000000100001101100000000000000100000000100001010100000000000101000000100100010000100011101001011000000001010101101111111010100111000101000111010000001010011011001001100011110101111100000000011000000001100110100101110000010111001100100011000101010101100110111000011110100000000000100000011000000000110111011000100100101000000010000100111010000100000000001000101110000101110000000010110110010111011001000001000100000010101101000100011000000000000000010100101011110101100000011110101110010100110101010000111110101110101110100000100000000010000000010111101110110011100100000000101000010001010010000010110100000010001100000111000000000110111111010000001110011011001110110000000001000000000000000100001001000110101101000101001100000000011000000000001010000011000000010100000001111000011101011101011101111000011000000111100010111101110100110000000001100101011110000110100001001000000010000000010010100000001100000000010010000000000000010010100011111000101001011100100001111000000001001000111011111010110000000000001010100010000110100001000001001001100000010000010000010010100010111010010111000000010000100000110100010000000000000011100001000101110110110000000010100010100000010000000000010000000010111100001111100000000100101110110001001000011110101010000111000011011100111000100000010011110100011000000010001011110000000010011001001101001111100000011010000000001001001011110000000001001010101000011001010110000010110000000000010100010000100000000110000100100000000111000000000000010011000000000101011100000100010000000000000010110001111100000001101100110011000111000110010000000000000000001100111110111110000001110000100100100000000000011010000000011101000110000011001101000010011101000011111100011001001111100101001100101111101000000001000101001101010011110000010011000010010000001010000001110011110110010100000000000010111111000010010000010010010100101110000001000111100001001000011011101101001000010000001010000000000000000111110110001001101010101110111110110100100000001110101011000010000000000010010110011000010001001110001000000000000001100100000100100100000110000001000011001110110100110000000000010100010110010011010101101000010000001010110001100100100000001011110110011110110000100110011001011010000100001101100101110110100000100000100000000000001100100011111100111100011100111010100000000000101010000100001000000100011001000000111010101100000001000001101100100111000110010001111000000000000000011100000000001101001011000010000111001011000000001010010101001100000010001001100000000001000001111110100000000010001010101000000010100000000000001011010010101111011011000100000000000000001011010010000010000001100101011111100001101101010000001010001001010001011101000000000110011000010000010100000111001001110001111101000000001001100101010000101001000000000110010000011001100001010011011011001000111110001001000111010101001100110010001001010001001111000100010000001100001100000110101011100111001110100011000000000000011000000000000000000000110000000000010111001101000110010111101010001000100000000110000000000110010001100011111111101001011100010000010011011100110100100111110001110111100001110010100000101100001011010111100011000000010000000001100100000101001100000000101001011011110101001011101011100000100100000000101010101000000000100100000011001010010000111110000000110010100110100000001011000000001000000001110010111011100000011111100000001011110101101100001001000000000000000000010101100000000000010100010001000000010000000001011100100011001100000100001001110000000011000000000000001001010101010000000011111010000010000000010110110000000001011100011001101011001100101000011010000011000101001100101001001000000100100000000000000000010000001100000010000001000111000010000010100001110000000000000110011101000001011000000000001111010100000101001100011000100011000100101010011101000001000010100000000000001011100000011000001111000010001101110000001010110000000100001110101001110011110001000000000001001110110100100100001000001101001101000010110100000110011111000000110000011100001101100110000111011000000111110110111010001011000010111011010001110100000000001000011111100000010110100111000010011011100001101101100101000000000010000000000000101010000000010010000000001000010000101100000001100000000001110000000100000110000100010000000001001100001000001000101111100000010100000101000101100100000000000011001001111000011010111011000010001011001110110001000011001111101110010001110001101101001110001101110110100000000000100111011010111100110000000110000001000000010110111011101000001000000000010011001000010100011000001000000100011100101000110000101100111000011100001100011110000001011110001100001100100000000000110111001000000111101000101101011000000011111100000000001011001011110001010000010010000000010001110000000011100000000000010100000100000101101101100001001010000000100100000011100000111000010000101001011100000010100011110100000000100001101111000101100001000100101001010010010001100000000011100010000000010001000010010001010000111111000000000000100001000100000001000110000000101010000000110110100101101111111101000010101100000000001101010001000000001010101001011110101000011011110000101110101100010111000000110110111010101000011110000010111001001000000001111000100000000101011100000100001000000001110010001001011100000111100101100011001111011001110001011001010011011010110111001101000000000001110111100000000000011000101100000000100111000100000101100001000001000110111000000001011000001010000000000001100011111110100111010001011001110111010001000101001001100000101011000100000000101110100010000000000111100000001110011100000000001010100010111110000011010100101010101000000000011001001000001000000001111101000110110000000000011011010001010101000001010101000000000000010101010000000010001000101110010000101100100000110010010001000001011011100010001000001101000000000001101000000001100011000100010000000011111110000001010110010110010000000101011011000001010011000000000001000001111101100011000000001000001101010110001110000111101110011101111101111000100000001101110010000010001000000000000000000010000110001100101000110100010111000000000010100000000100010000100011011011101011110001100010001001100001000001000100110000100000011000010101100010010001110010011001000100110001000101000100101000000001000010000001000010010010001101101001011000001011110001010110100100111001010001100000000000010000000000010001100000001000010000010100110100100000000000000010000000001010100000011100110011000101111000010110100001000111111111111111111111111111111111111111111111011010001101101101011101100011110100101011100111011111100000000010001110010010110110111010000110000011111100111011001111101010010101001011010010101111001001110110000110110011111101010100101110111111101010000001111110010100110110101101101101100101101110000000000001000000010101010101100
