# Supplementary material for: An enormous potential for niche construction through bacterial cross-feeding in a homogeneous environment
Source: PLoS Comput Biol. 2018 Jul 24;14(7):e1006340. doi: 10.1371/journal.pcbi.1006340 (PMC6080805; doi:10.1371/journal.pcbi.1006340)
Supplement: S1 Dataset — The folder contains 500 files, each corresponding to a random network obtained sampling (Methods, section Pan-metabolic and random networks) from the pan-metabolic network. Each network is represented with a sequence of zeros and ones where one and zero indicates presence or absence of the reaction in the random network respectively. (ZIP) [file pcbi.1006340.s007.zip › 2583/network_2062099_42_15000]

0010000000110000000100001010100000000001010000100000001000011100100101000000010000000000100010100011100000000111011100110000100001110101000111100100001100001101000000010000000110101101101111010000000001010001111100001001011101001000101111100101000001100001011010000001100111100001101100110011100100000000000000000000000000000001100010110001000011110001111110001101001010010010111001000000000101100101001111100010000000000000000001000000001001111011011000100100010011101110111110011000000000000001000100000001000100011001000010101011100000001001100100000101100110000000111001000011000000001100101001010100110100100000001001110000000101010010001001000000011000111111100000000001000000101000100100111100100111110011001101011000001001111111010101001011010000000000000000010010001000000111111111010100100011100000000010010011110000000001000000000101111111000100100100011000110010110011101000000000100000111111111110000001000000000000000000000010011010100100001010110101101011100101001100000111111011111101110100101000000000011000001000011011111010001110000000000100001010001110010000110010100000010001110000100000011000100001011010110001100101100111110010000001000000010001001100000001101000111011101001101100110100000001000001100001110000111100000000101001001000100010000111111111111111111101010010111100010011101110000101000010001111101000100000010000011001000001010100000000010000000100001000010000110100000000000010010101010110011000000001100000001100010000001011100011001101010100101000000010000111010100010110000001001101011000010011010010000010010000011100111010100010000000010000001001100011000000000000000100011000110010010100000000010100010000001000000000000010010000010011000101110100000000011101111111000001000010110101000100001000011010100100011001000000001110100010100000001101011110000000000010001001101001011110000001000000000000001010010110000100001000001111000010010010100000100110010001001101000011000100000000110000110100100000011000000000001101011010000001000101000000100010000000000100010101101101100001001111101010110100111000111111110000010000000001000111110111100000000100010010100010000000001000001010100010001010011010011001101000010111100000111001010001000001010100111001000101111001100000000001001100000011001101000111011000000000110001010001011011011011110011100010001000010100010000110000000000000010100000010100000101111010000001000001011101000000100000000000010000000000110010101111001001100101110010110100010010100101000000110011001000000000001010010000010010000010100000100000011000000010001100110101100100100000101100001000010101100110110110000000000010111000000011011010001100000011001001010110001101100100001001111110100000010100000100101011001010000000000001001001111111011100100100100000000000010001000000011100001010001011111100010100000000000000000000100000000000100000010100001010110001100000100000001000001100100001000001010011000000000000000010100000000000110011011110000000001001001000000010111101111000010000110010000100000000001000011111001010000000100001010101100000011100000000100011001111000001111011000000000000000000000001011000010000010000001100010100111100011111000101000001000101000110010011101001000000011110000010000010100101111001001111010101001000000000001100100010000100001110001000100010000010001100001000001101010011001011110001001000101101000001100001010011001110010011111100100110000011000001100000110101011010011000010001011000000000000011100010001000000000011111010000010010011001111010011000101100100001000100100001110001000010010010010101001111101111000000000010000011000001100010000100111010101010101100000110010100100101100010011111101000001001000010000000000001101011101011100000000100000100011101101001011111111100001101000000000111010000000000000000100000011011111010001001111000000110011110010000000000111000000001000000001110011110001101100010110100000001001110100001100011101100000000000000010011100011000000000100100010000000000010000000010001110100001000110000000011001110001010010000000000000001001010101100000000110110010001010100000010110110000000000001100111001001001000100101000110010000001001101100111000000101000010100000010000000011000100111001100101010010111010110000100000010100011110000100000001010111100101001101000000000001110001101000101001100100010101001000000000110101100000101000010100000100011101011000100111100000101000011001001111000001001110000000000111110100000011011011001000000000001001011110000110100001000001101001011001111110100100011010110000000010110011001001110100100000111011011000001110010011011010011000011001111010000010100000000001000110010001110001010001111000010010010110011111111101111001001001011000000000000100011100000010000000010000000000000000001001011000100010000001100000101000100000100110000000001110001000001001100110110100000010010001101100000100000000000001001011000001000010011011011000000001001001111010011001010001111110100100000100001100101000110001101100010100100000110100101111101101000010000000010000011000000010110111011001001011000000000000010000000011110111110000000000000110110100000010000110100111000001101001100011101010000010100110110010011100000001101000111001000000100100000100010110000000011111100000000010010101000011001010000000001000000000001110000000011101000100000001100010000000100011101101011001010000010000000000001101000001000110000100001110000001011110011111101000000001001001110110101000001000001001010110010010001100000011010110010000001010001000010100011010010111110000010101000010001000100001001100110000000011000000011001101000111111001100000000101100000000000001000001110000000000010010000111001111000010000100000100110110000111100101000100100010110101001011100001010001000000001000000011000100000000101010100010100001000000011100111111111010100010111111001110111111111110111010001101001010011101001111101001100000000001001010001100000000000011000101011010001100111001100000011000011000000000110110000011001001000011110000000001000101011000100111001010011011111000111111000000101101000110000100100110110000100001100100010000100000011100001000011001100001010000111100110001110100011100100100010111000000000010011001000101000100011111100000000100000000001001100010001100111000000000011100000010000011101001000000000010111111101011000001000110011111000101000101011011111101100001110111000000000010010000000001100110001001000010000001001111110000001001101011011000000000111001011100001011000010000000100000001111011000100000000001000101100010010010110000011101110001100111101000000101000101111110000000010001010000000000100000000000100011100010000111011010010000000000011100000011000001110000000111011101010010011010000000010011100011101000000000000000101010000010101000010010011110000010010000100010000000100000101100010101101000010100001000010010010000110111001011000001000100001010111101100111001011010110110100000000000000001110001000010001000010001010010110010100000011001000010100000010000100000110100011110101000101000000100000001000111111111111111111111111111111111111111111110010000011110110011011001000110000011010000100000011101000010000010111100111010010000001010000011101110101001000101001100111100110100001100111011011100111101101111000011100001101001101101111010011111001010000011111111110101111011100101100101010101011110000000100001000000110110110111010
