# Supplementary material for: An enormous potential for niche construction through bacterial cross-feeding in a homogeneous environment
Source: PLoS Comput Biol. 2018 Jul 24;14(7):e1006340. doi: 10.1371/journal.pcbi.1006340 (PMC6080805; doi:10.1371/journal.pcbi.1006340)
Supplement: S1 Dataset — The folder contains 500 files, each corresponding to a random network obtained sampling (Methods, section Pan-metabolic and random networks) from the pan-metabolic network. Each network is represented with a sequence of zeros and ones where one and zero indicates presence or absence of the reaction in the random network respectively. (ZIP) [file pcbi.1006340.s007.zip › 2583/network_2062099_42_10000]

0000000000100000000100011100100000000000000000000110001000001010010101000000010000000000100001101011110001000110101000010000000000010100000111100100111000101101100100000000010010111110111011000100000000110011111101001011001001101000101011010011000000000001001010000001101111001010101000100011100100000000000000000000000000000001110011011000001010001110011110100101001010010110011001000000000101100000001101101010000000000000000001000000001001100110101101100111110001111011101000110110000000000001001001000101000100111000000010100010100000101000100100110101110010000100011001001100000000001000101001111100011000101000101001101010000101011010111001011000011010101111100001000001000000001000010100001000000111010000100100011000000000100100110101000110010000000000000100100011001000000111111001010110000010101000010011110111011100100000001000000100111001111000100100100101110111111011100001001000100000011111111110000011000000000000000000100001010110001100000000110111011010000010001100000000010110110100100111001000000000001000100010001011111110001100000000000101010001001000010000010100100000000000010000111000011000110101100100001000000001000011010010001000001010010001001100000000100000010111110001111100100100000010000001001111011000001100000010110001011100000010101111111001100111110011000000110100000011100011000101000011001100001000100000000000001011000000010100000010011000000000100000010010110000000000000000010101000101011101001011110100001001000000011011000111011110010100001000000011010110010000110110000101000101011100010001010000010110011000001101000010011000000010000100001001000001000000000110010100011000111100110100000000010100010100001000000000000010000000110001110101011000000000000100011110000001010010011001000100000000011010100110110000001010001110100011000001011010000100000000010000000001101001111110000001010010000000001000011100000000000001010001000011000010110110110111000000001001100000000100000000100010000110100000110000000000010101010001100001110100000000100000000000000000010000111111110000001101000100001000001001100001000000000000000001100111001100110001001110000010100010000000001011011000100011000010110010001100101000010111101001101001011011000001100100111100000111011100000000001001111100000010010010000011110001000010100100010010011011011101110011000010000000010110010000110000000010010010110110111000000111110000001001001000000011101011100000000000000000000000111011111110001001111101110101110111010110100100000000000110001000010010001010000110110010000010001011010000111010000000001100100000100100100000110000001000001101110100111111000000000010010000100011011010101001000011001001010010001101110100000001111110110101010100000100001011101011010000000000101100111111011010000011101110000000000001000100010110101001001000001001010100000000010101010000000001000010000001000100001000010001110010000001000001100100001001100100000111000000000000000010000000000101101011001010010101010000100000000001101111111011111000100001100100100000001100011111000000000011001001000101100000001000000000101011010110010001100000011000000000000000000001010110001000000100001100110101001101101101101001000001100001001110001011101000000000010110000010000000000111010001001100010101001000000001011000101010000101101110001010011010000010001000000010001000110011001100010001001010110110101010110011010011000101101001011100000010000000000000100000110101011110011110110011010000000000000010100001000000000001001111010000000010001000111010000100001000101001000100010000110000000000000000101101001111011011001000000010001011101001100010100101011000101111101100000100010000000010011011001010000100011001000000000000000101101010101001100000000101001000000101101000111110111100001000100000010011011100000000000100101000010010010110010111011010000110010010000000001001011000000001000010111110101100011101110011101100000001001110001010100011001000000000000000011001100010000001001000000100000000000010000000000001100000010000100000000101000111000010111100000000000001001110101111000001001000010000010000000010110110000010001010100101001001100000100100000111010000010001111101111101000101000011100000010000000000000010001010100001010010001101101000010000000100011110000100000000111111101100000110001000000001111101100000001001000111000000001000100010011111100000101000000000010000011001011100100101100001111000001001100111000001001100000100100111010101000101111100001000000000001001100010000010010001000000101000001001000010000000110010011000100110001001101000111000010000101011001010001010010111011001001000011011011000000111100000000001000000001110110011010100011000010111101111011101111001111000000001011000000000000101011101001010000000000001001010000001100000101110100000001110100000001000110000000110000000011111001000001000100110101100001100110001001100101100100000000001001001001000000011010011111001000001001101010110001001001100111110010000001100001000011001110001010110110100000000010100001111010111100110000000010000011000000000110111001001001010000100000010101100000011110111111001000000100100101100100110100001000100000011101001000010011010000011111101100100011100000011001100110101000000110101000100100001000000000111000000000000010001010111101010000010010000000010001110000000010001100100000011100010101000100000111101011001110000010000000000011101001101000000000101000101100000111000001111001000000101001101111110111010010000100111011010000010000000000010111000010000010000100000100110011010110111111000010101000010001000100001000000100000000101010100111110111100111100101110100000111101100000000000100001010000000001000011000001101001011000101110000111010011101110111000000000100010111101000011100111000110000000001000001011000000000000101011100000100001100010111111011011111011000000111101101000100010111110111010000111001000011011010110101001101010000000001100110110000000000001001100001000101100100000110000111000011000000001100100000001000011000111010000000001000101000010000111001010010011110110110011001001100001000100000111111001110000100101111101100100000000111100000001010001000001010001110001100110110100011110100100010100010000000111101001000001101100011011101000110010000000001010011010000100011000001000001000000010001010101010000000000011111101110010000001100110010110010101001100000000111101000101000001101000000000010100000001001010011001000000000001110011110000000000110011101100000000101011011100011110001010000000101000001111101000011000000001000100100010100011010000001111110001000111100001001001000101101100010001001011000000000000000000000000110011100001000011001011010000000000011100000001101100010000100110011101101010001110000010010101110000000001000110000000000010000000101000000010001110010001001000000100000000100000100101100110000001010000001000010000010000100011010110010000010111111100110100000101001010011010100000001000000000001000101000010001000000011100011110110000010010011000010100000010010100001000000101111100011100000000110000000000111111111111111111111111111111111111111111110000110101110111011111111011001101101000011110101011110100001000011011111001010011100110001000110001101101110001110111110010101111100111100111000011000111101111110011110010111011011111011101010011011011110000011111111011001100011110101110100111111110110000000100011000000001111110111100
